# Supplementary material for: Ion-combination specific effects driving the enzymatic activity of halophilic alcohol dehydrogenase 2 from Haloferax volcanii in aqueous ionic liquid solvent mixtures
Source: RSC Sustain. 2024 Jul 8;2(9):2559–80. doi: 10.1039/d3su00412k (PMC11353702; doi:10.1039/d3su00412k)
Supplement: SU-002-D3SU00412K-s005 [file SU-002-D3SU00412K-s005.zip › MDAnalysis_Calculated_Plotted_Data/RMSD/ILGexp.csv]

0.000000000000000000e+00	0.000000000000000000e+00	0.000000000000000000e+00	1.009063829446576288e-06
1.000000000000000000e+01	1.000000000000000000e+00	1.000000000000000000e+01	8.842940943295595213e-01
2.000000000000000000e+01	2.000000000000000000e+00	2.000000000000000000e+01	9.689340610831771450e-01
3.000000000000000000e+01	3.000000000000000000e+00	3.000000000000000000e+01	1.138458281721537624e+00
4.000000000000000000e+01	4.000000000000000000e+00	4.000000000000000000e+01	1.236202783440307984e+00
5.000000000000000000e+01	5.000000000000000000e+00	5.000000000000000000e+01	1.336747251603550568e+00
6.000000000000000000e+01	6.000000000000000000e+00	6.000000000000000000e+01	1.491086013987889203e+00
7.000000000000000000e+01	7.000000000000000000e+00	7.000000000000000000e+01	1.572032273137701441e+00
8.000000000000000000e+01	8.000000000000000000e+00	8.000000000000000000e+01	1.598134323153547198e+00
9.000000000000000000e+01	9.000000000000000000e+00	9.000000000000000000e+01	1.615939663599777365e+00
1.000000000000000000e+02	1.000000000000000000e+01	1.000000000000000000e+02	1.642894270243299593e+00
1.100000000000000000e+02	1.100000000000000000e+01	1.100000000000000000e+02	1.739938836323093874e+00
1.200000000000000000e+02	1.200000000000000000e+01	1.200000000000000000e+02	1.700832085399245575e+00
1.300000000000000000e+02	1.300000000000000000e+01	1.300000000000000000e+02	1.721932148308772392e+00
1.400000000000000000e+02	1.400000000000000000e+01	1.400000000000000000e+02	1.681206436449224961e+00
1.500000000000000000e+02	1.500000000000000000e+01	1.500000000000000000e+02	1.674843721016920250e+00
1.600000000000000000e+02	1.600000000000000000e+01	1.600000000000000000e+02	1.610132696274016562e+00
1.700000000000000000e+02	1.700000000000000000e+01	1.700000000000000000e+02	1.652522074954806630e+00
1.800000000000000000e+02	1.800000000000000000e+01	1.800000000000000000e+02	1.592351401249859411e+00
1.900000000000000000e+02	1.900000000000000000e+01	1.900000000000000000e+02	1.522450707760134359e+00
2.000000000000000000e+02	2.000000000000000000e+01	2.000000000000000000e+02	1.581580358369079287e+00
2.100000000000000000e+02	2.100000000000000000e+01	2.100000000000000000e+02	1.587441870510663877e+00
2.200000000000000000e+02	2.200000000000000000e+01	2.200000000000000000e+02	1.646883866158207033e+00
2.300000000000000000e+02	2.300000000000000000e+01	2.300000000000000000e+02	1.639930747884529527e+00
2.400000000000000000e+02	2.400000000000000000e+01	2.400000000000000000e+02	1.645025946960038565e+00
2.500000000000000000e+02	2.500000000000000000e+01	2.500000000000000000e+02	1.678515060101466227e+00
2.600000000000000000e+02	2.600000000000000000e+01	2.600000000000000000e+02	1.666320775407897692e+00
2.700000000000000000e+02	2.700000000000000000e+01	2.700000000000000000e+02	1.706900055605681699e+00
2.800000000000000000e+02	2.800000000000000000e+01	2.800000000000000000e+02	1.732342988415404461e+00
2.900000000000000000e+02	2.900000000000000000e+01	2.900000000000000000e+02	1.741393153938530336e+00
3.000000000000000000e+02	3.000000000000000000e+01	3.000000000000000000e+02	1.723394658762394283e+00
3.100000000000000000e+02	3.100000000000000000e+01	3.100000000000000000e+02	1.702778425055889944e+00
3.200000000000000000e+02	3.200000000000000000e+01	3.200000000000000000e+02	1.714963105036304336e+00
3.300000000000000000e+02	3.300000000000000000e+01	3.300000000000000000e+02	1.720284801462187207e+00
3.400000000000000000e+02	3.400000000000000000e+01	3.400000000000000000e+02	1.788105794916599489e+00
3.500000000000000000e+02	3.500000000000000000e+01	3.500000000000000000e+02	1.787028674612201495e+00
3.600000000000000000e+02	3.600000000000000000e+01	3.600000000000000000e+02	1.886032630628501572e+00
3.700000000000000000e+02	3.700000000000000000e+01	3.700000000000000000e+02	1.899844632753231011e+00
3.800000000000000000e+02	3.800000000000000000e+01	3.800000000000000000e+02	1.849884922648791896e+00
3.900000000000000000e+02	3.900000000000000000e+01	3.900000000000000000e+02	1.817697636888631063e+00
4.000000000000000000e+02	4.000000000000000000e+01	4.000000000000000000e+02	1.825388659882973608e+00
4.100000000000000000e+02	4.100000000000000000e+01	4.100000000000000000e+02	1.836664650455546166e+00
4.200000000000000000e+02	4.200000000000000000e+01	4.200000000000000000e+02	1.975299327695715812e+00
4.300000000000000000e+02	4.300000000000000000e+01	4.300000000000000000e+02	1.875861934427210498e+00
4.400000000000000000e+02	4.400000000000000000e+01	4.400000000000000000e+02	1.811746700061561244e+00
4.500000000000000000e+02	4.500000000000000000e+01	4.500000000000000000e+02	1.814385298200659857e+00
4.600000000000000000e+02	4.600000000000000000e+01	4.600000000000000000e+02	1.798242122181901603e+00
4.700000000000000000e+02	4.700000000000000000e+01	4.700000000000000000e+02	1.906293346516549025e+00
4.800000000000000000e+02	4.800000000000000000e+01	4.800000000000000000e+02	1.857155070163385657e+00
4.900000000000000000e+02	4.900000000000000000e+01	4.900000000000000000e+02	1.902112798208334565e+00
5.000000000000000000e+02	5.000000000000000000e+01	5.000000000000000000e+02	1.945245244360205517e+00
5.100000000000000000e+02	5.100000000000000000e+01	5.100000000000000000e+02	1.956422003013454702e+00
5.200000000000000000e+02	5.200000000000000000e+01	5.200000000000000000e+02	1.912130546392460939e+00
5.300000000000000000e+02	5.300000000000000000e+01	5.300000000000000000e+02	1.915392496413286239e+00
5.400000000000000000e+02	5.400000000000000000e+01	5.400000000000000000e+02	1.941495720074814413e+00
5.500000000000000000e+02	5.500000000000000000e+01	5.500000000000000000e+02	1.871729481919359506e+00
5.600000000000000000e+02	5.600000000000000000e+01	5.600000000000000000e+02	1.947401794130079411e+00
5.700000000000000000e+02	5.700000000000000000e+01	5.700000000000000000e+02	1.892208924391477920e+00
5.800000000000000000e+02	5.800000000000000000e+01	5.800000000000000000e+02	1.863908369153906674e+00
5.900000000000000000e+02	5.900000000000000000e+01	5.900000000000000000e+02	1.894663611447769513e+00
6.000000000000000000e+02	6.000000000000000000e+01	6.000000000000000000e+02	1.909767956237876874e+00
6.100000000000000000e+02	6.100000000000000000e+01	6.100000000000000000e+02	1.871870515037949545e+00
6.200000000000000000e+02	6.200000000000000000e+01	6.200000000000000000e+02	1.947901698109112845e+00
6.300000000000000000e+02	6.300000000000000000e+01	6.300000000000000000e+02	1.928331763854319814e+00
6.400000000000000000e+02	6.400000000000000000e+01	6.400000000000000000e+02	1.913018780427950372e+00
6.500000000000000000e+02	6.500000000000000000e+01	6.500000000000000000e+02	1.961614927396840402e+00
6.600000000000000000e+02	6.600000000000000000e+01	6.600000000000000000e+02	1.924534935696787574e+00
6.700000000000000000e+02	6.700000000000000000e+01	6.700000000000000000e+02	1.942268085128665112e+00
6.800000000000000000e+02	6.800000000000000000e+01	6.800000000000000000e+02	1.958172094976014188e+00
6.900000000000000000e+02	6.900000000000000000e+01	6.900000000000000000e+02	2.048153136520848960e+00
7.000000000000000000e+02	7.000000000000000000e+01	7.000000000000000000e+02	2.035276465295101200e+00
7.100000000000000000e+02	7.100000000000000000e+01	7.100000000000000000e+02	1.989588305355089570e+00
7.200000000000000000e+02	7.200000000000000000e+01	7.200000000000000000e+02	2.028088260577797008e+00
7.300000000000000000e+02	7.300000000000000000e+01	7.300000000000000000e+02	2.016033651861655951e+00
7.400000000000000000e+02	7.400000000000000000e+01	7.400000000000000000e+02	2.045860749160234526e+00
7.500000000000000000e+02	7.500000000000000000e+01	7.500000000000000000e+02	1.994813439418568812e+00
7.600000000000000000e+02	7.600000000000000000e+01	7.600000000000000000e+02	1.952311251584057272e+00
7.700000000000000000e+02	7.700000000000000000e+01	7.700000000000000000e+02	1.974848504480273714e+00
7.800000000000000000e+02	7.800000000000000000e+01	7.800000000000000000e+02	2.060475095975930149e+00
7.900000000000000000e+02	7.900000000000000000e+01	7.900000000000000000e+02	1.960453476846802490e+00
8.000000000000000000e+02	8.000000000000000000e+01	8.000000000000000000e+02	2.057067379534597507e+00
8.100000000000000000e+02	8.100000000000000000e+01	8.100000000000000000e+02	1.980657213268391947e+00
8.200000000000000000e+02	8.200000000000000000e+01	8.200000000000000000e+02	2.004535518156134621e+00
8.300000000000000000e+02	8.300000000000000000e+01	8.300000000000000000e+02	2.011767370475551875e+00
8.400000000000000000e+02	8.400000000000000000e+01	8.400000000000000000e+02	1.935032930778881832e+00
8.500000000000000000e+02	8.500000000000000000e+01	8.500000000000000000e+02	1.940390866344179788e+00
8.600000000000000000e+02	8.600000000000000000e+01	8.600000000000000000e+02	1.927289811097200323e+00
8.700000000000000000e+02	8.700000000000000000e+01	8.700000000000000000e+02	1.933364176557345937e+00
8.800000000000000000e+02	8.800000000000000000e+01	8.800000000000000000e+02	1.954348098122372424e+00
8.900000000000000000e+02	8.900000000000000000e+01	8.900000000000000000e+02	2.027636679725386415e+00
9.000000000000000000e+02	9.000000000000000000e+01	9.000000000000000000e+02	2.090168597381394378e+00
9.100000000000000000e+02	9.100000000000000000e+01	9.100000000000000000e+02	2.190515015041201607e+00
9.200000000000000000e+02	9.200000000000000000e+01	9.200000000000000000e+02	2.184793081576611673e+00
9.300000000000000000e+02	9.300000000000000000e+01	9.300000000000000000e+02	2.143899981939481059e+00
9.400000000000000000e+02	9.400000000000000000e+01	9.400000000000000000e+02	2.100829604967405118e+00
9.500000000000000000e+02	9.500000000000000000e+01	9.500000000000000000e+02	2.165241852673584155e+00
9.600000000000000000e+02	9.600000000000000000e+01	9.600000000000000000e+02	2.137050841478640884e+00
9.700000000000000000e+02	9.700000000000000000e+01	9.700000000000000000e+02	2.096884664084421424e+00
9.800000000000000000e+02	9.800000000000000000e+01	9.800000000000000000e+02	2.071893754133905752e+00
9.900000000000000000e+02	9.900000000000000000e+01	9.900000000000000000e+02	1.975846667171014648e+00
1.000000000000000000e+03	1.000000000000000000e+02	1.000000000000000000e+03	1.955869616199092054e+00
1.010000000000000000e+03	1.010000000000000000e+02	1.010000000000000000e+03	2.053535344911357807e+00
1.020000000000000000e+03	1.020000000000000000e+02	1.020000000000000000e+03	1.937409123110929166e+00
1.030000000000000000e+03	1.030000000000000000e+02	1.030000000000000000e+03	1.933488268368827923e+00
1.040000000000000000e+03	1.040000000000000000e+02	1.040000000000000000e+03	1.940393843512578265e+00
1.050000000000000000e+03	1.050000000000000000e+02	1.050000000000000000e+03	2.001472277496448626e+00
1.060000000000000000e+03	1.060000000000000000e+02	1.060000000000000000e+03	2.000517822555047509e+00
1.070000000000000000e+03	1.070000000000000000e+02	1.070000000000000000e+03	1.959882397160210399e+00
1.080000000000000000e+03	1.080000000000000000e+02	1.080000000000000000e+03	1.996178807300665436e+00
1.090000000000000000e+03	1.090000000000000000e+02	1.090000000000000000e+03	2.042112625521958602e+00
1.100000000000000000e+03	1.100000000000000000e+02	1.100000000000000000e+03	2.060080031606467355e+00
1.110000000000000000e+03	1.110000000000000000e+02	1.110000000000000000e+03	2.038818728486266885e+00
1.120000000000000000e+03	1.120000000000000000e+02	1.120000000000000000e+03	2.104497484401310903e+00
1.130000000000000000e+03	1.130000000000000000e+02	1.130000000000000000e+03	2.082174096752995140e+00
1.140000000000000000e+03	1.140000000000000000e+02	1.140000000000000000e+03	2.130664220464922654e+00
1.150000000000000000e+03	1.150000000000000000e+02	1.150000000000000000e+03	2.122314008234712279e+00
1.160000000000000000e+03	1.160000000000000000e+02	1.160000000000000000e+03	2.043644022726961218e+00
1.170000000000000000e+03	1.170000000000000000e+02	1.170000000000000000e+03	2.053152450707428578e+00
1.180000000000000000e+03	1.180000000000000000e+02	1.180000000000000000e+03	2.138649276436984881e+00
1.190000000000000000e+03	1.190000000000000000e+02	1.190000000000000000e+03	2.190811524068428273e+00
1.200000000000000000e+03	1.200000000000000000e+02	1.200000000000000000e+03	2.114814657230189798e+00
1.210000000000000000e+03	1.210000000000000000e+02	1.210000000000000000e+03	2.096340938229195316e+00
1.220000000000000000e+03	1.220000000000000000e+02	1.220000000000000000e+03	2.053070456110373421e+00
1.230000000000000000e+03	1.230000000000000000e+02	1.230000000000000000e+03	2.037990539404024748e+00
1.240000000000000000e+03	1.240000000000000000e+02	1.240000000000000000e+03	2.053292887009379619e+00
1.250000000000000000e+03	1.250000000000000000e+02	1.250000000000000000e+03	2.007710683843215715e+00
1.260000000000000000e+03	1.260000000000000000e+02	1.260000000000000000e+03	2.040511596372596603e+00
1.270000000000000000e+03	1.270000000000000000e+02	1.270000000000000000e+03	2.114084474574602357e+00
1.280000000000000000e+03	1.280000000000000000e+02	1.280000000000000000e+03	2.134434021881308929e+00
1.290000000000000000e+03	1.290000000000000000e+02	1.290000000000000000e+03	2.142673718873223443e+00
1.300000000000000000e+03	1.300000000000000000e+02	1.300000000000000000e+03	2.169016300148047804e+00
1.310000000000000000e+03	1.310000000000000000e+02	1.310000000000000000e+03	2.117173604454305025e+00
1.320000000000000000e+03	1.320000000000000000e+02	1.320000000000000000e+03	2.079160187486133182e+00
1.330000000000000000e+03	1.330000000000000000e+02	1.330000000000000000e+03	2.000533976402954384e+00
1.340000000000000000e+03	1.340000000000000000e+02	1.340000000000000000e+03	2.038129096584115008e+00
1.350000000000000000e+03	1.350000000000000000e+02	1.350000000000000000e+03	2.071721996431623136e+00
1.360000000000000000e+03	1.360000000000000000e+02	1.360000000000000000e+03	2.055741342384461934e+00
1.370000000000000000e+03	1.370000000000000000e+02	1.370000000000000000e+03	2.082553291332854606e+00
1.380000000000000000e+03	1.380000000000000000e+02	1.380000000000000000e+03	2.114404955748925286e+00
1.390000000000000000e+03	1.390000000000000000e+02	1.390000000000000000e+03	2.094897101930560446e+00
1.400000000000000000e+03	1.400000000000000000e+02	1.400000000000000000e+03	2.157278953739254490e+00
1.410000000000000000e+03	1.410000000000000000e+02	1.410000000000000000e+03	2.134676825255136468e+00
1.420000000000000000e+03	1.420000000000000000e+02	1.420000000000000000e+03	2.197119607251586171e+00
1.430000000000000000e+03	1.430000000000000000e+02	1.430000000000000000e+03	2.207772317016773567e+00
1.440000000000000000e+03	1.440000000000000000e+02	1.440000000000000000e+03	2.246498222776954989e+00
1.450000000000000000e+03	1.450000000000000000e+02	1.450000000000000000e+03	2.214291645710841472e+00
1.460000000000000000e+03	1.460000000000000000e+02	1.460000000000000000e+03	2.270717132776518543e+00
1.470000000000000000e+03	1.470000000000000000e+02	1.470000000000000000e+03	2.321884335008999933e+00
1.480000000000000000e+03	1.480000000000000000e+02	1.480000000000000000e+03	2.263394552137312221e+00
1.490000000000000000e+03	1.490000000000000000e+02	1.490000000000000000e+03	2.230794271473363288e+00
1.500000000000000000e+03	1.500000000000000000e+02	1.500000000000000000e+03	2.284851592019704114e+00
1.510000000000000000e+03	1.510000000000000000e+02	1.510000000000000000e+03	2.300894707040759268e+00
1.520000000000000000e+03	1.520000000000000000e+02	1.520000000000000000e+03	2.293074142763132262e+00
1.530000000000000000e+03	1.530000000000000000e+02	1.530000000000000000e+03	2.293341620763613253e+00
1.540000000000000000e+03	1.540000000000000000e+02	1.540000000000000000e+03	2.340408368261045702e+00
1.550000000000000000e+03	1.550000000000000000e+02	1.550000000000000000e+03	2.387210257775963296e+00
1.560000000000000000e+03	1.560000000000000000e+02	1.560000000000000000e+03	2.307548689089797822e+00
1.570000000000000000e+03	1.570000000000000000e+02	1.570000000000000000e+03	2.365281880382226642e+00
1.580000000000000000e+03	1.580000000000000000e+02	1.580000000000000000e+03	2.336604435112927813e+00
1.590000000000000000e+03	1.590000000000000000e+02	1.590000000000000000e+03	2.316491845311127840e+00
1.600000000000000000e+03	1.600000000000000000e+02	1.600000000000000000e+03	2.325392796221090741e+00
1.610000000000000000e+03	1.610000000000000000e+02	1.610000000000000000e+03	2.324876822383616926e+00
1.620000000000000000e+03	1.620000000000000000e+02	1.620000000000000000e+03	2.416540223508265584e+00
1.630000000000000000e+03	1.630000000000000000e+02	1.630000000000000000e+03	2.364700523847668823e+00
1.640000000000000000e+03	1.640000000000000000e+02	1.640000000000000000e+03	2.433968739869096343e+00
1.650000000000000000e+03	1.650000000000000000e+02	1.650000000000000000e+03	2.405467167739752554e+00
1.660000000000000000e+03	1.660000000000000000e+02	1.660000000000000000e+03	2.373529305337593875e+00
1.670000000000000000e+03	1.670000000000000000e+02	1.670000000000000000e+03	2.417498596314635151e+00
1.680000000000000000e+03	1.680000000000000000e+02	1.680000000000000000e+03	2.413985459864414818e+00
1.690000000000000000e+03	1.690000000000000000e+02	1.690000000000000000e+03	2.320768242817218052e+00
1.700000000000000000e+03	1.700000000000000000e+02	1.700000000000000000e+03	2.349741230107638579e+00
1.710000000000000000e+03	1.710000000000000000e+02	1.710000000000000000e+03	2.346369732192671531e+00
1.720000000000000000e+03	1.720000000000000000e+02	1.720000000000000000e+03	2.305859552462602213e+00
1.730000000000000000e+03	1.730000000000000000e+02	1.730000000000000000e+03	2.271977787507159174e+00
1.740000000000000000e+03	1.740000000000000000e+02	1.740000000000000000e+03	2.300860078126412578e+00
1.750000000000000000e+03	1.750000000000000000e+02	1.750000000000000000e+03	2.296992918572227094e+00
1.760000000000000000e+03	1.760000000000000000e+02	1.760000000000000000e+03	2.270238679973821672e+00
1.770000000000000000e+03	1.770000000000000000e+02	1.770000000000000000e+03	2.307651928245934236e+00
1.780000000000000000e+03	1.780000000000000000e+02	1.780000000000000000e+03	2.270337155327538881e+00
1.790000000000000000e+03	1.790000000000000000e+02	1.790000000000000000e+03	2.263288153496098687e+00
1.800000000000000000e+03	1.800000000000000000e+02	1.800000000000000000e+03	2.271928512708154546e+00
1.810000000000000000e+03	1.810000000000000000e+02	1.810000000000000000e+03	2.187249445566555650e+00
1.820000000000000000e+03	1.820000000000000000e+02	1.820000000000000000e+03	2.193672517378619791e+00
1.830000000000000000e+03	1.830000000000000000e+02	1.830000000000000000e+03	2.210576365571304436e+00
1.840000000000000000e+03	1.840000000000000000e+02	1.840000000000000000e+03	2.181442012027128285e+00
1.850000000000000000e+03	1.850000000000000000e+02	1.850000000000000000e+03	2.274989916752112151e+00
1.860000000000000000e+03	1.860000000000000000e+02	1.860000000000000000e+03	2.282659403803100950e+00
1.870000000000000000e+03	1.870000000000000000e+02	1.870000000000000000e+03	2.335819088989249614e+00
1.880000000000000000e+03	1.880000000000000000e+02	1.880000000000000000e+03	2.346103243443482089e+00
1.890000000000000000e+03	1.890000000000000000e+02	1.890000000000000000e+03	2.352900074631105731e+00
1.900000000000000000e+03	1.900000000000000000e+02	1.900000000000000000e+03	2.331223282022665710e+00
1.910000000000000000e+03	1.910000000000000000e+02	1.910000000000000000e+03	2.386308558574188332e+00
1.920000000000000000e+03	1.920000000000000000e+02	1.920000000000000000e+03	2.276599252423374686e+00
1.930000000000000000e+03	1.930000000000000000e+02	1.930000000000000000e+03	2.295394638032353551e+00
1.940000000000000000e+03	1.940000000000000000e+02	1.940000000000000000e+03	2.225300325084724751e+00
1.950000000000000000e+03	1.950000000000000000e+02	1.950000000000000000e+03	2.181236669316412691e+00
1.960000000000000000e+03	1.960000000000000000e+02	1.960000000000000000e+03	2.195444184671926369e+00
1.970000000000000000e+03	1.970000000000000000e+02	1.970000000000000000e+03	2.274804167628455165e+00
1.980000000000000000e+03	1.980000000000000000e+02	1.980000000000000000e+03	2.144585108971979182e+00
1.990000000000000000e+03	1.990000000000000000e+02	1.990000000000000000e+03	2.195543915831590365e+00
2.000000000000000000e+03	2.000000000000000000e+02	2.000000000000000000e+03	2.171568175000393008e+00
2.010000000000000000e+03	2.010000000000000000e+02	2.010000000000000000e+03	2.224063335076849945e+00
2.020000000000000000e+03	2.020000000000000000e+02	2.020000000000000000e+03	2.226712942390063343e+00
2.030000000000000000e+03	2.030000000000000000e+02	2.030000000000000000e+03	2.297868643933113297e+00
2.040000000000000000e+03	2.040000000000000000e+02	2.040000000000000000e+03	2.351053322920641175e+00
2.050000000000000000e+03	2.050000000000000000e+02	2.050000000000000000e+03	2.288606364281173811e+00
2.060000000000000000e+03	2.060000000000000000e+02	2.060000000000000000e+03	2.271840895860493870e+00
2.070000000000000000e+03	2.070000000000000000e+02	2.070000000000000000e+03	2.275956964117616277e+00
2.080000000000000000e+03	2.080000000000000000e+02	2.080000000000000000e+03	2.262936650426895291e+00
2.090000000000000000e+03	2.090000000000000000e+02	2.090000000000000000e+03	2.297834949342579591e+00
2.100000000000000000e+03	2.100000000000000000e+02	2.100000000000000000e+03	2.234350383767078618e+00
2.110000000000000000e+03	2.110000000000000000e+02	2.110000000000000000e+03	2.250020995571263338e+00
2.120000000000000000e+03	2.120000000000000000e+02	2.120000000000000000e+03	2.219327822085560786e+00
2.130000000000000000e+03	2.130000000000000000e+02	2.130000000000000000e+03	2.275654594435573941e+00
2.140000000000000000e+03	2.140000000000000000e+02	2.140000000000000000e+03	2.258864966476975322e+00
2.150000000000000000e+03	2.150000000000000000e+02	2.150000000000000000e+03	2.345252156893962159e+00
2.160000000000000000e+03	2.160000000000000000e+02	2.160000000000000000e+03	2.389715969778052340e+00
2.170000000000000000e+03	2.170000000000000000e+02	2.170000000000000000e+03	2.366209195111613983e+00
2.180000000000000000e+03	2.180000000000000000e+02	2.180000000000000000e+03	2.271874100701247734e+00
2.190000000000000000e+03	2.190000000000000000e+02	2.190000000000000000e+03	2.291518254259488518e+00
2.200000000000000000e+03	2.200000000000000000e+02	2.200000000000000000e+03	2.314371803678362038e+00
2.210000000000000000e+03	2.210000000000000000e+02	2.210000000000000000e+03	2.298743853627534417e+00
2.220000000000000000e+03	2.220000000000000000e+02	2.220000000000000000e+03	2.271977910223551778e+00
2.230000000000000000e+03	2.230000000000000000e+02	2.230000000000000000e+03	2.279304577981110302e+00
2.240000000000000000e+03	2.240000000000000000e+02	2.240000000000000000e+03	2.271779945620191921e+00
2.250000000000000000e+03	2.250000000000000000e+02	2.250000000000000000e+03	2.263236144646534331e+00
2.260000000000000000e+03	2.260000000000000000e+02	2.260000000000000000e+03	2.287601490575931429e+00
2.270000000000000000e+03	2.270000000000000000e+02	2.270000000000000000e+03	2.339866199768077859e+00
2.280000000000000000e+03	2.280000000000000000e+02	2.280000000000000000e+03	2.254655949619409405e+00
2.290000000000000000e+03	2.290000000000000000e+02	2.290000000000000000e+03	2.286489584489463045e+00
2.300000000000000000e+03	2.300000000000000000e+02	2.300000000000000000e+03	2.254224848434737805e+00
2.310000000000000000e+03	2.310000000000000000e+02	2.310000000000000000e+03	2.280949312362604786e+00
2.320000000000000000e+03	2.320000000000000000e+02	2.320000000000000000e+03	2.252824302990565908e+00
2.330000000000000000e+03	2.330000000000000000e+02	2.330000000000000000e+03	2.235675653051835354e+00
2.340000000000000000e+03	2.340000000000000000e+02	2.340000000000000000e+03	2.349828796617360993e+00
2.350000000000000000e+03	2.350000000000000000e+02	2.350000000000000000e+03	2.291163435111718272e+00
2.360000000000000000e+03	2.360000000000000000e+02	2.360000000000000000e+03	2.273447789306002331e+00
2.370000000000000000e+03	2.370000000000000000e+02	2.370000000000000000e+03	2.357735505657654773e+00
2.380000000000000000e+03	2.380000000000000000e+02	2.380000000000000000e+03	2.390398441594007828e+00
2.390000000000000000e+03	2.390000000000000000e+02	2.390000000000000000e+03	2.369261237010126475e+00
2.400000000000000000e+03	2.400000000000000000e+02	2.400000000000000000e+03	2.314010213167457586e+00
2.410000000000000000e+03	2.410000000000000000e+02	2.410000000000000000e+03	2.385191766240552180e+00
2.420000000000000000e+03	2.420000000000000000e+02	2.420000000000000000e+03	2.335779891097317318e+00
2.430000000000000000e+03	2.430000000000000000e+02	2.430000000000000000e+03	2.290538474719527429e+00
2.440000000000000000e+03	2.440000000000000000e+02	2.440000000000000000e+03	2.258294248914975988e+00
2.450000000000000000e+03	2.450000000000000000e+02	2.450000000000000000e+03	2.275145762343976141e+00
2.460000000000000000e+03	2.460000000000000000e+02	2.460000000000000000e+03	2.220863387562939995e+00
2.470000000000000000e+03	2.470000000000000000e+02	2.470000000000000000e+03	2.269793957422591379e+00
2.480000000000000000e+03	2.480000000000000000e+02	2.480000000000000000e+03	2.302718807177201565e+00
2.490000000000000000e+03	2.490000000000000000e+02	2.490000000000000000e+03	2.344459707623450129e+00
2.500000000000000000e+03	2.500000000000000000e+02	2.500000000000000000e+03	2.328143803412823232e+00
2.510000000000000000e+03	2.510000000000000000e+02	2.510000000000000000e+03	2.331702117887939352e+00
2.520000000000000000e+03	2.520000000000000000e+02	2.520000000000000000e+03	2.361638721385462603e+00
2.530000000000000000e+03	2.530000000000000000e+02	2.530000000000000000e+03	2.408418566047785703e+00
2.540000000000000000e+03	2.540000000000000000e+02	2.540000000000000000e+03	2.454408618373401296e+00
2.550000000000000000e+03	2.550000000000000000e+02	2.550000000000000000e+03	2.413532540002630622e+00
2.560000000000000000e+03	2.560000000000000000e+02	2.560000000000000000e+03	2.386246400200545015e+00
2.570000000000000000e+03	2.570000000000000000e+02	2.570000000000000000e+03	2.465311195486534768e+00
2.580000000000000000e+03	2.580000000000000000e+02	2.580000000000000000e+03	2.451177746486022269e+00
2.590000000000000000e+03	2.590000000000000000e+02	2.590000000000000000e+03	2.446041937626141749e+00
2.600000000000000000e+03	2.600000000000000000e+02	2.600000000000000000e+03	2.418660384808722696e+00
2.610000000000000000e+03	2.610000000000000000e+02	2.610000000000000000e+03	2.424816123106500410e+00
2.620000000000000000e+03	2.620000000000000000e+02	2.620000000000000000e+03	2.441653234364481673e+00
2.630000000000000000e+03	2.630000000000000000e+02	2.630000000000000000e+03	2.402141525030592195e+00
2.640000000000000000e+03	2.640000000000000000e+02	2.640000000000000000e+03	2.431489378986812167e+00
2.650000000000000000e+03	2.650000000000000000e+02	2.650000000000000000e+03	2.452956035166683701e+00
2.660000000000000000e+03	2.660000000000000000e+02	2.660000000000000000e+03	2.421322164198132842e+00
2.670000000000000000e+03	2.670000000000000000e+02	2.670000000000000000e+03	2.424361607589795575e+00
2.680000000000000000e+03	2.680000000000000000e+02	2.680000000000000000e+03	2.505068491453528168e+00
2.690000000000000000e+03	2.690000000000000000e+02	2.690000000000000000e+03	2.534356072281623629e+00
2.700000000000000000e+03	2.700000000000000000e+02	2.700000000000000000e+03	2.532078412822429847e+00
2.710000000000000000e+03	2.710000000000000000e+02	2.710000000000000000e+03	2.628420649607836612e+00
2.720000000000000000e+03	2.720000000000000000e+02	2.720000000000000000e+03	2.593217084251918880e+00
2.730000000000000000e+03	2.730000000000000000e+02	2.730000000000000000e+03	2.723497983151075719e+00
2.740000000000000000e+03	2.740000000000000000e+02	2.740000000000000000e+03	2.612006352472154624e+00
2.750000000000000000e+03	2.750000000000000000e+02	2.750000000000000000e+03	2.573223362609294185e+00
2.760000000000000000e+03	2.760000000000000000e+02	2.760000000000000000e+03	2.531602464399606678e+00
2.770000000000000000e+03	2.770000000000000000e+02	2.770000000000000000e+03	2.511989533412458453e+00
2.780000000000000000e+03	2.780000000000000000e+02	2.780000000000000000e+03	2.596726579427191428e+00
2.790000000000000000e+03	2.790000000000000000e+02	2.790000000000000000e+03	2.614327792524341554e+00
2.800000000000000000e+03	2.800000000000000000e+02	2.800000000000000000e+03	2.567891153883342437e+00
2.810000000000000000e+03	2.810000000000000000e+02	2.810000000000000000e+03	2.560207976663634533e+00
2.820000000000000000e+03	2.820000000000000000e+02	2.820000000000000000e+03	2.591854831546269722e+00
2.830000000000000000e+03	2.830000000000000000e+02	2.830000000000000000e+03	2.637511774917581597e+00
2.840000000000000000e+03	2.840000000000000000e+02	2.840000000000000000e+03	2.639219880178624411e+00
2.850000000000000000e+03	2.850000000000000000e+02	2.850000000000000000e+03	2.683107158681534266e+00
2.860000000000000000e+03	2.860000000000000000e+02	2.860000000000000000e+03	2.674272940202774063e+00
2.870000000000000000e+03	2.870000000000000000e+02	2.870000000000000000e+03	2.707917630271942766e+00
2.880000000000000000e+03	2.880000000000000000e+02	2.880000000000000000e+03	2.697556869108703737e+00
2.890000000000000000e+03	2.890000000000000000e+02	2.890000000000000000e+03	2.637533468931356762e+00
2.900000000000000000e+03	2.900000000000000000e+02	2.900000000000000000e+03	2.668054698544327419e+00
2.910000000000000000e+03	2.910000000000000000e+02	2.910000000000000000e+03	2.677030777906330261e+00
2.920000000000000000e+03	2.920000000000000000e+02	2.920000000000000000e+03	2.679353168954444975e+00
2.930000000000000000e+03	2.930000000000000000e+02	2.930000000000000000e+03	2.677236489941123843e+00
2.940000000000000000e+03	2.940000000000000000e+02	2.940000000000000000e+03	2.662403333306968545e+00
2.950000000000000000e+03	2.950000000000000000e+02	2.950000000000000000e+03	2.649843251528313459e+00
2.960000000000000000e+03	2.960000000000000000e+02	2.960000000000000000e+03	2.761391440562785515e+00
2.970000000000000000e+03	2.970000000000000000e+02	2.970000000000000000e+03	2.754166494579530333e+00
2.980000000000000000e+03	2.980000000000000000e+02	2.980000000000000000e+03	2.757321659715742612e+00
2.990000000000000000e+03	2.990000000000000000e+02	2.990000000000000000e+03	2.682452436321103306e+00
3.000000000000000000e+03	3.000000000000000000e+02	3.000000000000000000e+03	2.760416681790770266e+00
3.010000000000000000e+03	3.010000000000000000e+02	3.010000000000000000e+03	2.682426761334653520e+00
3.020000000000000000e+03	3.020000000000000000e+02	3.020000000000000000e+03	2.687807065892772851e+00
3.030000000000000000e+03	3.030000000000000000e+02	3.030000000000000000e+03	2.737524587985092683e+00
3.040000000000000000e+03	3.040000000000000000e+02	3.040000000000000000e+03	2.722578656025875787e+00
3.050000000000000000e+03	3.050000000000000000e+02	3.050000000000000000e+03	2.703608623728021243e+00
3.060000000000000000e+03	3.060000000000000000e+02	3.060000000000000000e+03	2.754749728787479590e+00
3.070000000000000000e+03	3.070000000000000000e+02	3.070000000000000000e+03	2.730274006853947721e+00
3.080000000000000000e+03	3.080000000000000000e+02	3.080000000000000000e+03	2.765109587281580517e+00
3.090000000000000000e+03	3.090000000000000000e+02	3.090000000000000000e+03	2.700260172686163251e+00
3.100000000000000000e+03	3.100000000000000000e+02	3.100000000000000000e+03	2.652507973052724566e+00
3.110000000000000000e+03	3.110000000000000000e+02	3.110000000000000000e+03	2.637178437731241498e+00
3.120000000000000000e+03	3.120000000000000000e+02	3.120000000000000000e+03	2.625779186079816530e+00
3.130000000000000000e+03	3.130000000000000000e+02	3.130000000000000000e+03	2.724989963409371718e+00
3.140000000000000000e+03	3.140000000000000000e+02	3.140000000000000000e+03	2.711906573979609103e+00
3.150000000000000000e+03	3.150000000000000000e+02	3.150000000000000000e+03	2.675734263039983407e+00
3.160000000000000000e+03	3.160000000000000000e+02	3.160000000000000000e+03	2.629680202582749704e+00
3.170000000000000000e+03	3.170000000000000000e+02	3.170000000000000000e+03	2.613391831060740689e+00
3.180000000000000000e+03	3.180000000000000000e+02	3.180000000000000000e+03	2.617016689045254640e+00
3.190000000000000000e+03	3.190000000000000000e+02	3.190000000000000000e+03	2.635009682936943598e+00
3.200000000000000000e+03	3.200000000000000000e+02	3.200000000000000000e+03	2.649054550768366934e+00
3.210000000000000000e+03	3.210000000000000000e+02	3.210000000000000000e+03	2.627237911579072271e+00
3.220000000000000000e+03	3.220000000000000000e+02	3.220000000000000000e+03	2.561565180569916667e+00
3.230000000000000000e+03	3.230000000000000000e+02	3.230000000000000000e+03	2.515223316328944136e+00
3.240000000000000000e+03	3.240000000000000000e+02	3.240000000000000000e+03	2.542302174239809975e+00
3.250000000000000000e+03	3.250000000000000000e+02	3.250000000000000000e+03	2.562984527234653864e+00
3.260000000000000000e+03	3.260000000000000000e+02	3.260000000000000000e+03	2.584391556514656685e+00
3.270000000000000000e+03	3.270000000000000000e+02	3.270000000000000000e+03	2.583569148770602286e+00
3.280000000000000000e+03	3.280000000000000000e+02	3.280000000000000000e+03	2.573765054747174652e+00
3.290000000000000000e+03	3.290000000000000000e+02	3.290000000000000000e+03	2.551422077413300293e+00
3.300000000000000000e+03	3.300000000000000000e+02	3.300000000000000000e+03	2.583080874762205159e+00
3.310000000000000000e+03	3.310000000000000000e+02	3.310000000000000000e+03	2.569442295477796012e+00
3.320000000000000000e+03	3.320000000000000000e+02	3.320000000000000000e+03	2.596286559541896910e+00
3.330000000000000000e+03	3.330000000000000000e+02	3.330000000000000000e+03	2.578051147140356214e+00
3.340000000000000000e+03	3.340000000000000000e+02	3.340000000000000000e+03	2.572834401636006518e+00
3.350000000000000000e+03	3.350000000000000000e+02	3.350000000000000000e+03	2.518951796454724334e+00
3.360000000000000000e+03	3.360000000000000000e+02	3.360000000000000000e+03	2.572026351867093386e+00
3.370000000000000000e+03	3.370000000000000000e+02	3.370000000000000000e+03	2.596971051524179508e+00
3.380000000000000000e+03	3.380000000000000000e+02	3.380000000000000000e+03	2.554237357257397534e+00
3.390000000000000000e+03	3.390000000000000000e+02	3.390000000000000000e+03	2.558780461208189472e+00
3.400000000000000000e+03	3.400000000000000000e+02	3.400000000000000000e+03	2.621257544651769411e+00
3.410000000000000000e+03	3.410000000000000000e+02	3.410000000000000000e+03	2.628867785541368018e+00
3.420000000000000000e+03	3.420000000000000000e+02	3.420000000000000000e+03	2.690524157661490445e+00
3.430000000000000000e+03	3.430000000000000000e+02	3.430000000000000000e+03	2.497806812102583152e+00
3.440000000000000000e+03	3.440000000000000000e+02	3.440000000000000000e+03	2.530776440080293455e+00
3.450000000000000000e+03	3.450000000000000000e+02	3.450000000000000000e+03	2.503257570629958462e+00
3.460000000000000000e+03	3.460000000000000000e+02	3.460000000000000000e+03	2.397520487521097809e+00
3.470000000000000000e+03	3.470000000000000000e+02	3.470000000000000000e+03	2.474055382999420516e+00
3.480000000000000000e+03	3.480000000000000000e+02	3.480000000000000000e+03	2.485483786787728189e+00
3.490000000000000000e+03	3.490000000000000000e+02	3.490000000000000000e+03	2.499064141643053460e+00
3.500000000000000000e+03	3.500000000000000000e+02	3.500000000000000000e+03	2.551314008491485374e+00
3.510000000000000000e+03	3.510000000000000000e+02	3.510000000000000000e+03	2.543886104288384242e+00
3.520000000000000000e+03	3.520000000000000000e+02	3.520000000000000000e+03	2.502474064395974640e+00
3.530000000000000000e+03	3.530000000000000000e+02	3.530000000000000000e+03	2.531001663603512419e+00
3.540000000000000000e+03	3.540000000000000000e+02	3.540000000000000000e+03	2.519849019978757543e+00
3.550000000000000000e+03	3.550000000000000000e+02	3.550000000000000000e+03	2.617188665413066939e+00
3.560000000000000000e+03	3.560000000000000000e+02	3.560000000000000000e+03	2.599209250526470338e+00
3.570000000000000000e+03	3.570000000000000000e+02	3.570000000000000000e+03	2.552914802726092613e+00
3.580000000000000000e+03	3.580000000000000000e+02	3.580000000000000000e+03	2.563433159927003935e+00
3.590000000000000000e+03	3.590000000000000000e+02	3.590000000000000000e+03	2.533058267695040833e+00
3.600000000000000000e+03	3.600000000000000000e+02	3.600000000000000000e+03	2.606178244590389603e+00
3.610000000000000000e+03	3.610000000000000000e+02	3.610000000000000000e+03	2.523969396599049286e+00
3.620000000000000000e+03	3.620000000000000000e+02	3.620000000000000000e+03	2.579724720888628475e+00
3.630000000000000000e+03	3.630000000000000000e+02	3.630000000000000000e+03	2.619389175391158009e+00
3.640000000000000000e+03	3.640000000000000000e+02	3.640000000000000000e+03	2.537826343791091066e+00
3.650000000000000000e+03	3.650000000000000000e+02	3.650000000000000000e+03	2.555654920129522001e+00
3.660000000000000000e+03	3.660000000000000000e+02	3.660000000000000000e+03	2.654646041254795641e+00
3.670000000000000000e+03	3.670000000000000000e+02	3.670000000000000000e+03	2.697509226118065762e+00
3.680000000000000000e+03	3.680000000000000000e+02	3.680000000000000000e+03	2.597448149216367241e+00
3.690000000000000000e+03	3.690000000000000000e+02	3.690000000000000000e+03	2.629838680838826104e+00
3.700000000000000000e+03	3.700000000000000000e+02	3.700000000000000000e+03	2.673621341629560444e+00
3.710000000000000000e+03	3.710000000000000000e+02	3.710000000000000000e+03	2.681286824380389344e+00
3.720000000000000000e+03	3.720000000000000000e+02	3.720000000000000000e+03	2.739671636964289281e+00
3.730000000000000000e+03	3.730000000000000000e+02	3.730000000000000000e+03	2.741385806762908217e+00
3.740000000000000000e+03	3.740000000000000000e+02	3.740000000000000000e+03	2.621844581176643540e+00
3.750000000000000000e+03	3.750000000000000000e+02	3.750000000000000000e+03	2.683198918490910856e+00
3.760000000000000000e+03	3.760000000000000000e+02	3.760000000000000000e+03	2.671234149457831553e+00
3.770000000000000000e+03	3.770000000000000000e+02	3.770000000000000000e+03	2.637816816089655791e+00
3.780000000000000000e+03	3.780000000000000000e+02	3.780000000000000000e+03	2.734738045948018836e+00
3.790000000000000000e+03	3.790000000000000000e+02	3.790000000000000000e+03	2.661352015259008219e+00
3.800000000000000000e+03	3.800000000000000000e+02	3.800000000000000000e+03	2.618505316362905067e+00
3.810000000000000000e+03	3.810000000000000000e+02	3.810000000000000000e+03	2.605933749844498326e+00
3.820000000000000000e+03	3.820000000000000000e+02	3.820000000000000000e+03	2.554794847242307210e+00
3.830000000000000000e+03	3.830000000000000000e+02	3.830000000000000000e+03	2.594309874383783576e+00
3.840000000000000000e+03	3.840000000000000000e+02	3.840000000000000000e+03	2.629425893992490160e+00
3.850000000000000000e+03	3.850000000000000000e+02	3.850000000000000000e+03	2.571365928700745318e+00
3.860000000000000000e+03	3.860000000000000000e+02	3.860000000000000000e+03	2.692774387503939160e+00
3.870000000000000000e+03	3.870000000000000000e+02	3.870000000000000000e+03	2.705511709155213662e+00
3.880000000000000000e+03	3.880000000000000000e+02	3.880000000000000000e+03	2.726469393726164814e+00
3.890000000000000000e+03	3.890000000000000000e+02	3.890000000000000000e+03	2.695706942758167468e+00
3.900000000000000000e+03	3.900000000000000000e+02	3.900000000000000000e+03	2.780684000974996017e+00
3.910000000000000000e+03	3.910000000000000000e+02	3.910000000000000000e+03	2.759140371923390678e+00
3.920000000000000000e+03	3.920000000000000000e+02	3.920000000000000000e+03	2.688289721941048871e+00
3.930000000000000000e+03	3.930000000000000000e+02	3.930000000000000000e+03	2.689830926904580810e+00
3.940000000000000000e+03	3.940000000000000000e+02	3.940000000000000000e+03	2.755061811615638678e+00
3.950000000000000000e+03	3.950000000000000000e+02	3.950000000000000000e+03	2.761661995080587850e+00
3.960000000000000000e+03	3.960000000000000000e+02	3.960000000000000000e+03	2.866878916118595466e+00
3.970000000000000000e+03	3.970000000000000000e+02	3.970000000000000000e+03	2.871760296721546979e+00
3.980000000000000000e+03	3.980000000000000000e+02	3.980000000000000000e+03	2.853206331851593003e+00
3.990000000000000000e+03	3.990000000000000000e+02	3.990000000000000000e+03	2.906978825668941724e+00
4.000000000000000000e+03	4.000000000000000000e+02	4.000000000000000000e+03	2.842584797172500011e+00
4.010000000000000000e+03	4.010000000000000000e+02	4.010000000000000000e+03	2.841252171909914637e+00
4.020000000000000000e+03	4.020000000000000000e+02	4.020000000000000000e+03	2.853707189622354257e+00
4.030000000000000000e+03	4.030000000000000000e+02	4.030000000000000000e+03	2.861071801449518226e+00
4.040000000000000000e+03	4.040000000000000000e+02	4.040000000000000000e+03	2.820604102963411464e+00
4.050000000000000000e+03	4.050000000000000000e+02	4.050000000000000000e+03	2.755234455164108809e+00
4.060000000000000000e+03	4.060000000000000000e+02	4.060000000000000000e+03	2.731797382808271557e+00
4.070000000000000000e+03	4.070000000000000000e+02	4.070000000000000000e+03	2.733118069682964446e+00
4.080000000000000000e+03	4.080000000000000000e+02	4.080000000000000000e+03	2.711473853748675999e+00
4.090000000000000000e+03	4.090000000000000000e+02	4.090000000000000000e+03	2.725595098939779248e+00
4.100000000000000000e+03	4.100000000000000000e+02	4.100000000000000000e+03	2.675835825481426955e+00
4.110000000000000000e+03	4.110000000000000000e+02	4.110000000000000000e+03	2.700404879687474669e+00
4.120000000000000000e+03	4.120000000000000000e+02	4.120000000000000000e+03	2.688860561588866549e+00
4.130000000000000000e+03	4.130000000000000000e+02	4.130000000000000000e+03	2.798899766984538573e+00
4.140000000000000000e+03	4.140000000000000000e+02	4.140000000000000000e+03	2.778388878995015521e+00
4.150000000000000000e+03	4.150000000000000000e+02	4.150000000000000000e+03	2.790757477904981521e+00
4.160000000000000000e+03	4.160000000000000000e+02	4.160000000000000000e+03	2.744182673259930372e+00
4.170000000000000000e+03	4.170000000000000000e+02	4.170000000000000000e+03	2.732693294498177661e+00
4.180000000000000000e+03	4.180000000000000000e+02	4.180000000000000000e+03	2.673714496646620198e+00
4.190000000000000000e+03	4.190000000000000000e+02	4.190000000000000000e+03	2.677532885609051228e+00
4.200000000000000000e+03	4.200000000000000000e+02	4.200000000000000000e+03	2.663528441479934283e+00
4.210000000000000000e+03	4.210000000000000000e+02	4.210000000000000000e+03	2.679409781567170246e+00
4.220000000000000000e+03	4.220000000000000000e+02	4.220000000000000000e+03	2.628765661498413397e+00
4.230000000000000000e+03	4.230000000000000000e+02	4.230000000000000000e+03	2.667775079520163128e+00
4.240000000000000000e+03	4.240000000000000000e+02	4.240000000000000000e+03	2.725403845734949648e+00
4.250000000000000000e+03	4.250000000000000000e+02	4.250000000000000000e+03	2.798446905025145703e+00
4.260000000000000000e+03	4.260000000000000000e+02	4.260000000000000000e+03	2.780347890176502190e+00
4.270000000000000000e+03	4.270000000000000000e+02	4.270000000000000000e+03	2.786296532991701991e+00
4.280000000000000000e+03	4.280000000000000000e+02	4.280000000000000000e+03	2.790723176050211585e+00
4.290000000000000000e+03	4.290000000000000000e+02	4.290000000000000000e+03	2.781944828635389833e+00
4.300000000000000000e+03	4.300000000000000000e+02	4.300000000000000000e+03	2.730730757655816632e+00
4.310000000000000000e+03	4.310000000000000000e+02	4.310000000000000000e+03	2.702483206804995763e+00
4.320000000000000000e+03	4.320000000000000000e+02	4.320000000000000000e+03	2.752891733563155086e+00
4.330000000000000000e+03	4.330000000000000000e+02	4.330000000000000000e+03	2.859136610046014493e+00
4.340000000000000000e+03	4.340000000000000000e+02	4.340000000000000000e+03	2.856341885993762819e+00
4.350000000000000000e+03	4.350000000000000000e+02	4.350000000000000000e+03	2.798770113933895409e+00
4.360000000000000000e+03	4.360000000000000000e+02	4.360000000000000000e+03	2.774906653223605524e+00
4.370000000000000000e+03	4.370000000000000000e+02	4.370000000000000000e+03	2.819506155910033396e+00
4.380000000000000000e+03	4.380000000000000000e+02	4.380000000000000000e+03	2.745897158180929498e+00
4.390000000000000000e+03	4.390000000000000000e+02	4.390000000000000000e+03	2.814496257603305907e+00
4.400000000000000000e+03	4.400000000000000000e+02	4.400000000000000000e+03	2.825240391491941505e+00
4.410000000000000000e+03	4.410000000000000000e+02	4.410000000000000000e+03	2.895615212153142437e+00
4.420000000000000000e+03	4.420000000000000000e+02	4.420000000000000000e+03	2.881532939167725349e+00
4.430000000000000000e+03	4.430000000000000000e+02	4.430000000000000000e+03	2.827822358588509832e+00
4.440000000000000000e+03	4.440000000000000000e+02	4.440000000000000000e+03	2.855750365711000605e+00
4.450000000000000000e+03	4.450000000000000000e+02	4.450000000000000000e+03	2.802365812315783966e+00
4.460000000000000000e+03	4.460000000000000000e+02	4.460000000000000000e+03	2.872763404402456811e+00
4.470000000000000000e+03	4.470000000000000000e+02	4.470000000000000000e+03	2.851839801489175930e+00
4.480000000000000000e+03	4.480000000000000000e+02	4.480000000000000000e+03	2.888246640035804891e+00
4.490000000000000000e+03	4.490000000000000000e+02	4.490000000000000000e+03	2.859916559064674679e+00
4.500000000000000000e+03	4.500000000000000000e+02	4.500000000000000000e+03	2.850783813324808680e+00
4.510000000000000000e+03	4.510000000000000000e+02	4.510000000000000000e+03	2.932430889590309064e+00
4.520000000000000000e+03	4.520000000000000000e+02	4.520000000000000000e+03	2.854741995790164744e+00
4.530000000000000000e+03	4.530000000000000000e+02	4.530000000000000000e+03	2.883848734176523099e+00
4.540000000000000000e+03	4.540000000000000000e+02	4.540000000000000000e+03	2.916400495537159632e+00
4.550000000000000000e+03	4.550000000000000000e+02	4.550000000000000000e+03	2.926453378866448851e+00
4.560000000000000000e+03	4.560000000000000000e+02	4.560000000000000000e+03	3.022493275973242355e+00
4.570000000000000000e+03	4.570000000000000000e+02	4.570000000000000000e+03	3.052160189256392542e+00
4.580000000000000000e+03	4.580000000000000000e+02	4.580000000000000000e+03	3.125209594155887505e+00
4.590000000000000000e+03	4.590000000000000000e+02	4.590000000000000000e+03	3.004457228810311076e+00
4.600000000000000000e+03	4.600000000000000000e+02	4.600000000000000000e+03	2.909334004663664430e+00
4.610000000000000000e+03	4.610000000000000000e+02	4.610000000000000000e+03	2.937915603425248712e+00
4.620000000000000000e+03	4.620000000000000000e+02	4.620000000000000000e+03	2.997898471418254829e+00
4.630000000000000000e+03	4.630000000000000000e+02	4.630000000000000000e+03	2.997971183474343437e+00
4.640000000000000000e+03	4.640000000000000000e+02	4.640000000000000000e+03	2.973561544626691866e+00
4.650000000000000000e+03	4.650000000000000000e+02	4.650000000000000000e+03	3.035431349250602651e+00
4.660000000000000000e+03	4.660000000000000000e+02	4.660000000000000000e+03	3.066661149668347353e+00
4.670000000000000000e+03	4.670000000000000000e+02	4.670000000000000000e+03	2.937211899495708600e+00
4.680000000000000000e+03	4.680000000000000000e+02	4.680000000000000000e+03	2.947778979520164544e+00
4.690000000000000000e+03	4.690000000000000000e+02	4.690000000000000000e+03	2.979721023744286601e+00
4.700000000000000000e+03	4.700000000000000000e+02	4.700000000000000000e+03	3.013525087599492558e+00
4.710000000000000000e+03	4.710000000000000000e+02	4.710000000000000000e+03	2.903778362240087230e+00
4.720000000000000000e+03	4.720000000000000000e+02	4.720000000000000000e+03	2.942476127599097602e+00
4.730000000000000000e+03	4.730000000000000000e+02	4.730000000000000000e+03	2.804921423822013704e+00
4.740000000000000000e+03	4.740000000000000000e+02	4.740000000000000000e+03	2.824957361943277068e+00
4.750000000000000000e+03	4.750000000000000000e+02	4.750000000000000000e+03	2.852355281974842338e+00
4.760000000000000000e+03	4.760000000000000000e+02	4.760000000000000000e+03	2.863340954520964932e+00
4.770000000000000000e+03	4.770000000000000000e+02	4.770000000000000000e+03	2.957998679131923492e+00
4.780000000000000000e+03	4.780000000000000000e+02	4.780000000000000000e+03	2.986440879576447660e+00
4.790000000000000000e+03	4.790000000000000000e+02	4.790000000000000000e+03	3.043566523572128091e+00
4.800000000000000000e+03	4.800000000000000000e+02	4.800000000000000000e+03	2.980623821751703595e+00
4.810000000000000000e+03	4.810000000000000000e+02	4.810000000000000000e+03	3.028030653658218441e+00
4.820000000000000000e+03	4.820000000000000000e+02	4.820000000000000000e+03	3.049606653492519914e+00
4.830000000000000000e+03	4.830000000000000000e+02	4.830000000000000000e+03	2.956087163086442704e+00
4.840000000000000000e+03	4.840000000000000000e+02	4.840000000000000000e+03	2.988770172480978982e+00
4.850000000000000000e+03	4.850000000000000000e+02	4.850000000000000000e+03	2.924103319660593669e+00
4.860000000000000000e+03	4.860000000000000000e+02	4.860000000000000000e+03	2.961311751074146681e+00
4.870000000000000000e+03	4.870000000000000000e+02	4.870000000000000000e+03	3.031399426976136180e+00
4.880000000000000000e+03	4.880000000000000000e+02	4.880000000000000000e+03	3.073166865106626400e+00
4.890000000000000000e+03	4.890000000000000000e+02	4.890000000000000000e+03	3.011219465730579081e+00
4.900000000000000000e+03	4.900000000000000000e+02	4.900000000000000000e+03	2.949071941569048505e+00
4.910000000000000000e+03	4.910000000000000000e+02	4.910000000000000000e+03	2.988261317042574916e+00
4.920000000000000000e+03	4.920000000000000000e+02	4.920000000000000000e+03	2.886969646246705601e+00
4.930000000000000000e+03	4.930000000000000000e+02	4.930000000000000000e+03	2.879913454778224136e+00
4.940000000000000000e+03	4.940000000000000000e+02	4.940000000000000000e+03	2.890069992792955400e+00
4.950000000000000000e+03	4.950000000000000000e+02	4.950000000000000000e+03	2.957792505579611930e+00
4.960000000000000000e+03	4.960000000000000000e+02	4.960000000000000000e+03	2.960802766787781426e+00
4.970000000000000000e+03	4.970000000000000000e+02	4.970000000000000000e+03	2.865264077772864848e+00
4.980000000000000000e+03	4.980000000000000000e+02	4.980000000000000000e+03	2.945554566376783701e+00
4.990000000000000000e+03	4.990000000000000000e+02	4.990000000000000000e+03	2.926391860619818264e+00
5.000000000000000000e+03	5.000000000000000000e+02	5.000000000000000000e+03	2.976293424533837939e+00
5.010000000000000000e+03	5.010000000000000000e+02	5.010000000000000000e+03	2.967301642801687400e+00
5.020000000000000000e+03	5.020000000000000000e+02	5.020000000000000000e+03	2.968562411405526902e+00
5.030000000000000000e+03	5.030000000000000000e+02	5.030000000000000000e+03	2.995377912037369139e+00
5.040000000000000000e+03	5.040000000000000000e+02	5.040000000000000000e+03	2.970425464253004133e+00
5.050000000000000000e+03	5.050000000000000000e+02	5.050000000000000000e+03	2.910328081378834586e+00
5.060000000000000000e+03	5.060000000000000000e+02	5.060000000000000000e+03	2.966326180312180316e+00
5.070000000000000000e+03	5.070000000000000000e+02	5.070000000000000000e+03	2.945898544491503124e+00
5.080000000000000000e+03	5.080000000000000000e+02	5.080000000000000000e+03	3.010614222294522691e+00
5.090000000000000000e+03	5.090000000000000000e+02	5.090000000000000000e+03	3.009249092207905818e+00
5.100000000000000000e+03	5.100000000000000000e+02	5.100000000000000000e+03	2.907988957244047601e+00
5.110000000000000000e+03	5.110000000000000000e+02	5.110000000000000000e+03	2.968441535931343633e+00
5.120000000000000000e+03	5.120000000000000000e+02	5.120000000000000000e+03	3.037948432368718699e+00
5.130000000000000000e+03	5.130000000000000000e+02	5.130000000000000000e+03	2.928813394634967260e+00
5.140000000000000000e+03	5.140000000000000000e+02	5.140000000000000000e+03	2.901815523786324569e+00
5.150000000000000000e+03	5.150000000000000000e+02	5.150000000000000000e+03	2.906335164824163098e+00
5.160000000000000000e+03	5.160000000000000000e+02	5.160000000000000000e+03	2.897960387973000707e+00
5.170000000000000000e+03	5.170000000000000000e+02	5.170000000000000000e+03	2.962077440662111538e+00
5.180000000000000000e+03	5.180000000000000000e+02	5.180000000000000000e+03	2.977879121533486551e+00
5.190000000000000000e+03	5.190000000000000000e+02	5.190000000000000000e+03	2.965301339446873463e+00
5.200000000000000000e+03	5.200000000000000000e+02	5.200000000000000000e+03	2.930015086909139033e+00
5.210000000000000000e+03	5.210000000000000000e+02	5.210000000000000000e+03	2.986299904268120642e+00
5.220000000000000000e+03	5.220000000000000000e+02	5.220000000000000000e+03	2.961581466437365862e+00
5.230000000000000000e+03	5.230000000000000000e+02	5.230000000000000000e+03	3.042152259233545042e+00
5.240000000000000000e+03	5.240000000000000000e+02	5.240000000000000000e+03	3.100229218128628617e+00
5.250000000000000000e+03	5.250000000000000000e+02	5.250000000000000000e+03	3.035322894848960118e+00
5.260000000000000000e+03	5.260000000000000000e+02	5.260000000000000000e+03	3.041805970481024524e+00
5.270000000000000000e+03	5.270000000000000000e+02	5.270000000000000000e+03	3.049824144148729488e+00
5.280000000000000000e+03	5.280000000000000000e+02	5.280000000000000000e+03	3.009466570752487247e+00
5.290000000000000000e+03	5.290000000000000000e+02	5.290000000000000000e+03	3.010410233093693488e+00
5.300000000000000000e+03	5.300000000000000000e+02	5.300000000000000000e+03	2.930908727357134147e+00
5.310000000000000000e+03	5.310000000000000000e+02	5.310000000000000000e+03	2.992658481352355793e+00
5.320000000000000000e+03	5.320000000000000000e+02	5.320000000000000000e+03	2.921204894738596014e+00
5.330000000000000000e+03	5.330000000000000000e+02	5.330000000000000000e+03	2.855228728171207653e+00
5.340000000000000000e+03	5.340000000000000000e+02	5.340000000000000000e+03	2.898563335617986958e+00
5.350000000000000000e+03	5.350000000000000000e+02	5.350000000000000000e+03	3.005508838288103668e+00
5.360000000000000000e+03	5.360000000000000000e+02	5.360000000000000000e+03	3.062199238480221020e+00
5.370000000000000000e+03	5.370000000000000000e+02	5.370000000000000000e+03	2.918405537116373072e+00
5.380000000000000000e+03	5.380000000000000000e+02	5.380000000000000000e+03	2.852600469693585161e+00
5.390000000000000000e+03	5.390000000000000000e+02	5.390000000000000000e+03	2.813584628989004077e+00
5.400000000000000000e+03	5.400000000000000000e+02	5.400000000000000000e+03	2.833542617402095676e+00
5.410000000000000000e+03	5.410000000000000000e+02	5.410000000000000000e+03	2.796029323052667159e+00
5.420000000000000000e+03	5.420000000000000000e+02	5.420000000000000000e+03	2.829345191005684157e+00
5.430000000000000000e+03	5.430000000000000000e+02	5.430000000000000000e+03	2.909792651906944805e+00
5.440000000000000000e+03	5.440000000000000000e+02	5.440000000000000000e+03	2.937663541401054790e+00
5.450000000000000000e+03	5.450000000000000000e+02	5.450000000000000000e+03	2.878010658229607888e+00
5.460000000000000000e+03	5.460000000000000000e+02	5.460000000000000000e+03	2.869292910109125572e+00
5.470000000000000000e+03	5.470000000000000000e+02	5.470000000000000000e+03	2.971572515483255295e+00
5.480000000000000000e+03	5.480000000000000000e+02	5.480000000000000000e+03	2.928047470087763671e+00
5.490000000000000000e+03	5.490000000000000000e+02	5.490000000000000000e+03	3.016050169654393986e+00
5.500000000000000000e+03	5.500000000000000000e+02	5.500000000000000000e+03	2.997982256866794426e+00
5.510000000000000000e+03	5.510000000000000000e+02	5.510000000000000000e+03	2.950981256378910622e+00
5.520000000000000000e+03	5.520000000000000000e+02	5.520000000000000000e+03	2.914435544062724759e+00
5.530000000000000000e+03	5.530000000000000000e+02	5.530000000000000000e+03	2.944056099396755055e+00
5.540000000000000000e+03	5.540000000000000000e+02	5.540000000000000000e+03	2.936986209594433461e+00
5.550000000000000000e+03	5.550000000000000000e+02	5.550000000000000000e+03	2.977885010257524723e+00
5.560000000000000000e+03	5.560000000000000000e+02	5.560000000000000000e+03	2.977096084656304154e+00
5.570000000000000000e+03	5.570000000000000000e+02	5.570000000000000000e+03	2.943649703845411914e+00
5.580000000000000000e+03	5.580000000000000000e+02	5.580000000000000000e+03	2.821601742255280598e+00
5.590000000000000000e+03	5.590000000000000000e+02	5.590000000000000000e+03	2.884971011600470536e+00
5.600000000000000000e+03	5.600000000000000000e+02	5.600000000000000000e+03	2.966702841635892263e+00
5.610000000000000000e+03	5.610000000000000000e+02	5.610000000000000000e+03	3.015626861134290237e+00
5.620000000000000000e+03	5.620000000000000000e+02	5.620000000000000000e+03	2.925605291330040991e+00
5.630000000000000000e+03	5.630000000000000000e+02	5.630000000000000000e+03	3.031861297292005375e+00
5.640000000000000000e+03	5.640000000000000000e+02	5.640000000000000000e+03	3.152649532658055254e+00
5.650000000000000000e+03	5.650000000000000000e+02	5.650000000000000000e+03	3.155116053407291954e+00
5.660000000000000000e+03	5.660000000000000000e+02	5.660000000000000000e+03	3.123811492428955727e+00
5.670000000000000000e+03	5.670000000000000000e+02	5.670000000000000000e+03	3.125115498241600953e+00
5.680000000000000000e+03	5.680000000000000000e+02	5.680000000000000000e+03	3.130952455517000743e+00
5.690000000000000000e+03	5.690000000000000000e+02	5.690000000000000000e+03	3.215488002694258718e+00
5.700000000000000000e+03	5.700000000000000000e+02	5.700000000000000000e+03	3.205026307248298512e+00
5.710000000000000000e+03	5.710000000000000000e+02	5.710000000000000000e+03	3.178272422411731579e+00
5.720000000000000000e+03	5.720000000000000000e+02	5.720000000000000000e+03	3.199687082732502574e+00
5.730000000000000000e+03	5.730000000000000000e+02	5.730000000000000000e+03	3.198982688298444899e+00
5.740000000000000000e+03	5.740000000000000000e+02	5.740000000000000000e+03	3.082423971972782173e+00
5.750000000000000000e+03	5.750000000000000000e+02	5.750000000000000000e+03	2.983075305906270014e+00
5.760000000000000000e+03	5.760000000000000000e+02	5.760000000000000000e+03	2.976076029560274172e+00
5.770000000000000000e+03	5.770000000000000000e+02	5.770000000000000000e+03	3.037817222739232381e+00
5.780000000000000000e+03	5.780000000000000000e+02	5.780000000000000000e+03	3.005748840807847433e+00
5.790000000000000000e+03	5.790000000000000000e+02	5.790000000000000000e+03	2.940412644553817234e+00
5.800000000000000000e+03	5.800000000000000000e+02	5.800000000000000000e+03	2.957521687291125190e+00
5.810000000000000000e+03	5.810000000000000000e+02	5.810000000000000000e+03	3.002479911097956311e+00
5.820000000000000000e+03	5.820000000000000000e+02	5.820000000000000000e+03	3.036757199398376628e+00
5.830000000000000000e+03	5.830000000000000000e+02	5.830000000000000000e+03	3.080817886230571290e+00
5.840000000000000000e+03	5.840000000000000000e+02	5.840000000000000000e+03	3.037173417656702679e+00
5.850000000000000000e+03	5.850000000000000000e+02	5.850000000000000000e+03	3.060749798104837716e+00
5.860000000000000000e+03	5.860000000000000000e+02	5.860000000000000000e+03	2.929191471674616576e+00
5.870000000000000000e+03	5.870000000000000000e+02	5.870000000000000000e+03	2.762147366870639331e+00
5.880000000000000000e+03	5.880000000000000000e+02	5.880000000000000000e+03	2.843111667171607237e+00
5.890000000000000000e+03	5.890000000000000000e+02	5.890000000000000000e+03	2.883489519801269552e+00
5.900000000000000000e+03	5.900000000000000000e+02	5.900000000000000000e+03	2.837989278075082389e+00
5.910000000000000000e+03	5.910000000000000000e+02	5.910000000000000000e+03	2.769224696268013819e+00
5.920000000000000000e+03	5.920000000000000000e+02	5.920000000000000000e+03	2.710910146826170930e+00
5.930000000000000000e+03	5.930000000000000000e+02	5.930000000000000000e+03	2.731784615510105318e+00
5.940000000000000000e+03	5.940000000000000000e+02	5.940000000000000000e+03	2.704559133174171404e+00
5.950000000000000000e+03	5.950000000000000000e+02	5.950000000000000000e+03	2.828171192752500840e+00
5.960000000000000000e+03	5.960000000000000000e+02	5.960000000000000000e+03	2.846045464064059782e+00
5.970000000000000000e+03	5.970000000000000000e+02	5.970000000000000000e+03	2.815057781047839658e+00
5.980000000000000000e+03	5.980000000000000000e+02	5.980000000000000000e+03	2.852397877130494752e+00
5.990000000000000000e+03	5.990000000000000000e+02	5.990000000000000000e+03	2.881584439032155220e+00
6.000000000000000000e+03	6.000000000000000000e+02	6.000000000000000000e+03	2.862540197231254080e+00
6.010000000000000000e+03	6.010000000000000000e+02	6.010000000000000000e+03	2.964483061381206763e+00
6.020000000000000000e+03	6.020000000000000000e+02	6.020000000000000000e+03	2.944479747960892624e+00
6.030000000000000000e+03	6.030000000000000000e+02	6.030000000000000000e+03	2.889634488815889579e+00
6.040000000000000000e+03	6.040000000000000000e+02	6.040000000000000000e+03	2.966941871915334872e+00
6.050000000000000000e+03	6.050000000000000000e+02	6.050000000000000000e+03	2.876459453781866404e+00
6.060000000000000000e+03	6.060000000000000000e+02	6.060000000000000000e+03	2.838162823320517170e+00
6.070000000000000000e+03	6.070000000000000000e+02	6.070000000000000000e+03	2.764916444415295160e+00
6.080000000000000000e+03	6.080000000000000000e+02	6.080000000000000000e+03	2.855361430272183032e+00
6.090000000000000000e+03	6.090000000000000000e+02	6.090000000000000000e+03	2.859917344327442379e+00
6.100000000000000000e+03	6.100000000000000000e+02	6.100000000000000000e+03	2.911906145158464465e+00
6.110000000000000000e+03	6.110000000000000000e+02	6.110000000000000000e+03	2.889400684604958247e+00
6.120000000000000000e+03	6.120000000000000000e+02	6.120000000000000000e+03	2.825056268045923691e+00
6.130000000000000000e+03	6.130000000000000000e+02	6.130000000000000000e+03	2.886029158794367167e+00
6.140000000000000000e+03	6.140000000000000000e+02	6.140000000000000000e+03	2.776819845653493601e+00
6.150000000000000000e+03	6.150000000000000000e+02	6.150000000000000000e+03	2.775355970784385562e+00
6.160000000000000000e+03	6.160000000000000000e+02	6.160000000000000000e+03	2.885330713848855755e+00
6.170000000000000000e+03	6.170000000000000000e+02	6.170000000000000000e+03	2.933135157254999736e+00
6.180000000000000000e+03	6.180000000000000000e+02	6.180000000000000000e+03	2.826198592550140276e+00
6.190000000000000000e+03	6.190000000000000000e+02	6.190000000000000000e+03	2.785439207351052104e+00
6.200000000000000000e+03	6.200000000000000000e+02	6.200000000000000000e+03	2.847491107651617614e+00
6.210000000000000000e+03	6.210000000000000000e+02	6.210000000000000000e+03	2.871211047583908105e+00
6.220000000000000000e+03	6.220000000000000000e+02	6.220000000000000000e+03	2.904071085865726598e+00
6.230000000000000000e+03	6.230000000000000000e+02	6.230000000000000000e+03	2.925271662646031334e+00
6.240000000000000000e+03	6.240000000000000000e+02	6.240000000000000000e+03	2.899461284177000220e+00
6.250000000000000000e+03	6.250000000000000000e+02	6.250000000000000000e+03	2.928393107780584259e+00
6.260000000000000000e+03	6.260000000000000000e+02	6.260000000000000000e+03	2.842600048430577786e+00
6.270000000000000000e+03	6.270000000000000000e+02	6.270000000000000000e+03	2.838509485645326791e+00
6.280000000000000000e+03	6.280000000000000000e+02	6.280000000000000000e+03	2.850202054499387572e+00
6.290000000000000000e+03	6.290000000000000000e+02	6.290000000000000000e+03	2.853413086081963979e+00
6.300000000000000000e+03	6.300000000000000000e+02	6.300000000000000000e+03	2.859379694139202233e+00
6.310000000000000000e+03	6.310000000000000000e+02	6.310000000000000000e+03	2.798336330367402258e+00
6.320000000000000000e+03	6.320000000000000000e+02	6.320000000000000000e+03	2.838470262464003024e+00
6.330000000000000000e+03	6.330000000000000000e+02	6.330000000000000000e+03	2.918771166200693656e+00
6.340000000000000000e+03	6.340000000000000000e+02	6.340000000000000000e+03	3.009246720144119536e+00
6.350000000000000000e+03	6.350000000000000000e+02	6.350000000000000000e+03	2.951384685992274104e+00
6.360000000000000000e+03	6.360000000000000000e+02	6.360000000000000000e+03	2.960505010442813667e+00
6.370000000000000000e+03	6.370000000000000000e+02	6.370000000000000000e+03	2.904982113264713117e+00
6.380000000000000000e+03	6.380000000000000000e+02	6.380000000000000000e+03	2.875782183514800749e+00
6.390000000000000000e+03	6.390000000000000000e+02	6.390000000000000000e+03	2.903150069440375347e+00
6.400000000000000000e+03	6.400000000000000000e+02	6.400000000000000000e+03	2.903760434851288874e+00
6.410000000000000000e+03	6.410000000000000000e+02	6.410000000000000000e+03	2.766347071138232749e+00
6.420000000000000000e+03	6.420000000000000000e+02	6.420000000000000000e+03	2.788148265211985333e+00
6.430000000000000000e+03	6.430000000000000000e+02	6.430000000000000000e+03	2.765630833653274667e+00
6.440000000000000000e+03	6.440000000000000000e+02	6.440000000000000000e+03	2.818957661735555398e+00
6.450000000000000000e+03	6.450000000000000000e+02	6.450000000000000000e+03	2.849763951145961371e+00
6.460000000000000000e+03	6.460000000000000000e+02	6.460000000000000000e+03	2.994395589411025682e+00
6.470000000000000000e+03	6.470000000000000000e+02	6.470000000000000000e+03	3.009693010158366988e+00
6.480000000000000000e+03	6.480000000000000000e+02	6.480000000000000000e+03	3.049462277397694709e+00
6.490000000000000000e+03	6.490000000000000000e+02	6.490000000000000000e+03	3.122733208860938969e+00
6.500000000000000000e+03	6.500000000000000000e+02	6.500000000000000000e+03	3.132370427554699521e+00
6.510000000000000000e+03	6.510000000000000000e+02	6.510000000000000000e+03	3.130483510682230186e+00
6.520000000000000000e+03	6.520000000000000000e+02	6.520000000000000000e+03	3.075736499655667533e+00
6.530000000000000000e+03	6.530000000000000000e+02	6.530000000000000000e+03	3.064616722778060520e+00
6.540000000000000000e+03	6.540000000000000000e+02	6.540000000000000000e+03	3.102394450155430139e+00
6.550000000000000000e+03	6.550000000000000000e+02	6.550000000000000000e+03	3.125345558059259954e+00
6.560000000000000000e+03	6.560000000000000000e+02	6.560000000000000000e+03	3.087031581913243450e+00
6.570000000000000000e+03	6.570000000000000000e+02	6.570000000000000000e+03	3.075027331680063813e+00
6.580000000000000000e+03	6.580000000000000000e+02	6.580000000000000000e+03	3.136387717135648234e+00
6.590000000000000000e+03	6.590000000000000000e+02	6.590000000000000000e+03	3.102450230059899283e+00
6.600000000000000000e+03	6.600000000000000000e+02	6.600000000000000000e+03	3.033350610968826189e+00
6.610000000000000000e+03	6.610000000000000000e+02	6.610000000000000000e+03	3.126146560468356483e+00
6.620000000000000000e+03	6.620000000000000000e+02	6.620000000000000000e+03	3.043969892791652310e+00
6.630000000000000000e+03	6.630000000000000000e+02	6.630000000000000000e+03	2.951327646959756912e+00
6.640000000000000000e+03	6.640000000000000000e+02	6.640000000000000000e+03	2.917760178788627368e+00
6.650000000000000000e+03	6.650000000000000000e+02	6.650000000000000000e+03	2.939895143548068024e+00
6.660000000000000000e+03	6.660000000000000000e+02	6.660000000000000000e+03	2.920082246137298387e+00
6.670000000000000000e+03	6.670000000000000000e+02	6.670000000000000000e+03	2.905033708286832272e+00
6.680000000000000000e+03	6.680000000000000000e+02	6.680000000000000000e+03	2.923147797043501583e+00
6.690000000000000000e+03	6.690000000000000000e+02	6.690000000000000000e+03	2.837664010688825567e+00
6.700000000000000000e+03	6.700000000000000000e+02	6.700000000000000000e+03	2.852804005391066600e+00
6.710000000000000000e+03	6.710000000000000000e+02	6.710000000000000000e+03	2.871517995395082234e+00
6.720000000000000000e+03	6.720000000000000000e+02	6.720000000000000000e+03	2.871153347553651702e+00
6.730000000000000000e+03	6.730000000000000000e+02	6.730000000000000000e+03	2.904823342636110972e+00
6.740000000000000000e+03	6.740000000000000000e+02	6.740000000000000000e+03	2.883794049183503017e+00
6.750000000000000000e+03	6.750000000000000000e+02	6.750000000000000000e+03	2.850638695162357905e+00
6.760000000000000000e+03	6.760000000000000000e+02	6.760000000000000000e+03	2.881110333664288259e+00
6.770000000000000000e+03	6.770000000000000000e+02	6.770000000000000000e+03	2.844894658331264647e+00
6.780000000000000000e+03	6.780000000000000000e+02	6.780000000000000000e+03	2.928949053648249645e+00
6.790000000000000000e+03	6.790000000000000000e+02	6.790000000000000000e+03	2.918258841389177682e+00
6.800000000000000000e+03	6.800000000000000000e+02	6.800000000000000000e+03	2.953733974215854818e+00
6.810000000000000000e+03	6.810000000000000000e+02	6.810000000000000000e+03	2.981728361591013066e+00
6.820000000000000000e+03	6.820000000000000000e+02	6.820000000000000000e+03	2.929436885692529913e+00
6.830000000000000000e+03	6.830000000000000000e+02	6.830000000000000000e+03	2.986918821399521917e+00
6.840000000000000000e+03	6.840000000000000000e+02	6.840000000000000000e+03	2.991893657173871457e+00
6.850000000000000000e+03	6.850000000000000000e+02	6.850000000000000000e+03	2.911716080108634586e+00
6.860000000000000000e+03	6.860000000000000000e+02	6.860000000000000000e+03	2.954926766774379487e+00
6.870000000000000000e+03	6.870000000000000000e+02	6.870000000000000000e+03	2.973196116854695426e+00
6.880000000000000000e+03	6.880000000000000000e+02	6.880000000000000000e+03	3.028637685478912989e+00
6.890000000000000000e+03	6.890000000000000000e+02	6.890000000000000000e+03	3.035666982007207970e+00
6.900000000000000000e+03	6.900000000000000000e+02	6.900000000000000000e+03	2.947929390062435928e+00
6.910000000000000000e+03	6.910000000000000000e+02	6.910000000000000000e+03	2.936958502653981284e+00
6.920000000000000000e+03	6.920000000000000000e+02	6.920000000000000000e+03	2.915688080030550022e+00
6.930000000000000000e+03	6.930000000000000000e+02	6.930000000000000000e+03	2.857244540157465984e+00
6.940000000000000000e+03	6.940000000000000000e+02	6.940000000000000000e+03	2.844612970104213545e+00
6.950000000000000000e+03	6.950000000000000000e+02	6.950000000000000000e+03	2.887189412160767521e+00
6.960000000000000000e+03	6.960000000000000000e+02	6.960000000000000000e+03	2.866102575844616140e+00
6.970000000000000000e+03	6.970000000000000000e+02	6.970000000000000000e+03	2.872463883962817821e+00
6.980000000000000000e+03	6.980000000000000000e+02	6.980000000000000000e+03	2.859129877293559385e+00
6.990000000000000000e+03	6.990000000000000000e+02	6.990000000000000000e+03	2.950912118306048715e+00
7.000000000000000000e+03	7.000000000000000000e+02	7.000000000000000000e+03	2.942217080703745324e+00
7.010000000000000000e+03	7.010000000000000000e+02	7.010000000000000000e+03	2.885029894069724321e+00
7.020000000000000000e+03	7.020000000000000000e+02	7.020000000000000000e+03	2.886874850711122598e+00
7.030000000000000000e+03	7.030000000000000000e+02	7.030000000000000000e+03	2.911985054262443029e+00
7.040000000000000000e+03	7.040000000000000000e+02	7.040000000000000000e+03	2.937070638362778485e+00
7.050000000000000000e+03	7.050000000000000000e+02	7.050000000000000000e+03	2.958416974960184742e+00
7.060000000000000000e+03	7.060000000000000000e+02	7.060000000000000000e+03	2.965352878617092625e+00
7.070000000000000000e+03	7.070000000000000000e+02	7.070000000000000000e+03	3.101780931124852092e+00
7.080000000000000000e+03	7.080000000000000000e+02	7.080000000000000000e+03	3.007296582456926881e+00
7.090000000000000000e+03	7.090000000000000000e+02	7.090000000000000000e+03	3.017747002196492723e+00
7.100000000000000000e+03	7.100000000000000000e+02	7.100000000000000000e+03	3.130640691993395563e+00
7.110000000000000000e+03	7.110000000000000000e+02	7.110000000000000000e+03	3.150514649395269373e+00
7.120000000000000000e+03	7.120000000000000000e+02	7.120000000000000000e+03	3.124974602287166725e+00
7.130000000000000000e+03	7.130000000000000000e+02	7.130000000000000000e+03	3.131320664555391264e+00
7.140000000000000000e+03	7.140000000000000000e+02	7.140000000000000000e+03	3.036722226141952419e+00
7.150000000000000000e+03	7.150000000000000000e+02	7.150000000000000000e+03	3.195958424989335356e+00
7.160000000000000000e+03	7.160000000000000000e+02	7.160000000000000000e+03	3.156772857972532709e+00
7.170000000000000000e+03	7.170000000000000000e+02	7.170000000000000000e+03	3.063424458684521401e+00
7.180000000000000000e+03	7.180000000000000000e+02	7.180000000000000000e+03	3.034198187022083548e+00
7.190000000000000000e+03	7.190000000000000000e+02	7.190000000000000000e+03	3.058808771925253467e+00
7.200000000000000000e+03	7.200000000000000000e+02	7.200000000000000000e+03	3.075206035936589810e+00
7.210000000000000000e+03	7.210000000000000000e+02	7.210000000000000000e+03	3.023738879454545003e+00
7.220000000000000000e+03	7.220000000000000000e+02	7.220000000000000000e+03	2.999556175398459867e+00
7.230000000000000000e+03	7.230000000000000000e+02	7.230000000000000000e+03	3.023272321814914676e+00
7.240000000000000000e+03	7.240000000000000000e+02	7.240000000000000000e+03	3.050202812831198429e+00
7.250000000000000000e+03	7.250000000000000000e+02	7.250000000000000000e+03	3.136607131238371426e+00
7.260000000000000000e+03	7.260000000000000000e+02	7.260000000000000000e+03	3.127423651958081141e+00
7.270000000000000000e+03	7.270000000000000000e+02	7.270000000000000000e+03	3.222627035215550162e+00
7.280000000000000000e+03	7.280000000000000000e+02	7.280000000000000000e+03	3.163655326369307907e+00
7.290000000000000000e+03	7.290000000000000000e+02	7.290000000000000000e+03	3.112507894759392268e+00
7.300000000000000000e+03	7.300000000000000000e+02	7.300000000000000000e+03	3.011477283243892966e+00
7.310000000000000000e+03	7.310000000000000000e+02	7.310000000000000000e+03	3.016445883165475461e+00
7.320000000000000000e+03	7.320000000000000000e+02	7.320000000000000000e+03	3.073540007359468529e+00
7.330000000000000000e+03	7.330000000000000000e+02	7.330000000000000000e+03	3.060033788852539072e+00
7.340000000000000000e+03	7.340000000000000000e+02	7.340000000000000000e+03	2.986656691056304602e+00
7.350000000000000000e+03	7.350000000000000000e+02	7.350000000000000000e+03	2.904308061657959961e+00
7.360000000000000000e+03	7.360000000000000000e+02	7.360000000000000000e+03	2.970328326879096537e+00
7.370000000000000000e+03	7.370000000000000000e+02	7.370000000000000000e+03	2.880191765397593251e+00
7.380000000000000000e+03	7.380000000000000000e+02	7.380000000000000000e+03	2.778949238577021585e+00
7.390000000000000000e+03	7.390000000000000000e+02	7.390000000000000000e+03	2.809477444482350705e+00
7.400000000000000000e+03	7.400000000000000000e+02	7.400000000000000000e+03	2.869679832588921009e+00
7.410000000000000000e+03	7.410000000000000000e+02	7.410000000000000000e+03	2.887624795925984866e+00
7.420000000000000000e+03	7.420000000000000000e+02	7.420000000000000000e+03	2.934820957938349295e+00
7.430000000000000000e+03	7.430000000000000000e+02	7.430000000000000000e+03	2.928505552034946113e+00
7.440000000000000000e+03	7.440000000000000000e+02	7.440000000000000000e+03	2.896057985855638339e+00
7.450000000000000000e+03	7.450000000000000000e+02	7.450000000000000000e+03	2.890414370825856949e+00
7.460000000000000000e+03	7.460000000000000000e+02	7.460000000000000000e+03	2.885667223881024146e+00
7.470000000000000000e+03	7.470000000000000000e+02	7.470000000000000000e+03	2.972082650165893902e+00
7.480000000000000000e+03	7.480000000000000000e+02	7.480000000000000000e+03	2.972413048242183997e+00
7.490000000000000000e+03	7.490000000000000000e+02	7.490000000000000000e+03	2.915058712057874590e+00
7.500000000000000000e+03	7.500000000000000000e+02	7.500000000000000000e+03	2.973057151508687213e+00
7.510000000000000000e+03	7.510000000000000000e+02	7.510000000000000000e+03	2.947620151951852563e+00
7.520000000000000000e+03	7.520000000000000000e+02	7.520000000000000000e+03	2.936111254231053458e+00
7.530000000000000000e+03	7.530000000000000000e+02	7.530000000000000000e+03	2.923751575294171623e+00
7.540000000000000000e+03	7.540000000000000000e+02	7.540000000000000000e+03	2.931961739240503295e+00
7.550000000000000000e+03	7.550000000000000000e+02	7.550000000000000000e+03	2.854901171085582501e+00
7.560000000000000000e+03	7.560000000000000000e+02	7.560000000000000000e+03	2.969520687976262341e+00
7.570000000000000000e+03	7.570000000000000000e+02	7.570000000000000000e+03	2.957770962262362691e+00
7.580000000000000000e+03	7.580000000000000000e+02	7.580000000000000000e+03	3.074619570379849343e+00
7.590000000000000000e+03	7.590000000000000000e+02	7.590000000000000000e+03	3.091044410312953961e+00
7.600000000000000000e+03	7.600000000000000000e+02	7.600000000000000000e+03	3.152023673264130910e+00
7.610000000000000000e+03	7.610000000000000000e+02	7.610000000000000000e+03	3.161694870508469979e+00
7.620000000000000000e+03	7.620000000000000000e+02	7.620000000000000000e+03	3.078708663923663380e+00
7.630000000000000000e+03	7.630000000000000000e+02	7.630000000000000000e+03	3.053579695835150432e+00
7.640000000000000000e+03	7.640000000000000000e+02	7.640000000000000000e+03	3.226374677835126992e+00
7.650000000000000000e+03	7.650000000000000000e+02	7.650000000000000000e+03	3.158070683482846697e+00
7.660000000000000000e+03	7.660000000000000000e+02	7.660000000000000000e+03	3.158144521732849874e+00
7.670000000000000000e+03	7.670000000000000000e+02	7.670000000000000000e+03	3.196928664999258984e+00
7.680000000000000000e+03	7.680000000000000000e+02	7.680000000000000000e+03	3.250201529276119938e+00
7.690000000000000000e+03	7.690000000000000000e+02	7.690000000000000000e+03	3.240773241465769505e+00
7.700000000000000000e+03	7.700000000000000000e+02	7.700000000000000000e+03	3.160246058812466341e+00
7.710000000000000000e+03	7.710000000000000000e+02	7.710000000000000000e+03	3.099683265739396454e+00
7.720000000000000000e+03	7.720000000000000000e+02	7.720000000000000000e+03	3.100184079296433026e+00
7.730000000000000000e+03	7.730000000000000000e+02	7.730000000000000000e+03	3.053600161244307998e+00
7.740000000000000000e+03	7.740000000000000000e+02	7.740000000000000000e+03	3.154978492346264929e+00
7.750000000000000000e+03	7.750000000000000000e+02	7.750000000000000000e+03	3.086401780873746947e+00
7.760000000000000000e+03	7.760000000000000000e+02	7.760000000000000000e+03	3.133686355618724217e+00
7.770000000000000000e+03	7.770000000000000000e+02	7.770000000000000000e+03	3.027575097851068708e+00
7.780000000000000000e+03	7.780000000000000000e+02	7.780000000000000000e+03	3.143355967745557589e+00
7.790000000000000000e+03	7.790000000000000000e+02	7.790000000000000000e+03	3.113819320031177007e+00
7.800000000000000000e+03	7.800000000000000000e+02	7.800000000000000000e+03	3.013214078836259802e+00
7.810000000000000000e+03	7.810000000000000000e+02	7.810000000000000000e+03	3.003828937144770173e+00
7.820000000000000000e+03	7.820000000000000000e+02	7.820000000000000000e+03	2.985091401142542011e+00
7.830000000000000000e+03	7.830000000000000000e+02	7.830000000000000000e+03	3.097271407876953209e+00
7.840000000000000000e+03	7.840000000000000000e+02	7.840000000000000000e+03	3.158325079823458559e+00
7.850000000000000000e+03	7.850000000000000000e+02	7.850000000000000000e+03	3.239393723032487404e+00
7.860000000000000000e+03	7.860000000000000000e+02	7.860000000000000000e+03	3.290984803857469831e+00
7.870000000000000000e+03	7.870000000000000000e+02	7.870000000000000000e+03	3.284148086835995795e+00
7.880000000000000000e+03	7.880000000000000000e+02	7.880000000000000000e+03	3.312597316181621565e+00
7.890000000000000000e+03	7.890000000000000000e+02	7.890000000000000000e+03	3.240404658190797260e+00
7.900000000000000000e+03	7.900000000000000000e+02	7.900000000000000000e+03	3.331281202383972850e+00
7.910000000000000000e+03	7.910000000000000000e+02	7.910000000000000000e+03	3.354907891913203599e+00
7.920000000000000000e+03	7.920000000000000000e+02	7.920000000000000000e+03	3.250735367241198048e+00
7.930000000000000000e+03	7.930000000000000000e+02	7.930000000000000000e+03	3.286918651153993842e+00
7.940000000000000000e+03	7.940000000000000000e+02	7.940000000000000000e+03	3.280530698254510824e+00
7.950000000000000000e+03	7.950000000000000000e+02	7.950000000000000000e+03	3.264425178161779240e+00
7.960000000000000000e+03	7.960000000000000000e+02	7.960000000000000000e+03	3.265463543885624542e+00
7.970000000000000000e+03	7.970000000000000000e+02	7.970000000000000000e+03	3.216263328968123947e+00
7.980000000000000000e+03	7.980000000000000000e+02	7.980000000000000000e+03	3.207274582493668813e+00
7.990000000000000000e+03	7.990000000000000000e+02	7.990000000000000000e+03	3.228730429732769469e+00
8.000000000000000000e+03	8.000000000000000000e+02	8.000000000000000000e+03	3.161911831206833945e+00
8.010000000000000000e+03	8.010000000000000000e+02	8.010000000000000000e+03	3.095465747667584644e+00
8.020000000000000000e+03	8.020000000000000000e+02	8.020000000000000000e+03	3.204226181841482113e+00
8.030000000000000000e+03	8.030000000000000000e+02	8.030000000000000000e+03	3.288662175524607711e+00
8.040000000000000000e+03	8.040000000000000000e+02	8.040000000000000000e+03	3.271865961871495809e+00
8.050000000000000000e+03	8.050000000000000000e+02	8.050000000000000000e+03	3.305773908058216470e+00
8.060000000000000000e+03	8.060000000000000000e+02	8.060000000000000000e+03	3.196136123513629190e+00
8.070000000000000000e+03	8.070000000000000000e+02	8.070000000000000000e+03	3.222593020865007318e+00
8.080000000000000000e+03	8.080000000000000000e+02	8.080000000000000000e+03	3.217680381424413927e+00
8.090000000000000000e+03	8.090000000000000000e+02	8.090000000000000000e+03	3.303078666623449955e+00
8.100000000000000000e+03	8.100000000000000000e+02	8.100000000000000000e+03	3.291078407017953733e+00
8.110000000000000000e+03	8.110000000000000000e+02	8.110000000000000000e+03	3.301405955367971323e+00
8.120000000000000000e+03	8.120000000000000000e+02	8.120000000000000000e+03	3.291581258872397164e+00
8.130000000000000000e+03	8.130000000000000000e+02	8.130000000000000000e+03	3.401902076815272569e+00
8.140000000000000000e+03	8.140000000000000000e+02	8.140000000000000000e+03	3.407024711992082455e+00
8.150000000000000000e+03	8.150000000000000000e+02	8.150000000000000000e+03	3.439506783192721073e+00
8.160000000000000000e+03	8.160000000000000000e+02	8.160000000000000000e+03	3.476860716889746961e+00
8.170000000000000000e+03	8.170000000000000000e+02	8.170000000000000000e+03	3.426481342199359847e+00
8.180000000000000000e+03	8.180000000000000000e+02	8.180000000000000000e+03	3.431870828243629212e+00
8.190000000000000000e+03	8.190000000000000000e+02	8.190000000000000000e+03	3.428935565876261471e+00
8.200000000000000000e+03	8.200000000000000000e+02	8.200000000000000000e+03	3.439849855432794534e+00
8.210000000000000000e+03	8.210000000000000000e+02	8.210000000000000000e+03	3.454878943964106774e+00
8.220000000000000000e+03	8.220000000000000000e+02	8.220000000000000000e+03	3.481702438369286501e+00
8.230000000000000000e+03	8.230000000000000000e+02	8.230000000000000000e+03	3.541471894292024469e+00
8.240000000000000000e+03	8.240000000000000000e+02	8.240000000000000000e+03	3.503972445963308591e+00
8.250000000000000000e+03	8.250000000000000000e+02	8.250000000000000000e+03	3.475919611065347414e+00
8.260000000000000000e+03	8.260000000000000000e+02	8.260000000000000000e+03	3.551821489153799138e+00
8.270000000000000000e+03	8.270000000000000000e+02	8.270000000000000000e+03	3.495264090704791382e+00
8.280000000000000000e+03	8.280000000000000000e+02	8.280000000000000000e+03	3.627958140969088863e+00
8.290000000000000000e+03	8.290000000000000000e+02	8.290000000000000000e+03	3.621310994810759354e+00
8.300000000000000000e+03	8.300000000000000000e+02	8.300000000000000000e+03	3.735834608153717706e+00
8.310000000000000000e+03	8.310000000000000000e+02	8.310000000000000000e+03	3.649746503081950699e+00
8.320000000000000000e+03	8.320000000000000000e+02	8.320000000000000000e+03	3.693627699071212689e+00
8.330000000000000000e+03	8.330000000000000000e+02	8.330000000000000000e+03	3.616122312971695063e+00
8.340000000000000000e+03	8.340000000000000000e+02	8.340000000000000000e+03	3.636171306996434094e+00
8.350000000000000000e+03	8.350000000000000000e+02	8.350000000000000000e+03	3.612405413162630197e+00
8.360000000000000000e+03	8.360000000000000000e+02	8.360000000000000000e+03	3.601075382596897967e+00
8.370000000000000000e+03	8.370000000000000000e+02	8.370000000000000000e+03	3.642321673193020359e+00
8.380000000000000000e+03	8.380000000000000000e+02	8.380000000000000000e+03	3.625065575116519501e+00
8.390000000000000000e+03	8.390000000000000000e+02	8.390000000000000000e+03	3.541204191783371424e+00
8.400000000000000000e+03	8.400000000000000000e+02	8.400000000000000000e+03	3.600067680955317151e+00
8.410000000000000000e+03	8.410000000000000000e+02	8.410000000000000000e+03	3.537303165310641706e+00
8.420000000000000000e+03	8.420000000000000000e+02	8.420000000000000000e+03	3.574607717075008129e+00
8.430000000000000000e+03	8.430000000000000000e+02	8.430000000000000000e+03	3.626660441414494063e+00
8.440000000000000000e+03	8.440000000000000000e+02	8.440000000000000000e+03	3.672000227274939466e+00
8.450000000000000000e+03	8.450000000000000000e+02	8.450000000000000000e+03	3.749319321218412604e+00
8.460000000000000000e+03	8.460000000000000000e+02	8.460000000000000000e+03	3.683679470812934120e+00
8.470000000000000000e+03	8.470000000000000000e+02	8.470000000000000000e+03	3.701244372293192697e+00
8.480000000000000000e+03	8.480000000000000000e+02	8.480000000000000000e+03	3.597444473569489709e+00
8.490000000000000000e+03	8.490000000000000000e+02	8.490000000000000000e+03	3.626810650821712834e+00
8.500000000000000000e+03	8.500000000000000000e+02	8.500000000000000000e+03	3.606818039650962593e+00
8.510000000000000000e+03	8.510000000000000000e+02	8.510000000000000000e+03	3.665904133752645677e+00
8.520000000000000000e+03	8.520000000000000000e+02	8.520000000000000000e+03	3.671892084065215389e+00
8.530000000000000000e+03	8.530000000000000000e+02	8.530000000000000000e+03	3.750091546546435062e+00
8.540000000000000000e+03	8.540000000000000000e+02	8.540000000000000000e+03	3.776362045220981400e+00
8.550000000000000000e+03	8.550000000000000000e+02	8.550000000000000000e+03	3.855101116574201292e+00
8.560000000000000000e+03	8.560000000000000000e+02	8.560000000000000000e+03	3.735207526852733828e+00
8.570000000000000000e+03	8.570000000000000000e+02	8.570000000000000000e+03	3.747811567340490591e+00
8.580000000000000000e+03	8.580000000000000000e+02	8.580000000000000000e+03	3.720906622657407237e+00
8.590000000000000000e+03	8.590000000000000000e+02	8.590000000000000000e+03	3.748970109281208440e+00
8.600000000000000000e+03	8.600000000000000000e+02	8.600000000000000000e+03	3.772027177432967893e+00
8.610000000000000000e+03	8.610000000000000000e+02	8.610000000000000000e+03	3.724680209091279615e+00
8.620000000000000000e+03	8.620000000000000000e+02	8.620000000000000000e+03	3.816183073997163167e+00
8.630000000000000000e+03	8.630000000000000000e+02	8.630000000000000000e+03	3.838998591542842842e+00
8.640000000000000000e+03	8.640000000000000000e+02	8.640000000000000000e+03	3.899114419256687114e+00
8.650000000000000000e+03	8.650000000000000000e+02	8.650000000000000000e+03	3.946115310012228150e+00
8.660000000000000000e+03	8.660000000000000000e+02	8.660000000000000000e+03	3.883007612439666634e+00
8.670000000000000000e+03	8.670000000000000000e+02	8.670000000000000000e+03	3.880794611953274575e+00
8.680000000000000000e+03	8.680000000000000000e+02	8.680000000000000000e+03	3.871019279207345232e+00
8.690000000000000000e+03	8.690000000000000000e+02	8.690000000000000000e+03	3.848347261142920583e+00
8.700000000000000000e+03	8.700000000000000000e+02	8.700000000000000000e+03	3.799916997539094510e+00
8.710000000000000000e+03	8.710000000000000000e+02	8.710000000000000000e+03	3.748078583798734265e+00
8.720000000000000000e+03	8.720000000000000000e+02	8.720000000000000000e+03	3.603210248651840253e+00
8.730000000000000000e+03	8.730000000000000000e+02	8.730000000000000000e+03	3.636502327490759079e+00
8.740000000000000000e+03	8.740000000000000000e+02	8.740000000000000000e+03	3.705095787946954378e+00
8.750000000000000000e+03	8.750000000000000000e+02	8.750000000000000000e+03	3.745184180057574697e+00
8.760000000000000000e+03	8.760000000000000000e+02	8.760000000000000000e+03	3.682687231371447378e+00
8.770000000000000000e+03	8.770000000000000000e+02	8.770000000000000000e+03	3.692513186857337981e+00
8.780000000000000000e+03	8.780000000000000000e+02	8.780000000000000000e+03	3.666903380417828373e+00
8.790000000000000000e+03	8.790000000000000000e+02	8.790000000000000000e+03	3.862729302472312831e+00
8.800000000000000000e+03	8.800000000000000000e+02	8.800000000000000000e+03	3.886799080523033467e+00
8.810000000000000000e+03	8.810000000000000000e+02	8.810000000000000000e+03	3.849411347963186181e+00
8.820000000000000000e+03	8.820000000000000000e+02	8.820000000000000000e+03	3.726346495101311440e+00
8.830000000000000000e+03	8.830000000000000000e+02	8.830000000000000000e+03	3.708153666610244148e+00
8.840000000000000000e+03	8.840000000000000000e+02	8.840000000000000000e+03	3.701462951117488576e+00
8.850000000000000000e+03	8.850000000000000000e+02	8.850000000000000000e+03	3.783613318236513035e+00
8.860000000000000000e+03	8.860000000000000000e+02	8.860000000000000000e+03	3.738725266394661073e+00
8.870000000000000000e+03	8.870000000000000000e+02	8.870000000000000000e+03	3.752502673546713297e+00
8.880000000000000000e+03	8.880000000000000000e+02	8.880000000000000000e+03	3.775943204709936385e+00
8.890000000000000000e+03	8.890000000000000000e+02	8.890000000000000000e+03	3.892946155612744263e+00
8.900000000000000000e+03	8.900000000000000000e+02	8.900000000000000000e+03	3.738335413081023795e+00
8.910000000000000000e+03	8.910000000000000000e+02	8.910000000000000000e+03	3.853984298669365760e+00
8.920000000000000000e+03	8.920000000000000000e+02	8.920000000000000000e+03	3.804091837800671172e+00
8.930000000000000000e+03	8.930000000000000000e+02	8.930000000000000000e+03	3.931360983869803150e+00
8.940000000000000000e+03	8.940000000000000000e+02	8.940000000000000000e+03	3.841787680679567440e+00
8.950000000000000000e+03	8.950000000000000000e+02	8.950000000000000000e+03	3.788899325431034804e+00
8.960000000000000000e+03	8.960000000000000000e+02	8.960000000000000000e+03	3.892600102034975418e+00
8.970000000000000000e+03	8.970000000000000000e+02	8.970000000000000000e+03	3.942776196856592197e+00
8.980000000000000000e+03	8.980000000000000000e+02	8.980000000000000000e+03	3.982295397610592591e+00
8.990000000000000000e+03	8.990000000000000000e+02	8.990000000000000000e+03	3.936240093213539293e+00
9.000000000000000000e+03	9.000000000000000000e+02	9.000000000000000000e+03	3.863873681257477877e+00
9.010000000000000000e+03	9.010000000000000000e+02	9.010000000000000000e+03	3.820059433568658847e+00
9.020000000000000000e+03	9.020000000000000000e+02	9.020000000000000000e+03	3.800255665671744776e+00
9.030000000000000000e+03	9.030000000000000000e+02	9.030000000000000000e+03	3.834864706724367078e+00
9.040000000000000000e+03	9.040000000000000000e+02	9.040000000000000000e+03	3.839415801081004442e+00
9.050000000000000000e+03	9.050000000000000000e+02	9.050000000000000000e+03	3.730048102072667238e+00
9.060000000000000000e+03	9.060000000000000000e+02	9.060000000000000000e+03	3.705761377011146607e+00
9.070000000000000000e+03	9.070000000000000000e+02	9.070000000000000000e+03	3.749156267497363082e+00
9.080000000000000000e+03	9.080000000000000000e+02	9.080000000000000000e+03	3.627839822024974126e+00
9.090000000000000000e+03	9.090000000000000000e+02	9.090000000000000000e+03	3.638931391975398277e+00
9.100000000000000000e+03	9.100000000000000000e+02	9.100000000000000000e+03	3.643325622437662226e+00
9.110000000000000000e+03	9.110000000000000000e+02	9.110000000000000000e+03	3.554231438373705476e+00
9.120000000000000000e+03	9.120000000000000000e+02	9.120000000000000000e+03	3.618355067162577932e+00
9.130000000000000000e+03	9.130000000000000000e+02	9.130000000000000000e+03	3.621914926369933951e+00
9.140000000000000000e+03	9.140000000000000000e+02	9.140000000000000000e+03	3.765063366170437575e+00
9.150000000000000000e+03	9.150000000000000000e+02	9.150000000000000000e+03	3.633582701637176449e+00
9.160000000000000000e+03	9.160000000000000000e+02	9.160000000000000000e+03	3.623895398640787135e+00
9.170000000000000000e+03	9.170000000000000000e+02	9.170000000000000000e+03	3.667604984313555416e+00
9.180000000000000000e+03	9.180000000000000000e+02	9.180000000000000000e+03	3.670532547833456505e+00
9.190000000000000000e+03	9.190000000000000000e+02	9.190000000000000000e+03	3.593605721167878464e+00
9.200000000000000000e+03	9.200000000000000000e+02	9.200000000000000000e+03	3.627559619720140294e+00
9.210000000000000000e+03	9.210000000000000000e+02	9.210000000000000000e+03	3.697292804665207377e+00
9.220000000000000000e+03	9.220000000000000000e+02	9.220000000000000000e+03	3.635373025409169401e+00
9.230000000000000000e+03	9.230000000000000000e+02	9.230000000000000000e+03	3.657898030531528732e+00
9.240000000000000000e+03	9.240000000000000000e+02	9.240000000000000000e+03	3.628040362763094606e+00
9.250000000000000000e+03	9.250000000000000000e+02	9.250000000000000000e+03	3.680822194603515118e+00
9.260000000000000000e+03	9.260000000000000000e+02	9.260000000000000000e+03	3.632699729730532567e+00
9.270000000000000000e+03	9.270000000000000000e+02	9.270000000000000000e+03	3.632195181491658875e+00
9.280000000000000000e+03	9.280000000000000000e+02	9.280000000000000000e+03	3.551386969548266936e+00
9.290000000000000000e+03	9.290000000000000000e+02	9.290000000000000000e+03	3.509754308309246174e+00
9.300000000000000000e+03	9.300000000000000000e+02	9.300000000000000000e+03	3.492436772946993617e+00
9.310000000000000000e+03	9.310000000000000000e+02	9.310000000000000000e+03	3.556474004807463452e+00
9.320000000000000000e+03	9.320000000000000000e+02	9.320000000000000000e+03	3.532230477753824704e+00
9.330000000000000000e+03	9.330000000000000000e+02	9.330000000000000000e+03	3.600566617416250281e+00
9.340000000000000000e+03	9.340000000000000000e+02	9.340000000000000000e+03	3.674712929586329224e+00
9.350000000000000000e+03	9.350000000000000000e+02	9.350000000000000000e+03	3.657731243429316326e+00
9.360000000000000000e+03	9.360000000000000000e+02	9.360000000000000000e+03	3.675548060087125091e+00
9.370000000000000000e+03	9.370000000000000000e+02	9.370000000000000000e+03	3.726320204107028911e+00
9.380000000000000000e+03	9.380000000000000000e+02	9.380000000000000000e+03	3.601602631462303972e+00
9.390000000000000000e+03	9.390000000000000000e+02	9.390000000000000000e+03	3.680773856911227604e+00
9.400000000000000000e+03	9.400000000000000000e+02	9.400000000000000000e+03	3.648274240543171842e+00
9.410000000000000000e+03	9.410000000000000000e+02	9.410000000000000000e+03	3.594710445492514950e+00
9.420000000000000000e+03	9.420000000000000000e+02	9.420000000000000000e+03	3.628041314173891863e+00
9.430000000000000000e+03	9.430000000000000000e+02	9.430000000000000000e+03	3.529570168628775928e+00
9.440000000000000000e+03	9.440000000000000000e+02	9.440000000000000000e+03	3.519641764745041090e+00
9.450000000000000000e+03	9.450000000000000000e+02	9.450000000000000000e+03	3.584226534906416184e+00
9.460000000000000000e+03	9.460000000000000000e+02	9.460000000000000000e+03	3.493941607170258479e+00
9.470000000000000000e+03	9.470000000000000000e+02	9.470000000000000000e+03	3.572414924846813999e+00
9.480000000000000000e+03	9.480000000000000000e+02	9.480000000000000000e+03	3.521041681939248047e+00
9.490000000000000000e+03	9.490000000000000000e+02	9.490000000000000000e+03	3.556349485912948971e+00
9.500000000000000000e+03	9.500000000000000000e+02	9.500000000000000000e+03	3.486826390685964228e+00
9.510000000000000000e+03	9.510000000000000000e+02	9.510000000000000000e+03	3.460248033431041925e+00
9.520000000000000000e+03	9.520000000000000000e+02	9.520000000000000000e+03	3.457989066502373365e+00
9.530000000000000000e+03	9.530000000000000000e+02	9.530000000000000000e+03	3.611049512851254750e+00
9.540000000000000000e+03	9.540000000000000000e+02	9.540000000000000000e+03	3.538930389266342402e+00
9.550000000000000000e+03	9.550000000000000000e+02	9.550000000000000000e+03	3.551093703315672201e+00
9.560000000000000000e+03	9.560000000000000000e+02	9.560000000000000000e+03	3.778864268665822923e+00
9.570000000000000000e+03	9.570000000000000000e+02	9.570000000000000000e+03	3.691476142657201809e+00
9.580000000000000000e+03	9.580000000000000000e+02	9.580000000000000000e+03	3.735364121407310112e+00
9.590000000000000000e+03	9.590000000000000000e+02	9.590000000000000000e+03	3.676892244455065573e+00
9.600000000000000000e+03	9.600000000000000000e+02	9.600000000000000000e+03	3.650006611161903169e+00
9.610000000000000000e+03	9.610000000000000000e+02	9.610000000000000000e+03	3.546384250627766743e+00
9.620000000000000000e+03	9.620000000000000000e+02	9.620000000000000000e+03	3.593407033715826593e+00
9.630000000000000000e+03	9.630000000000000000e+02	9.630000000000000000e+03	3.638241378308075369e+00
9.640000000000000000e+03	9.640000000000000000e+02	9.640000000000000000e+03	3.740693825938097294e+00
9.650000000000000000e+03	9.650000000000000000e+02	9.650000000000000000e+03	3.821330744979264615e+00
9.660000000000000000e+03	9.660000000000000000e+02	9.660000000000000000e+03	3.641969627003139642e+00
9.670000000000000000e+03	9.670000000000000000e+02	9.670000000000000000e+03	3.633672109679705553e+00
9.680000000000000000e+03	9.680000000000000000e+02	9.680000000000000000e+03	3.649609793944416314e+00
9.690000000000000000e+03	9.690000000000000000e+02	9.690000000000000000e+03	3.700139254660731236e+00
9.700000000000000000e+03	9.700000000000000000e+02	9.700000000000000000e+03	3.767713998091634764e+00
9.710000000000000000e+03	9.710000000000000000e+02	9.710000000000000000e+03	3.724076872131496962e+00
9.720000000000000000e+03	9.720000000000000000e+02	9.720000000000000000e+03	3.740864222590963184e+00
9.730000000000000000e+03	9.730000000000000000e+02	9.730000000000000000e+03	3.722752561065293619e+00
9.740000000000000000e+03	9.740000000000000000e+02	9.740000000000000000e+03	3.702862653817708516e+00
9.750000000000000000e+03	9.750000000000000000e+02	9.750000000000000000e+03	3.538902181391033519e+00
9.760000000000000000e+03	9.760000000000000000e+02	9.760000000000000000e+03	3.621622551327528861e+00
9.770000000000000000e+03	9.770000000000000000e+02	9.770000000000000000e+03	3.592375722366717206e+00
9.780000000000000000e+03	9.780000000000000000e+02	9.780000000000000000e+03	3.616254522123044435e+00
9.790000000000000000e+03	9.790000000000000000e+02	9.790000000000000000e+03	3.594833388557510112e+00
9.800000000000000000e+03	9.800000000000000000e+02	9.800000000000000000e+03	3.604239577335214051e+00
9.810000000000000000e+03	9.810000000000000000e+02	9.810000000000000000e+03	3.583895519327461976e+00
9.820000000000000000e+03	9.820000000000000000e+02	9.820000000000000000e+03	3.600866273970244613e+00
9.830000000000000000e+03	9.830000000000000000e+02	9.830000000000000000e+03	3.563731447140303210e+00
9.840000000000000000e+03	9.840000000000000000e+02	9.840000000000000000e+03	3.600203011709747880e+00
9.850000000000000000e+03	9.850000000000000000e+02	9.850000000000000000e+03	3.584223366824453194e+00
9.860000000000000000e+03	9.860000000000000000e+02	9.860000000000000000e+03	3.525238633905631414e+00
9.870000000000000000e+03	9.870000000000000000e+02	9.870000000000000000e+03	3.659452641934092920e+00
9.880000000000000000e+03	9.880000000000000000e+02	9.880000000000000000e+03	3.569662759482220338e+00
9.890000000000000000e+03	9.890000000000000000e+02	9.890000000000000000e+03	3.556279381640998771e+00
9.900000000000000000e+03	9.900000000000000000e+02	9.900000000000000000e+03	3.512304168975968199e+00
9.910000000000000000e+03	9.910000000000000000e+02	9.910000000000000000e+03	3.555049972391574276e+00
9.920000000000000000e+03	9.920000000000000000e+02	9.920000000000000000e+03	3.582149655993840831e+00
9.930000000000000000e+03	9.930000000000000000e+02	9.930000000000000000e+03	3.546182136754740366e+00
9.940000000000000000e+03	9.940000000000000000e+02	9.940000000000000000e+03	3.515767973626878540e+00
9.950000000000000000e+03	9.950000000000000000e+02	9.950000000000000000e+03	3.604959476850369438e+00
9.960000000000000000e+03	9.960000000000000000e+02	9.960000000000000000e+03	3.671320413790702286e+00
9.970000000000000000e+03	9.970000000000000000e+02	9.970000000000000000e+03	3.700199233468759008e+00
9.980000000000000000e+03	9.980000000000000000e+02	9.980000000000000000e+03	3.667286314548473758e+00
9.990000000000000000e+03	9.990000000000000000e+02	9.990000000000000000e+03	3.745158311249490168e+00
1.000000000000000000e+04	1.000000000000000000e+03	1.000000000000000000e+04	3.778799794874941220e+00
1.001000000000000000e+04	1.001000000000000000e+03	1.001000000000000000e+04	3.812949474519993665e+00
1.002000000000000000e+04	1.002000000000000000e+03	1.002000000000000000e+04	3.856760037923510520e+00
1.003000000000000000e+04	1.003000000000000000e+03	1.003000000000000000e+04	3.868295006453283058e+00
1.004000000000000000e+04	1.004000000000000000e+03	1.004000000000000000e+04	3.837419489809847484e+00
1.005000000000000000e+04	1.005000000000000000e+03	1.005000000000000000e+04	3.818288215782939865e+00
1.006000000000000000e+04	1.006000000000000000e+03	1.006000000000000000e+04	3.808874854063871496e+00
1.007000000000000000e+04	1.007000000000000000e+03	1.007000000000000000e+04	3.784609669449078506e+00
1.008000000000000000e+04	1.008000000000000000e+03	1.008000000000000000e+04	3.814028389939100094e+00
1.009000000000000000e+04	1.009000000000000000e+03	1.009000000000000000e+04	3.797881734169593404e+00
1.010000000000000000e+04	1.010000000000000000e+03	1.010000000000000000e+04	3.700232376553355351e+00
1.011000000000000000e+04	1.011000000000000000e+03	1.011000000000000000e+04	3.830631050908375190e+00
1.012000000000000000e+04	1.012000000000000000e+03	1.012000000000000000e+04	3.794542205443690808e+00
1.013000000000000000e+04	1.013000000000000000e+03	1.013000000000000000e+04	3.883541695695032825e+00
1.014000000000000000e+04	1.014000000000000000e+03	1.014000000000000000e+04	3.761775733009068201e+00
1.015000000000000000e+04	1.015000000000000000e+03	1.015000000000000000e+04	3.763374316410295961e+00
1.016000000000000000e+04	1.016000000000000000e+03	1.016000000000000000e+04	3.720332310519667285e+00
1.017000000000000000e+04	1.017000000000000000e+03	1.017000000000000000e+04	3.657059149013995647e+00
1.018000000000000000e+04	1.018000000000000000e+03	1.018000000000000000e+04	3.692450404727426694e+00
1.019000000000000000e+04	1.019000000000000000e+03	1.019000000000000000e+04	3.655677487062135356e+00
1.020000000000000000e+04	1.020000000000000000e+03	1.020000000000000000e+04	3.619053075238407136e+00
1.021000000000000000e+04	1.021000000000000000e+03	1.021000000000000000e+04	3.670606655171043897e+00
1.022000000000000000e+04	1.022000000000000000e+03	1.022000000000000000e+04	3.644160084815256884e+00
1.023000000000000000e+04	1.023000000000000000e+03	1.023000000000000000e+04	3.573798470102859337e+00
1.024000000000000000e+04	1.024000000000000000e+03	1.024000000000000000e+04	3.673857120746586435e+00
1.025000000000000000e+04	1.025000000000000000e+03	1.025000000000000000e+04	3.699462245730655408e+00
1.026000000000000000e+04	1.026000000000000000e+03	1.026000000000000000e+04	3.606608307533065272e+00
1.027000000000000000e+04	1.027000000000000000e+03	1.027000000000000000e+04	3.620784964200806311e+00
1.028000000000000000e+04	1.028000000000000000e+03	1.028000000000000000e+04	3.638488928836542069e+00
1.029000000000000000e+04	1.029000000000000000e+03	1.029000000000000000e+04	3.530839439646920486e+00
1.030000000000000000e+04	1.030000000000000000e+03	1.030000000000000000e+04	3.633296447101696192e+00
1.031000000000000000e+04	1.031000000000000000e+03	1.031000000000000000e+04	3.575293828978601596e+00
1.032000000000000000e+04	1.032000000000000000e+03	1.032000000000000000e+04	3.723255124908823710e+00
1.033000000000000000e+04	1.033000000000000000e+03	1.033000000000000000e+04	3.718554687721517649e+00
1.034000000000000000e+04	1.034000000000000000e+03	1.034000000000000000e+04	3.690260031577413002e+00
1.035000000000000000e+04	1.035000000000000000e+03	1.035000000000000000e+04	3.683384589565336764e+00
1.036000000000000000e+04	1.036000000000000000e+03	1.036000000000000000e+04	3.695934229655492231e+00
1.037000000000000000e+04	1.037000000000000000e+03	1.037000000000000000e+04	3.688337554549671271e+00
1.038000000000000000e+04	1.038000000000000000e+03	1.038000000000000000e+04	3.720113688389549811e+00
1.039000000000000000e+04	1.039000000000000000e+03	1.039000000000000000e+04	3.800282861130112266e+00
1.040000000000000000e+04	1.040000000000000000e+03	1.040000000000000000e+04	3.739654166496466203e+00
1.041000000000000000e+04	1.041000000000000000e+03	1.041000000000000000e+04	3.695871529273698552e+00
1.042000000000000000e+04	1.042000000000000000e+03	1.042000000000000000e+04	3.700693436408398096e+00
1.043000000000000000e+04	1.043000000000000000e+03	1.043000000000000000e+04	3.655010281643487513e+00
1.044000000000000000e+04	1.044000000000000000e+03	1.044000000000000000e+04	3.745231215127018842e+00
1.045000000000000000e+04	1.045000000000000000e+03	1.045000000000000000e+04	3.719929479664513483e+00
1.046000000000000000e+04	1.046000000000000000e+03	1.046000000000000000e+04	3.661055243532107095e+00
1.047000000000000000e+04	1.047000000000000000e+03	1.047000000000000000e+04	3.668860525517955828e+00
1.048000000000000000e+04	1.048000000000000000e+03	1.048000000000000000e+04	3.772675797156527899e+00
1.049000000000000000e+04	1.049000000000000000e+03	1.049000000000000000e+04	3.661064402772377768e+00
1.050000000000000000e+04	1.050000000000000000e+03	1.050000000000000000e+04	3.679981561231594700e+00
1.051000000000000000e+04	1.051000000000000000e+03	1.051000000000000000e+04	3.667637081214264239e+00
1.052000000000000000e+04	1.052000000000000000e+03	1.052000000000000000e+04	3.611989801371644049e+00
1.053000000000000000e+04	1.053000000000000000e+03	1.053000000000000000e+04	3.677679498842952643e+00
1.054000000000000000e+04	1.054000000000000000e+03	1.054000000000000000e+04	3.681895015975846341e+00
1.055000000000000000e+04	1.055000000000000000e+03	1.055000000000000000e+04	3.743654536250593523e+00
1.056000000000000000e+04	1.056000000000000000e+03	1.056000000000000000e+04	3.788274134423860851e+00
1.057000000000000000e+04	1.057000000000000000e+03	1.057000000000000000e+04	3.799804166480009293e+00
1.058000000000000000e+04	1.058000000000000000e+03	1.058000000000000000e+04	3.859551596612446289e+00
1.059000000000000000e+04	1.059000000000000000e+03	1.059000000000000000e+04	3.976871522783980151e+00
1.060000000000000000e+04	1.060000000000000000e+03	1.060000000000000000e+04	3.859549100823333578e+00
1.061000000000000000e+04	1.061000000000000000e+03	1.061000000000000000e+04	3.841058237002832776e+00
1.062000000000000000e+04	1.062000000000000000e+03	1.062000000000000000e+04	3.855518415760331941e+00
1.063000000000000000e+04	1.063000000000000000e+03	1.063000000000000000e+04	3.844767666413865026e+00
1.064000000000000000e+04	1.064000000000000000e+03	1.064000000000000000e+04	3.773681709450618982e+00
1.065000000000000000e+04	1.065000000000000000e+03	1.065000000000000000e+04	3.807432436366357198e+00
1.066000000000000000e+04	1.066000000000000000e+03	1.066000000000000000e+04	3.858713092630476904e+00
1.067000000000000000e+04	1.067000000000000000e+03	1.067000000000000000e+04	3.893315797443747339e+00
1.068000000000000000e+04	1.068000000000000000e+03	1.068000000000000000e+04	3.927381292215663677e+00
1.069000000000000000e+04	1.069000000000000000e+03	1.069000000000000000e+04	3.979527939671054337e+00
1.070000000000000000e+04	1.070000000000000000e+03	1.070000000000000000e+04	3.894812452761285293e+00
1.071000000000000000e+04	1.071000000000000000e+03	1.071000000000000000e+04	3.809817608170292136e+00
1.072000000000000000e+04	1.072000000000000000e+03	1.072000000000000000e+04	3.870306747902880318e+00
1.073000000000000000e+04	1.073000000000000000e+03	1.073000000000000000e+04	3.832123340206300188e+00
1.074000000000000000e+04	1.074000000000000000e+03	1.074000000000000000e+04	3.834802381809733873e+00
1.075000000000000000e+04	1.075000000000000000e+03	1.075000000000000000e+04	3.837739165966635113e+00
1.076000000000000000e+04	1.076000000000000000e+03	1.076000000000000000e+04	3.881975018350798390e+00
1.077000000000000000e+04	1.077000000000000000e+03	1.077000000000000000e+04	3.953614851434720023e+00
1.078000000000000000e+04	1.078000000000000000e+03	1.078000000000000000e+04	3.887176706147263960e+00
1.079000000000000000e+04	1.079000000000000000e+03	1.079000000000000000e+04	3.883375551191043051e+00
1.080000000000000000e+04	1.080000000000000000e+03	1.080000000000000000e+04	3.920811971766324788e+00
1.081000000000000000e+04	1.081000000000000000e+03	1.081000000000000000e+04	3.873906013758803724e+00
1.082000000000000000e+04	1.082000000000000000e+03	1.082000000000000000e+04	3.819529691773910329e+00
1.083000000000000000e+04	1.083000000000000000e+03	1.083000000000000000e+04	3.785100100328738115e+00
1.084000000000000000e+04	1.084000000000000000e+03	1.084000000000000000e+04	3.815448982274093570e+00
1.085000000000000000e+04	1.085000000000000000e+03	1.085000000000000000e+04	3.829989933122709189e+00
1.086000000000000000e+04	1.086000000000000000e+03	1.086000000000000000e+04	3.960876266544220314e+00
1.087000000000000000e+04	1.087000000000000000e+03	1.087000000000000000e+04	3.910522528012113863e+00
1.088000000000000000e+04	1.088000000000000000e+03	1.088000000000000000e+04	3.800946840907121871e+00
1.089000000000000000e+04	1.089000000000000000e+03	1.089000000000000000e+04	3.820163830985745079e+00
1.090000000000000000e+04	1.090000000000000000e+03	1.090000000000000000e+04	3.687842536085014000e+00
1.091000000000000000e+04	1.091000000000000000e+03	1.091000000000000000e+04	3.712221545452914828e+00
1.092000000000000000e+04	1.092000000000000000e+03	1.092000000000000000e+04	3.803045521874490742e+00
1.093000000000000000e+04	1.093000000000000000e+03	1.093000000000000000e+04	3.802593955571726525e+00
1.094000000000000000e+04	1.094000000000000000e+03	1.094000000000000000e+04	3.841095664412189414e+00
1.095000000000000000e+04	1.095000000000000000e+03	1.095000000000000000e+04	3.795604435141062272e+00
1.096000000000000000e+04	1.096000000000000000e+03	1.096000000000000000e+04	3.775146349481547592e+00
1.097000000000000000e+04	1.097000000000000000e+03	1.097000000000000000e+04	3.839983495237751399e+00
1.098000000000000000e+04	1.098000000000000000e+03	1.098000000000000000e+04	3.697258906592999494e+00
1.099000000000000000e+04	1.099000000000000000e+03	1.099000000000000000e+04	3.633449975030969004e+00
1.100000000000000000e+04	1.100000000000000000e+03	1.100000000000000000e+04	3.534301719511556250e+00
1.101000000000000000e+04	1.101000000000000000e+03	1.101000000000000000e+04	3.543859827573935917e+00
1.102000000000000000e+04	1.102000000000000000e+03	1.102000000000000000e+04	3.539992483023434389e+00
1.103000000000000000e+04	1.103000000000000000e+03	1.103000000000000000e+04	3.577124646970761823e+00
1.104000000000000000e+04	1.104000000000000000e+03	1.104000000000000000e+04	3.593493848293039417e+00
1.105000000000000000e+04	1.105000000000000000e+03	1.105000000000000000e+04	3.634077240143008591e+00
1.106000000000000000e+04	1.106000000000000000e+03	1.106000000000000000e+04	3.598897105810837438e+00
1.107000000000000000e+04	1.107000000000000000e+03	1.107000000000000000e+04	3.715021349374760362e+00
1.108000000000000000e+04	1.108000000000000000e+03	1.108000000000000000e+04	3.787989655932056277e+00
1.109000000000000000e+04	1.109000000000000000e+03	1.109000000000000000e+04	3.755693546689792939e+00
1.110000000000000000e+04	1.110000000000000000e+03	1.110000000000000000e+04	3.719031200122240310e+00
1.111000000000000000e+04	1.111000000000000000e+03	1.111000000000000000e+04	3.694286097899246890e+00
1.112000000000000000e+04	1.112000000000000000e+03	1.112000000000000000e+04	3.713903487866383912e+00
1.113000000000000000e+04	1.113000000000000000e+03	1.113000000000000000e+04	3.633132767197650104e+00
1.114000000000000000e+04	1.114000000000000000e+03	1.114000000000000000e+04	3.685403704292717020e+00
1.115000000000000000e+04	1.115000000000000000e+03	1.115000000000000000e+04	3.747262375803162460e+00
1.116000000000000000e+04	1.116000000000000000e+03	1.116000000000000000e+04	3.802370718510691194e+00
1.117000000000000000e+04	1.117000000000000000e+03	1.117000000000000000e+04	3.639087141769095535e+00
1.118000000000000000e+04	1.118000000000000000e+03	1.118000000000000000e+04	3.668900445067151406e+00
1.119000000000000000e+04	1.119000000000000000e+03	1.119000000000000000e+04	3.674039148243626318e+00
1.120000000000000000e+04	1.120000000000000000e+03	1.120000000000000000e+04	3.737586713878286560e+00
1.121000000000000000e+04	1.121000000000000000e+03	1.121000000000000000e+04	3.753022911861253696e+00
1.122000000000000000e+04	1.122000000000000000e+03	1.122000000000000000e+04	3.698226294340439146e+00
1.123000000000000000e+04	1.123000000000000000e+03	1.123000000000000000e+04	3.727747337187041321e+00
1.124000000000000000e+04	1.124000000000000000e+03	1.124000000000000000e+04	3.778071335974897416e+00
1.125000000000000000e+04	1.125000000000000000e+03	1.125000000000000000e+04	3.659878878436225946e+00
1.126000000000000000e+04	1.126000000000000000e+03	1.126000000000000000e+04	3.739171462080111308e+00
1.127000000000000000e+04	1.127000000000000000e+03	1.127000000000000000e+04	3.666085708831550161e+00
1.128000000000000000e+04	1.128000000000000000e+03	1.128000000000000000e+04	3.655561207647930022e+00
1.129000000000000000e+04	1.129000000000000000e+03	1.129000000000000000e+04	3.554572756659176047e+00
1.130000000000000000e+04	1.130000000000000000e+03	1.130000000000000000e+04	3.659355993301074417e+00
1.131000000000000000e+04	1.131000000000000000e+03	1.131000000000000000e+04	3.641404249549174743e+00
1.132000000000000000e+04	1.132000000000000000e+03	1.132000000000000000e+04	3.659158318385040243e+00
1.133000000000000000e+04	1.133000000000000000e+03	1.133000000000000000e+04	3.546986846444599717e+00
1.134000000000000000e+04	1.134000000000000000e+03	1.134000000000000000e+04	3.694598089882710656e+00
1.135000000000000000e+04	1.135000000000000000e+03	1.135000000000000000e+04	3.630324217502985285e+00
1.136000000000000000e+04	1.136000000000000000e+03	1.136000000000000000e+04	3.635814625270130662e+00
1.137000000000000000e+04	1.137000000000000000e+03	1.137000000000000000e+04	3.573120207672760174e+00
1.138000000000000000e+04	1.138000000000000000e+03	1.138000000000000000e+04	3.580170441862217778e+00
1.139000000000000000e+04	1.139000000000000000e+03	1.139000000000000000e+04	3.650004613919833663e+00
1.140000000000000000e+04	1.140000000000000000e+03	1.140000000000000000e+04	3.619815866146601557e+00
1.141000000000000000e+04	1.141000000000000000e+03	1.141000000000000000e+04	3.731905801564709524e+00
1.142000000000000000e+04	1.142000000000000000e+03	1.142000000000000000e+04	3.635304106868809892e+00
1.143000000000000000e+04	1.143000000000000000e+03	1.143000000000000000e+04	3.596336459781138029e+00
1.144000000000000000e+04	1.144000000000000000e+03	1.144000000000000000e+04	3.683592219442898053e+00
1.145000000000000000e+04	1.145000000000000000e+03	1.145000000000000000e+04	3.646605695167927319e+00
1.146000000000000000e+04	1.146000000000000000e+03	1.146000000000000000e+04	3.692950723426081883e+00
1.147000000000000000e+04	1.147000000000000000e+03	1.147000000000000000e+04	3.666612609230023967e+00
1.148000000000000000e+04	1.148000000000000000e+03	1.148000000000000000e+04	3.698686701261068688e+00
1.149000000000000000e+04	1.149000000000000000e+03	1.149000000000000000e+04	3.671991213880867022e+00
1.150000000000000000e+04	1.150000000000000000e+03	1.150000000000000000e+04	3.741667093194152027e+00
1.151000000000000000e+04	1.151000000000000000e+03	1.151000000000000000e+04	3.662138808272045853e+00
1.152000000000000000e+04	1.152000000000000000e+03	1.152000000000000000e+04	3.630804006830182118e+00
1.153000000000000000e+04	1.153000000000000000e+03	1.153000000000000000e+04	3.573594217441737442e+00
1.154000000000000000e+04	1.154000000000000000e+03	1.154000000000000000e+04	3.656474341413211260e+00
1.155000000000000000e+04	1.155000000000000000e+03	1.155000000000000000e+04	3.564209352721874335e+00
1.156000000000000000e+04	1.156000000000000000e+03	1.156000000000000000e+04	3.563093901177351253e+00
1.157000000000000000e+04	1.157000000000000000e+03	1.157000000000000000e+04	3.443597608762608786e+00
1.158000000000000000e+04	1.158000000000000000e+03	1.158000000000000000e+04	3.494820563120712542e+00
1.159000000000000000e+04	1.159000000000000000e+03	1.159000000000000000e+04	3.572588584753382257e+00
1.160000000000000000e+04	1.160000000000000000e+03	1.160000000000000000e+04	3.602531054541523670e+00
1.161000000000000000e+04	1.161000000000000000e+03	1.161000000000000000e+04	3.597283769805183606e+00
1.162000000000000000e+04	1.162000000000000000e+03	1.162000000000000000e+04	3.646280640753045699e+00
1.163000000000000000e+04	1.163000000000000000e+03	1.163000000000000000e+04	3.677185907827060340e+00
1.164000000000000000e+04	1.164000000000000000e+03	1.164000000000000000e+04	3.710192555214413712e+00
1.165000000000000000e+04	1.165000000000000000e+03	1.165000000000000000e+04	3.608240165397722077e+00
1.166000000000000000e+04	1.166000000000000000e+03	1.166000000000000000e+04	3.587948497039864737e+00
1.167000000000000000e+04	1.167000000000000000e+03	1.167000000000000000e+04	3.750367064074449974e+00
1.168000000000000000e+04	1.168000000000000000e+03	1.168000000000000000e+04	3.688463852599551895e+00
1.169000000000000000e+04	1.169000000000000000e+03	1.169000000000000000e+04	3.636656204203528642e+00
1.170000000000000000e+04	1.170000000000000000e+03	1.170000000000000000e+04	3.664196114848308650e+00
1.171000000000000000e+04	1.171000000000000000e+03	1.171000000000000000e+04	3.605410759480081495e+00
1.172000000000000000e+04	1.172000000000000000e+03	1.172000000000000000e+04	3.583634464233049322e+00
1.173000000000000000e+04	1.173000000000000000e+03	1.173000000000000000e+04	3.505679992901055364e+00
1.174000000000000000e+04	1.174000000000000000e+03	1.174000000000000000e+04	3.518762905628286308e+00
1.175000000000000000e+04	1.175000000000000000e+03	1.175000000000000000e+04	3.478867654647226804e+00
1.176000000000000000e+04	1.176000000000000000e+03	1.176000000000000000e+04	3.425947210921476582e+00
1.177000000000000000e+04	1.177000000000000000e+03	1.177000000000000000e+04	3.426323865150170622e+00
1.178000000000000000e+04	1.178000000000000000e+03	1.178000000000000000e+04	3.409951980337068367e+00
1.179000000000000000e+04	1.179000000000000000e+03	1.179000000000000000e+04	3.409445177116067427e+00
1.180000000000000000e+04	1.180000000000000000e+03	1.180000000000000000e+04	3.352461935310351304e+00
1.181000000000000000e+04	1.181000000000000000e+03	1.181000000000000000e+04	3.269547345699995500e+00
1.182000000000000000e+04	1.182000000000000000e+03	1.182000000000000000e+04	3.305453006625551637e+00
1.183000000000000000e+04	1.183000000000000000e+03	1.183000000000000000e+04	3.419011963431254575e+00
1.184000000000000000e+04	1.184000000000000000e+03	1.184000000000000000e+04	3.422000621750026728e+00
1.185000000000000000e+04	1.185000000000000000e+03	1.185000000000000000e+04	3.460716275510734796e+00
1.186000000000000000e+04	1.186000000000000000e+03	1.186000000000000000e+04	3.392874949298605447e+00
1.187000000000000000e+04	1.187000000000000000e+03	1.187000000000000000e+04	3.419485941702501197e+00
1.188000000000000000e+04	1.188000000000000000e+03	1.188000000000000000e+04	3.485416606843119602e+00
1.189000000000000000e+04	1.189000000000000000e+03	1.189000000000000000e+04	3.494542754123890038e+00
1.190000000000000000e+04	1.190000000000000000e+03	1.190000000000000000e+04	3.449985001078520686e+00
1.191000000000000000e+04	1.191000000000000000e+03	1.191000000000000000e+04	3.548819819915978613e+00
1.192000000000000000e+04	1.192000000000000000e+03	1.192000000000000000e+04	3.414174074148608629e+00
1.193000000000000000e+04	1.193000000000000000e+03	1.193000000000000000e+04	3.360498061100476441e+00
1.194000000000000000e+04	1.194000000000000000e+03	1.194000000000000000e+04	3.308965454349813040e+00
1.195000000000000000e+04	1.195000000000000000e+03	1.195000000000000000e+04	3.398356411054141546e+00
1.196000000000000000e+04	1.196000000000000000e+03	1.196000000000000000e+04	3.451400544013586646e+00
1.197000000000000000e+04	1.197000000000000000e+03	1.197000000000000000e+04	3.440686700884398430e+00
1.198000000000000000e+04	1.198000000000000000e+03	1.198000000000000000e+04	3.461837850849081466e+00
1.199000000000000000e+04	1.199000000000000000e+03	1.199000000000000000e+04	3.451001392273561841e+00
1.200000000000000000e+04	1.200000000000000000e+03	1.200000000000000000e+04	3.494399819394289786e+00
1.201000000000000000e+04	1.201000000000000000e+03	1.201000000000000000e+04	3.522595784009259212e+00
1.202000000000000000e+04	1.202000000000000000e+03	1.202000000000000000e+04	3.518300669632482336e+00
1.203000000000000000e+04	1.203000000000000000e+03	1.203000000000000000e+04	3.537027516125233806e+00
1.204000000000000000e+04	1.204000000000000000e+03	1.204000000000000000e+04	3.525866390852958165e+00
1.205000000000000000e+04	1.205000000000000000e+03	1.205000000000000000e+04	3.638261370387590343e+00
1.206000000000000000e+04	1.206000000000000000e+03	1.206000000000000000e+04	3.553140596147329244e+00
1.207000000000000000e+04	1.207000000000000000e+03	1.207000000000000000e+04	3.593587434625854726e+00
1.208000000000000000e+04	1.208000000000000000e+03	1.208000000000000000e+04	3.598625474074832020e+00
1.209000000000000000e+04	1.209000000000000000e+03	1.209000000000000000e+04	3.547995030388891635e+00
1.210000000000000000e+04	1.210000000000000000e+03	1.210000000000000000e+04	3.588519447499408432e+00
1.211000000000000000e+04	1.211000000000000000e+03	1.211000000000000000e+04	3.637537234170489686e+00
1.212000000000000000e+04	1.212000000000000000e+03	1.212000000000000000e+04	3.565109806774253709e+00
1.213000000000000000e+04	1.213000000000000000e+03	1.213000000000000000e+04	3.471195049171498237e+00
1.214000000000000000e+04	1.214000000000000000e+03	1.214000000000000000e+04	3.500062085358700781e+00
1.215000000000000000e+04	1.215000000000000000e+03	1.215000000000000000e+04	3.568703934874753791e+00
1.216000000000000000e+04	1.216000000000000000e+03	1.216000000000000000e+04	3.450973254187725381e+00
1.217000000000000000e+04	1.217000000000000000e+03	1.217000000000000000e+04	3.526054102805596280e+00
1.218000000000000000e+04	1.218000000000000000e+03	1.218000000000000000e+04	3.533205238785400049e+00
1.219000000000000000e+04	1.219000000000000000e+03	1.219000000000000000e+04	3.581696862757321576e+00
1.220000000000000000e+04	1.220000000000000000e+03	1.220000000000000000e+04	3.555982155403686562e+00
1.221000000000000000e+04	1.221000000000000000e+03	1.221000000000000000e+04	3.567319002173629627e+00
1.222000000000000000e+04	1.222000000000000000e+03	1.222000000000000000e+04	3.570510245183989184e+00
1.223000000000000000e+04	1.223000000000000000e+03	1.223000000000000000e+04	3.612156973570182394e+00
1.224000000000000000e+04	1.224000000000000000e+03	1.224000000000000000e+04	3.549483513381806343e+00
1.225000000000000000e+04	1.225000000000000000e+03	1.225000000000000000e+04	3.586651785119264968e+00
1.226000000000000000e+04	1.226000000000000000e+03	1.226000000000000000e+04	3.686009241825912941e+00
1.227000000000000000e+04	1.227000000000000000e+03	1.227000000000000000e+04	3.654146077099218459e+00
1.228000000000000000e+04	1.228000000000000000e+03	1.228000000000000000e+04	3.572632223354129444e+00
1.229000000000000000e+04	1.229000000000000000e+03	1.229000000000000000e+04	3.622819876099308001e+00
1.230000000000000000e+04	1.230000000000000000e+03	1.230000000000000000e+04	3.642021700015666941e+00
1.231000000000000000e+04	1.231000000000000000e+03	1.231000000000000000e+04	3.613919039060898619e+00
1.232000000000000000e+04	1.232000000000000000e+03	1.232000000000000000e+04	3.589490634479532982e+00
1.233000000000000000e+04	1.233000000000000000e+03	1.233000000000000000e+04	3.595900946622210270e+00
1.234000000000000000e+04	1.234000000000000000e+03	1.234000000000000000e+04	3.618531246761830911e+00
1.235000000000000000e+04	1.235000000000000000e+03	1.235000000000000000e+04	3.693408116501184058e+00
1.236000000000000000e+04	1.236000000000000000e+03	1.236000000000000000e+04	3.643698479870796092e+00
1.237000000000000000e+04	1.237000000000000000e+03	1.237000000000000000e+04	3.689760103207638142e+00
1.238000000000000000e+04	1.238000000000000000e+03	1.238000000000000000e+04	3.579974415581359093e+00
1.239000000000000000e+04	1.239000000000000000e+03	1.239000000000000000e+04	3.542997377789255165e+00
1.240000000000000000e+04	1.240000000000000000e+03	1.240000000000000000e+04	3.540388368820642118e+00
1.241000000000000000e+04	1.241000000000000000e+03	1.241000000000000000e+04	3.506134006596077768e+00
1.242000000000000000e+04	1.242000000000000000e+03	1.242000000000000000e+04	3.588836435312983131e+00
1.243000000000000000e+04	1.243000000000000000e+03	1.243000000000000000e+04	3.599105701488747755e+00
1.244000000000000000e+04	1.244000000000000000e+03	1.244000000000000000e+04	3.651993638791827035e+00
1.245000000000000000e+04	1.245000000000000000e+03	1.245000000000000000e+04	3.627985442987856857e+00
1.246000000000000000e+04	1.246000000000000000e+03	1.246000000000000000e+04	3.666007293567538738e+00
1.247000000000000000e+04	1.247000000000000000e+03	1.247000000000000000e+04	3.750893209913790383e+00
1.248000000000000000e+04	1.248000000000000000e+03	1.248000000000000000e+04	3.714820278176504953e+00
1.249000000000000000e+04	1.249000000000000000e+03	1.249000000000000000e+04	3.678474619962072811e+00
1.250000000000000000e+04	1.250000000000000000e+03	1.250000000000000000e+04	3.744652012030460941e+00
1.251000000000000000e+04	1.251000000000000000e+03	1.251000000000000000e+04	3.783163449813799151e+00
1.252000000000000000e+04	1.252000000000000000e+03	1.252000000000000000e+04	3.774619901974080705e+00
1.253000000000000000e+04	1.253000000000000000e+03	1.253000000000000000e+04	3.812265234552396631e+00
1.254000000000000000e+04	1.254000000000000000e+03	1.254000000000000000e+04	3.792166794893544690e+00
1.255000000000000000e+04	1.255000000000000000e+03	1.255000000000000000e+04	3.735728114730436200e+00
1.256000000000000000e+04	1.256000000000000000e+03	1.256000000000000000e+04	3.656188855395053228e+00
1.257000000000000000e+04	1.257000000000000000e+03	1.257000000000000000e+04	3.764472038816074839e+00
1.258000000000000000e+04	1.258000000000000000e+03	1.258000000000000000e+04	3.824429669268481380e+00
1.259000000000000000e+04	1.259000000000000000e+03	1.259000000000000000e+04	3.796459236192125886e+00
1.260000000000000000e+04	1.260000000000000000e+03	1.260000000000000000e+04	3.867860410538451088e+00
1.261000000000000000e+04	1.261000000000000000e+03	1.261000000000000000e+04	3.799160718810009829e+00
1.262000000000000000e+04	1.262000000000000000e+03	1.262000000000000000e+04	3.833016067330303756e+00
1.263000000000000000e+04	1.263000000000000000e+03	1.263000000000000000e+04	3.824799326516106213e+00
1.264000000000000000e+04	1.264000000000000000e+03	1.264000000000000000e+04	3.764589948372701222e+00
1.265000000000000000e+04	1.265000000000000000e+03	1.265000000000000000e+04	3.723874364807429060e+00
1.266000000000000000e+04	1.266000000000000000e+03	1.266000000000000000e+04	3.705500390494123941e+00
1.267000000000000000e+04	1.267000000000000000e+03	1.267000000000000000e+04	3.735760022134265945e+00
1.268000000000000000e+04	1.268000000000000000e+03	1.268000000000000000e+04	3.746983847923804234e+00
1.269000000000000000e+04	1.269000000000000000e+03	1.269000000000000000e+04	3.776237551233637912e+00
1.270000000000000000e+04	1.270000000000000000e+03	1.270000000000000000e+04	3.777953873466664447e+00
1.271000000000000000e+04	1.271000000000000000e+03	1.271000000000000000e+04	3.882244183084682554e+00
1.272000000000000000e+04	1.272000000000000000e+03	1.272000000000000000e+04	3.892703411731579077e+00
1.273000000000000000e+04	1.273000000000000000e+03	1.273000000000000000e+04	3.920368868372494209e+00
1.274000000000000000e+04	1.274000000000000000e+03	1.274000000000000000e+04	3.898810337113164604e+00
1.275000000000000000e+04	1.275000000000000000e+03	1.275000000000000000e+04	3.926459870479813485e+00
1.276000000000000000e+04	1.276000000000000000e+03	1.276000000000000000e+04	3.906812108966460695e+00
1.277000000000000000e+04	1.277000000000000000e+03	1.277000000000000000e+04	3.911053155041367635e+00
1.278000000000000000e+04	1.278000000000000000e+03	1.278000000000000000e+04	4.020943977334925812e+00
1.279000000000000000e+04	1.279000000000000000e+03	1.279000000000000000e+04	4.047664271251484536e+00
1.280000000000000000e+04	1.280000000000000000e+03	1.280000000000000000e+04	4.090993211406741992e+00
1.281000000000000000e+04	1.281000000000000000e+03	1.281000000000000000e+04	4.057962151498577086e+00
1.282000000000000000e+04	1.282000000000000000e+03	1.282000000000000000e+04	4.021328126314299922e+00
1.283000000000000000e+04	1.283000000000000000e+03	1.283000000000000000e+04	3.933998804601577692e+00
1.284000000000000000e+04	1.284000000000000000e+03	1.284000000000000000e+04	3.863759136216308843e+00
1.285000000000000000e+04	1.285000000000000000e+03	1.285000000000000000e+04	3.749578396369586120e+00
1.286000000000000000e+04	1.286000000000000000e+03	1.286000000000000000e+04	3.710872813281496985e+00
1.287000000000000000e+04	1.287000000000000000e+03	1.287000000000000000e+04	3.736342059143937799e+00
1.288000000000000000e+04	1.288000000000000000e+03	1.288000000000000000e+04	3.617333726904099489e+00
1.289000000000000000e+04	1.289000000000000000e+03	1.289000000000000000e+04	3.734514192824466505e+00
1.290000000000000000e+04	1.290000000000000000e+03	1.290000000000000000e+04	3.740390724756993635e+00
1.291000000000000000e+04	1.291000000000000000e+03	1.291000000000000000e+04	3.807778952035981490e+00
1.292000000000000000e+04	1.292000000000000000e+03	1.292000000000000000e+04	3.878119070048133832e+00
1.293000000000000000e+04	1.293000000000000000e+03	1.293000000000000000e+04	3.923497975093901857e+00
1.294000000000000000e+04	1.294000000000000000e+03	1.294000000000000000e+04	3.875062800200361313e+00
1.295000000000000000e+04	1.295000000000000000e+03	1.295000000000000000e+04	3.823826315596902337e+00
1.296000000000000000e+04	1.296000000000000000e+03	1.296000000000000000e+04	3.806116698818899913e+00
1.297000000000000000e+04	1.297000000000000000e+03	1.297000000000000000e+04	3.783107393105282767e+00
1.298000000000000000e+04	1.298000000000000000e+03	1.298000000000000000e+04	3.836552172225349722e+00
1.299000000000000000e+04	1.299000000000000000e+03	1.299000000000000000e+04	3.883801002019021897e+00
1.300000000000000000e+04	1.300000000000000000e+03	1.300000000000000000e+04	3.904948029415405308e+00
1.301000000000000000e+04	1.301000000000000000e+03	1.301000000000000000e+04	3.922691607278938175e+00
1.302000000000000000e+04	1.302000000000000000e+03	1.302000000000000000e+04	3.801141211507101492e+00
1.303000000000000000e+04	1.303000000000000000e+03	1.303000000000000000e+04	3.746083171820398849e+00
1.304000000000000000e+04	1.304000000000000000e+03	1.304000000000000000e+04	3.788213413171944488e+00
1.305000000000000000e+04	1.305000000000000000e+03	1.305000000000000000e+04	3.738755482393596452e+00
1.306000000000000000e+04	1.306000000000000000e+03	1.306000000000000000e+04	3.717610164456074173e+00
1.307000000000000000e+04	1.307000000000000000e+03	1.307000000000000000e+04	3.696409119815784017e+00
1.308000000000000000e+04	1.308000000000000000e+03	1.308000000000000000e+04	3.701460147710557980e+00
1.309000000000000000e+04	1.309000000000000000e+03	1.309000000000000000e+04	3.721138054717845201e+00
1.310000000000000000e+04	1.310000000000000000e+03	1.310000000000000000e+04	3.834832385529335141e+00
1.311000000000000000e+04	1.311000000000000000e+03	1.311000000000000000e+04	3.768328866647342235e+00
1.312000000000000000e+04	1.312000000000000000e+03	1.312000000000000000e+04	3.835439657836440031e+00
1.313000000000000000e+04	1.313000000000000000e+03	1.313000000000000000e+04	3.704842298192848826e+00
1.314000000000000000e+04	1.314000000000000000e+03	1.314000000000000000e+04	3.767492823409589686e+00
1.315000000000000000e+04	1.315000000000000000e+03	1.315000000000000000e+04	3.753091606920014645e+00
1.316000000000000000e+04	1.316000000000000000e+03	1.316000000000000000e+04	3.747458180796151783e+00
1.317000000000000000e+04	1.317000000000000000e+03	1.317000000000000000e+04	3.734968084720668102e+00
1.318000000000000000e+04	1.318000000000000000e+03	1.318000000000000000e+04	3.723986000252264006e+00
1.319000000000000000e+04	1.319000000000000000e+03	1.319000000000000000e+04	3.741977437575412235e+00
1.320000000000000000e+04	1.320000000000000000e+03	1.320000000000000000e+04	3.785659217172894220e+00
1.321000000000000000e+04	1.321000000000000000e+03	1.321000000000000000e+04	3.766057703652335054e+00
1.322000000000000000e+04	1.322000000000000000e+03	1.322000000000000000e+04	3.760626732578355114e+00
1.323000000000000000e+04	1.323000000000000000e+03	1.323000000000000000e+04	3.769417078750174177e+00
1.324000000000000000e+04	1.324000000000000000e+03	1.324000000000000000e+04	3.758257857471141161e+00
1.325000000000000000e+04	1.325000000000000000e+03	1.325000000000000000e+04	3.769138890902338446e+00
1.326000000000000000e+04	1.326000000000000000e+03	1.326000000000000000e+04	3.795852502603870082e+00
1.327000000000000000e+04	1.327000000000000000e+03	1.327000000000000000e+04	3.824068001553722507e+00
1.328000000000000000e+04	1.328000000000000000e+03	1.328000000000000000e+04	3.865972710057850925e+00
1.329000000000000000e+04	1.329000000000000000e+03	1.329000000000000000e+04	3.896087536590836731e+00
1.330000000000000000e+04	1.330000000000000000e+03	1.330000000000000000e+04	3.834174547380216680e+00
1.331000000000000000e+04	1.331000000000000000e+03	1.331000000000000000e+04	3.754236843698655957e+00
1.332000000000000000e+04	1.332000000000000000e+03	1.332000000000000000e+04	3.780280924401071108e+00
1.333000000000000000e+04	1.333000000000000000e+03	1.333000000000000000e+04	3.835785361836333784e+00
1.334000000000000000e+04	1.334000000000000000e+03	1.334000000000000000e+04	3.830682032848365726e+00
1.335000000000000000e+04	1.335000000000000000e+03	1.335000000000000000e+04	3.769624647124603101e+00
1.336000000000000000e+04	1.336000000000000000e+03	1.336000000000000000e+04	3.863993686583351295e+00
1.337000000000000000e+04	1.337000000000000000e+03	1.337000000000000000e+04	3.904595208728401712e+00
1.338000000000000000e+04	1.338000000000000000e+03	1.338000000000000000e+04	3.943206151851591290e+00
1.339000000000000000e+04	1.339000000000000000e+03	1.339000000000000000e+04	4.022137717836955950e+00
1.340000000000000000e+04	1.340000000000000000e+03	1.340000000000000000e+04	3.965977184404646749e+00
1.341000000000000000e+04	1.341000000000000000e+03	1.341000000000000000e+04	3.966593485010223574e+00
1.342000000000000000e+04	1.342000000000000000e+03	1.342000000000000000e+04	3.911753313328513393e+00
1.343000000000000000e+04	1.343000000000000000e+03	1.343000000000000000e+04	4.020644329262768046e+00
1.344000000000000000e+04	1.344000000000000000e+03	1.344000000000000000e+04	4.000843917911099723e+00
1.345000000000000000e+04	1.345000000000000000e+03	1.345000000000000000e+04	4.045632714820987630e+00
1.346000000000000000e+04	1.346000000000000000e+03	1.346000000000000000e+04	4.047179022613829780e+00
1.347000000000000000e+04	1.347000000000000000e+03	1.347000000000000000e+04	4.099008709624355262e+00
1.348000000000000000e+04	1.348000000000000000e+03	1.348000000000000000e+04	4.131685466458484335e+00
1.349000000000000000e+04	1.349000000000000000e+03	1.349000000000000000e+04	4.144136766367701341e+00
1.350000000000000000e+04	1.350000000000000000e+03	1.350000000000000000e+04	4.151384682348780331e+00
1.351000000000000000e+04	1.351000000000000000e+03	1.351000000000000000e+04	4.214806977786360598e+00
1.352000000000000000e+04	1.352000000000000000e+03	1.352000000000000000e+04	4.095748679892431632e+00
1.353000000000000000e+04	1.353000000000000000e+03	1.353000000000000000e+04	4.044191138166916666e+00
1.354000000000000000e+04	1.354000000000000000e+03	1.354000000000000000e+04	4.122915114303984829e+00
1.355000000000000000e+04	1.355000000000000000e+03	1.355000000000000000e+04	4.081447219546426197e+00
1.356000000000000000e+04	1.356000000000000000e+03	1.356000000000000000e+04	4.107753691439105737e+00
1.357000000000000000e+04	1.357000000000000000e+03	1.357000000000000000e+04	4.114899839020709216e+00
1.358000000000000000e+04	1.358000000000000000e+03	1.358000000000000000e+04	4.124183098868079433e+00
1.359000000000000000e+04	1.359000000000000000e+03	1.359000000000000000e+04	4.108506987492439144e+00
1.360000000000000000e+04	1.360000000000000000e+03	1.360000000000000000e+04	4.022883827553894953e+00
1.361000000000000000e+04	1.361000000000000000e+03	1.361000000000000000e+04	4.079769600877505731e+00
1.362000000000000000e+04	1.362000000000000000e+03	1.362000000000000000e+04	4.020532138592174398e+00
1.363000000000000000e+04	1.363000000000000000e+03	1.363000000000000000e+04	4.076359341599117059e+00
1.364000000000000000e+04	1.364000000000000000e+03	1.364000000000000000e+04	4.007310454543668854e+00
1.365000000000000000e+04	1.365000000000000000e+03	1.365000000000000000e+04	4.022078236377155669e+00
1.366000000000000000e+04	1.366000000000000000e+03	1.366000000000000000e+04	4.019901942993709731e+00
1.367000000000000000e+04	1.367000000000000000e+03	1.367000000000000000e+04	3.980223771580104764e+00
1.368000000000000000e+04	1.368000000000000000e+03	1.368000000000000000e+04	3.917813482561531835e+00
1.369000000000000000e+04	1.369000000000000000e+03	1.369000000000000000e+04	3.823441220081768233e+00
1.370000000000000000e+04	1.370000000000000000e+03	1.370000000000000000e+04	3.976360621339274815e+00
1.371000000000000000e+04	1.371000000000000000e+03	1.371000000000000000e+04	3.979197358345933910e+00
1.372000000000000000e+04	1.372000000000000000e+03	1.372000000000000000e+04	3.880841877825515152e+00
1.373000000000000000e+04	1.373000000000000000e+03	1.373000000000000000e+04	3.863732334799145907e+00
1.374000000000000000e+04	1.374000000000000000e+03	1.374000000000000000e+04	3.890225246735067088e+00
1.375000000000000000e+04	1.375000000000000000e+03	1.375000000000000000e+04	3.863395246885678258e+00
1.376000000000000000e+04	1.376000000000000000e+03	1.376000000000000000e+04	3.841170312678774401e+00
1.377000000000000000e+04	1.377000000000000000e+03	1.377000000000000000e+04	3.799288026012460850e+00
1.378000000000000000e+04	1.378000000000000000e+03	1.378000000000000000e+04	3.859924294310136172e+00
1.379000000000000000e+04	1.379000000000000000e+03	1.379000000000000000e+04	3.759982212020007708e+00
1.380000000000000000e+04	1.380000000000000000e+03	1.380000000000000000e+04	3.757923220494513661e+00
1.381000000000000000e+04	1.381000000000000000e+03	1.381000000000000000e+04	3.690856933320451283e+00
1.382000000000000000e+04	1.382000000000000000e+03	1.382000000000000000e+04	3.810900257861998597e+00
1.383000000000000000e+04	1.383000000000000000e+03	1.383000000000000000e+04	3.845744943470994048e+00
1.384000000000000000e+04	1.384000000000000000e+03	1.384000000000000000e+04	3.863458000075746579e+00
1.385000000000000000e+04	1.385000000000000000e+03	1.385000000000000000e+04	3.806343743434470905e+00
1.386000000000000000e+04	1.386000000000000000e+03	1.386000000000000000e+04	3.936978935983410199e+00
1.387000000000000000e+04	1.387000000000000000e+03	1.387000000000000000e+04	3.944631346025598173e+00
1.388000000000000000e+04	1.388000000000000000e+03	1.388000000000000000e+04	3.930557775170486767e+00
1.389000000000000000e+04	1.389000000000000000e+03	1.389000000000000000e+04	3.948761933693655912e+00
1.390000000000000000e+04	1.390000000000000000e+03	1.390000000000000000e+04	3.924276591896946886e+00
1.391000000000000000e+04	1.391000000000000000e+03	1.391000000000000000e+04	4.012288051146065904e+00
1.392000000000000000e+04	1.392000000000000000e+03	1.392000000000000000e+04	4.076472008643571066e+00
1.393000000000000000e+04	1.393000000000000000e+03	1.393000000000000000e+04	4.039773125886433114e+00
1.394000000000000000e+04	1.394000000000000000e+03	1.394000000000000000e+04	3.967538400234390750e+00
1.395000000000000000e+04	1.395000000000000000e+03	1.395000000000000000e+04	3.973751407884648312e+00
1.396000000000000000e+04	1.396000000000000000e+03	1.396000000000000000e+04	3.878081317443698772e+00
1.397000000000000000e+04	1.397000000000000000e+03	1.397000000000000000e+04	3.851805334717653739e+00
1.398000000000000000e+04	1.398000000000000000e+03	1.398000000000000000e+04	3.870077714531601654e+00
1.399000000000000000e+04	1.399000000000000000e+03	1.399000000000000000e+04	3.878692983299131036e+00
1.400000000000000000e+04	1.400000000000000000e+03	1.400000000000000000e+04	3.875768123738034809e+00
1.401000000000000000e+04	1.401000000000000000e+03	1.401000000000000000e+04	3.985049940458512907e+00
1.402000000000000000e+04	1.402000000000000000e+03	1.402000000000000000e+04	3.947450016325816602e+00
1.403000000000000000e+04	1.403000000000000000e+03	1.403000000000000000e+04	3.894141583651482108e+00
1.404000000000000000e+04	1.404000000000000000e+03	1.404000000000000000e+04	3.959248333429925992e+00
1.405000000000000000e+04	1.405000000000000000e+03	1.405000000000000000e+04	3.909725546502468063e+00
1.406000000000000000e+04	1.406000000000000000e+03	1.406000000000000000e+04	3.932262449364245516e+00
1.407000000000000000e+04	1.407000000000000000e+03	1.407000000000000000e+04	3.925336160258240170e+00
1.408000000000000000e+04	1.408000000000000000e+03	1.408000000000000000e+04	4.091973108116827795e+00
1.409000000000000000e+04	1.409000000000000000e+03	1.409000000000000000e+04	4.091269203605101268e+00
1.410000000000000000e+04	1.410000000000000000e+03	1.410000000000000000e+04	4.223862228356706439e+00
1.411000000000000000e+04	1.411000000000000000e+03	1.411000000000000000e+04	4.144593810793625543e+00
1.412000000000000000e+04	1.412000000000000000e+03	1.412000000000000000e+04	3.990705382822838043e+00
1.413000000000000000e+04	1.413000000000000000e+03	1.413000000000000000e+04	3.989720856193032184e+00
1.414000000000000000e+04	1.414000000000000000e+03	1.414000000000000000e+04	3.955056439610997288e+00
1.415000000000000000e+04	1.415000000000000000e+03	1.415000000000000000e+04	3.965156946505827840e+00
1.416000000000000000e+04	1.416000000000000000e+03	1.416000000000000000e+04	3.912947465907577360e+00
1.417000000000000000e+04	1.417000000000000000e+03	1.417000000000000000e+04	3.960802131742079624e+00
1.418000000000000000e+04	1.418000000000000000e+03	1.418000000000000000e+04	4.046565872660661256e+00
1.419000000000000000e+04	1.419000000000000000e+03	1.419000000000000000e+04	3.965096777699790298e+00
1.420000000000000000e+04	1.420000000000000000e+03	1.420000000000000000e+04	3.963193937372968545e+00
1.421000000000000000e+04	1.421000000000000000e+03	1.421000000000000000e+04	4.074852357762646093e+00
1.422000000000000000e+04	1.422000000000000000e+03	1.422000000000000000e+04	4.066894199183259673e+00
1.423000000000000000e+04	1.423000000000000000e+03	1.423000000000000000e+04	4.165352938425299634e+00
1.424000000000000000e+04	1.424000000000000000e+03	1.424000000000000000e+04	4.145479860817924411e+00
1.425000000000000000e+04	1.425000000000000000e+03	1.425000000000000000e+04	4.227357526341844363e+00
1.426000000000000000e+04	1.426000000000000000e+03	1.426000000000000000e+04	4.092290115555608843e+00
1.427000000000000000e+04	1.427000000000000000e+03	1.427000000000000000e+04	4.169679106744253794e+00
1.428000000000000000e+04	1.428000000000000000e+03	1.428000000000000000e+04	4.197212141336008173e+00
1.429000000000000000e+04	1.429000000000000000e+03	1.429000000000000000e+04	4.154147276941529299e+00
1.430000000000000000e+04	1.430000000000000000e+03	1.430000000000000000e+04	4.163982260864670160e+00
1.431000000000000000e+04	1.431000000000000000e+03	1.431000000000000000e+04	4.216125243003627787e+00
1.432000000000000000e+04	1.432000000000000000e+03	1.432000000000000000e+04	4.187065686185912128e+00
1.433000000000000000e+04	1.433000000000000000e+03	1.433000000000000000e+04	4.140614950446166453e+00
1.434000000000000000e+04	1.434000000000000000e+03	1.434000000000000000e+04	4.153167943697836151e+00
1.435000000000000000e+04	1.435000000000000000e+03	1.435000000000000000e+04	4.133556785946674417e+00
1.436000000000000000e+04	1.436000000000000000e+03	1.436000000000000000e+04	4.180745045151438077e+00
1.437000000000000000e+04	1.437000000000000000e+03	1.437000000000000000e+04	4.096584754554492669e+00
1.438000000000000000e+04	1.438000000000000000e+03	1.438000000000000000e+04	4.127617149770011373e+00
1.439000000000000000e+04	1.439000000000000000e+03	1.439000000000000000e+04	4.139336506420788986e+00
1.440000000000000000e+04	1.440000000000000000e+03	1.440000000000000000e+04	4.188879048134688254e+00
1.441000000000000000e+04	1.441000000000000000e+03	1.441000000000000000e+04	4.179289858070525554e+00
1.442000000000000000e+04	1.442000000000000000e+03	1.442000000000000000e+04	4.227012312847717723e+00
1.443000000000000000e+04	1.443000000000000000e+03	1.443000000000000000e+04	4.260176984033636316e+00
1.444000000000000000e+04	1.444000000000000000e+03	1.444000000000000000e+04	4.255371453102437584e+00
1.445000000000000000e+04	1.445000000000000000e+03	1.445000000000000000e+04	4.198287351026348979e+00
1.446000000000000000e+04	1.446000000000000000e+03	1.446000000000000000e+04	4.154999600840254992e+00
1.447000000000000000e+04	1.447000000000000000e+03	1.447000000000000000e+04	4.138031884000798577e+00
1.448000000000000000e+04	1.448000000000000000e+03	1.448000000000000000e+04	4.180576365235805447e+00
1.449000000000000000e+04	1.449000000000000000e+03	1.449000000000000000e+04	4.292182715372419466e+00
1.450000000000000000e+04	1.450000000000000000e+03	1.450000000000000000e+04	4.149936224762249992e+00
1.451000000000000000e+04	1.451000000000000000e+03	1.451000000000000000e+04	4.129011424177291723e+00
1.452000000000000000e+04	1.452000000000000000e+03	1.452000000000000000e+04	4.166825270745526666e+00
1.453000000000000000e+04	1.453000000000000000e+03	1.453000000000000000e+04	4.256696794554244434e+00
1.454000000000000000e+04	1.454000000000000000e+03	1.454000000000000000e+04	4.230175447040843473e+00
1.455000000000000000e+04	1.455000000000000000e+03	1.455000000000000000e+04	4.289777594565713059e+00
1.456000000000000000e+04	1.456000000000000000e+03	1.456000000000000000e+04	4.304804254820196796e+00
1.457000000000000000e+04	1.457000000000000000e+03	1.457000000000000000e+04	4.246739054438390504e+00
1.458000000000000000e+04	1.458000000000000000e+03	1.458000000000000000e+04	4.268796199811073500e+00
1.459000000000000000e+04	1.459000000000000000e+03	1.459000000000000000e+04	4.284152362261727021e+00
1.460000000000000000e+04	1.460000000000000000e+03	1.460000000000000000e+04	4.202229073999086850e+00
1.461000000000000000e+04	1.461000000000000000e+03	1.461000000000000000e+04	4.245526799482473024e+00
1.462000000000000000e+04	1.462000000000000000e+03	1.462000000000000000e+04	4.219055715830842601e+00
1.463000000000000000e+04	1.463000000000000000e+03	1.463000000000000000e+04	4.254370822450159295e+00
1.464000000000000000e+04	1.464000000000000000e+03	1.464000000000000000e+04	4.330937006713868165e+00
1.465000000000000000e+04	1.465000000000000000e+03	1.465000000000000000e+04	4.322502610751961960e+00
1.466000000000000000e+04	1.466000000000000000e+03	1.466000000000000000e+04	4.390869943915421736e+00
1.467000000000000000e+04	1.467000000000000000e+03	1.467000000000000000e+04	4.364133590576685151e+00
1.468000000000000000e+04	1.468000000000000000e+03	1.468000000000000000e+04	4.379350878925238000e+00
1.469000000000000000e+04	1.469000000000000000e+03	1.469000000000000000e+04	4.439611071544591780e+00
1.470000000000000000e+04	1.470000000000000000e+03	1.470000000000000000e+04	4.416487528455249389e+00
1.471000000000000000e+04	1.471000000000000000e+03	1.471000000000000000e+04	4.511697050841569023e+00
1.472000000000000000e+04	1.472000000000000000e+03	1.472000000000000000e+04	4.506427296503190405e+00
1.473000000000000000e+04	1.473000000000000000e+03	1.473000000000000000e+04	4.460274783785608044e+00
1.474000000000000000e+04	1.474000000000000000e+03	1.474000000000000000e+04	4.416202317355514495e+00
1.475000000000000000e+04	1.475000000000000000e+03	1.475000000000000000e+04	4.388247178753111655e+00
1.476000000000000000e+04	1.476000000000000000e+03	1.476000000000000000e+04	4.347368781759555212e+00
1.477000000000000000e+04	1.477000000000000000e+03	1.477000000000000000e+04	4.362132842103459751e+00
1.478000000000000000e+04	1.478000000000000000e+03	1.478000000000000000e+04	4.312176726030595653e+00
1.479000000000000000e+04	1.479000000000000000e+03	1.479000000000000000e+04	4.455978019302635040e+00
1.480000000000000000e+04	1.480000000000000000e+03	1.480000000000000000e+04	4.445737053745383527e+00
1.481000000000000000e+04	1.481000000000000000e+03	1.481000000000000000e+04	4.368852256823928748e+00
1.482000000000000000e+04	1.482000000000000000e+03	1.482000000000000000e+04	4.467567124692574332e+00
1.483000000000000000e+04	1.483000000000000000e+03	1.483000000000000000e+04	4.329620612053539652e+00
1.484000000000000000e+04	1.484000000000000000e+03	1.484000000000000000e+04	4.312123374791284824e+00
1.485000000000000000e+04	1.485000000000000000e+03	1.485000000000000000e+04	4.249665112160084135e+00
1.486000000000000000e+04	1.486000000000000000e+03	1.486000000000000000e+04	4.137614894344688210e+00
1.487000000000000000e+04	1.487000000000000000e+03	1.487000000000000000e+04	4.152169364278807784e+00
1.488000000000000000e+04	1.488000000000000000e+03	1.488000000000000000e+04	4.064868137830308648e+00
1.489000000000000000e+04	1.489000000000000000e+03	1.489000000000000000e+04	4.121090299177750715e+00
1.490000000000000000e+04	1.490000000000000000e+03	1.490000000000000000e+04	4.136268820038869087e+00
1.491000000000000000e+04	1.491000000000000000e+03	1.491000000000000000e+04	4.100146949798968876e+00
1.492000000000000000e+04	1.492000000000000000e+03	1.492000000000000000e+04	4.141262068684122610e+00
1.493000000000000000e+04	1.493000000000000000e+03	1.493000000000000000e+04	4.032846301154807023e+00
1.494000000000000000e+04	1.494000000000000000e+03	1.494000000000000000e+04	4.021009196312892442e+00
1.495000000000000000e+04	1.495000000000000000e+03	1.495000000000000000e+04	3.905860497319304070e+00
1.496000000000000000e+04	1.496000000000000000e+03	1.496000000000000000e+04	3.837629164387192926e+00
1.497000000000000000e+04	1.497000000000000000e+03	1.497000000000000000e+04	3.872784638662689627e+00
1.498000000000000000e+04	1.498000000000000000e+03	1.498000000000000000e+04	3.838493335274619778e+00
1.499000000000000000e+04	1.499000000000000000e+03	1.499000000000000000e+04	3.835485269461624824e+00
1.500000000000000000e+04	1.500000000000000000e+03	1.500000000000000000e+04	3.811509000909656386e+00
1.501000000000000000e+04	1.501000000000000000e+03	1.501000000000000000e+04	3.827091615144452952e+00
1.502000000000000000e+04	1.502000000000000000e+03	1.502000000000000000e+04	3.808444764294792062e+00
1.503000000000000000e+04	1.503000000000000000e+03	1.503000000000000000e+04	3.962457792793626865e+00
1.504000000000000000e+04	1.504000000000000000e+03	1.504000000000000000e+04	3.898732399049590125e+00
1.505000000000000000e+04	1.505000000000000000e+03	1.505000000000000000e+04	3.953263874753401019e+00
1.506000000000000000e+04	1.506000000000000000e+03	1.506000000000000000e+04	3.963145768634094956e+00
1.507000000000000000e+04	1.507000000000000000e+03	1.507000000000000000e+04	3.983875159599153726e+00
1.508000000000000000e+04	1.508000000000000000e+03	1.508000000000000000e+04	4.064064289360149296e+00
1.509000000000000000e+04	1.509000000000000000e+03	1.509000000000000000e+04	3.995675090991396949e+00
1.510000000000000000e+04	1.510000000000000000e+03	1.510000000000000000e+04	4.045385139555999210e+00
1.511000000000000000e+04	1.511000000000000000e+03	1.511000000000000000e+04	4.124845622311203996e+00
1.512000000000000000e+04	1.512000000000000000e+03	1.512000000000000000e+04	4.136088270033948966e+00
1.513000000000000000e+04	1.513000000000000000e+03	1.513000000000000000e+04	4.075966268827073691e+00
1.514000000000000000e+04	1.514000000000000000e+03	1.514000000000000000e+04	4.087092500875736611e+00
1.515000000000000000e+04	1.515000000000000000e+03	1.515000000000000000e+04	4.051167755840775264e+00
1.516000000000000000e+04	1.516000000000000000e+03	1.516000000000000000e+04	4.050848387417872232e+00
1.517000000000000000e+04	1.517000000000000000e+03	1.517000000000000000e+04	4.076494347607071411e+00
1.518000000000000000e+04	1.518000000000000000e+03	1.518000000000000000e+04	3.989976240102649285e+00
1.519000000000000000e+04	1.519000000000000000e+03	1.519000000000000000e+04	3.844512466033077835e+00
1.520000000000000000e+04	1.520000000000000000e+03	1.520000000000000000e+04	3.884098994941708405e+00
1.521000000000000000e+04	1.521000000000000000e+03	1.521000000000000000e+04	3.902334369086561505e+00
1.522000000000000000e+04	1.522000000000000000e+03	1.522000000000000000e+04	3.858913761848132840e+00
1.523000000000000000e+04	1.523000000000000000e+03	1.523000000000000000e+04	3.869572100778167378e+00
1.524000000000000000e+04	1.524000000000000000e+03	1.524000000000000000e+04	3.868232225895530174e+00
1.525000000000000000e+04	1.525000000000000000e+03	1.525000000000000000e+04	3.934586388532066437e+00
1.526000000000000000e+04	1.526000000000000000e+03	1.526000000000000000e+04	3.991660047902019226e+00
1.527000000000000000e+04	1.527000000000000000e+03	1.527000000000000000e+04	4.065588721546639306e+00
1.528000000000000000e+04	1.528000000000000000e+03	1.528000000000000000e+04	4.088618372087394981e+00
1.529000000000000000e+04	1.529000000000000000e+03	1.529000000000000000e+04	4.151403625507803063e+00
1.530000000000000000e+04	1.530000000000000000e+03	1.530000000000000000e+04	4.228300627518443378e+00
1.531000000000000000e+04	1.531000000000000000e+03	1.531000000000000000e+04	4.212658763815781526e+00
1.532000000000000000e+04	1.532000000000000000e+03	1.532000000000000000e+04	4.176592515235253877e+00
1.533000000000000000e+04	1.533000000000000000e+03	1.533000000000000000e+04	4.193237333060630512e+00
1.534000000000000000e+04	1.534000000000000000e+03	1.534000000000000000e+04	4.152400551153192509e+00
1.535000000000000000e+04	1.535000000000000000e+03	1.535000000000000000e+04	4.161332686014740823e+00
1.536000000000000000e+04	1.536000000000000000e+03	1.536000000000000000e+04	4.177722002622466846e+00
1.537000000000000000e+04	1.537000000000000000e+03	1.537000000000000000e+04	4.197792273845482924e+00
1.538000000000000000e+04	1.538000000000000000e+03	1.538000000000000000e+04	4.310074134714609428e+00
1.539000000000000000e+04	1.539000000000000000e+03	1.539000000000000000e+04	4.287435205276175942e+00
1.540000000000000000e+04	1.540000000000000000e+03	1.540000000000000000e+04	4.171740781335659065e+00
1.541000000000000000e+04	1.541000000000000000e+03	1.541000000000000000e+04	4.209469138127590604e+00
1.542000000000000000e+04	1.542000000000000000e+03	1.542000000000000000e+04	4.192208169021442998e+00
1.543000000000000000e+04	1.543000000000000000e+03	1.543000000000000000e+04	4.281484297446301213e+00
1.544000000000000000e+04	1.544000000000000000e+03	1.544000000000000000e+04	4.349209214208245911e+00
1.545000000000000000e+04	1.545000000000000000e+03	1.545000000000000000e+04	4.398799721266186680e+00
1.546000000000000000e+04	1.546000000000000000e+03	1.546000000000000000e+04	4.434036202372832136e+00
1.547000000000000000e+04	1.547000000000000000e+03	1.547000000000000000e+04	4.400782393880365184e+00
1.548000000000000000e+04	1.548000000000000000e+03	1.548000000000000000e+04	4.477771874939191932e+00
1.549000000000000000e+04	1.549000000000000000e+03	1.549000000000000000e+04	4.474808045084361474e+00
1.550000000000000000e+04	1.550000000000000000e+03	1.550000000000000000e+04	4.486471800354289385e+00
1.551000000000000000e+04	1.551000000000000000e+03	1.551000000000000000e+04	4.416415909876639567e+00
1.552000000000000000e+04	1.552000000000000000e+03	1.552000000000000000e+04	4.352720125053918920e+00
1.553000000000000000e+04	1.553000000000000000e+03	1.553000000000000000e+04	4.332170987541934082e+00
1.554000000000000000e+04	1.554000000000000000e+03	1.554000000000000000e+04	4.274761108866605319e+00
1.555000000000000000e+04	1.555000000000000000e+03	1.555000000000000000e+04	4.249262374087270366e+00
1.556000000000000000e+04	1.556000000000000000e+03	1.556000000000000000e+04	4.217592986735077432e+00
1.557000000000000000e+04	1.557000000000000000e+03	1.557000000000000000e+04	4.223098981075611213e+00
1.558000000000000000e+04	1.558000000000000000e+03	1.558000000000000000e+04	4.256317928769658643e+00
1.559000000000000000e+04	1.559000000000000000e+03	1.559000000000000000e+04	4.282636519652209373e+00
1.560000000000000000e+04	1.560000000000000000e+03	1.560000000000000000e+04	4.369599148807952638e+00
1.561000000000000000e+04	1.561000000000000000e+03	1.561000000000000000e+04	4.310100949727027064e+00
1.562000000000000000e+04	1.562000000000000000e+03	1.562000000000000000e+04	4.389584733631471281e+00
1.563000000000000000e+04	1.563000000000000000e+03	1.563000000000000000e+04	4.354532164764807867e+00
1.564000000000000000e+04	1.564000000000000000e+03	1.564000000000000000e+04	4.362977811269908912e+00
1.565000000000000000e+04	1.565000000000000000e+03	1.565000000000000000e+04	4.349523518040335546e+00
1.566000000000000000e+04	1.566000000000000000e+03	1.566000000000000000e+04	4.230609238074135803e+00
1.567000000000000000e+04	1.567000000000000000e+03	1.567000000000000000e+04	4.232291376342648626e+00
1.568000000000000000e+04	1.568000000000000000e+03	1.568000000000000000e+04	4.245557005452465837e+00
1.569000000000000000e+04	1.569000000000000000e+03	1.569000000000000000e+04	4.312339573337563792e+00
1.570000000000000000e+04	1.570000000000000000e+03	1.570000000000000000e+04	4.283160172089536921e+00
1.571000000000000000e+04	1.571000000000000000e+03	1.571000000000000000e+04	4.253870630311817891e+00
1.572000000000000000e+04	1.572000000000000000e+03	1.572000000000000000e+04	4.089339823394412932e+00
1.573000000000000000e+04	1.573000000000000000e+03	1.573000000000000000e+04	4.027643948239690630e+00
1.574000000000000000e+04	1.574000000000000000e+03	1.574000000000000000e+04	4.030594071476095053e+00
1.575000000000000000e+04	1.575000000000000000e+03	1.575000000000000000e+04	3.993297304753326671e+00
1.576000000000000000e+04	1.576000000000000000e+03	1.576000000000000000e+04	3.957023149984465693e+00
1.577000000000000000e+04	1.577000000000000000e+03	1.577000000000000000e+04	3.990375253160040714e+00
1.578000000000000000e+04	1.578000000000000000e+03	1.578000000000000000e+04	4.017035156091274040e+00
1.579000000000000000e+04	1.579000000000000000e+03	1.579000000000000000e+04	3.963298167970444652e+00
1.580000000000000000e+04	1.580000000000000000e+03	1.580000000000000000e+04	3.935454803447369976e+00
1.581000000000000000e+04	1.581000000000000000e+03	1.581000000000000000e+04	3.916629905736096706e+00
1.582000000000000000e+04	1.582000000000000000e+03	1.582000000000000000e+04	3.892588532596978013e+00
1.583000000000000000e+04	1.583000000000000000e+03	1.583000000000000000e+04	3.951491894278766903e+00
1.584000000000000000e+04	1.584000000000000000e+03	1.584000000000000000e+04	3.954795897650070113e+00
1.585000000000000000e+04	1.585000000000000000e+03	1.585000000000000000e+04	3.965889554771136361e+00
1.586000000000000000e+04	1.586000000000000000e+03	1.586000000000000000e+04	3.849915836323654084e+00
1.587000000000000000e+04	1.587000000000000000e+03	1.587000000000000000e+04	3.914689308208664453e+00
1.588000000000000000e+04	1.588000000000000000e+03	1.588000000000000000e+04	3.973568724517451134e+00
1.589000000000000000e+04	1.589000000000000000e+03	1.589000000000000000e+04	4.030108894250638230e+00
1.590000000000000000e+04	1.590000000000000000e+03	1.590000000000000000e+04	3.861005796224572961e+00
1.591000000000000000e+04	1.591000000000000000e+03	1.591000000000000000e+04	3.853793852951656440e+00
1.592000000000000000e+04	1.592000000000000000e+03	1.592000000000000000e+04	3.972726479006846834e+00
1.593000000000000000e+04	1.593000000000000000e+03	1.593000000000000000e+04	3.963147970435239031e+00
1.594000000000000000e+04	1.594000000000000000e+03	1.594000000000000000e+04	3.946233598028775269e+00
1.595000000000000000e+04	1.595000000000000000e+03	1.595000000000000000e+04	3.938711183168408070e+00
1.596000000000000000e+04	1.596000000000000000e+03	1.596000000000000000e+04	3.880571167107808250e+00
1.597000000000000000e+04	1.597000000000000000e+03	1.597000000000000000e+04	3.923115607738516974e+00
1.598000000000000000e+04	1.598000000000000000e+03	1.598000000000000000e+04	3.962827160718498831e+00
1.599000000000000000e+04	1.599000000000000000e+03	1.599000000000000000e+04	3.875838687591790066e+00
1.600000000000000000e+04	1.600000000000000000e+03	1.600000000000000000e+04	3.913687550351344413e+00
1.601000000000000000e+04	1.601000000000000000e+03	1.601000000000000000e+04	3.855955407606284524e+00
1.602000000000000000e+04	1.602000000000000000e+03	1.602000000000000000e+04	3.941875087867069194e+00
1.603000000000000000e+04	1.603000000000000000e+03	1.603000000000000000e+04	3.952230982557646932e+00
1.604000000000000000e+04	1.604000000000000000e+03	1.604000000000000000e+04	3.906009721472522678e+00
1.605000000000000000e+04	1.605000000000000000e+03	1.605000000000000000e+04	3.999074682291714478e+00
1.606000000000000000e+04	1.606000000000000000e+03	1.606000000000000000e+04	3.899059066003250251e+00
1.607000000000000000e+04	1.607000000000000000e+03	1.607000000000000000e+04	3.890693676879369622e+00
1.608000000000000000e+04	1.608000000000000000e+03	1.608000000000000000e+04	3.803051715614723438e+00
1.609000000000000000e+04	1.609000000000000000e+03	1.609000000000000000e+04	3.769295052929023004e+00
1.610000000000000000e+04	1.610000000000000000e+03	1.610000000000000000e+04	3.783616897613551799e+00
1.611000000000000000e+04	1.611000000000000000e+03	1.611000000000000000e+04	3.806112245320295795e+00
1.612000000000000000e+04	1.612000000000000000e+03	1.612000000000000000e+04	3.768245053038154158e+00
1.613000000000000000e+04	1.613000000000000000e+03	1.613000000000000000e+04	3.827483090206006189e+00
1.614000000000000000e+04	1.614000000000000000e+03	1.614000000000000000e+04	3.875101689757348034e+00
1.615000000000000000e+04	1.615000000000000000e+03	1.615000000000000000e+04	3.930185764601135112e+00
1.616000000000000000e+04	1.616000000000000000e+03	1.616000000000000000e+04	3.945796678850734374e+00
1.617000000000000000e+04	1.617000000000000000e+03	1.617000000000000000e+04	3.938631353327093354e+00
1.618000000000000000e+04	1.618000000000000000e+03	1.618000000000000000e+04	3.918142977894293111e+00
1.619000000000000000e+04	1.619000000000000000e+03	1.619000000000000000e+04	3.967728404183005431e+00
1.620000000000000000e+04	1.620000000000000000e+03	1.620000000000000000e+04	3.973113214127822257e+00
1.621000000000000000e+04	1.621000000000000000e+03	1.621000000000000000e+04	3.944688792512110354e+00
1.622000000000000000e+04	1.622000000000000000e+03	1.622000000000000000e+04	3.891408867614240208e+00
1.623000000000000000e+04	1.623000000000000000e+03	1.623000000000000000e+04	3.876088266532651705e+00
1.624000000000000000e+04	1.624000000000000000e+03	1.624000000000000000e+04	3.927068895220324318e+00
1.625000000000000000e+04	1.625000000000000000e+03	1.625000000000000000e+04	3.864601189229799338e+00
1.626000000000000000e+04	1.626000000000000000e+03	1.626000000000000000e+04	3.912993509101100109e+00
1.627000000000000000e+04	1.627000000000000000e+03	1.627000000000000000e+04	3.941222557086386580e+00
1.628000000000000000e+04	1.628000000000000000e+03	1.628000000000000000e+04	3.884420169624785313e+00
1.629000000000000000e+04	1.629000000000000000e+03	1.629000000000000000e+04	3.834475444870359073e+00
1.630000000000000000e+04	1.630000000000000000e+03	1.630000000000000000e+04	3.826580988144702822e+00
1.631000000000000000e+04	1.631000000000000000e+03	1.631000000000000000e+04	3.878785373767502431e+00
1.632000000000000000e+04	1.632000000000000000e+03	1.632000000000000000e+04	3.859501285263683634e+00
1.633000000000000000e+04	1.633000000000000000e+03	1.633000000000000000e+04	3.805846598109670076e+00
1.634000000000000000e+04	1.634000000000000000e+03	1.634000000000000000e+04	3.839012879983178639e+00
1.635000000000000000e+04	1.635000000000000000e+03	1.635000000000000000e+04	3.771602053361465590e+00
1.636000000000000000e+04	1.636000000000000000e+03	1.636000000000000000e+04	3.758951466259349949e+00
1.637000000000000000e+04	1.637000000000000000e+03	1.637000000000000000e+04	3.760513710182796121e+00
1.638000000000000000e+04	1.638000000000000000e+03	1.638000000000000000e+04	3.776931117164094687e+00
1.639000000000000000e+04	1.639000000000000000e+03	1.639000000000000000e+04	3.812380764141258371e+00
1.640000000000000000e+04	1.640000000000000000e+03	1.640000000000000000e+04	3.891076309726209992e+00
1.641000000000000000e+04	1.641000000000000000e+03	1.641000000000000000e+04	3.886997490365897701e+00
1.642000000000000000e+04	1.642000000000000000e+03	1.642000000000000000e+04	3.930026608880230032e+00
1.643000000000000000e+04	1.643000000000000000e+03	1.643000000000000000e+04	3.989780562778326711e+00
1.644000000000000000e+04	1.644000000000000000e+03	1.644000000000000000e+04	4.058906535176428854e+00
1.645000000000000000e+04	1.645000000000000000e+03	1.645000000000000000e+04	4.004496674872820350e+00
1.646000000000000000e+04	1.646000000000000000e+03	1.646000000000000000e+04	3.993589499402248943e+00
1.647000000000000000e+04	1.647000000000000000e+03	1.647000000000000000e+04	3.931126307145973886e+00
1.648000000000000000e+04	1.648000000000000000e+03	1.648000000000000000e+04	3.901505045925651061e+00
1.649000000000000000e+04	1.649000000000000000e+03	1.649000000000000000e+04	3.896128178144399712e+00
1.650000000000000000e+04	1.650000000000000000e+03	1.650000000000000000e+04	3.850000926709771676e+00
1.651000000000000000e+04	1.651000000000000000e+03	1.651000000000000000e+04	3.868897471644609176e+00
1.652000000000000000e+04	1.652000000000000000e+03	1.652000000000000000e+04	3.920299947448861566e+00
1.653000000000000000e+04	1.653000000000000000e+03	1.653000000000000000e+04	3.908056803279695401e+00
1.654000000000000000e+04	1.654000000000000000e+03	1.654000000000000000e+04	3.895899056352472911e+00
1.655000000000000000e+04	1.655000000000000000e+03	1.655000000000000000e+04	3.931675984627286180e+00
1.656000000000000000e+04	1.656000000000000000e+03	1.656000000000000000e+04	3.871976383677351308e+00
1.657000000000000000e+04	1.657000000000000000e+03	1.657000000000000000e+04	3.811674115709832389e+00
1.658000000000000000e+04	1.658000000000000000e+03	1.658000000000000000e+04	3.806350723967658833e+00
1.659000000000000000e+04	1.659000000000000000e+03	1.659000000000000000e+04	3.811313377445243233e+00
1.660000000000000000e+04	1.660000000000000000e+03	1.660000000000000000e+04	3.868491567059803682e+00
1.661000000000000000e+04	1.661000000000000000e+03	1.661000000000000000e+04	3.840418820084407603e+00
1.662000000000000000e+04	1.662000000000000000e+03	1.662000000000000000e+04	3.843339681495969717e+00
1.663000000000000000e+04	1.663000000000000000e+03	1.663000000000000000e+04	3.792454458606673295e+00
1.664000000000000000e+04	1.664000000000000000e+03	1.664000000000000000e+04	3.857384419565660583e+00
1.665000000000000000e+04	1.665000000000000000e+03	1.665000000000000000e+04	3.873209810265934028e+00
1.666000000000000000e+04	1.666000000000000000e+03	1.666000000000000000e+04	3.839874798757975327e+00
1.667000000000000000e+04	1.667000000000000000e+03	1.667000000000000000e+04	3.795823242934617703e+00
1.668000000000000000e+04	1.668000000000000000e+03	1.668000000000000000e+04	3.879073862718399379e+00
1.669000000000000000e+04	1.669000000000000000e+03	1.669000000000000000e+04	3.764678528931323598e+00
1.670000000000000000e+04	1.670000000000000000e+03	1.670000000000000000e+04	3.866580023201230176e+00
1.671000000000000000e+04	1.671000000000000000e+03	1.671000000000000000e+04	3.866185038633723536e+00
1.672000000000000000e+04	1.672000000000000000e+03	1.672000000000000000e+04	3.757400938730024897e+00
1.673000000000000000e+04	1.673000000000000000e+03	1.673000000000000000e+04	3.730426656962561260e+00
1.674000000000000000e+04	1.674000000000000000e+03	1.674000000000000000e+04	3.711433766336767359e+00
1.675000000000000000e+04	1.675000000000000000e+03	1.675000000000000000e+04	3.694673643513031625e+00
1.676000000000000000e+04	1.676000000000000000e+03	1.676000000000000000e+04	3.726454028412195640e+00
1.677000000000000000e+04	1.677000000000000000e+03	1.677000000000000000e+04	3.763404399291329305e+00
1.678000000000000000e+04	1.678000000000000000e+03	1.678000000000000000e+04	3.776130496424533245e+00
1.679000000000000000e+04	1.679000000000000000e+03	1.679000000000000000e+04	3.768285491677318522e+00
1.680000000000000000e+04	1.680000000000000000e+03	1.680000000000000000e+04	3.807230485062544911e+00
1.681000000000000000e+04	1.681000000000000000e+03	1.681000000000000000e+04	3.746996022646933433e+00
1.682000000000000000e+04	1.682000000000000000e+03	1.682000000000000000e+04	3.754698182251752669e+00
1.683000000000000000e+04	1.683000000000000000e+03	1.683000000000000000e+04	3.939867822327276059e+00
1.684000000000000000e+04	1.684000000000000000e+03	1.684000000000000000e+04	3.888201868989932919e+00
1.685000000000000000e+04	1.685000000000000000e+03	1.685000000000000000e+04	3.923267163529693846e+00
1.686000000000000000e+04	1.686000000000000000e+03	1.686000000000000000e+04	3.921559014072191207e+00
1.687000000000000000e+04	1.687000000000000000e+03	1.687000000000000000e+04	3.924009818714642162e+00
1.688000000000000000e+04	1.688000000000000000e+03	1.688000000000000000e+04	3.963236352353304515e+00
1.689000000000000000e+04	1.689000000000000000e+03	1.689000000000000000e+04	3.982209429869325579e+00
1.690000000000000000e+04	1.690000000000000000e+03	1.690000000000000000e+04	4.003930299213112498e+00
1.691000000000000000e+04	1.691000000000000000e+03	1.691000000000000000e+04	4.037938944110192274e+00
1.692000000000000000e+04	1.692000000000000000e+03	1.692000000000000000e+04	4.024288537547986877e+00
1.693000000000000000e+04	1.693000000000000000e+03	1.693000000000000000e+04	3.949671070723503874e+00
1.694000000000000000e+04	1.694000000000000000e+03	1.694000000000000000e+04	3.859952910401440729e+00
1.695000000000000000e+04	1.695000000000000000e+03	1.695000000000000000e+04	3.793263180644164123e+00
1.696000000000000000e+04	1.696000000000000000e+03	1.696000000000000000e+04	3.784097904232065268e+00
1.697000000000000000e+04	1.697000000000000000e+03	1.697000000000000000e+04	3.742420969277081344e+00
1.698000000000000000e+04	1.698000000000000000e+03	1.698000000000000000e+04	3.766063667095345124e+00
1.699000000000000000e+04	1.699000000000000000e+03	1.699000000000000000e+04	3.830543539839071254e+00
1.700000000000000000e+04	1.700000000000000000e+03	1.700000000000000000e+04	3.835716706250825947e+00
1.701000000000000000e+04	1.701000000000000000e+03	1.701000000000000000e+04	3.847151533582430893e+00
1.702000000000000000e+04	1.702000000000000000e+03	1.702000000000000000e+04	3.894362039972544931e+00
1.703000000000000000e+04	1.703000000000000000e+03	1.703000000000000000e+04	3.983456540795478062e+00
1.704000000000000000e+04	1.704000000000000000e+03	1.704000000000000000e+04	3.960009631377680250e+00
1.705000000000000000e+04	1.705000000000000000e+03	1.705000000000000000e+04	4.093962169920799532e+00
1.706000000000000000e+04	1.706000000000000000e+03	1.706000000000000000e+04	4.033477337433724053e+00
1.707000000000000000e+04	1.707000000000000000e+03	1.707000000000000000e+04	3.989864797774328675e+00
1.708000000000000000e+04	1.708000000000000000e+03	1.708000000000000000e+04	3.902263869348384429e+00
1.709000000000000000e+04	1.709000000000000000e+03	1.709000000000000000e+04	3.899895604519846071e+00
1.710000000000000000e+04	1.710000000000000000e+03	1.710000000000000000e+04	3.968768128051280097e+00
1.711000000000000000e+04	1.711000000000000000e+03	1.711000000000000000e+04	3.873662690796495056e+00
1.712000000000000000e+04	1.712000000000000000e+03	1.712000000000000000e+04	3.922187308186273036e+00
1.713000000000000000e+04	1.713000000000000000e+03	1.713000000000000000e+04	3.954318139229264784e+00
1.714000000000000000e+04	1.714000000000000000e+03	1.714000000000000000e+04	3.999625673605025522e+00
1.715000000000000000e+04	1.715000000000000000e+03	1.715000000000000000e+04	4.049376710988951800e+00
1.716000000000000000e+04	1.716000000000000000e+03	1.716000000000000000e+04	4.039385400833251261e+00
1.717000000000000000e+04	1.717000000000000000e+03	1.717000000000000000e+04	3.873560633898779137e+00
1.718000000000000000e+04	1.718000000000000000e+03	1.718000000000000000e+04	4.025926008112701737e+00
1.719000000000000000e+04	1.719000000000000000e+03	1.719000000000000000e+04	4.038003124664025556e+00
1.720000000000000000e+04	1.720000000000000000e+03	1.720000000000000000e+04	4.029922431128614591e+00
1.721000000000000000e+04	1.721000000000000000e+03	1.721000000000000000e+04	3.989995945182875925e+00
1.722000000000000000e+04	1.722000000000000000e+03	1.722000000000000000e+04	3.917628362962758626e+00
1.723000000000000000e+04	1.723000000000000000e+03	1.723000000000000000e+04	3.892355145984576215e+00
1.724000000000000000e+04	1.724000000000000000e+03	1.724000000000000000e+04	3.839487572791550729e+00
1.725000000000000000e+04	1.725000000000000000e+03	1.725000000000000000e+04	3.916410481874535332e+00
1.726000000000000000e+04	1.726000000000000000e+03	1.726000000000000000e+04	3.906731384772559768e+00
1.727000000000000000e+04	1.727000000000000000e+03	1.727000000000000000e+04	4.026726558544469370e+00
1.728000000000000000e+04	1.728000000000000000e+03	1.728000000000000000e+04	3.937207044677152545e+00
1.729000000000000000e+04	1.729000000000000000e+03	1.729000000000000000e+04	3.956456426004235638e+00
1.730000000000000000e+04	1.730000000000000000e+03	1.730000000000000000e+04	4.026818220671471771e+00
1.731000000000000000e+04	1.731000000000000000e+03	1.731000000000000000e+04	4.050399533168705268e+00
1.732000000000000000e+04	1.732000000000000000e+03	1.732000000000000000e+04	3.976381289599812963e+00
1.733000000000000000e+04	1.733000000000000000e+03	1.733000000000000000e+04	3.858872581930925971e+00
1.734000000000000000e+04	1.734000000000000000e+03	1.734000000000000000e+04	3.846110340143222395e+00
1.735000000000000000e+04	1.735000000000000000e+03	1.735000000000000000e+04	3.882210883636168397e+00
1.736000000000000000e+04	1.736000000000000000e+03	1.736000000000000000e+04	3.889459346460095723e+00
1.737000000000000000e+04	1.737000000000000000e+03	1.737000000000000000e+04	3.898336829367481826e+00
1.738000000000000000e+04	1.738000000000000000e+03	1.738000000000000000e+04	3.901142249681229135e+00
1.739000000000000000e+04	1.739000000000000000e+03	1.739000000000000000e+04	3.911467115496470193e+00
1.740000000000000000e+04	1.740000000000000000e+03	1.740000000000000000e+04	3.886028652070241396e+00
1.741000000000000000e+04	1.741000000000000000e+03	1.741000000000000000e+04	3.950046843031477017e+00
1.742000000000000000e+04	1.742000000000000000e+03	1.742000000000000000e+04	4.001063604618797953e+00
1.743000000000000000e+04	1.743000000000000000e+03	1.743000000000000000e+04	3.826874609456718535e+00
1.744000000000000000e+04	1.744000000000000000e+03	1.744000000000000000e+04	3.919591782767342103e+00
1.745000000000000000e+04	1.745000000000000000e+03	1.745000000000000000e+04	3.942041058722827618e+00
1.746000000000000000e+04	1.746000000000000000e+03	1.746000000000000000e+04	3.910360827121210470e+00
1.747000000000000000e+04	1.747000000000000000e+03	1.747000000000000000e+04	3.934176691308978402e+00
1.748000000000000000e+04	1.748000000000000000e+03	1.748000000000000000e+04	3.901745673876301002e+00
1.749000000000000000e+04	1.749000000000000000e+03	1.749000000000000000e+04	3.894027634688163708e+00
1.750000000000000000e+04	1.750000000000000000e+03	1.750000000000000000e+04	3.801490043195102864e+00
1.751000000000000000e+04	1.751000000000000000e+03	1.751000000000000000e+04	3.842471631327216919e+00
1.752000000000000000e+04	1.752000000000000000e+03	1.752000000000000000e+04	3.820427514723041540e+00
1.753000000000000000e+04	1.753000000000000000e+03	1.753000000000000000e+04	3.929549789949088545e+00
1.754000000000000000e+04	1.754000000000000000e+03	1.754000000000000000e+04	3.896820230363458037e+00
1.755000000000000000e+04	1.755000000000000000e+03	1.755000000000000000e+04	3.891524592310802166e+00
1.756000000000000000e+04	1.756000000000000000e+03	1.756000000000000000e+04	3.946276562027091650e+00
1.757000000000000000e+04	1.757000000000000000e+03	1.757000000000000000e+04	3.888064630729527238e+00
1.758000000000000000e+04	1.758000000000000000e+03	1.758000000000000000e+04	3.858645256591090256e+00
1.759000000000000000e+04	1.759000000000000000e+03	1.759000000000000000e+04	3.869681397191793160e+00
1.760000000000000000e+04	1.760000000000000000e+03	1.760000000000000000e+04	3.835654241727640024e+00
1.761000000000000000e+04	1.761000000000000000e+03	1.761000000000000000e+04	3.830711931557024386e+00
1.762000000000000000e+04	1.762000000000000000e+03	1.762000000000000000e+04	3.760231486668629053e+00
1.763000000000000000e+04	1.763000000000000000e+03	1.763000000000000000e+04	3.784856273187864772e+00
1.764000000000000000e+04	1.764000000000000000e+03	1.764000000000000000e+04	3.731575782738734581e+00
1.765000000000000000e+04	1.765000000000000000e+03	1.765000000000000000e+04	3.830143709211104586e+00
1.766000000000000000e+04	1.766000000000000000e+03	1.766000000000000000e+04	3.816724974567507811e+00
1.767000000000000000e+04	1.767000000000000000e+03	1.767000000000000000e+04	3.844643723109585132e+00
1.768000000000000000e+04	1.768000000000000000e+03	1.768000000000000000e+04	3.830124682784583623e+00
1.769000000000000000e+04	1.769000000000000000e+03	1.769000000000000000e+04	3.841830268285834293e+00
1.770000000000000000e+04	1.770000000000000000e+03	1.770000000000000000e+04	3.863688049954902226e+00
1.771000000000000000e+04	1.771000000000000000e+03	1.771000000000000000e+04	3.809373884187117643e+00
1.772000000000000000e+04	1.772000000000000000e+03	1.772000000000000000e+04	3.737024151799679395e+00
1.773000000000000000e+04	1.773000000000000000e+03	1.773000000000000000e+04	3.778317513128313987e+00
1.774000000000000000e+04	1.774000000000000000e+03	1.774000000000000000e+04	3.781668136264459523e+00
1.775000000000000000e+04	1.775000000000000000e+03	1.775000000000000000e+04	3.771343733695907030e+00
1.776000000000000000e+04	1.776000000000000000e+03	1.776000000000000000e+04	3.667418271302794519e+00
1.777000000000000000e+04	1.777000000000000000e+03	1.777000000000000000e+04	3.786647681543674704e+00
1.778000000000000000e+04	1.778000000000000000e+03	1.778000000000000000e+04	3.797078192420403564e+00
1.779000000000000000e+04	1.779000000000000000e+03	1.779000000000000000e+04	3.820634279280487711e+00
1.780000000000000000e+04	1.780000000000000000e+03	1.780000000000000000e+04	3.739330356803479471e+00
1.781000000000000000e+04	1.781000000000000000e+03	1.781000000000000000e+04	3.680639193798245667e+00
1.782000000000000000e+04	1.782000000000000000e+03	1.782000000000000000e+04	3.667514937177519307e+00
1.783000000000000000e+04	1.783000000000000000e+03	1.783000000000000000e+04	3.710641738351327046e+00
1.784000000000000000e+04	1.784000000000000000e+03	1.784000000000000000e+04	3.752763132788987654e+00
1.785000000000000000e+04	1.785000000000000000e+03	1.785000000000000000e+04	3.741200465549556764e+00
1.786000000000000000e+04	1.786000000000000000e+03	1.786000000000000000e+04	3.736733465349177941e+00
1.787000000000000000e+04	1.787000000000000000e+03	1.787000000000000000e+04	3.719429256079044954e+00
1.788000000000000000e+04	1.788000000000000000e+03	1.788000000000000000e+04	3.809006948141571147e+00
1.789000000000000000e+04	1.789000000000000000e+03	1.789000000000000000e+04	3.763001952420575336e+00
1.790000000000000000e+04	1.790000000000000000e+03	1.790000000000000000e+04	3.855940133464091257e+00
1.791000000000000000e+04	1.791000000000000000e+03	1.791000000000000000e+04	3.795300126997991352e+00
1.792000000000000000e+04	1.792000000000000000e+03	1.792000000000000000e+04	3.822225305584917798e+00
1.793000000000000000e+04	1.793000000000000000e+03	1.793000000000000000e+04	3.800517700884176620e+00
1.794000000000000000e+04	1.794000000000000000e+03	1.794000000000000000e+04	3.808300584672994038e+00
1.795000000000000000e+04	1.795000000000000000e+03	1.795000000000000000e+04	3.822843547815292009e+00
1.796000000000000000e+04	1.796000000000000000e+03	1.796000000000000000e+04	3.945182872158108367e+00
1.797000000000000000e+04	1.797000000000000000e+03	1.797000000000000000e+04	3.983109803850992670e+00
1.798000000000000000e+04	1.798000000000000000e+03	1.798000000000000000e+04	4.030411933313861716e+00
1.799000000000000000e+04	1.799000000000000000e+03	1.799000000000000000e+04	4.090804604712210413e+00
1.800000000000000000e+04	1.800000000000000000e+03	1.800000000000000000e+04	4.029663604287578416e+00
1.801000000000000000e+04	1.801000000000000000e+03	1.801000000000000000e+04	3.973911281337116908e+00
1.802000000000000000e+04	1.802000000000000000e+03	1.802000000000000000e+04	3.981627945453924955e+00
1.803000000000000000e+04	1.803000000000000000e+03	1.803000000000000000e+04	4.015663500438333422e+00
1.804000000000000000e+04	1.804000000000000000e+03	1.804000000000000000e+04	3.990545710728180318e+00
1.805000000000000000e+04	1.805000000000000000e+03	1.805000000000000000e+04	3.996089794579336996e+00
1.806000000000000000e+04	1.806000000000000000e+03	1.806000000000000000e+04	3.996921397248853314e+00
1.807000000000000000e+04	1.807000000000000000e+03	1.807000000000000000e+04	3.943155804771055983e+00
1.808000000000000000e+04	1.808000000000000000e+03	1.808000000000000000e+04	4.043115102184517973e+00
1.809000000000000000e+04	1.809000000000000000e+03	1.809000000000000000e+04	4.017484056798341641e+00
1.810000000000000000e+04	1.810000000000000000e+03	1.810000000000000000e+04	4.026579003207769958e+00
1.811000000000000000e+04	1.811000000000000000e+03	1.811000000000000000e+04	3.981144894997480588e+00
1.812000000000000000e+04	1.812000000000000000e+03	1.812000000000000000e+04	4.005016936447417741e+00
1.813000000000000000e+04	1.813000000000000000e+03	1.813000000000000000e+04	3.882053741082819975e+00
1.814000000000000000e+04	1.814000000000000000e+03	1.814000000000000000e+04	3.945787540423741024e+00
1.815000000000000000e+04	1.815000000000000000e+03	1.815000000000000000e+04	3.934559143340014664e+00
1.816000000000000000e+04	1.816000000000000000e+03	1.816000000000000000e+04	3.925117249822730248e+00
1.817000000000000000e+04	1.817000000000000000e+03	1.817000000000000000e+04	3.943154146931635129e+00
1.818000000000000000e+04	1.818000000000000000e+03	1.818000000000000000e+04	4.032577305381447985e+00
1.819000000000000000e+04	1.819000000000000000e+03	1.819000000000000000e+04	4.078752873982142368e+00
1.820000000000000000e+04	1.820000000000000000e+03	1.820000000000000000e+04	4.041496184542542558e+00
1.821000000000000000e+04	1.821000000000000000e+03	1.821000000000000000e+04	3.942761844796718318e+00
1.822000000000000000e+04	1.822000000000000000e+03	1.822000000000000000e+04	3.971641973391110358e+00
1.823000000000000000e+04	1.823000000000000000e+03	1.823000000000000000e+04	3.954331791398747686e+00
1.824000000000000000e+04	1.824000000000000000e+03	1.824000000000000000e+04	4.014944853098608490e+00
1.825000000000000000e+04	1.825000000000000000e+03	1.825000000000000000e+04	4.041960777913198299e+00
1.826000000000000000e+04	1.826000000000000000e+03	1.826000000000000000e+04	4.034475278922490915e+00
1.827000000000000000e+04	1.827000000000000000e+03	1.827000000000000000e+04	4.120263094895104672e+00
1.828000000000000000e+04	1.828000000000000000e+03	1.828000000000000000e+04	3.995426793619938799e+00
1.829000000000000000e+04	1.829000000000000000e+03	1.829000000000000000e+04	4.049361073919001797e+00
1.830000000000000000e+04	1.830000000000000000e+03	1.830000000000000000e+04	4.062533588110308180e+00
1.831000000000000000e+04	1.831000000000000000e+03	1.831000000000000000e+04	4.044805253756780239e+00
1.832000000000000000e+04	1.832000000000000000e+03	1.832000000000000000e+04	4.070954154121399604e+00
1.833000000000000000e+04	1.833000000000000000e+03	1.833000000000000000e+04	4.100558503328744386e+00
1.834000000000000000e+04	1.834000000000000000e+03	1.834000000000000000e+04	4.068093181722153950e+00
1.835000000000000000e+04	1.835000000000000000e+03	1.835000000000000000e+04	3.988796438092481189e+00
1.836000000000000000e+04	1.836000000000000000e+03	1.836000000000000000e+04	4.007855351217766149e+00
1.837000000000000000e+04	1.837000000000000000e+03	1.837000000000000000e+04	4.050585813430979343e+00
1.838000000000000000e+04	1.838000000000000000e+03	1.838000000000000000e+04	3.994571141853495710e+00
1.839000000000000000e+04	1.839000000000000000e+03	1.839000000000000000e+04	4.028339538096916250e+00
1.840000000000000000e+04	1.840000000000000000e+03	1.840000000000000000e+04	3.973956400963401414e+00
1.841000000000000000e+04	1.841000000000000000e+03	1.841000000000000000e+04	4.021852515204999534e+00
1.842000000000000000e+04	1.842000000000000000e+03	1.842000000000000000e+04	3.950629489886769985e+00
1.843000000000000000e+04	1.843000000000000000e+03	1.843000000000000000e+04	3.928955078577744509e+00
1.844000000000000000e+04	1.844000000000000000e+03	1.844000000000000000e+04	4.030932178370955299e+00
1.845000000000000000e+04	1.845000000000000000e+03	1.845000000000000000e+04	3.914290522064240552e+00
1.846000000000000000e+04	1.846000000000000000e+03	1.846000000000000000e+04	3.921181511061525349e+00
1.847000000000000000e+04	1.847000000000000000e+03	1.847000000000000000e+04	3.939698454643166592e+00
1.848000000000000000e+04	1.848000000000000000e+03	1.848000000000000000e+04	3.882589067344699885e+00
1.849000000000000000e+04	1.849000000000000000e+03	1.849000000000000000e+04	3.951594935587093627e+00
1.850000000000000000e+04	1.850000000000000000e+03	1.850000000000000000e+04	3.986827741271505854e+00
1.851000000000000000e+04	1.851000000000000000e+03	1.851000000000000000e+04	3.947906842020824314e+00
1.852000000000000000e+04	1.852000000000000000e+03	1.852000000000000000e+04	4.043068112509370593e+00
1.853000000000000000e+04	1.853000000000000000e+03	1.853000000000000000e+04	4.028660778754462157e+00
1.854000000000000000e+04	1.854000000000000000e+03	1.854000000000000000e+04	4.036358681738147602e+00
1.855000000000000000e+04	1.855000000000000000e+03	1.855000000000000000e+04	4.072597300272078336e+00
1.856000000000000000e+04	1.856000000000000000e+03	1.856000000000000000e+04	3.983814410563726760e+00
1.857000000000000000e+04	1.857000000000000000e+03	1.857000000000000000e+04	4.016297520384843445e+00
1.858000000000000000e+04	1.858000000000000000e+03	1.858000000000000000e+04	3.886562395007933102e+00
1.859000000000000000e+04	1.859000000000000000e+03	1.859000000000000000e+04	3.941438237736369032e+00
1.860000000000000000e+04	1.860000000000000000e+03	1.860000000000000000e+04	3.868894578426050224e+00
1.861000000000000000e+04	1.861000000000000000e+03	1.861000000000000000e+04	3.902642125300055831e+00
1.862000000000000000e+04	1.862000000000000000e+03	1.862000000000000000e+04	3.878795522266562656e+00
1.863000000000000000e+04	1.863000000000000000e+03	1.863000000000000000e+04	3.832221463252534210e+00
1.864000000000000000e+04	1.864000000000000000e+03	1.864000000000000000e+04	3.868469090541956312e+00
1.865000000000000000e+04	1.865000000000000000e+03	1.865000000000000000e+04	3.805777284276555150e+00
1.866000000000000000e+04	1.866000000000000000e+03	1.866000000000000000e+04	3.824011486106163371e+00
1.867000000000000000e+04	1.867000000000000000e+03	1.867000000000000000e+04	3.787318711687668316e+00
1.868000000000000000e+04	1.868000000000000000e+03	1.868000000000000000e+04	3.758534317454812257e+00
1.869000000000000000e+04	1.869000000000000000e+03	1.869000000000000000e+04	3.859468422187823045e+00
1.870000000000000000e+04	1.870000000000000000e+03	1.870000000000000000e+04	3.915118964902547738e+00
1.871000000000000000e+04	1.871000000000000000e+03	1.871000000000000000e+04	3.886221180218740745e+00
1.872000000000000000e+04	1.872000000000000000e+03	1.872000000000000000e+04	3.838726496355916673e+00
1.873000000000000000e+04	1.873000000000000000e+03	1.873000000000000000e+04	3.900944986282780302e+00
1.874000000000000000e+04	1.874000000000000000e+03	1.874000000000000000e+04	3.936111605393322055e+00
1.875000000000000000e+04	1.875000000000000000e+03	1.875000000000000000e+04	4.038214670607445100e+00
1.876000000000000000e+04	1.876000000000000000e+03	1.876000000000000000e+04	4.121370831999524142e+00
1.877000000000000000e+04	1.877000000000000000e+03	1.877000000000000000e+04	3.970460912452622892e+00
1.878000000000000000e+04	1.878000000000000000e+03	1.878000000000000000e+04	3.992184165836266452e+00
1.879000000000000000e+04	1.879000000000000000e+03	1.879000000000000000e+04	4.067448517431792254e+00
1.880000000000000000e+04	1.880000000000000000e+03	1.880000000000000000e+04	4.134647996854359242e+00
1.881000000000000000e+04	1.881000000000000000e+03	1.881000000000000000e+04	4.143797790898541500e+00
1.882000000000000000e+04	1.882000000000000000e+03	1.882000000000000000e+04	4.177285740137947734e+00
1.883000000000000000e+04	1.883000000000000000e+03	1.883000000000000000e+04	4.138899250749157765e+00
1.884000000000000000e+04	1.884000000000000000e+03	1.884000000000000000e+04	4.186848598794839837e+00
1.885000000000000000e+04	1.885000000000000000e+03	1.885000000000000000e+04	4.211949444755232363e+00
1.886000000000000000e+04	1.886000000000000000e+03	1.886000000000000000e+04	4.382921245921703068e+00
1.887000000000000000e+04	1.887000000000000000e+03	1.887000000000000000e+04	4.368362327204981632e+00
1.888000000000000000e+04	1.888000000000000000e+03	1.888000000000000000e+04	4.382542518681306731e+00
1.889000000000000000e+04	1.889000000000000000e+03	1.889000000000000000e+04	4.427818147082165368e+00
1.890000000000000000e+04	1.890000000000000000e+03	1.890000000000000000e+04	4.389200197807440418e+00
1.891000000000000000e+04	1.891000000000000000e+03	1.891000000000000000e+04	4.342212148544049022e+00
1.892000000000000000e+04	1.892000000000000000e+03	1.892000000000000000e+04	4.331416029416186753e+00
1.893000000000000000e+04	1.893000000000000000e+03	1.893000000000000000e+04	4.395938057855412140e+00
1.894000000000000000e+04	1.894000000000000000e+03	1.894000000000000000e+04	4.386146413516635256e+00
1.895000000000000000e+04	1.895000000000000000e+03	1.895000000000000000e+04	4.316039140774910798e+00
1.896000000000000000e+04	1.896000000000000000e+03	1.896000000000000000e+04	4.287751950952830349e+00
1.897000000000000000e+04	1.897000000000000000e+03	1.897000000000000000e+04	4.319693318893671474e+00
1.898000000000000000e+04	1.898000000000000000e+03	1.898000000000000000e+04	4.334409999675719938e+00
1.899000000000000000e+04	1.899000000000000000e+03	1.899000000000000000e+04	4.454191233420751850e+00
1.900000000000000000e+04	1.900000000000000000e+03	1.900000000000000000e+04	4.523482522062945321e+00
1.901000000000000000e+04	1.901000000000000000e+03	1.901000000000000000e+04	4.585648033265048440e+00
1.902000000000000000e+04	1.902000000000000000e+03	1.902000000000000000e+04	4.512673882213319665e+00
1.903000000000000000e+04	1.903000000000000000e+03	1.903000000000000000e+04	4.529692325573446254e+00
1.904000000000000000e+04	1.904000000000000000e+03	1.904000000000000000e+04	4.531904856329154185e+00
1.905000000000000000e+04	1.905000000000000000e+03	1.905000000000000000e+04	4.523501864831541930e+00
1.906000000000000000e+04	1.906000000000000000e+03	1.906000000000000000e+04	4.587281234445877764e+00
1.907000000000000000e+04	1.907000000000000000e+03	1.907000000000000000e+04	4.446115501923546098e+00
1.908000000000000000e+04	1.908000000000000000e+03	1.908000000000000000e+04	4.552647723485794273e+00
1.909000000000000000e+04	1.909000000000000000e+03	1.909000000000000000e+04	4.493919367903402851e+00
1.910000000000000000e+04	1.910000000000000000e+03	1.910000000000000000e+04	4.543276407068113976e+00
1.911000000000000000e+04	1.911000000000000000e+03	1.911000000000000000e+04	4.590419551060374026e+00
1.912000000000000000e+04	1.912000000000000000e+03	1.912000000000000000e+04	4.571353918506259717e+00
1.913000000000000000e+04	1.913000000000000000e+03	1.913000000000000000e+04	4.511393912940826034e+00
1.914000000000000000e+04	1.914000000000000000e+03	1.914000000000000000e+04	4.601187877778359692e+00
1.915000000000000000e+04	1.915000000000000000e+03	1.915000000000000000e+04	4.678297016797420049e+00
1.916000000000000000e+04	1.916000000000000000e+03	1.916000000000000000e+04	4.596164220341544038e+00
1.917000000000000000e+04	1.917000000000000000e+03	1.917000000000000000e+04	4.624669563425960916e+00
1.918000000000000000e+04	1.918000000000000000e+03	1.918000000000000000e+04	4.573927846350311910e+00
1.919000000000000000e+04	1.919000000000000000e+03	1.919000000000000000e+04	4.522486551557730827e+00
1.920000000000000000e+04	1.920000000000000000e+03	1.920000000000000000e+04	4.576193647574618772e+00
1.921000000000000000e+04	1.921000000000000000e+03	1.921000000000000000e+04	4.678254181460197891e+00
1.922000000000000000e+04	1.922000000000000000e+03	1.922000000000000000e+04	4.604091312622178300e+00
1.923000000000000000e+04	1.923000000000000000e+03	1.923000000000000000e+04	4.769193654136717697e+00
1.924000000000000000e+04	1.924000000000000000e+03	1.924000000000000000e+04	4.627736287714738772e+00
1.925000000000000000e+04	1.925000000000000000e+03	1.925000000000000000e+04	4.677084695522520263e+00
1.926000000000000000e+04	1.926000000000000000e+03	1.926000000000000000e+04	4.613855210444030241e+00
1.927000000000000000e+04	1.927000000000000000e+03	1.927000000000000000e+04	4.678775715895842069e+00
1.928000000000000000e+04	1.928000000000000000e+03	1.928000000000000000e+04	4.612774481963015205e+00
1.929000000000000000e+04	1.929000000000000000e+03	1.929000000000000000e+04	4.673510190101380246e+00
1.930000000000000000e+04	1.930000000000000000e+03	1.930000000000000000e+04	4.729274559316330340e+00
1.931000000000000000e+04	1.931000000000000000e+03	1.931000000000000000e+04	4.688464659161376780e+00
1.932000000000000000e+04	1.932000000000000000e+03	1.932000000000000000e+04	4.571829926654761955e+00
1.933000000000000000e+04	1.933000000000000000e+03	1.933000000000000000e+04	4.716315536303105738e+00
1.934000000000000000e+04	1.934000000000000000e+03	1.934000000000000000e+04	4.683333971229763470e+00
1.935000000000000000e+04	1.935000000000000000e+03	1.935000000000000000e+04	4.606210884041799680e+00
1.936000000000000000e+04	1.936000000000000000e+03	1.936000000000000000e+04	4.662148509495126270e+00
1.937000000000000000e+04	1.937000000000000000e+03	1.937000000000000000e+04	4.606809955582562566e+00
1.938000000000000000e+04	1.938000000000000000e+03	1.938000000000000000e+04	4.768173836358551299e+00
1.939000000000000000e+04	1.939000000000000000e+03	1.939000000000000000e+04	4.734159794516471287e+00
1.940000000000000000e+04	1.940000000000000000e+03	1.940000000000000000e+04	4.760968846829704226e+00
1.941000000000000000e+04	1.941000000000000000e+03	1.941000000000000000e+04	4.685312348583155817e+00
1.942000000000000000e+04	1.942000000000000000e+03	1.942000000000000000e+04	4.652675674843945508e+00
1.943000000000000000e+04	1.943000000000000000e+03	1.943000000000000000e+04	4.593226918094218902e+00
1.944000000000000000e+04	1.944000000000000000e+03	1.944000000000000000e+04	4.580231898026029036e+00
1.945000000000000000e+04	1.945000000000000000e+03	1.945000000000000000e+04	4.576183339288490970e+00
1.946000000000000000e+04	1.946000000000000000e+03	1.946000000000000000e+04	4.661605272290782587e+00
1.947000000000000000e+04	1.947000000000000000e+03	1.947000000000000000e+04	4.643135200473124335e+00
1.948000000000000000e+04	1.948000000000000000e+03	1.948000000000000000e+04	4.646755013932744482e+00
1.949000000000000000e+04	1.949000000000000000e+03	1.949000000000000000e+04	4.582305998493144017e+00
1.950000000000000000e+04	1.950000000000000000e+03	1.950000000000000000e+04	4.655368127063578498e+00
1.951000000000000000e+04	1.951000000000000000e+03	1.951000000000000000e+04	4.567109440972894063e+00
1.952000000000000000e+04	1.952000000000000000e+03	1.952000000000000000e+04	4.665500036843179821e+00
1.953000000000000000e+04	1.953000000000000000e+03	1.953000000000000000e+04	4.730228162824045235e+00
1.954000000000000000e+04	1.954000000000000000e+03	1.954000000000000000e+04	4.695517753389616189e+00
1.955000000000000000e+04	1.955000000000000000e+03	1.955000000000000000e+04	4.644927756170587507e+00
1.956000000000000000e+04	1.956000000000000000e+03	1.956000000000000000e+04	4.657757512697218161e+00
1.957000000000000000e+04	1.957000000000000000e+03	1.957000000000000000e+04	4.668266496535921739e+00
1.958000000000000000e+04	1.958000000000000000e+03	1.958000000000000000e+04	4.649692710585703992e+00
1.959000000000000000e+04	1.959000000000000000e+03	1.959000000000000000e+04	4.691280784924829028e+00
1.960000000000000000e+04	1.960000000000000000e+03	1.960000000000000000e+04	4.609654572720063292e+00
1.961000000000000000e+04	1.961000000000000000e+03	1.961000000000000000e+04	4.655517842144345053e+00
1.962000000000000000e+04	1.962000000000000000e+03	1.962000000000000000e+04	4.641765193833211178e+00
1.963000000000000000e+04	1.963000000000000000e+03	1.963000000000000000e+04	4.652316575267611221e+00
1.964000000000000000e+04	1.964000000000000000e+03	1.964000000000000000e+04	4.650272803181207060e+00
1.965000000000000000e+04	1.965000000000000000e+03	1.965000000000000000e+04	4.649006760467832677e+00
1.966000000000000000e+04	1.966000000000000000e+03	1.966000000000000000e+04	4.548721189001907028e+00
1.967000000000000000e+04	1.967000000000000000e+03	1.967000000000000000e+04	4.624344141240460004e+00
1.968000000000000000e+04	1.968000000000000000e+03	1.968000000000000000e+04	4.605249622173967161e+00
1.969000000000000000e+04	1.969000000000000000e+03	1.969000000000000000e+04	4.603190139306620132e+00
1.970000000000000000e+04	1.970000000000000000e+03	1.970000000000000000e+04	4.570420528779562730e+00
1.971000000000000000e+04	1.971000000000000000e+03	1.971000000000000000e+04	4.568130002345537122e+00
1.972000000000000000e+04	1.972000000000000000e+03	1.972000000000000000e+04	4.499594037758572362e+00
1.973000000000000000e+04	1.973000000000000000e+03	1.973000000000000000e+04	4.493304962303334094e+00
1.974000000000000000e+04	1.974000000000000000e+03	1.974000000000000000e+04	4.413359805277312198e+00
1.975000000000000000e+04	1.975000000000000000e+03	1.975000000000000000e+04	4.402169299099252697e+00
1.976000000000000000e+04	1.976000000000000000e+03	1.976000000000000000e+04	4.444863438808838829e+00
1.977000000000000000e+04	1.977000000000000000e+03	1.977000000000000000e+04	4.510962399715721105e+00
1.978000000000000000e+04	1.978000000000000000e+03	1.978000000000000000e+04	4.639111685218231251e+00
1.979000000000000000e+04	1.979000000000000000e+03	1.979000000000000000e+04	4.595857965422447400e+00
1.980000000000000000e+04	1.980000000000000000e+03	1.980000000000000000e+04	4.567165473219079175e+00
1.981000000000000000e+04	1.981000000000000000e+03	1.981000000000000000e+04	4.619732026826115501e+00
1.982000000000000000e+04	1.982000000000000000e+03	1.982000000000000000e+04	4.617662997322108609e+00
1.983000000000000000e+04	1.983000000000000000e+03	1.983000000000000000e+04	4.629762512969061383e+00
1.984000000000000000e+04	1.984000000000000000e+03	1.984000000000000000e+04	4.659784004246535716e+00
1.985000000000000000e+04	1.985000000000000000e+03	1.985000000000000000e+04	4.642601420018082514e+00
1.986000000000000000e+04	1.986000000000000000e+03	1.986000000000000000e+04	4.739145493591419900e+00
1.987000000000000000e+04	1.987000000000000000e+03	1.987000000000000000e+04	4.628514114163423621e+00
1.988000000000000000e+04	1.988000000000000000e+03	1.988000000000000000e+04	4.658399514574110611e+00
1.989000000000000000e+04	1.989000000000000000e+03	1.989000000000000000e+04	4.673227892138323014e+00
1.990000000000000000e+04	1.990000000000000000e+03	1.990000000000000000e+04	4.643902941009657503e+00
1.991000000000000000e+04	1.991000000000000000e+03	1.991000000000000000e+04	4.674542947155818418e+00
1.992000000000000000e+04	1.992000000000000000e+03	1.992000000000000000e+04	4.556287539600913483e+00
1.993000000000000000e+04	1.993000000000000000e+03	1.993000000000000000e+04	4.556448441534232785e+00
1.994000000000000000e+04	1.994000000000000000e+03	1.994000000000000000e+04	4.550294886388273063e+00
1.995000000000000000e+04	1.995000000000000000e+03	1.995000000000000000e+04	4.517486211509289973e+00
1.996000000000000000e+04	1.996000000000000000e+03	1.996000000000000000e+04	4.482160288368084444e+00
1.997000000000000000e+04	1.997000000000000000e+03	1.997000000000000000e+04	4.561186485413919911e+00
1.998000000000000000e+04	1.998000000000000000e+03	1.998000000000000000e+04	4.516510158722673474e+00
1.999000000000000000e+04	1.999000000000000000e+03	1.999000000000000000e+04	4.586780373890916529e+00
[truncated: 16,712 more rows]
