# Supplementary material for: Ion-combination specific effects driving the enzymatic activity of halophilic alcohol dehydrogenase 2 from Haloferax volcanii in aqueous ionic liquid solvent mixtures
Source: RSC Sustain. 2024 Jul 8;2(9):2559–80. doi: 10.1039/d3su00412k (PMC11353702; doi:10.1039/d3su00412k)
Supplement: SU-002-D3SU00412K-s005 [file SU-002-D3SU00412K-s005.zip › MDAnalysis_Calculated_Plotted_Data/RMSD/ILHexp.csv]

0.000000000000000000e+00	0.000000000000000000e+00	0.000000000000000000e+00	2.605391604471247317e-06
1.000000000000000000e+01	1.000000000000000000e+00	1.000000000000000000e+01	8.211254141069534995e-01
2.000000000000000000e+01	2.000000000000000000e+00	2.000000000000000000e+01	1.028355399707110651e+00
3.000000000000000000e+01	3.000000000000000000e+00	3.000000000000000000e+01	1.072729633048890907e+00
4.000000000000000000e+01	4.000000000000000000e+00	4.000000000000000000e+01	1.182246513752698291e+00
5.000000000000000000e+01	5.000000000000000000e+00	5.000000000000000000e+01	1.296332040015066189e+00
6.000000000000000000e+01	6.000000000000000000e+00	6.000000000000000000e+01	1.332273700750372214e+00
7.000000000000000000e+01	7.000000000000000000e+00	7.000000000000000000e+01	1.358225870195149732e+00
8.000000000000000000e+01	8.000000000000000000e+00	8.000000000000000000e+01	1.417045449855210304e+00
9.000000000000000000e+01	9.000000000000000000e+00	9.000000000000000000e+01	1.472667215925136830e+00
1.000000000000000000e+02	1.000000000000000000e+01	1.000000000000000000e+02	1.473069278981245178e+00
1.100000000000000000e+02	1.100000000000000000e+01	1.100000000000000000e+02	1.555015961525309187e+00
1.200000000000000000e+02	1.200000000000000000e+01	1.200000000000000000e+02	1.483370323951737513e+00
1.300000000000000000e+02	1.300000000000000000e+01	1.300000000000000000e+02	1.573482621795548653e+00
1.400000000000000000e+02	1.400000000000000000e+01	1.400000000000000000e+02	1.587963415419023860e+00
1.500000000000000000e+02	1.500000000000000000e+01	1.500000000000000000e+02	1.618188523580447624e+00
1.600000000000000000e+02	1.600000000000000000e+01	1.600000000000000000e+02	1.628571179335266850e+00
1.700000000000000000e+02	1.700000000000000000e+01	1.700000000000000000e+02	1.661080699910153280e+00
1.800000000000000000e+02	1.800000000000000000e+01	1.800000000000000000e+02	1.693979304341807657e+00
1.900000000000000000e+02	1.900000000000000000e+01	1.900000000000000000e+02	1.632127308693815504e+00
2.000000000000000000e+02	2.000000000000000000e+01	2.000000000000000000e+02	1.713484538568586402e+00
2.100000000000000000e+02	2.100000000000000000e+01	2.100000000000000000e+02	1.678924802458261034e+00
2.200000000000000000e+02	2.200000000000000000e+01	2.200000000000000000e+02	1.709064944888269766e+00
2.300000000000000000e+02	2.300000000000000000e+01	2.300000000000000000e+02	1.680149859221858222e+00
2.400000000000000000e+02	2.400000000000000000e+01	2.400000000000000000e+02	1.665168406665257450e+00
2.500000000000000000e+02	2.500000000000000000e+01	2.500000000000000000e+02	1.721185422571274604e+00
2.600000000000000000e+02	2.600000000000000000e+01	2.600000000000000000e+02	1.692961908253282743e+00
2.700000000000000000e+02	2.700000000000000000e+01	2.700000000000000000e+02	1.752015416564344230e+00
2.800000000000000000e+02	2.800000000000000000e+01	2.800000000000000000e+02	1.747723131161800891e+00
2.900000000000000000e+02	2.900000000000000000e+01	2.900000000000000000e+02	1.745650425803644934e+00
3.000000000000000000e+02	3.000000000000000000e+01	3.000000000000000000e+02	1.746605567054082320e+00
3.100000000000000000e+02	3.100000000000000000e+01	3.100000000000000000e+02	1.729952202740713485e+00
3.200000000000000000e+02	3.200000000000000000e+01	3.200000000000000000e+02	1.750801721152860591e+00
3.300000000000000000e+02	3.300000000000000000e+01	3.300000000000000000e+02	1.729410014087353842e+00
3.400000000000000000e+02	3.400000000000000000e+01	3.400000000000000000e+02	1.719833294240151744e+00
3.500000000000000000e+02	3.500000000000000000e+01	3.500000000000000000e+02	1.702545161997216949e+00
3.600000000000000000e+02	3.600000000000000000e+01	3.600000000000000000e+02	1.762944982099821978e+00
3.700000000000000000e+02	3.700000000000000000e+01	3.700000000000000000e+02	1.729802775701214879e+00
3.800000000000000000e+02	3.800000000000000000e+01	3.800000000000000000e+02	1.736064149799080081e+00
3.900000000000000000e+02	3.900000000000000000e+01	3.900000000000000000e+02	1.666680412014368784e+00
4.000000000000000000e+02	4.000000000000000000e+01	4.000000000000000000e+02	1.721943067942583339e+00
4.100000000000000000e+02	4.100000000000000000e+01	4.100000000000000000e+02	1.702982648147934430e+00
4.200000000000000000e+02	4.200000000000000000e+01	4.200000000000000000e+02	1.726116325481563241e+00
4.300000000000000000e+02	4.300000000000000000e+01	4.300000000000000000e+02	1.711318223367186642e+00
4.400000000000000000e+02	4.400000000000000000e+01	4.400000000000000000e+02	1.785368416374112366e+00
4.500000000000000000e+02	4.500000000000000000e+01	4.500000000000000000e+02	1.814583997711103791e+00
4.600000000000000000e+02	4.600000000000000000e+01	4.600000000000000000e+02	1.780473329115507930e+00
4.700000000000000000e+02	4.700000000000000000e+01	4.700000000000000000e+02	1.759087827613834865e+00
4.800000000000000000e+02	4.800000000000000000e+01	4.800000000000000000e+02	1.833134148204854874e+00
4.900000000000000000e+02	4.900000000000000000e+01	4.900000000000000000e+02	1.844749583685876715e+00
5.000000000000000000e+02	5.000000000000000000e+01	5.000000000000000000e+02	1.894998025324662994e+00
5.100000000000000000e+02	5.100000000000000000e+01	5.100000000000000000e+02	1.845691037182590311e+00
5.200000000000000000e+02	5.200000000000000000e+01	5.200000000000000000e+02	1.836503349244374972e+00
5.300000000000000000e+02	5.300000000000000000e+01	5.300000000000000000e+02	1.894428294001863300e+00
5.400000000000000000e+02	5.400000000000000000e+01	5.400000000000000000e+02	1.854733179152442846e+00
5.500000000000000000e+02	5.500000000000000000e+01	5.500000000000000000e+02	1.878795616145426672e+00
5.600000000000000000e+02	5.600000000000000000e+01	5.600000000000000000e+02	1.916859503042245061e+00
5.700000000000000000e+02	5.700000000000000000e+01	5.700000000000000000e+02	1.930459227273369827e+00
5.800000000000000000e+02	5.800000000000000000e+01	5.800000000000000000e+02	1.926397017517216037e+00
5.900000000000000000e+02	5.900000000000000000e+01	5.900000000000000000e+02	1.937635977958339861e+00
6.000000000000000000e+02	6.000000000000000000e+01	6.000000000000000000e+02	2.009216721180289156e+00
6.100000000000000000e+02	6.100000000000000000e+01	6.100000000000000000e+02	2.042243954574578968e+00
6.200000000000000000e+02	6.200000000000000000e+01	6.200000000000000000e+02	2.034453164972717332e+00
6.300000000000000000e+02	6.300000000000000000e+01	6.300000000000000000e+02	2.044650064498529041e+00
6.400000000000000000e+02	6.400000000000000000e+01	6.400000000000000000e+02	2.086883848165591804e+00
6.500000000000000000e+02	6.500000000000000000e+01	6.500000000000000000e+02	2.077795392517077566e+00
6.600000000000000000e+02	6.600000000000000000e+01	6.600000000000000000e+02	2.163469653526639114e+00
6.700000000000000000e+02	6.700000000000000000e+01	6.700000000000000000e+02	2.070791920897790739e+00
6.800000000000000000e+02	6.800000000000000000e+01	6.800000000000000000e+02	2.025994337109008114e+00
6.900000000000000000e+02	6.900000000000000000e+01	6.900000000000000000e+02	2.006260888288057487e+00
7.000000000000000000e+02	7.000000000000000000e+01	7.000000000000000000e+02	2.028477543707788211e+00
7.100000000000000000e+02	7.100000000000000000e+01	7.100000000000000000e+02	1.997343863992008695e+00
7.200000000000000000e+02	7.200000000000000000e+01	7.200000000000000000e+02	2.022522853023169365e+00
7.300000000000000000e+02	7.300000000000000000e+01	7.300000000000000000e+02	1.979856373798557945e+00
7.400000000000000000e+02	7.400000000000000000e+01	7.400000000000000000e+02	1.993372269331585622e+00
7.500000000000000000e+02	7.500000000000000000e+01	7.500000000000000000e+02	1.908340371671781499e+00
7.600000000000000000e+02	7.600000000000000000e+01	7.600000000000000000e+02	1.918657647741361272e+00
7.700000000000000000e+02	7.700000000000000000e+01	7.700000000000000000e+02	1.927770419599242890e+00
7.800000000000000000e+02	7.800000000000000000e+01	7.800000000000000000e+02	1.945315458661889707e+00
7.900000000000000000e+02	7.900000000000000000e+01	7.900000000000000000e+02	1.919384027268893123e+00
8.000000000000000000e+02	8.000000000000000000e+01	8.000000000000000000e+02	1.919181690066126045e+00
8.100000000000000000e+02	8.100000000000000000e+01	8.100000000000000000e+02	1.926159655977650154e+00
8.200000000000000000e+02	8.200000000000000000e+01	8.200000000000000000e+02	2.007692474301268071e+00
8.300000000000000000e+02	8.300000000000000000e+01	8.300000000000000000e+02	1.972986935231225480e+00
8.400000000000000000e+02	8.400000000000000000e+01	8.400000000000000000e+02	1.994890721003836243e+00
8.500000000000000000e+02	8.500000000000000000e+01	8.500000000000000000e+02	2.007252789291539496e+00
8.600000000000000000e+02	8.600000000000000000e+01	8.600000000000000000e+02	2.037683249336803115e+00
8.700000000000000000e+02	8.700000000000000000e+01	8.700000000000000000e+02	1.980199320134273355e+00
8.800000000000000000e+02	8.800000000000000000e+01	8.800000000000000000e+02	1.957960059858497415e+00
8.900000000000000000e+02	8.900000000000000000e+01	8.900000000000000000e+02	1.990321395855647602e+00
9.000000000000000000e+02	9.000000000000000000e+01	9.000000000000000000e+02	1.976522102278767345e+00
9.100000000000000000e+02	9.100000000000000000e+01	9.100000000000000000e+02	2.011429691620293614e+00
9.200000000000000000e+02	9.200000000000000000e+01	9.200000000000000000e+02	1.971807517729787351e+00
9.300000000000000000e+02	9.300000000000000000e+01	9.300000000000000000e+02	1.929952931069092381e+00
9.400000000000000000e+02	9.400000000000000000e+01	9.400000000000000000e+02	1.945247366231566355e+00
9.500000000000000000e+02	9.500000000000000000e+01	9.500000000000000000e+02	1.996265025961113881e+00
9.600000000000000000e+02	9.600000000000000000e+01	9.600000000000000000e+02	2.038501483887297905e+00
9.700000000000000000e+02	9.700000000000000000e+01	9.700000000000000000e+02	2.045973175351416984e+00
9.800000000000000000e+02	9.800000000000000000e+01	9.800000000000000000e+02	1.939651368928579700e+00
9.900000000000000000e+02	9.900000000000000000e+01	9.900000000000000000e+02	1.915207369998719766e+00
1.000000000000000000e+03	1.000000000000000000e+02	1.000000000000000000e+03	2.012806503963513904e+00
1.010000000000000000e+03	1.010000000000000000e+02	1.010000000000000000e+03	1.968380518774916599e+00
1.020000000000000000e+03	1.020000000000000000e+02	1.020000000000000000e+03	2.008374320254830980e+00
1.030000000000000000e+03	1.030000000000000000e+02	1.030000000000000000e+03	1.935489819913977172e+00
1.040000000000000000e+03	1.040000000000000000e+02	1.040000000000000000e+03	2.020826801098634107e+00
1.050000000000000000e+03	1.050000000000000000e+02	1.050000000000000000e+03	2.067634479383722468e+00
1.060000000000000000e+03	1.060000000000000000e+02	1.060000000000000000e+03	1.957601024070122930e+00
1.070000000000000000e+03	1.070000000000000000e+02	1.070000000000000000e+03	1.971794972662915590e+00
1.080000000000000000e+03	1.080000000000000000e+02	1.080000000000000000e+03	2.010856501852660294e+00
1.090000000000000000e+03	1.090000000000000000e+02	1.090000000000000000e+03	1.976530169489301159e+00
1.100000000000000000e+03	1.100000000000000000e+02	1.100000000000000000e+03	2.006850693632099780e+00
1.110000000000000000e+03	1.110000000000000000e+02	1.110000000000000000e+03	2.011226540367484272e+00
1.120000000000000000e+03	1.120000000000000000e+02	1.120000000000000000e+03	2.039973320520263922e+00
1.130000000000000000e+03	1.130000000000000000e+02	1.130000000000000000e+03	2.058364936294940328e+00
1.140000000000000000e+03	1.140000000000000000e+02	1.140000000000000000e+03	1.999322960483785439e+00
1.150000000000000000e+03	1.150000000000000000e+02	1.150000000000000000e+03	2.009179408806100131e+00
1.160000000000000000e+03	1.160000000000000000e+02	1.160000000000000000e+03	1.986842166627120987e+00
1.170000000000000000e+03	1.170000000000000000e+02	1.170000000000000000e+03	2.015374898403476056e+00
1.180000000000000000e+03	1.180000000000000000e+02	1.180000000000000000e+03	2.096490998497577696e+00
1.190000000000000000e+03	1.190000000000000000e+02	1.190000000000000000e+03	2.081767175086607580e+00
1.200000000000000000e+03	1.200000000000000000e+02	1.200000000000000000e+03	2.015514776935695362e+00
1.210000000000000000e+03	1.210000000000000000e+02	1.210000000000000000e+03	2.079635503166232358e+00
1.220000000000000000e+03	1.220000000000000000e+02	1.220000000000000000e+03	2.112344117685494904e+00
1.230000000000000000e+03	1.230000000000000000e+02	1.230000000000000000e+03	2.066370551745162487e+00
1.240000000000000000e+03	1.240000000000000000e+02	1.240000000000000000e+03	2.064351269961665736e+00
1.250000000000000000e+03	1.250000000000000000e+02	1.250000000000000000e+03	2.051068665644819600e+00
1.260000000000000000e+03	1.260000000000000000e+02	1.260000000000000000e+03	2.068991717054549540e+00
1.270000000000000000e+03	1.270000000000000000e+02	1.270000000000000000e+03	2.171650125685497201e+00
1.280000000000000000e+03	1.280000000000000000e+02	1.280000000000000000e+03	2.165693781036426291e+00
1.290000000000000000e+03	1.290000000000000000e+02	1.290000000000000000e+03	2.098004781352868608e+00
1.300000000000000000e+03	1.300000000000000000e+02	1.300000000000000000e+03	2.149028660635454280e+00
1.310000000000000000e+03	1.310000000000000000e+02	1.310000000000000000e+03	2.138379717560224602e+00
1.320000000000000000e+03	1.320000000000000000e+02	1.320000000000000000e+03	2.196062939159225458e+00
1.330000000000000000e+03	1.330000000000000000e+02	1.330000000000000000e+03	2.189430594224795801e+00
1.340000000000000000e+03	1.340000000000000000e+02	1.340000000000000000e+03	2.232787164640699817e+00
1.350000000000000000e+03	1.350000000000000000e+02	1.350000000000000000e+03	2.265400881199135963e+00
1.360000000000000000e+03	1.360000000000000000e+02	1.360000000000000000e+03	2.283669328351467520e+00
1.370000000000000000e+03	1.370000000000000000e+02	1.370000000000000000e+03	2.304037693348225613e+00
1.380000000000000000e+03	1.380000000000000000e+02	1.380000000000000000e+03	2.245412149955927195e+00
1.390000000000000000e+03	1.390000000000000000e+02	1.390000000000000000e+03	2.241462965774005056e+00
1.400000000000000000e+03	1.400000000000000000e+02	1.400000000000000000e+03	2.241319424839121499e+00
1.410000000000000000e+03	1.410000000000000000e+02	1.410000000000000000e+03	2.223478472695081365e+00
1.420000000000000000e+03	1.420000000000000000e+02	1.420000000000000000e+03	2.252013460053055915e+00
1.430000000000000000e+03	1.430000000000000000e+02	1.430000000000000000e+03	2.204543740394634632e+00
1.440000000000000000e+03	1.440000000000000000e+02	1.440000000000000000e+03	2.187341775784056974e+00
1.450000000000000000e+03	1.450000000000000000e+02	1.450000000000000000e+03	2.158920999183306488e+00
1.460000000000000000e+03	1.460000000000000000e+02	1.460000000000000000e+03	2.225076128329636305e+00
1.470000000000000000e+03	1.470000000000000000e+02	1.470000000000000000e+03	2.191159251557550647e+00
1.480000000000000000e+03	1.480000000000000000e+02	1.480000000000000000e+03	2.122337836530462596e+00
1.490000000000000000e+03	1.490000000000000000e+02	1.490000000000000000e+03	2.132809797682754915e+00
1.500000000000000000e+03	1.500000000000000000e+02	1.500000000000000000e+03	2.165204805513055941e+00
1.510000000000000000e+03	1.510000000000000000e+02	1.510000000000000000e+03	2.153230189621672341e+00
1.520000000000000000e+03	1.520000000000000000e+02	1.520000000000000000e+03	2.172888774903691811e+00
1.530000000000000000e+03	1.530000000000000000e+02	1.530000000000000000e+03	2.161780163533488786e+00
1.540000000000000000e+03	1.540000000000000000e+02	1.540000000000000000e+03	2.137832697109215641e+00
1.550000000000000000e+03	1.550000000000000000e+02	1.550000000000000000e+03	2.072334959212274619e+00
1.560000000000000000e+03	1.560000000000000000e+02	1.560000000000000000e+03	2.160001198462528027e+00
1.570000000000000000e+03	1.570000000000000000e+02	1.570000000000000000e+03	2.150110935355844965e+00
1.580000000000000000e+03	1.580000000000000000e+02	1.580000000000000000e+03	2.195218831731112985e+00
1.590000000000000000e+03	1.590000000000000000e+02	1.590000000000000000e+03	2.204885966854188695e+00
1.600000000000000000e+03	1.600000000000000000e+02	1.600000000000000000e+03	2.224659404443478206e+00
1.610000000000000000e+03	1.610000000000000000e+02	1.610000000000000000e+03	2.251356907846889133e+00
1.620000000000000000e+03	1.620000000000000000e+02	1.620000000000000000e+03	2.211772986674507280e+00
1.630000000000000000e+03	1.630000000000000000e+02	1.630000000000000000e+03	2.242776231794885611e+00
1.640000000000000000e+03	1.640000000000000000e+02	1.640000000000000000e+03	2.177448701288504207e+00
1.650000000000000000e+03	1.650000000000000000e+02	1.650000000000000000e+03	2.217278346952234802e+00
1.660000000000000000e+03	1.660000000000000000e+02	1.660000000000000000e+03	2.181158199265819331e+00
1.670000000000000000e+03	1.670000000000000000e+02	1.670000000000000000e+03	2.157572279506014823e+00
1.680000000000000000e+03	1.680000000000000000e+02	1.680000000000000000e+03	2.143812809060848590e+00
1.690000000000000000e+03	1.690000000000000000e+02	1.690000000000000000e+03	2.194751949607295138e+00
1.700000000000000000e+03	1.700000000000000000e+02	1.700000000000000000e+03	2.197672764211442420e+00
1.710000000000000000e+03	1.710000000000000000e+02	1.710000000000000000e+03	2.161832793115298745e+00
1.720000000000000000e+03	1.720000000000000000e+02	1.720000000000000000e+03	2.172123673324680038e+00
1.730000000000000000e+03	1.730000000000000000e+02	1.730000000000000000e+03	2.181110327903500679e+00
1.740000000000000000e+03	1.740000000000000000e+02	1.740000000000000000e+03	2.130142356421445449e+00
1.750000000000000000e+03	1.750000000000000000e+02	1.750000000000000000e+03	2.116460808646718483e+00
1.760000000000000000e+03	1.760000000000000000e+02	1.760000000000000000e+03	2.141177554953616724e+00
1.770000000000000000e+03	1.770000000000000000e+02	1.770000000000000000e+03	2.123304012423981479e+00
1.780000000000000000e+03	1.780000000000000000e+02	1.780000000000000000e+03	2.158287073655401844e+00
1.790000000000000000e+03	1.790000000000000000e+02	1.790000000000000000e+03	2.112388518525438297e+00
1.800000000000000000e+03	1.800000000000000000e+02	1.800000000000000000e+03	2.054161387655158322e+00
1.810000000000000000e+03	1.810000000000000000e+02	1.810000000000000000e+03	2.057807849809430323e+00
1.820000000000000000e+03	1.820000000000000000e+02	1.820000000000000000e+03	2.084733937970066897e+00
1.830000000000000000e+03	1.830000000000000000e+02	1.830000000000000000e+03	2.073717272881215656e+00
1.840000000000000000e+03	1.840000000000000000e+02	1.840000000000000000e+03	2.108823870164454384e+00
1.850000000000000000e+03	1.850000000000000000e+02	1.850000000000000000e+03	2.138791212949430420e+00
1.860000000000000000e+03	1.860000000000000000e+02	1.860000000000000000e+03	2.106779815499673969e+00
1.870000000000000000e+03	1.870000000000000000e+02	1.870000000000000000e+03	2.155620529446290679e+00
1.880000000000000000e+03	1.880000000000000000e+02	1.880000000000000000e+03	2.219305741424881795e+00
1.890000000000000000e+03	1.890000000000000000e+02	1.890000000000000000e+03	2.206384813849232351e+00
1.900000000000000000e+03	1.900000000000000000e+02	1.900000000000000000e+03	2.183628222908649441e+00
1.910000000000000000e+03	1.910000000000000000e+02	1.910000000000000000e+03	2.229573502355767456e+00
1.920000000000000000e+03	1.920000000000000000e+02	1.920000000000000000e+03	2.165054241713689098e+00
1.930000000000000000e+03	1.930000000000000000e+02	1.930000000000000000e+03	2.164370055403345372e+00
1.940000000000000000e+03	1.940000000000000000e+02	1.940000000000000000e+03	2.106206041820239960e+00
1.950000000000000000e+03	1.950000000000000000e+02	1.950000000000000000e+03	2.120260243175459802e+00
1.960000000000000000e+03	1.960000000000000000e+02	1.960000000000000000e+03	2.193838797265713403e+00
1.970000000000000000e+03	1.970000000000000000e+02	1.970000000000000000e+03	2.149383104532608613e+00
1.980000000000000000e+03	1.980000000000000000e+02	1.980000000000000000e+03	2.096395353732874778e+00
1.990000000000000000e+03	1.990000000000000000e+02	1.990000000000000000e+03	2.107351075088912395e+00
2.000000000000000000e+03	2.000000000000000000e+02	2.000000000000000000e+03	2.221750298719244121e+00
2.010000000000000000e+03	2.010000000000000000e+02	2.010000000000000000e+03	2.147437334634512140e+00
2.020000000000000000e+03	2.020000000000000000e+02	2.020000000000000000e+03	2.172784738769902635e+00
2.030000000000000000e+03	2.030000000000000000e+02	2.030000000000000000e+03	2.225604522667420593e+00
2.040000000000000000e+03	2.040000000000000000e+02	2.040000000000000000e+03	2.114746382801810931e+00
2.050000000000000000e+03	2.050000000000000000e+02	2.050000000000000000e+03	2.153340103056729404e+00
2.060000000000000000e+03	2.060000000000000000e+02	2.060000000000000000e+03	2.134945525364708718e+00
2.070000000000000000e+03	2.070000000000000000e+02	2.070000000000000000e+03	2.124390957910550437e+00
2.080000000000000000e+03	2.080000000000000000e+02	2.080000000000000000e+03	2.181424827215473261e+00
2.090000000000000000e+03	2.090000000000000000e+02	2.090000000000000000e+03	2.140505120366746006e+00
2.100000000000000000e+03	2.100000000000000000e+02	2.100000000000000000e+03	2.121361453021014309e+00
2.110000000000000000e+03	2.110000000000000000e+02	2.110000000000000000e+03	2.057885635949285863e+00
2.120000000000000000e+03	2.120000000000000000e+02	2.120000000000000000e+03	2.057403164585619226e+00
2.130000000000000000e+03	2.130000000000000000e+02	2.130000000000000000e+03	2.117053844331477030e+00
2.140000000000000000e+03	2.140000000000000000e+02	2.140000000000000000e+03	2.119630004328818984e+00
2.150000000000000000e+03	2.150000000000000000e+02	2.150000000000000000e+03	2.169115502470589707e+00
2.160000000000000000e+03	2.160000000000000000e+02	2.160000000000000000e+03	2.202557958621331746e+00
2.170000000000000000e+03	2.170000000000000000e+02	2.170000000000000000e+03	2.182840003091812253e+00
2.180000000000000000e+03	2.180000000000000000e+02	2.180000000000000000e+03	2.079631920442682524e+00
2.190000000000000000e+03	2.190000000000000000e+02	2.190000000000000000e+03	2.150510546699154535e+00
2.200000000000000000e+03	2.200000000000000000e+02	2.200000000000000000e+03	2.044342420200837118e+00
2.210000000000000000e+03	2.210000000000000000e+02	2.210000000000000000e+03	2.154381128432960590e+00
2.220000000000000000e+03	2.220000000000000000e+02	2.220000000000000000e+03	2.195052350705103184e+00
2.230000000000000000e+03	2.230000000000000000e+02	2.230000000000000000e+03	2.188133425180948333e+00
2.240000000000000000e+03	2.240000000000000000e+02	2.240000000000000000e+03	2.257067496231143888e+00
2.250000000000000000e+03	2.250000000000000000e+02	2.250000000000000000e+03	2.211007838730745689e+00
2.260000000000000000e+03	2.260000000000000000e+02	2.260000000000000000e+03	2.203758713512002920e+00
2.270000000000000000e+03	2.270000000000000000e+02	2.270000000000000000e+03	2.182798480156177057e+00
2.280000000000000000e+03	2.280000000000000000e+02	2.280000000000000000e+03	2.144944435216146417e+00
2.290000000000000000e+03	2.290000000000000000e+02	2.290000000000000000e+03	2.124951821932467233e+00
2.300000000000000000e+03	2.300000000000000000e+02	2.300000000000000000e+03	2.205335211377671634e+00
2.310000000000000000e+03	2.310000000000000000e+02	2.310000000000000000e+03	2.177484524373953345e+00
2.320000000000000000e+03	2.320000000000000000e+02	2.320000000000000000e+03	2.191391769304591897e+00
2.330000000000000000e+03	2.330000000000000000e+02	2.330000000000000000e+03	2.180731296398866093e+00
2.340000000000000000e+03	2.340000000000000000e+02	2.340000000000000000e+03	2.147743516692504961e+00
2.350000000000000000e+03	2.350000000000000000e+02	2.350000000000000000e+03	2.228919394068384907e+00
2.360000000000000000e+03	2.360000000000000000e+02	2.360000000000000000e+03	2.141299106179817002e+00
2.370000000000000000e+03	2.370000000000000000e+02	2.370000000000000000e+03	2.133243249332652081e+00
2.380000000000000000e+03	2.380000000000000000e+02	2.380000000000000000e+03	2.187920192565996569e+00
2.390000000000000000e+03	2.390000000000000000e+02	2.390000000000000000e+03	2.155795837829113548e+00
2.400000000000000000e+03	2.400000000000000000e+02	2.400000000000000000e+03	2.224251896099692427e+00
2.410000000000000000e+03	2.410000000000000000e+02	2.410000000000000000e+03	2.250663020155867056e+00
2.420000000000000000e+03	2.420000000000000000e+02	2.420000000000000000e+03	2.213014499696035031e+00
2.430000000000000000e+03	2.430000000000000000e+02	2.430000000000000000e+03	2.169171654091912593e+00
2.440000000000000000e+03	2.440000000000000000e+02	2.440000000000000000e+03	2.239221051764405335e+00
2.450000000000000000e+03	2.450000000000000000e+02	2.450000000000000000e+03	2.126445509100433728e+00
2.460000000000000000e+03	2.460000000000000000e+02	2.460000000000000000e+03	2.111315639531203825e+00
2.470000000000000000e+03	2.470000000000000000e+02	2.470000000000000000e+03	2.140299518673185464e+00
2.480000000000000000e+03	2.480000000000000000e+02	2.480000000000000000e+03	2.161904719639804906e+00
2.490000000000000000e+03	2.490000000000000000e+02	2.490000000000000000e+03	2.129861058571697718e+00
2.500000000000000000e+03	2.500000000000000000e+02	2.500000000000000000e+03	2.181568641304408196e+00
2.510000000000000000e+03	2.510000000000000000e+02	2.510000000000000000e+03	2.291629059532025892e+00
2.520000000000000000e+03	2.520000000000000000e+02	2.520000000000000000e+03	2.164538414021496049e+00
2.530000000000000000e+03	2.530000000000000000e+02	2.530000000000000000e+03	2.259496915378031101e+00
2.540000000000000000e+03	2.540000000000000000e+02	2.540000000000000000e+03	2.215518835993854463e+00
2.550000000000000000e+03	2.550000000000000000e+02	2.550000000000000000e+03	2.157965454979495767e+00
2.560000000000000000e+03	2.560000000000000000e+02	2.560000000000000000e+03	2.229626211858253271e+00
2.570000000000000000e+03	2.570000000000000000e+02	2.570000000000000000e+03	2.234328339214241677e+00
2.580000000000000000e+03	2.580000000000000000e+02	2.580000000000000000e+03	2.167850377363902403e+00
2.590000000000000000e+03	2.590000000000000000e+02	2.590000000000000000e+03	2.186000454659175585e+00
2.600000000000000000e+03	2.600000000000000000e+02	2.600000000000000000e+03	2.164955503777209689e+00
2.610000000000000000e+03	2.610000000000000000e+02	2.610000000000000000e+03	2.183174243737299403e+00
2.620000000000000000e+03	2.620000000000000000e+02	2.620000000000000000e+03	2.167726779250509495e+00
2.630000000000000000e+03	2.630000000000000000e+02	2.630000000000000000e+03	2.170494095227182285e+00
2.640000000000000000e+03	2.640000000000000000e+02	2.640000000000000000e+03	2.156945877506225351e+00
2.650000000000000000e+03	2.650000000000000000e+02	2.650000000000000000e+03	2.162842354868120154e+00
2.660000000000000000e+03	2.660000000000000000e+02	2.660000000000000000e+03	2.068316838011191372e+00
2.670000000000000000e+03	2.670000000000000000e+02	2.670000000000000000e+03	2.055144298947646497e+00
2.680000000000000000e+03	2.680000000000000000e+02	2.680000000000000000e+03	2.047679667507807277e+00
2.690000000000000000e+03	2.690000000000000000e+02	2.690000000000000000e+03	2.054515478819840979e+00
2.700000000000000000e+03	2.700000000000000000e+02	2.700000000000000000e+03	2.129192059082796185e+00
2.710000000000000000e+03	2.710000000000000000e+02	2.710000000000000000e+03	2.081215869558279863e+00
2.720000000000000000e+03	2.720000000000000000e+02	2.720000000000000000e+03	2.051163494615523941e+00
2.730000000000000000e+03	2.730000000000000000e+02	2.730000000000000000e+03	2.124108878331655959e+00
2.740000000000000000e+03	2.740000000000000000e+02	2.740000000000000000e+03	2.150901739006673807e+00
2.750000000000000000e+03	2.750000000000000000e+02	2.750000000000000000e+03	2.234191075848156682e+00
2.760000000000000000e+03	2.760000000000000000e+02	2.760000000000000000e+03	2.281499521471602954e+00
2.770000000000000000e+03	2.770000000000000000e+02	2.770000000000000000e+03	2.245037410061604177e+00
2.780000000000000000e+03	2.780000000000000000e+02	2.780000000000000000e+03	2.241404247966928054e+00
2.790000000000000000e+03	2.790000000000000000e+02	2.790000000000000000e+03	2.229940345651139300e+00
2.800000000000000000e+03	2.800000000000000000e+02	2.800000000000000000e+03	2.218765718429817735e+00
2.810000000000000000e+03	2.810000000000000000e+02	2.810000000000000000e+03	2.270052350782476136e+00
2.820000000000000000e+03	2.820000000000000000e+02	2.820000000000000000e+03	2.344786349824826921e+00
2.830000000000000000e+03	2.830000000000000000e+02	2.830000000000000000e+03	2.282434384298522634e+00
2.840000000000000000e+03	2.840000000000000000e+02	2.840000000000000000e+03	2.247847531673226040e+00
2.850000000000000000e+03	2.850000000000000000e+02	2.850000000000000000e+03	2.187617643361342790e+00
2.860000000000000000e+03	2.860000000000000000e+02	2.860000000000000000e+03	2.251212062428535443e+00
2.870000000000000000e+03	2.870000000000000000e+02	2.870000000000000000e+03	2.247601784923796586e+00
2.880000000000000000e+03	2.880000000000000000e+02	2.880000000000000000e+03	2.243940358601717033e+00
2.890000000000000000e+03	2.890000000000000000e+02	2.890000000000000000e+03	2.299440065262755351e+00
2.900000000000000000e+03	2.900000000000000000e+02	2.900000000000000000e+03	2.301900537669291591e+00
2.910000000000000000e+03	2.910000000000000000e+02	2.910000000000000000e+03	2.294406824925202759e+00
2.920000000000000000e+03	2.920000000000000000e+02	2.920000000000000000e+03	2.367639407680358854e+00
2.930000000000000000e+03	2.930000000000000000e+02	2.930000000000000000e+03	2.285989095695169837e+00
2.940000000000000000e+03	2.940000000000000000e+02	2.940000000000000000e+03	2.293668611152546610e+00
2.950000000000000000e+03	2.950000000000000000e+02	2.950000000000000000e+03	2.248344448510554372e+00
2.960000000000000000e+03	2.960000000000000000e+02	2.960000000000000000e+03	2.249625945819567097e+00
2.970000000000000000e+03	2.970000000000000000e+02	2.970000000000000000e+03	2.269423293605500547e+00
2.980000000000000000e+03	2.980000000000000000e+02	2.980000000000000000e+03	2.257606884057568042e+00
2.990000000000000000e+03	2.990000000000000000e+02	2.990000000000000000e+03	2.213673543620203077e+00
3.000000000000000000e+03	3.000000000000000000e+02	3.000000000000000000e+03	2.173166018830537727e+00
3.010000000000000000e+03	3.010000000000000000e+02	3.010000000000000000e+03	2.253743976518793435e+00
3.020000000000000000e+03	3.020000000000000000e+02	3.020000000000000000e+03	2.285273294707585112e+00
3.030000000000000000e+03	3.030000000000000000e+02	3.030000000000000000e+03	2.213225218295057140e+00
3.040000000000000000e+03	3.040000000000000000e+02	3.040000000000000000e+03	2.176842594214479121e+00
3.050000000000000000e+03	3.050000000000000000e+02	3.050000000000000000e+03	2.170743904459897511e+00
3.060000000000000000e+03	3.060000000000000000e+02	3.060000000000000000e+03	2.239825212465242021e+00
3.070000000000000000e+03	3.070000000000000000e+02	3.070000000000000000e+03	2.305936278920877491e+00
3.080000000000000000e+03	3.080000000000000000e+02	3.080000000000000000e+03	2.282856230326230751e+00
3.090000000000000000e+03	3.090000000000000000e+02	3.090000000000000000e+03	2.280021306469729669e+00
3.100000000000000000e+03	3.100000000000000000e+02	3.100000000000000000e+03	2.365459584107522772e+00
3.110000000000000000e+03	3.110000000000000000e+02	3.110000000000000000e+03	2.261516589275172961e+00
3.120000000000000000e+03	3.120000000000000000e+02	3.120000000000000000e+03	2.234832681556484957e+00
3.130000000000000000e+03	3.130000000000000000e+02	3.130000000000000000e+03	2.162336118481658520e+00
3.140000000000000000e+03	3.140000000000000000e+02	3.140000000000000000e+03	2.137335977058012926e+00
3.150000000000000000e+03	3.150000000000000000e+02	3.150000000000000000e+03	2.144211134555928489e+00
3.160000000000000000e+03	3.160000000000000000e+02	3.160000000000000000e+03	2.034499361046839816e+00
3.170000000000000000e+03	3.170000000000000000e+02	3.170000000000000000e+03	2.150832133149367387e+00
3.180000000000000000e+03	3.180000000000000000e+02	3.180000000000000000e+03	2.121419230198726247e+00
3.190000000000000000e+03	3.190000000000000000e+02	3.190000000000000000e+03	2.080299282573935926e+00
3.200000000000000000e+03	3.200000000000000000e+02	3.200000000000000000e+03	2.119901121889250728e+00
3.210000000000000000e+03	3.210000000000000000e+02	3.210000000000000000e+03	2.140816014584364879e+00
3.220000000000000000e+03	3.220000000000000000e+02	3.220000000000000000e+03	2.161541248787274050e+00
3.230000000000000000e+03	3.230000000000000000e+02	3.230000000000000000e+03	2.149466474413788131e+00
3.240000000000000000e+03	3.240000000000000000e+02	3.240000000000000000e+03	2.149932442242886488e+00
3.250000000000000000e+03	3.250000000000000000e+02	3.250000000000000000e+03	2.161878323384002876e+00
3.260000000000000000e+03	3.260000000000000000e+02	3.260000000000000000e+03	2.103912017173593885e+00
3.270000000000000000e+03	3.270000000000000000e+02	3.270000000000000000e+03	2.078388157255578239e+00
3.280000000000000000e+03	3.280000000000000000e+02	3.280000000000000000e+03	2.162247951687367831e+00
3.290000000000000000e+03	3.290000000000000000e+02	3.290000000000000000e+03	2.161970328756385396e+00
3.300000000000000000e+03	3.300000000000000000e+02	3.300000000000000000e+03	2.113661366350865656e+00
3.310000000000000000e+03	3.310000000000000000e+02	3.310000000000000000e+03	2.126297984323012091e+00
3.320000000000000000e+03	3.320000000000000000e+02	3.320000000000000000e+03	2.128013488697988898e+00
3.330000000000000000e+03	3.330000000000000000e+02	3.330000000000000000e+03	2.192069234504794739e+00
3.340000000000000000e+03	3.340000000000000000e+02	3.340000000000000000e+03	2.170331887820374561e+00
3.350000000000000000e+03	3.350000000000000000e+02	3.350000000000000000e+03	2.153228114216582778e+00
3.360000000000000000e+03	3.360000000000000000e+02	3.360000000000000000e+03	2.241774427695664595e+00
3.370000000000000000e+03	3.370000000000000000e+02	3.370000000000000000e+03	2.149133640711447413e+00
3.380000000000000000e+03	3.380000000000000000e+02	3.380000000000000000e+03	2.169860164805766267e+00
3.390000000000000000e+03	3.390000000000000000e+02	3.390000000000000000e+03	2.161944684127716343e+00
3.400000000000000000e+03	3.400000000000000000e+02	3.400000000000000000e+03	2.182452778576200902e+00
3.410000000000000000e+03	3.410000000000000000e+02	3.410000000000000000e+03	2.175011780395642802e+00
3.420000000000000000e+03	3.420000000000000000e+02	3.420000000000000000e+03	2.220004504410857393e+00
3.430000000000000000e+03	3.430000000000000000e+02	3.430000000000000000e+03	2.173920824601518920e+00
3.440000000000000000e+03	3.440000000000000000e+02	3.440000000000000000e+03	2.239756119710234916e+00
3.450000000000000000e+03	3.450000000000000000e+02	3.450000000000000000e+03	2.228291178388195348e+00
3.460000000000000000e+03	3.460000000000000000e+02	3.460000000000000000e+03	2.262954439685503250e+00
3.470000000000000000e+03	3.470000000000000000e+02	3.470000000000000000e+03	2.318024800954623377e+00
3.480000000000000000e+03	3.480000000000000000e+02	3.480000000000000000e+03	2.327423044071072145e+00
3.490000000000000000e+03	3.490000000000000000e+02	3.490000000000000000e+03	2.269527360438419628e+00
3.500000000000000000e+03	3.500000000000000000e+02	3.500000000000000000e+03	2.334524078430731731e+00
3.510000000000000000e+03	3.510000000000000000e+02	3.510000000000000000e+03	2.291267791739653781e+00
3.520000000000000000e+03	3.520000000000000000e+02	3.520000000000000000e+03	2.248891970395152651e+00
3.530000000000000000e+03	3.530000000000000000e+02	3.530000000000000000e+03	2.284392963625887951e+00
3.540000000000000000e+03	3.540000000000000000e+02	3.540000000000000000e+03	2.215729676294172279e+00
3.550000000000000000e+03	3.550000000000000000e+02	3.550000000000000000e+03	2.183194431077273290e+00
3.560000000000000000e+03	3.560000000000000000e+02	3.560000000000000000e+03	2.361056374647760414e+00
3.570000000000000000e+03	3.570000000000000000e+02	3.570000000000000000e+03	2.409087737456188982e+00
3.580000000000000000e+03	3.580000000000000000e+02	3.580000000000000000e+03	2.321442041082670382e+00
3.590000000000000000e+03	3.590000000000000000e+02	3.590000000000000000e+03	2.263306681177008173e+00
3.600000000000000000e+03	3.600000000000000000e+02	3.600000000000000000e+03	2.275236975960733155e+00
3.610000000000000000e+03	3.610000000000000000e+02	3.610000000000000000e+03	2.263842083324180798e+00
3.620000000000000000e+03	3.620000000000000000e+02	3.620000000000000000e+03	2.214965440713701383e+00
3.630000000000000000e+03	3.630000000000000000e+02	3.630000000000000000e+03	2.319902340805950924e+00
3.640000000000000000e+03	3.640000000000000000e+02	3.640000000000000000e+03	2.323101948145154694e+00
3.650000000000000000e+03	3.650000000000000000e+02	3.650000000000000000e+03	2.289328447720013315e+00
3.660000000000000000e+03	3.660000000000000000e+02	3.660000000000000000e+03	2.301877747884057968e+00
3.670000000000000000e+03	3.670000000000000000e+02	3.670000000000000000e+03	2.325610532709510458e+00
3.680000000000000000e+03	3.680000000000000000e+02	3.680000000000000000e+03	2.392762302774687821e+00
3.690000000000000000e+03	3.690000000000000000e+02	3.690000000000000000e+03	2.300647118846252059e+00
3.700000000000000000e+03	3.700000000000000000e+02	3.700000000000000000e+03	2.270880094145476757e+00
3.710000000000000000e+03	3.710000000000000000e+02	3.710000000000000000e+03	2.336833085459677051e+00
3.720000000000000000e+03	3.720000000000000000e+02	3.720000000000000000e+03	2.340854887802783502e+00
3.730000000000000000e+03	3.730000000000000000e+02	3.730000000000000000e+03	2.392233594516038231e+00
3.740000000000000000e+03	3.740000000000000000e+02	3.740000000000000000e+03	2.324858823949953024e+00
3.750000000000000000e+03	3.750000000000000000e+02	3.750000000000000000e+03	2.356577000886578510e+00
3.760000000000000000e+03	3.760000000000000000e+02	3.760000000000000000e+03	2.286643319195492907e+00
3.770000000000000000e+03	3.770000000000000000e+02	3.770000000000000000e+03	2.288120221319080994e+00
3.780000000000000000e+03	3.780000000000000000e+02	3.780000000000000000e+03	2.247804686954579800e+00
3.790000000000000000e+03	3.790000000000000000e+02	3.790000000000000000e+03	2.275271417868041990e+00
3.800000000000000000e+03	3.800000000000000000e+02	3.800000000000000000e+03	2.292065919010866093e+00
3.810000000000000000e+03	3.810000000000000000e+02	3.810000000000000000e+03	2.316115098343043854e+00
3.820000000000000000e+03	3.820000000000000000e+02	3.820000000000000000e+03	2.322467013922935752e+00
3.830000000000000000e+03	3.830000000000000000e+02	3.830000000000000000e+03	2.255879595645155167e+00
3.840000000000000000e+03	3.840000000000000000e+02	3.840000000000000000e+03	2.278524094760680629e+00
3.850000000000000000e+03	3.850000000000000000e+02	3.850000000000000000e+03	2.276379084739637015e+00
3.860000000000000000e+03	3.860000000000000000e+02	3.860000000000000000e+03	2.240790495826006534e+00
3.870000000000000000e+03	3.870000000000000000e+02	3.870000000000000000e+03	2.351856645279540192e+00
3.880000000000000000e+03	3.880000000000000000e+02	3.880000000000000000e+03	2.338494187874179175e+00
3.890000000000000000e+03	3.890000000000000000e+02	3.890000000000000000e+03	2.342779989806257124e+00
3.900000000000000000e+03	3.900000000000000000e+02	3.900000000000000000e+03	2.350206118109675835e+00
3.910000000000000000e+03	3.910000000000000000e+02	3.910000000000000000e+03	2.361177170734249042e+00
3.920000000000000000e+03	3.920000000000000000e+02	3.920000000000000000e+03	2.303698838518852821e+00
3.930000000000000000e+03	3.930000000000000000e+02	3.930000000000000000e+03	2.348780490928429110e+00
3.940000000000000000e+03	3.940000000000000000e+02	3.940000000000000000e+03	2.340565603130847272e+00
3.950000000000000000e+03	3.950000000000000000e+02	3.950000000000000000e+03	2.322940571940063759e+00
3.960000000000000000e+03	3.960000000000000000e+02	3.960000000000000000e+03	2.380502597980490798e+00
3.970000000000000000e+03	3.970000000000000000e+02	3.970000000000000000e+03	2.362360050921483268e+00
3.980000000000000000e+03	3.980000000000000000e+02	3.980000000000000000e+03	2.349155718599745146e+00
3.990000000000000000e+03	3.990000000000000000e+02	3.990000000000000000e+03	2.343495653247787303e+00
4.000000000000000000e+03	4.000000000000000000e+02	4.000000000000000000e+03	2.386289373805676295e+00
4.010000000000000000e+03	4.010000000000000000e+02	4.010000000000000000e+03	2.425168998888530325e+00
4.020000000000000000e+03	4.020000000000000000e+02	4.020000000000000000e+03	2.402348758266898088e+00
4.030000000000000000e+03	4.030000000000000000e+02	4.030000000000000000e+03	2.415674619299117865e+00
4.040000000000000000e+03	4.040000000000000000e+02	4.040000000000000000e+03	2.469528191130880401e+00
4.050000000000000000e+03	4.050000000000000000e+02	4.050000000000000000e+03	2.474188872741498013e+00
4.060000000000000000e+03	4.060000000000000000e+02	4.060000000000000000e+03	2.443758115379931706e+00
4.070000000000000000e+03	4.070000000000000000e+02	4.070000000000000000e+03	2.390314674598057021e+00
4.080000000000000000e+03	4.080000000000000000e+02	4.080000000000000000e+03	2.325404200060782856e+00
4.090000000000000000e+03	4.090000000000000000e+02	4.090000000000000000e+03	2.327091290703741766e+00
4.100000000000000000e+03	4.100000000000000000e+02	4.100000000000000000e+03	2.356614747593503534e+00
4.110000000000000000e+03	4.110000000000000000e+02	4.110000000000000000e+03	2.344272976097806271e+00
4.120000000000000000e+03	4.120000000000000000e+02	4.120000000000000000e+03	2.404363865744419737e+00
4.130000000000000000e+03	4.130000000000000000e+02	4.130000000000000000e+03	2.446714714611730290e+00
4.140000000000000000e+03	4.140000000000000000e+02	4.140000000000000000e+03	2.457413344969357816e+00
4.150000000000000000e+03	4.150000000000000000e+02	4.150000000000000000e+03	2.444853249310056764e+00
4.160000000000000000e+03	4.160000000000000000e+02	4.160000000000000000e+03	2.443644556623017383e+00
4.170000000000000000e+03	4.170000000000000000e+02	4.170000000000000000e+03	2.485597141334228599e+00
4.180000000000000000e+03	4.180000000000000000e+02	4.180000000000000000e+03	2.501398408390785644e+00
4.190000000000000000e+03	4.190000000000000000e+02	4.190000000000000000e+03	2.456124597371941665e+00
4.200000000000000000e+03	4.200000000000000000e+02	4.200000000000000000e+03	2.462956645791099852e+00
4.210000000000000000e+03	4.210000000000000000e+02	4.210000000000000000e+03	2.548694854275099342e+00
4.220000000000000000e+03	4.220000000000000000e+02	4.220000000000000000e+03	2.498955007684669383e+00
4.230000000000000000e+03	4.230000000000000000e+02	4.230000000000000000e+03	2.450587626359330695e+00
4.240000000000000000e+03	4.240000000000000000e+02	4.240000000000000000e+03	2.540303482274119951e+00
4.250000000000000000e+03	4.250000000000000000e+02	4.250000000000000000e+03	2.555823762890008233e+00
4.260000000000000000e+03	4.260000000000000000e+02	4.260000000000000000e+03	2.606710390442509961e+00
4.270000000000000000e+03	4.270000000000000000e+02	4.270000000000000000e+03	2.628653375079152532e+00
4.280000000000000000e+03	4.280000000000000000e+02	4.280000000000000000e+03	2.536217983034847467e+00
4.290000000000000000e+03	4.290000000000000000e+02	4.290000000000000000e+03	2.488452964358357278e+00
4.300000000000000000e+03	4.300000000000000000e+02	4.300000000000000000e+03	2.528102653946699530e+00
4.310000000000000000e+03	4.310000000000000000e+02	4.310000000000000000e+03	2.410097608780564560e+00
4.320000000000000000e+03	4.320000000000000000e+02	4.320000000000000000e+03	2.376425606074182628e+00
4.330000000000000000e+03	4.330000000000000000e+02	4.330000000000000000e+03	2.394512921048010945e+00
4.340000000000000000e+03	4.340000000000000000e+02	4.340000000000000000e+03	2.460771384743712709e+00
4.350000000000000000e+03	4.350000000000000000e+02	4.350000000000000000e+03	2.520881116128386168e+00
4.360000000000000000e+03	4.360000000000000000e+02	4.360000000000000000e+03	2.516495173826409637e+00
4.370000000000000000e+03	4.370000000000000000e+02	4.370000000000000000e+03	2.482474310487980063e+00
4.380000000000000000e+03	4.380000000000000000e+02	4.380000000000000000e+03	2.492982236853034106e+00
4.390000000000000000e+03	4.390000000000000000e+02	4.390000000000000000e+03	2.565481681927470170e+00
4.400000000000000000e+03	4.400000000000000000e+02	4.400000000000000000e+03	2.571121858237167324e+00
4.410000000000000000e+03	4.410000000000000000e+02	4.410000000000000000e+03	2.501494540422434909e+00
4.420000000000000000e+03	4.420000000000000000e+02	4.420000000000000000e+03	2.473160701778704063e+00
4.430000000000000000e+03	4.430000000000000000e+02	4.430000000000000000e+03	2.367856883395269119e+00
4.440000000000000000e+03	4.440000000000000000e+02	4.440000000000000000e+03	2.407275044837517974e+00
4.450000000000000000e+03	4.450000000000000000e+02	4.450000000000000000e+03	2.440729978310498094e+00
4.460000000000000000e+03	4.460000000000000000e+02	4.460000000000000000e+03	2.444103560690046084e+00
4.470000000000000000e+03	4.470000000000000000e+02	4.470000000000000000e+03	2.518212613871381400e+00
4.480000000000000000e+03	4.480000000000000000e+02	4.480000000000000000e+03	2.474040340664469984e+00
4.490000000000000000e+03	4.490000000000000000e+02	4.490000000000000000e+03	2.456701068192252979e+00
4.500000000000000000e+03	4.500000000000000000e+02	4.500000000000000000e+03	2.522379892738743745e+00
4.510000000000000000e+03	4.510000000000000000e+02	4.510000000000000000e+03	2.550870558392459131e+00
4.520000000000000000e+03	4.520000000000000000e+02	4.520000000000000000e+03	2.609262778661953774e+00
4.530000000000000000e+03	4.530000000000000000e+02	4.530000000000000000e+03	2.642407113507490024e+00
4.540000000000000000e+03	4.540000000000000000e+02	4.540000000000000000e+03	2.638182603960511408e+00
4.550000000000000000e+03	4.550000000000000000e+02	4.550000000000000000e+03	2.624494982088833694e+00
4.560000000000000000e+03	4.560000000000000000e+02	4.560000000000000000e+03	2.650346342588452142e+00
4.570000000000000000e+03	4.570000000000000000e+02	4.570000000000000000e+03	2.513890267971592429e+00
4.580000000000000000e+03	4.580000000000000000e+02	4.580000000000000000e+03	2.500163281510938695e+00
4.590000000000000000e+03	4.590000000000000000e+02	4.590000000000000000e+03	2.485134866627295214e+00
4.600000000000000000e+03	4.600000000000000000e+02	4.600000000000000000e+03	2.494071117516417413e+00
4.610000000000000000e+03	4.610000000000000000e+02	4.610000000000000000e+03	2.631717406392123149e+00
4.620000000000000000e+03	4.620000000000000000e+02	4.620000000000000000e+03	2.568931606882180585e+00
4.630000000000000000e+03	4.630000000000000000e+02	4.630000000000000000e+03	2.589633124037904022e+00
4.640000000000000000e+03	4.640000000000000000e+02	4.640000000000000000e+03	2.538904107989387704e+00
4.650000000000000000e+03	4.650000000000000000e+02	4.650000000000000000e+03	2.556598646007712805e+00
4.660000000000000000e+03	4.660000000000000000e+02	4.660000000000000000e+03	2.598233889927094697e+00
4.670000000000000000e+03	4.670000000000000000e+02	4.670000000000000000e+03	2.578176979493985055e+00
4.680000000000000000e+03	4.680000000000000000e+02	4.680000000000000000e+03	2.734694853690394112e+00
4.690000000000000000e+03	4.690000000000000000e+02	4.690000000000000000e+03	2.628825990416784553e+00
4.700000000000000000e+03	4.700000000000000000e+02	4.700000000000000000e+03	2.714755599911706341e+00
4.710000000000000000e+03	4.710000000000000000e+02	4.710000000000000000e+03	2.676597674196962373e+00
4.720000000000000000e+03	4.720000000000000000e+02	4.720000000000000000e+03	2.663511725317749157e+00
4.730000000000000000e+03	4.730000000000000000e+02	4.730000000000000000e+03	2.625896257538429257e+00
4.740000000000000000e+03	4.740000000000000000e+02	4.740000000000000000e+03	2.608690697465394059e+00
4.750000000000000000e+03	4.750000000000000000e+02	4.750000000000000000e+03	2.621603854350698093e+00
4.760000000000000000e+03	4.760000000000000000e+02	4.760000000000000000e+03	2.672535606228493510e+00
4.770000000000000000e+03	4.770000000000000000e+02	4.770000000000000000e+03	2.696176034916501152e+00
4.780000000000000000e+03	4.780000000000000000e+02	4.780000000000000000e+03	2.635496861084853037e+00
4.790000000000000000e+03	4.790000000000000000e+02	4.790000000000000000e+03	2.524793420688173473e+00
4.800000000000000000e+03	4.800000000000000000e+02	4.800000000000000000e+03	2.529119519447129427e+00
4.810000000000000000e+03	4.810000000000000000e+02	4.810000000000000000e+03	2.480626331584924849e+00
4.820000000000000000e+03	4.820000000000000000e+02	4.820000000000000000e+03	2.512723660007838422e+00
4.830000000000000000e+03	4.830000000000000000e+02	4.830000000000000000e+03	2.585638883794048937e+00
4.840000000000000000e+03	4.840000000000000000e+02	4.840000000000000000e+03	2.597228528168809891e+00
4.850000000000000000e+03	4.850000000000000000e+02	4.850000000000000000e+03	2.514791398088510377e+00
4.860000000000000000e+03	4.860000000000000000e+02	4.860000000000000000e+03	2.507104792772330004e+00
4.870000000000000000e+03	4.870000000000000000e+02	4.870000000000000000e+03	2.526555396013389743e+00
4.880000000000000000e+03	4.880000000000000000e+02	4.880000000000000000e+03	2.527347192831041589e+00
4.890000000000000000e+03	4.890000000000000000e+02	4.890000000000000000e+03	2.533917794733912654e+00
4.900000000000000000e+03	4.900000000000000000e+02	4.900000000000000000e+03	2.524228442352731694e+00
4.910000000000000000e+03	4.910000000000000000e+02	4.910000000000000000e+03	2.593750153260445668e+00
4.920000000000000000e+03	4.920000000000000000e+02	4.920000000000000000e+03	2.495870203566524115e+00
4.930000000000000000e+03	4.930000000000000000e+02	4.930000000000000000e+03	2.514626534376518396e+00
4.940000000000000000e+03	4.940000000000000000e+02	4.940000000000000000e+03	2.513172507234811448e+00
4.950000000000000000e+03	4.950000000000000000e+02	4.950000000000000000e+03	2.582925518902826845e+00
4.960000000000000000e+03	4.960000000000000000e+02	4.960000000000000000e+03	2.503468821880511452e+00
4.970000000000000000e+03	4.970000000000000000e+02	4.970000000000000000e+03	2.487980701579052045e+00
4.980000000000000000e+03	4.980000000000000000e+02	4.980000000000000000e+03	2.559723227078345875e+00
4.990000000000000000e+03	4.990000000000000000e+02	4.990000000000000000e+03	2.600237808728774969e+00
5.000000000000000000e+03	5.000000000000000000e+02	5.000000000000000000e+03	2.650272180595155902e+00
5.010000000000000000e+03	5.010000000000000000e+02	5.010000000000000000e+03	2.621828828949934298e+00
5.020000000000000000e+03	5.020000000000000000e+02	5.020000000000000000e+03	2.660117846352276771e+00
5.030000000000000000e+03	5.030000000000000000e+02	5.030000000000000000e+03	2.596223673230460438e+00
5.040000000000000000e+03	5.040000000000000000e+02	5.040000000000000000e+03	2.661865745753495549e+00
5.050000000000000000e+03	5.050000000000000000e+02	5.050000000000000000e+03	2.563363100482894286e+00
5.060000000000000000e+03	5.060000000000000000e+02	5.060000000000000000e+03	2.614259791960265922e+00
5.070000000000000000e+03	5.070000000000000000e+02	5.070000000000000000e+03	2.565298610576235649e+00
5.080000000000000000e+03	5.080000000000000000e+02	5.080000000000000000e+03	2.560163945446049638e+00
5.090000000000000000e+03	5.090000000000000000e+02	5.090000000000000000e+03	2.613887021597357307e+00
5.100000000000000000e+03	5.100000000000000000e+02	5.100000000000000000e+03	2.604944030472599259e+00
5.110000000000000000e+03	5.110000000000000000e+02	5.110000000000000000e+03	2.601114622533759579e+00
5.120000000000000000e+03	5.120000000000000000e+02	5.120000000000000000e+03	2.644076625928748925e+00
5.130000000000000000e+03	5.130000000000000000e+02	5.130000000000000000e+03	2.540473792341464865e+00
5.140000000000000000e+03	5.140000000000000000e+02	5.140000000000000000e+03	2.523512381218770972e+00
5.150000000000000000e+03	5.150000000000000000e+02	5.150000000000000000e+03	2.496689580131282948e+00
5.160000000000000000e+03	5.160000000000000000e+02	5.160000000000000000e+03	2.496148052845235998e+00
5.170000000000000000e+03	5.170000000000000000e+02	5.170000000000000000e+03	2.508595008644615376e+00
5.180000000000000000e+03	5.180000000000000000e+02	5.180000000000000000e+03	2.463687382072274001e+00
5.190000000000000000e+03	5.190000000000000000e+02	5.190000000000000000e+03	2.449195223421797962e+00
5.200000000000000000e+03	5.200000000000000000e+02	5.200000000000000000e+03	2.463026475878920429e+00
5.210000000000000000e+03	5.210000000000000000e+02	5.210000000000000000e+03	2.496713294684580031e+00
5.220000000000000000e+03	5.220000000000000000e+02	5.220000000000000000e+03	2.458573109078689978e+00
5.230000000000000000e+03	5.230000000000000000e+02	5.230000000000000000e+03	2.462548738180093899e+00
5.240000000000000000e+03	5.240000000000000000e+02	5.240000000000000000e+03	2.412368487625121460e+00
5.250000000000000000e+03	5.250000000000000000e+02	5.250000000000000000e+03	2.440085645074649534e+00
5.260000000000000000e+03	5.260000000000000000e+02	5.260000000000000000e+03	2.479471190283424331e+00
5.270000000000000000e+03	5.270000000000000000e+02	5.270000000000000000e+03	2.505349004047234818e+00
5.280000000000000000e+03	5.280000000000000000e+02	5.280000000000000000e+03	2.501038732468577219e+00
5.290000000000000000e+03	5.290000000000000000e+02	5.290000000000000000e+03	2.504478665222748646e+00
5.300000000000000000e+03	5.300000000000000000e+02	5.300000000000000000e+03	2.497001289328655282e+00
5.310000000000000000e+03	5.310000000000000000e+02	5.310000000000000000e+03	2.445856875826836418e+00
5.320000000000000000e+03	5.320000000000000000e+02	5.320000000000000000e+03	2.397127400872518521e+00
5.330000000000000000e+03	5.330000000000000000e+02	5.330000000000000000e+03	2.457098395815346947e+00
5.340000000000000000e+03	5.340000000000000000e+02	5.340000000000000000e+03	2.530409363724754002e+00
5.350000000000000000e+03	5.350000000000000000e+02	5.350000000000000000e+03	2.476161638719184932e+00
5.360000000000000000e+03	5.360000000000000000e+02	5.360000000000000000e+03	2.379616632627575168e+00
5.370000000000000000e+03	5.370000000000000000e+02	5.370000000000000000e+03	2.308296733447953386e+00
5.380000000000000000e+03	5.380000000000000000e+02	5.380000000000000000e+03	2.282683571503463238e+00
5.390000000000000000e+03	5.390000000000000000e+02	5.390000000000000000e+03	2.280654191537414111e+00
5.400000000000000000e+03	5.400000000000000000e+02	5.400000000000000000e+03	2.339687441979094729e+00
5.410000000000000000e+03	5.410000000000000000e+02	5.410000000000000000e+03	2.376192988907834369e+00
5.420000000000000000e+03	5.420000000000000000e+02	5.420000000000000000e+03	2.374803591864159014e+00
5.430000000000000000e+03	5.430000000000000000e+02	5.430000000000000000e+03	2.450094658642513856e+00
5.440000000000000000e+03	5.440000000000000000e+02	5.440000000000000000e+03	2.359177775315791870e+00
5.450000000000000000e+03	5.450000000000000000e+02	5.450000000000000000e+03	2.337091542731232430e+00
5.460000000000000000e+03	5.460000000000000000e+02	5.460000000000000000e+03	2.357189992492473962e+00
5.470000000000000000e+03	5.470000000000000000e+02	5.470000000000000000e+03	2.377623676289191579e+00
5.480000000000000000e+03	5.480000000000000000e+02	5.480000000000000000e+03	2.421060117490349217e+00
5.490000000000000000e+03	5.490000000000000000e+02	5.490000000000000000e+03	2.431323627839942159e+00
5.500000000000000000e+03	5.500000000000000000e+02	5.500000000000000000e+03	2.361259403381221311e+00
5.510000000000000000e+03	5.510000000000000000e+02	5.510000000000000000e+03	2.333504915941010172e+00
5.520000000000000000e+03	5.520000000000000000e+02	5.520000000000000000e+03	2.377423763752887442e+00
5.530000000000000000e+03	5.530000000000000000e+02	5.530000000000000000e+03	2.382601013159011849e+00
5.540000000000000000e+03	5.540000000000000000e+02	5.540000000000000000e+03	2.399903107687500370e+00
5.550000000000000000e+03	5.550000000000000000e+02	5.550000000000000000e+03	2.447683312993425453e+00
5.560000000000000000e+03	5.560000000000000000e+02	5.560000000000000000e+03	2.452802213916854601e+00
5.570000000000000000e+03	5.570000000000000000e+02	5.570000000000000000e+03	2.409212727423474476e+00
5.580000000000000000e+03	5.580000000000000000e+02	5.580000000000000000e+03	2.414316251196351626e+00
5.590000000000000000e+03	5.590000000000000000e+02	5.590000000000000000e+03	2.351761347049487139e+00
5.600000000000000000e+03	5.600000000000000000e+02	5.600000000000000000e+03	2.357414511472298191e+00
5.610000000000000000e+03	5.610000000000000000e+02	5.610000000000000000e+03	2.328282843380350631e+00
5.620000000000000000e+03	5.620000000000000000e+02	5.620000000000000000e+03	2.347468514010647933e+00
5.630000000000000000e+03	5.630000000000000000e+02	5.630000000000000000e+03	2.370572845947723106e+00
5.640000000000000000e+03	5.640000000000000000e+02	5.640000000000000000e+03	2.342429839205754316e+00
5.650000000000000000e+03	5.650000000000000000e+02	5.650000000000000000e+03	2.353737022960346703e+00
5.660000000000000000e+03	5.660000000000000000e+02	5.660000000000000000e+03	2.304465925837151374e+00
5.670000000000000000e+03	5.670000000000000000e+02	5.670000000000000000e+03	2.293983040705476650e+00
5.680000000000000000e+03	5.680000000000000000e+02	5.680000000000000000e+03	2.347358224639580104e+00
5.690000000000000000e+03	5.690000000000000000e+02	5.690000000000000000e+03	2.338708366297264529e+00
5.700000000000000000e+03	5.700000000000000000e+02	5.700000000000000000e+03	2.416951117452320830e+00
5.710000000000000000e+03	5.710000000000000000e+02	5.710000000000000000e+03	2.302661963441165582e+00
5.720000000000000000e+03	5.720000000000000000e+02	5.720000000000000000e+03	2.298062267650339940e+00
5.730000000000000000e+03	5.730000000000000000e+02	5.730000000000000000e+03	2.364782991341648266e+00
5.740000000000000000e+03	5.740000000000000000e+02	5.740000000000000000e+03	2.442576242705413847e+00
5.750000000000000000e+03	5.750000000000000000e+02	5.750000000000000000e+03	2.351106528688958086e+00
5.760000000000000000e+03	5.760000000000000000e+02	5.760000000000000000e+03	2.375175979101062929e+00
5.770000000000000000e+03	5.770000000000000000e+02	5.770000000000000000e+03	2.338698845938021353e+00
5.780000000000000000e+03	5.780000000000000000e+02	5.780000000000000000e+03	2.369567056797818427e+00
5.790000000000000000e+03	5.790000000000000000e+02	5.790000000000000000e+03	2.374553972475863972e+00
5.800000000000000000e+03	5.800000000000000000e+02	5.800000000000000000e+03	2.336086070355163802e+00
5.810000000000000000e+03	5.810000000000000000e+02	5.810000000000000000e+03	2.345459731715894502e+00
5.820000000000000000e+03	5.820000000000000000e+02	5.820000000000000000e+03	2.280548458654831911e+00
5.830000000000000000e+03	5.830000000000000000e+02	5.830000000000000000e+03	2.354070084991497502e+00
5.840000000000000000e+03	5.840000000000000000e+02	5.840000000000000000e+03	2.414810541370902452e+00
5.850000000000000000e+03	5.850000000000000000e+02	5.850000000000000000e+03	2.452357256706279465e+00
5.860000000000000000e+03	5.860000000000000000e+02	5.860000000000000000e+03	2.362177713307507254e+00
5.870000000000000000e+03	5.870000000000000000e+02	5.870000000000000000e+03	2.341686141544951916e+00
5.880000000000000000e+03	5.880000000000000000e+02	5.880000000000000000e+03	2.305811390659740834e+00
5.890000000000000000e+03	5.890000000000000000e+02	5.890000000000000000e+03	2.260655275659275265e+00
5.900000000000000000e+03	5.900000000000000000e+02	5.900000000000000000e+03	2.317571231702072687e+00
5.910000000000000000e+03	5.910000000000000000e+02	5.910000000000000000e+03	2.350533087794116849e+00
5.920000000000000000e+03	5.920000000000000000e+02	5.920000000000000000e+03	2.428603148471451423e+00
5.930000000000000000e+03	5.930000000000000000e+02	5.930000000000000000e+03	2.476834362142660506e+00
5.940000000000000000e+03	5.940000000000000000e+02	5.940000000000000000e+03	2.479347257022348927e+00
5.950000000000000000e+03	5.950000000000000000e+02	5.950000000000000000e+03	2.453431070655831103e+00
5.960000000000000000e+03	5.960000000000000000e+02	5.960000000000000000e+03	2.379909847705503623e+00
5.970000000000000000e+03	5.970000000000000000e+02	5.970000000000000000e+03	2.379646749861392241e+00
5.980000000000000000e+03	5.980000000000000000e+02	5.980000000000000000e+03	2.383126281610270958e+00
5.990000000000000000e+03	5.990000000000000000e+02	5.990000000000000000e+03	2.331305343200144264e+00
6.000000000000000000e+03	6.000000000000000000e+02	6.000000000000000000e+03	2.410355407669233951e+00
6.010000000000000000e+03	6.010000000000000000e+02	6.010000000000000000e+03	2.383862776766879410e+00
6.020000000000000000e+03	6.020000000000000000e+02	6.020000000000000000e+03	2.355988345713121657e+00
6.030000000000000000e+03	6.030000000000000000e+02	6.030000000000000000e+03	2.286239897738685745e+00
6.040000000000000000e+03	6.040000000000000000e+02	6.040000000000000000e+03	2.431694437431537903e+00
6.050000000000000000e+03	6.050000000000000000e+02	6.050000000000000000e+03	2.387292876601936786e+00
6.060000000000000000e+03	6.060000000000000000e+02	6.060000000000000000e+03	2.336013548049662880e+00
6.070000000000000000e+03	6.070000000000000000e+02	6.070000000000000000e+03	2.424581082545461452e+00
6.080000000000000000e+03	6.080000000000000000e+02	6.080000000000000000e+03	2.451788704758515181e+00
6.090000000000000000e+03	6.090000000000000000e+02	6.090000000000000000e+03	2.400567956967954331e+00
6.100000000000000000e+03	6.100000000000000000e+02	6.100000000000000000e+03	2.420760264778546222e+00
6.110000000000000000e+03	6.110000000000000000e+02	6.110000000000000000e+03	2.372842292008434661e+00
6.120000000000000000e+03	6.120000000000000000e+02	6.120000000000000000e+03	2.419590374675679723e+00
6.130000000000000000e+03	6.130000000000000000e+02	6.130000000000000000e+03	2.464770892157616355e+00
6.140000000000000000e+03	6.140000000000000000e+02	6.140000000000000000e+03	2.463930233495941646e+00
6.150000000000000000e+03	6.150000000000000000e+02	6.150000000000000000e+03	2.542354368649981211e+00
6.160000000000000000e+03	6.160000000000000000e+02	6.160000000000000000e+03	2.496919340940717991e+00
6.170000000000000000e+03	6.170000000000000000e+02	6.170000000000000000e+03	2.446461458306128378e+00
6.180000000000000000e+03	6.180000000000000000e+02	6.180000000000000000e+03	2.540701320161963483e+00
6.190000000000000000e+03	6.190000000000000000e+02	6.190000000000000000e+03	2.427163774688714692e+00
6.200000000000000000e+03	6.200000000000000000e+02	6.200000000000000000e+03	2.419853109671643132e+00
6.210000000000000000e+03	6.210000000000000000e+02	6.210000000000000000e+03	2.443433769107840714e+00
6.220000000000000000e+03	6.220000000000000000e+02	6.220000000000000000e+03	2.366264507655432947e+00
6.230000000000000000e+03	6.230000000000000000e+02	6.230000000000000000e+03	2.336831619265689941e+00
6.240000000000000000e+03	6.240000000000000000e+02	6.240000000000000000e+03	2.359759162450494330e+00
6.250000000000000000e+03	6.250000000000000000e+02	6.250000000000000000e+03	2.429263997369556893e+00
6.260000000000000000e+03	6.260000000000000000e+02	6.260000000000000000e+03	2.452494924390449693e+00
6.270000000000000000e+03	6.270000000000000000e+02	6.270000000000000000e+03	2.431661726068481855e+00
6.280000000000000000e+03	6.280000000000000000e+02	6.280000000000000000e+03	2.322968439258058737e+00
6.290000000000000000e+03	6.290000000000000000e+02	6.290000000000000000e+03	2.383091976863878525e+00
6.300000000000000000e+03	6.300000000000000000e+02	6.300000000000000000e+03	2.388388313397623808e+00
6.310000000000000000e+03	6.310000000000000000e+02	6.310000000000000000e+03	2.348903262066596387e+00
6.320000000000000000e+03	6.320000000000000000e+02	6.320000000000000000e+03	2.386936402895236231e+00
6.330000000000000000e+03	6.330000000000000000e+02	6.330000000000000000e+03	2.421931271723112289e+00
6.340000000000000000e+03	6.340000000000000000e+02	6.340000000000000000e+03	2.454851393565792073e+00
6.350000000000000000e+03	6.350000000000000000e+02	6.350000000000000000e+03	2.435776059673514293e+00
6.360000000000000000e+03	6.360000000000000000e+02	6.360000000000000000e+03	2.354701925546268448e+00
6.370000000000000000e+03	6.370000000000000000e+02	6.370000000000000000e+03	2.396579132676390334e+00
6.380000000000000000e+03	6.380000000000000000e+02	6.380000000000000000e+03	2.450680530312254302e+00
6.390000000000000000e+03	6.390000000000000000e+02	6.390000000000000000e+03	2.465783559564081795e+00
6.400000000000000000e+03	6.400000000000000000e+02	6.400000000000000000e+03	2.532744682867191344e+00
6.410000000000000000e+03	6.410000000000000000e+02	6.410000000000000000e+03	2.516309412457220951e+00
6.420000000000000000e+03	6.420000000000000000e+02	6.420000000000000000e+03	2.536180197138745207e+00
6.430000000000000000e+03	6.430000000000000000e+02	6.430000000000000000e+03	2.512343318914724399e+00
6.440000000000000000e+03	6.440000000000000000e+02	6.440000000000000000e+03	2.583091860875184942e+00
6.450000000000000000e+03	6.450000000000000000e+02	6.450000000000000000e+03	2.550412981097202714e+00
6.460000000000000000e+03	6.460000000000000000e+02	6.460000000000000000e+03	2.532647785693407982e+00
6.470000000000000000e+03	6.470000000000000000e+02	6.470000000000000000e+03	2.490376853888043751e+00
6.480000000000000000e+03	6.480000000000000000e+02	6.480000000000000000e+03	2.470207643104207040e+00
6.490000000000000000e+03	6.490000000000000000e+02	6.490000000000000000e+03	2.462137787553642099e+00
6.500000000000000000e+03	6.500000000000000000e+02	6.500000000000000000e+03	2.520684289813607482e+00
6.510000000000000000e+03	6.510000000000000000e+02	6.510000000000000000e+03	2.487399864487918943e+00
6.520000000000000000e+03	6.520000000000000000e+02	6.520000000000000000e+03	2.500085187193775926e+00
6.530000000000000000e+03	6.530000000000000000e+02	6.530000000000000000e+03	2.500001679346590677e+00
6.540000000000000000e+03	6.540000000000000000e+02	6.540000000000000000e+03	2.501092441965565794e+00
6.550000000000000000e+03	6.550000000000000000e+02	6.550000000000000000e+03	2.383523834466346525e+00
6.560000000000000000e+03	6.560000000000000000e+02	6.560000000000000000e+03	2.424312355730283475e+00
6.570000000000000000e+03	6.570000000000000000e+02	6.570000000000000000e+03	2.436086310549368861e+00
6.580000000000000000e+03	6.580000000000000000e+02	6.580000000000000000e+03	2.483323255728159928e+00
6.590000000000000000e+03	6.590000000000000000e+02	6.590000000000000000e+03	2.489891495540945243e+00
6.600000000000000000e+03	6.600000000000000000e+02	6.600000000000000000e+03	2.500355926442228149e+00
6.610000000000000000e+03	6.610000000000000000e+02	6.610000000000000000e+03	2.560237431542311537e+00
6.620000000000000000e+03	6.620000000000000000e+02	6.620000000000000000e+03	2.542392287557105668e+00
6.630000000000000000e+03	6.630000000000000000e+02	6.630000000000000000e+03	2.618373799575125727e+00
6.640000000000000000e+03	6.640000000000000000e+02	6.640000000000000000e+03	2.562913739553045023e+00
6.650000000000000000e+03	6.650000000000000000e+02	6.650000000000000000e+03	2.629838846212368075e+00
6.660000000000000000e+03	6.660000000000000000e+02	6.660000000000000000e+03	2.501174133183443171e+00
6.670000000000000000e+03	6.670000000000000000e+02	6.670000000000000000e+03	2.565294329881490309e+00
6.680000000000000000e+03	6.680000000000000000e+02	6.680000000000000000e+03	2.551274855061773650e+00
6.690000000000000000e+03	6.690000000000000000e+02	6.690000000000000000e+03	2.613580657322658762e+00
6.700000000000000000e+03	6.700000000000000000e+02	6.700000000000000000e+03	2.564262502448213521e+00
6.710000000000000000e+03	6.710000000000000000e+02	6.710000000000000000e+03	2.561895747709778348e+00
6.720000000000000000e+03	6.720000000000000000e+02	6.720000000000000000e+03	2.552376638697896993e+00
6.730000000000000000e+03	6.730000000000000000e+02	6.730000000000000000e+03	2.547215931519478005e+00
6.740000000000000000e+03	6.740000000000000000e+02	6.740000000000000000e+03	2.615464179296538738e+00
6.750000000000000000e+03	6.750000000000000000e+02	6.750000000000000000e+03	2.625087183953168868e+00
6.760000000000000000e+03	6.760000000000000000e+02	6.760000000000000000e+03	2.575910195042900863e+00
6.770000000000000000e+03	6.770000000000000000e+02	6.770000000000000000e+03	2.642636070841097862e+00
6.780000000000000000e+03	6.780000000000000000e+02	6.780000000000000000e+03	2.572140308672613784e+00
6.790000000000000000e+03	6.790000000000000000e+02	6.790000000000000000e+03	2.549358409553625027e+00
6.800000000000000000e+03	6.800000000000000000e+02	6.800000000000000000e+03	2.542763492376406198e+00
6.810000000000000000e+03	6.810000000000000000e+02	6.810000000000000000e+03	2.596084023713812527e+00
6.820000000000000000e+03	6.820000000000000000e+02	6.820000000000000000e+03	2.600571306354470646e+00
6.830000000000000000e+03	6.830000000000000000e+02	6.830000000000000000e+03	2.509078070953285167e+00
6.840000000000000000e+03	6.840000000000000000e+02	6.840000000000000000e+03	2.515060017344286081e+00
6.850000000000000000e+03	6.850000000000000000e+02	6.850000000000000000e+03	2.491041805538038112e+00
6.860000000000000000e+03	6.860000000000000000e+02	6.860000000000000000e+03	2.468464257427809727e+00
6.870000000000000000e+03	6.870000000000000000e+02	6.870000000000000000e+03	2.429068858429493272e+00
6.880000000000000000e+03	6.880000000000000000e+02	6.880000000000000000e+03	2.466979475782120179e+00
6.890000000000000000e+03	6.890000000000000000e+02	6.890000000000000000e+03	2.417765002017684850e+00
6.900000000000000000e+03	6.900000000000000000e+02	6.900000000000000000e+03	2.466157791231120555e+00
6.910000000000000000e+03	6.910000000000000000e+02	6.910000000000000000e+03	2.486600530319189595e+00
6.920000000000000000e+03	6.920000000000000000e+02	6.920000000000000000e+03	2.578148934578318396e+00
6.930000000000000000e+03	6.930000000000000000e+02	6.930000000000000000e+03	2.464193547988044131e+00
6.940000000000000000e+03	6.940000000000000000e+02	6.940000000000000000e+03	2.469166994113204616e+00
6.950000000000000000e+03	6.950000000000000000e+02	6.950000000000000000e+03	2.491457692606966035e+00
6.960000000000000000e+03	6.960000000000000000e+02	6.960000000000000000e+03	2.503337057336206595e+00
6.970000000000000000e+03	6.970000000000000000e+02	6.970000000000000000e+03	2.501879479267996587e+00
6.980000000000000000e+03	6.980000000000000000e+02	6.980000000000000000e+03	2.466336357843730731e+00
6.990000000000000000e+03	6.990000000000000000e+02	6.990000000000000000e+03	2.467695580950632905e+00
7.000000000000000000e+03	7.000000000000000000e+02	7.000000000000000000e+03	2.414531743957763155e+00
7.010000000000000000e+03	7.010000000000000000e+02	7.010000000000000000e+03	2.417856267685432048e+00
7.020000000000000000e+03	7.020000000000000000e+02	7.020000000000000000e+03	2.367709075299990307e+00
7.030000000000000000e+03	7.030000000000000000e+02	7.030000000000000000e+03	2.326745872228323631e+00
7.040000000000000000e+03	7.040000000000000000e+02	7.040000000000000000e+03	2.331709213699999950e+00
7.050000000000000000e+03	7.050000000000000000e+02	7.050000000000000000e+03	2.330218345560207016e+00
7.060000000000000000e+03	7.060000000000000000e+02	7.060000000000000000e+03	2.344833430903795701e+00
7.070000000000000000e+03	7.070000000000000000e+02	7.070000000000000000e+03	2.291135922836690764e+00
7.080000000000000000e+03	7.080000000000000000e+02	7.080000000000000000e+03	2.326481575623490006e+00
7.090000000000000000e+03	7.090000000000000000e+02	7.090000000000000000e+03	2.346190245010267184e+00
7.100000000000000000e+03	7.100000000000000000e+02	7.100000000000000000e+03	2.381400099110914770e+00
7.110000000000000000e+03	7.110000000000000000e+02	7.110000000000000000e+03	2.335686668417420897e+00
7.120000000000000000e+03	7.120000000000000000e+02	7.120000000000000000e+03	2.359906042186402875e+00
7.130000000000000000e+03	7.130000000000000000e+02	7.130000000000000000e+03	2.372037772603024841e+00
7.140000000000000000e+03	7.140000000000000000e+02	7.140000000000000000e+03	2.410115850891163536e+00
7.150000000000000000e+03	7.150000000000000000e+02	7.150000000000000000e+03	2.447327934286227968e+00
7.160000000000000000e+03	7.160000000000000000e+02	7.160000000000000000e+03	2.392949766781816034e+00
7.170000000000000000e+03	7.170000000000000000e+02	7.170000000000000000e+03	2.345255025530282200e+00
7.180000000000000000e+03	7.180000000000000000e+02	7.180000000000000000e+03	2.328460743806251010e+00
7.190000000000000000e+03	7.190000000000000000e+02	7.190000000000000000e+03	2.318207832388214040e+00
7.200000000000000000e+03	7.200000000000000000e+02	7.200000000000000000e+03	2.355787696709506829e+00
7.210000000000000000e+03	7.210000000000000000e+02	7.210000000000000000e+03	2.327294198102275224e+00
7.220000000000000000e+03	7.220000000000000000e+02	7.220000000000000000e+03	2.336320026001072137e+00
7.230000000000000000e+03	7.230000000000000000e+02	7.230000000000000000e+03	2.235208446268885485e+00
7.240000000000000000e+03	7.240000000000000000e+02	7.240000000000000000e+03	2.282173956755911615e+00
7.250000000000000000e+03	7.250000000000000000e+02	7.250000000000000000e+03	2.298698930316341205e+00
7.260000000000000000e+03	7.260000000000000000e+02	7.260000000000000000e+03	2.278222234348571629e+00
7.270000000000000000e+03	7.270000000000000000e+02	7.270000000000000000e+03	2.284841614735664717e+00
7.280000000000000000e+03	7.280000000000000000e+02	7.280000000000000000e+03	2.320616572347032669e+00
7.290000000000000000e+03	7.290000000000000000e+02	7.290000000000000000e+03	2.282824296182541346e+00
7.300000000000000000e+03	7.300000000000000000e+02	7.300000000000000000e+03	2.318068391060638334e+00
7.310000000000000000e+03	7.310000000000000000e+02	7.310000000000000000e+03	2.304983763798371221e+00
7.320000000000000000e+03	7.320000000000000000e+02	7.320000000000000000e+03	2.240750479895340597e+00
7.330000000000000000e+03	7.330000000000000000e+02	7.330000000000000000e+03	2.273008917528679618e+00
7.340000000000000000e+03	7.340000000000000000e+02	7.340000000000000000e+03	2.317013749866192018e+00
7.350000000000000000e+03	7.350000000000000000e+02	7.350000000000000000e+03	2.372529989798085825e+00
7.360000000000000000e+03	7.360000000000000000e+02	7.360000000000000000e+03	2.364445179587856494e+00
7.370000000000000000e+03	7.370000000000000000e+02	7.370000000000000000e+03	2.387815275969663364e+00
7.380000000000000000e+03	7.380000000000000000e+02	7.380000000000000000e+03	2.296396566322548960e+00
7.390000000000000000e+03	7.390000000000000000e+02	7.390000000000000000e+03	2.335619252007795410e+00
7.400000000000000000e+03	7.400000000000000000e+02	7.400000000000000000e+03	2.374215989291832862e+00
7.410000000000000000e+03	7.410000000000000000e+02	7.410000000000000000e+03	2.302309073268996809e+00
7.420000000000000000e+03	7.420000000000000000e+02	7.420000000000000000e+03	2.314320822919877507e+00
7.430000000000000000e+03	7.430000000000000000e+02	7.430000000000000000e+03	2.338847450751640356e+00
7.440000000000000000e+03	7.440000000000000000e+02	7.440000000000000000e+03	2.357556716261098639e+00
7.450000000000000000e+03	7.450000000000000000e+02	7.450000000000000000e+03	2.258471836529325039e+00
7.460000000000000000e+03	7.460000000000000000e+02	7.460000000000000000e+03	2.312827866747447114e+00
7.470000000000000000e+03	7.470000000000000000e+02	7.470000000000000000e+03	2.439113622712050233e+00
7.480000000000000000e+03	7.480000000000000000e+02	7.480000000000000000e+03	2.363100436228537493e+00
7.490000000000000000e+03	7.490000000000000000e+02	7.490000000000000000e+03	2.403577768549870264e+00
7.500000000000000000e+03	7.500000000000000000e+02	7.500000000000000000e+03	2.418595407863398883e+00
7.510000000000000000e+03	7.510000000000000000e+02	7.510000000000000000e+03	2.423455242196211223e+00
7.520000000000000000e+03	7.520000000000000000e+02	7.520000000000000000e+03	2.447786315577006988e+00
7.530000000000000000e+03	7.530000000000000000e+02	7.530000000000000000e+03	2.365826853646336492e+00
7.540000000000000000e+03	7.540000000000000000e+02	7.540000000000000000e+03	2.431537731678575120e+00
7.550000000000000000e+03	7.550000000000000000e+02	7.550000000000000000e+03	2.367877148596940096e+00
7.560000000000000000e+03	7.560000000000000000e+02	7.560000000000000000e+03	2.410934450675159990e+00
7.570000000000000000e+03	7.570000000000000000e+02	7.570000000000000000e+03	2.459650664225320860e+00
7.580000000000000000e+03	7.580000000000000000e+02	7.580000000000000000e+03	2.432038713483053005e+00
7.590000000000000000e+03	7.590000000000000000e+02	7.590000000000000000e+03	2.411983213525866976e+00
7.600000000000000000e+03	7.600000000000000000e+02	7.600000000000000000e+03	2.412136158369428074e+00
7.610000000000000000e+03	7.610000000000000000e+02	7.610000000000000000e+03	2.412211272484296565e+00
7.620000000000000000e+03	7.620000000000000000e+02	7.620000000000000000e+03	2.422855449816748497e+00
7.630000000000000000e+03	7.630000000000000000e+02	7.630000000000000000e+03	2.477228791121821594e+00
7.640000000000000000e+03	7.640000000000000000e+02	7.640000000000000000e+03	2.461362173957017951e+00
7.650000000000000000e+03	7.650000000000000000e+02	7.650000000000000000e+03	2.446835721831477795e+00
7.660000000000000000e+03	7.660000000000000000e+02	7.660000000000000000e+03	2.526210546076178343e+00
7.670000000000000000e+03	7.670000000000000000e+02	7.670000000000000000e+03	2.595056130448150533e+00
7.680000000000000000e+03	7.680000000000000000e+02	7.680000000000000000e+03	2.565290803744964876e+00
7.690000000000000000e+03	7.690000000000000000e+02	7.690000000000000000e+03	2.460538046531509426e+00
7.700000000000000000e+03	7.700000000000000000e+02	7.700000000000000000e+03	2.480306104283021007e+00
7.710000000000000000e+03	7.710000000000000000e+02	7.710000000000000000e+03	2.440074635960091332e+00
7.720000000000000000e+03	7.720000000000000000e+02	7.720000000000000000e+03	2.531115282935392674e+00
7.730000000000000000e+03	7.730000000000000000e+02	7.730000000000000000e+03	2.483101508596449847e+00
7.740000000000000000e+03	7.740000000000000000e+02	7.740000000000000000e+03	2.469506370253532701e+00
7.750000000000000000e+03	7.750000000000000000e+02	7.750000000000000000e+03	2.391331662704748062e+00
7.760000000000000000e+03	7.760000000000000000e+02	7.760000000000000000e+03	2.434740005406470953e+00
7.770000000000000000e+03	7.770000000000000000e+02	7.770000000000000000e+03	2.426713300683188024e+00
7.780000000000000000e+03	7.780000000000000000e+02	7.780000000000000000e+03	2.333410289445780883e+00
7.790000000000000000e+03	7.790000000000000000e+02	7.790000000000000000e+03	2.383671502592654257e+00
7.800000000000000000e+03	7.800000000000000000e+02	7.800000000000000000e+03	2.402304070574400985e+00
7.810000000000000000e+03	7.810000000000000000e+02	7.810000000000000000e+03	2.398170090660705966e+00
7.820000000000000000e+03	7.820000000000000000e+02	7.820000000000000000e+03	2.340929918479173644e+00
7.830000000000000000e+03	7.830000000000000000e+02	7.830000000000000000e+03	2.270480913087391528e+00
7.840000000000000000e+03	7.840000000000000000e+02	7.840000000000000000e+03	2.462463564436684571e+00
7.850000000000000000e+03	7.850000000000000000e+02	7.850000000000000000e+03	2.378936164753355342e+00
7.860000000000000000e+03	7.860000000000000000e+02	7.860000000000000000e+03	2.356559460907817982e+00
7.870000000000000000e+03	7.870000000000000000e+02	7.870000000000000000e+03	2.444422161839035379e+00
7.880000000000000000e+03	7.880000000000000000e+02	7.880000000000000000e+03	2.413019898857883483e+00
7.890000000000000000e+03	7.890000000000000000e+02	7.890000000000000000e+03	2.366992267409397055e+00
7.900000000000000000e+03	7.900000000000000000e+02	7.900000000000000000e+03	2.355991501360867879e+00
7.910000000000000000e+03	7.910000000000000000e+02	7.910000000000000000e+03	2.346917244411530046e+00
7.920000000000000000e+03	7.920000000000000000e+02	7.920000000000000000e+03	2.408711359477828662e+00
7.930000000000000000e+03	7.930000000000000000e+02	7.930000000000000000e+03	2.366791163071173987e+00
7.940000000000000000e+03	7.940000000000000000e+02	7.940000000000000000e+03	2.392723407275930469e+00
7.950000000000000000e+03	7.950000000000000000e+02	7.950000000000000000e+03	2.336176049005725286e+00
7.960000000000000000e+03	7.960000000000000000e+02	7.960000000000000000e+03	2.296815567330024344e+00
7.970000000000000000e+03	7.970000000000000000e+02	7.970000000000000000e+03	2.287346788377818463e+00
7.980000000000000000e+03	7.980000000000000000e+02	7.980000000000000000e+03	2.346165164602838971e+00
7.990000000000000000e+03	7.990000000000000000e+02	7.990000000000000000e+03	2.351359222148285077e+00
8.000000000000000000e+03	8.000000000000000000e+02	8.000000000000000000e+03	2.386666677327177410e+00
8.010000000000000000e+03	8.010000000000000000e+02	8.010000000000000000e+03	2.403653199587600486e+00
8.020000000000000000e+03	8.020000000000000000e+02	8.020000000000000000e+03	2.422624950663804455e+00
8.030000000000000000e+03	8.030000000000000000e+02	8.030000000000000000e+03	2.368405844419129824e+00
8.040000000000000000e+03	8.040000000000000000e+02	8.040000000000000000e+03	2.332391902385376525e+00
8.050000000000000000e+03	8.050000000000000000e+02	8.050000000000000000e+03	2.329880827165781376e+00
8.060000000000000000e+03	8.060000000000000000e+02	8.060000000000000000e+03	2.330651700129951376e+00
8.070000000000000000e+03	8.070000000000000000e+02	8.070000000000000000e+03	2.424145878302189860e+00
8.080000000000000000e+03	8.080000000000000000e+02	8.080000000000000000e+03	2.358869553858466972e+00
8.090000000000000000e+03	8.090000000000000000e+02	8.090000000000000000e+03	2.341445752603799058e+00
8.100000000000000000e+03	8.100000000000000000e+02	8.100000000000000000e+03	2.421581707470574329e+00
8.110000000000000000e+03	8.110000000000000000e+02	8.110000000000000000e+03	2.404851546875606427e+00
8.120000000000000000e+03	8.120000000000000000e+02	8.120000000000000000e+03	2.400439971126399286e+00
8.130000000000000000e+03	8.130000000000000000e+02	8.130000000000000000e+03	2.318633506857813664e+00
8.140000000000000000e+03	8.140000000000000000e+02	8.140000000000000000e+03	2.363471122027854143e+00
8.150000000000000000e+03	8.150000000000000000e+02	8.150000000000000000e+03	2.342575938002545932e+00
8.160000000000000000e+03	8.160000000000000000e+02	8.160000000000000000e+03	2.362419029319342556e+00
8.170000000000000000e+03	8.170000000000000000e+02	8.170000000000000000e+03	2.356330006565893420e+00
8.180000000000000000e+03	8.180000000000000000e+02	8.180000000000000000e+03	2.378848528978905197e+00
8.190000000000000000e+03	8.190000000000000000e+02	8.190000000000000000e+03	2.325147912326334776e+00
8.200000000000000000e+03	8.200000000000000000e+02	8.200000000000000000e+03	2.337792855663547886e+00
8.210000000000000000e+03	8.210000000000000000e+02	8.210000000000000000e+03	2.352397998920261024e+00
8.220000000000000000e+03	8.220000000000000000e+02	8.220000000000000000e+03	2.413541233459678637e+00
8.230000000000000000e+03	8.230000000000000000e+02	8.230000000000000000e+03	2.490750652641253726e+00
8.240000000000000000e+03	8.240000000000000000e+02	8.240000000000000000e+03	2.494087873896618124e+00
8.250000000000000000e+03	8.250000000000000000e+02	8.250000000000000000e+03	2.365407538610426297e+00
8.260000000000000000e+03	8.260000000000000000e+02	8.260000000000000000e+03	2.407097640945015993e+00
8.270000000000000000e+03	8.270000000000000000e+02	8.270000000000000000e+03	2.298166875694386935e+00
8.280000000000000000e+03	8.280000000000000000e+02	8.280000000000000000e+03	2.275816360753992740e+00
8.290000000000000000e+03	8.290000000000000000e+02	8.290000000000000000e+03	2.300667938054231421e+00
8.300000000000000000e+03	8.300000000000000000e+02	8.300000000000000000e+03	2.341199213465734008e+00
8.310000000000000000e+03	8.310000000000000000e+02	8.310000000000000000e+03	2.234663606353203047e+00
8.320000000000000000e+03	8.320000000000000000e+02	8.320000000000000000e+03	2.279790252553441920e+00
8.330000000000000000e+03	8.330000000000000000e+02	8.330000000000000000e+03	2.294656573161109048e+00
8.340000000000000000e+03	8.340000000000000000e+02	8.340000000000000000e+03	2.333520133205110536e+00
8.350000000000000000e+03	8.350000000000000000e+02	8.350000000000000000e+03	2.394634743331954141e+00
8.360000000000000000e+03	8.360000000000000000e+02	8.360000000000000000e+03	2.427593104468039886e+00
8.370000000000000000e+03	8.370000000000000000e+02	8.370000000000000000e+03	2.450314444616651155e+00
8.380000000000000000e+03	8.380000000000000000e+02	8.380000000000000000e+03	2.442482611832180961e+00
8.390000000000000000e+03	8.390000000000000000e+02	8.390000000000000000e+03	2.445035641413849437e+00
8.400000000000000000e+03	8.400000000000000000e+02	8.400000000000000000e+03	2.341201375541637208e+00
8.410000000000000000e+03	8.410000000000000000e+02	8.410000000000000000e+03	2.340139935272004479e+00
8.420000000000000000e+03	8.420000000000000000e+02	8.420000000000000000e+03	2.467473981672604566e+00
8.430000000000000000e+03	8.430000000000000000e+02	8.430000000000000000e+03	2.481318729190104655e+00
8.440000000000000000e+03	8.440000000000000000e+02	8.440000000000000000e+03	2.483733400309745321e+00
8.450000000000000000e+03	8.450000000000000000e+02	8.450000000000000000e+03	2.599367530970455586e+00
8.460000000000000000e+03	8.460000000000000000e+02	8.460000000000000000e+03	2.509836973052251174e+00
8.470000000000000000e+03	8.470000000000000000e+02	8.470000000000000000e+03	2.528179462318892678e+00
8.480000000000000000e+03	8.480000000000000000e+02	8.480000000000000000e+03	2.602765999028930910e+00
8.490000000000000000e+03	8.490000000000000000e+02	8.490000000000000000e+03	2.570191005410861429e+00
8.500000000000000000e+03	8.500000000000000000e+02	8.500000000000000000e+03	2.644888957859734990e+00
8.510000000000000000e+03	8.510000000000000000e+02	8.510000000000000000e+03	2.588152072519822156e+00
8.520000000000000000e+03	8.520000000000000000e+02	8.520000000000000000e+03	2.562459598358417079e+00
8.530000000000000000e+03	8.530000000000000000e+02	8.530000000000000000e+03	2.551461164036948670e+00
8.540000000000000000e+03	8.540000000000000000e+02	8.540000000000000000e+03	2.526926337182439308e+00
8.550000000000000000e+03	8.550000000000000000e+02	8.550000000000000000e+03	2.478257035727222224e+00
8.560000000000000000e+03	8.560000000000000000e+02	8.560000000000000000e+03	2.536363017907369954e+00
8.570000000000000000e+03	8.570000000000000000e+02	8.570000000000000000e+03	2.556214239612201844e+00
8.580000000000000000e+03	8.580000000000000000e+02	8.580000000000000000e+03	2.546146330944856206e+00
8.590000000000000000e+03	8.590000000000000000e+02	8.590000000000000000e+03	2.520265419809262664e+00
8.600000000000000000e+03	8.600000000000000000e+02	8.600000000000000000e+03	2.581814392131956293e+00
8.610000000000000000e+03	8.610000000000000000e+02	8.610000000000000000e+03	2.578395851729933685e+00
8.620000000000000000e+03	8.620000000000000000e+02	8.620000000000000000e+03	2.548573837855834245e+00
8.630000000000000000e+03	8.630000000000000000e+02	8.630000000000000000e+03	2.548643992730170726e+00
8.640000000000000000e+03	8.640000000000000000e+02	8.640000000000000000e+03	2.566458066600442400e+00
8.650000000000000000e+03	8.650000000000000000e+02	8.650000000000000000e+03	2.553831110674699367e+00
8.660000000000000000e+03	8.660000000000000000e+02	8.660000000000000000e+03	2.568118935609255526e+00
8.670000000000000000e+03	8.670000000000000000e+02	8.670000000000000000e+03	2.575868655146972053e+00
8.680000000000000000e+03	8.680000000000000000e+02	8.680000000000000000e+03	2.528244921334995343e+00
8.690000000000000000e+03	8.690000000000000000e+02	8.690000000000000000e+03	2.521619095691631340e+00
8.700000000000000000e+03	8.700000000000000000e+02	8.700000000000000000e+03	2.533860701808998250e+00
8.710000000000000000e+03	8.710000000000000000e+02	8.710000000000000000e+03	2.534738355538852073e+00
8.720000000000000000e+03	8.720000000000000000e+02	8.720000000000000000e+03	2.536354935050531889e+00
8.730000000000000000e+03	8.730000000000000000e+02	8.730000000000000000e+03	2.598049228147198519e+00
8.740000000000000000e+03	8.740000000000000000e+02	8.740000000000000000e+03	2.649941807804728544e+00
8.750000000000000000e+03	8.750000000000000000e+02	8.750000000000000000e+03	2.578939786357701269e+00
8.760000000000000000e+03	8.760000000000000000e+02	8.760000000000000000e+03	2.667844984950567877e+00
8.770000000000000000e+03	8.770000000000000000e+02	8.770000000000000000e+03	2.638604531130449349e+00
8.780000000000000000e+03	8.780000000000000000e+02	8.780000000000000000e+03	2.720578150078082125e+00
8.790000000000000000e+03	8.790000000000000000e+02	8.790000000000000000e+03	2.751309870959295356e+00
8.800000000000000000e+03	8.800000000000000000e+02	8.800000000000000000e+03	2.684512913059608152e+00
8.810000000000000000e+03	8.810000000000000000e+02	8.810000000000000000e+03	2.635198193282085821e+00
8.820000000000000000e+03	8.820000000000000000e+02	8.820000000000000000e+03	2.616586054570877895e+00
8.830000000000000000e+03	8.830000000000000000e+02	8.830000000000000000e+03	2.642077112107813264e+00
8.840000000000000000e+03	8.840000000000000000e+02	8.840000000000000000e+03	2.633803392603216942e+00
8.850000000000000000e+03	8.850000000000000000e+02	8.850000000000000000e+03	2.590171707041787563e+00
8.860000000000000000e+03	8.860000000000000000e+02	8.860000000000000000e+03	2.712651928067170815e+00
8.870000000000000000e+03	8.870000000000000000e+02	8.870000000000000000e+03	2.654434521374557931e+00
8.880000000000000000e+03	8.880000000000000000e+02	8.880000000000000000e+03	2.690042749879660189e+00
8.890000000000000000e+03	8.890000000000000000e+02	8.890000000000000000e+03	2.685924197927057389e+00
8.900000000000000000e+03	8.900000000000000000e+02	8.900000000000000000e+03	2.664330956551455909e+00
8.910000000000000000e+03	8.910000000000000000e+02	8.910000000000000000e+03	2.710890462133416889e+00
8.920000000000000000e+03	8.920000000000000000e+02	8.920000000000000000e+03	2.634906016632313275e+00
8.930000000000000000e+03	8.930000000000000000e+02	8.930000000000000000e+03	2.722041784160311284e+00
8.940000000000000000e+03	8.940000000000000000e+02	8.940000000000000000e+03	2.665988967971371082e+00
8.950000000000000000e+03	8.950000000000000000e+02	8.950000000000000000e+03	2.621370137006459711e+00
8.960000000000000000e+03	8.960000000000000000e+02	8.960000000000000000e+03	2.677042515837359193e+00
8.970000000000000000e+03	8.970000000000000000e+02	8.970000000000000000e+03	2.697717984186329687e+00
8.980000000000000000e+03	8.980000000000000000e+02	8.980000000000000000e+03	2.707333299979310492e+00
8.990000000000000000e+03	8.990000000000000000e+02	8.990000000000000000e+03	2.639185244049838897e+00
9.000000000000000000e+03	9.000000000000000000e+02	9.000000000000000000e+03	2.668270289579632415e+00
9.010000000000000000e+03	9.010000000000000000e+02	9.010000000000000000e+03	2.638244911308599061e+00
9.020000000000000000e+03	9.020000000000000000e+02	9.020000000000000000e+03	2.645656316003671460e+00
9.030000000000000000e+03	9.030000000000000000e+02	9.030000000000000000e+03	2.685165751887214292e+00
9.040000000000000000e+03	9.040000000000000000e+02	9.040000000000000000e+03	2.737829742874278605e+00
9.050000000000000000e+03	9.050000000000000000e+02	9.050000000000000000e+03	2.715401876469101694e+00
9.060000000000000000e+03	9.060000000000000000e+02	9.060000000000000000e+03	2.728182824704827425e+00
9.070000000000000000e+03	9.070000000000000000e+02	9.070000000000000000e+03	2.695098468804529190e+00
9.080000000000000000e+03	9.080000000000000000e+02	9.080000000000000000e+03	2.714448489120183883e+00
9.090000000000000000e+03	9.090000000000000000e+02	9.090000000000000000e+03	2.740561418686463302e+00
9.100000000000000000e+03	9.100000000000000000e+02	9.100000000000000000e+03	2.838852404482500980e+00
9.110000000000000000e+03	9.110000000000000000e+02	9.110000000000000000e+03	2.810187131646517678e+00
9.120000000000000000e+03	9.120000000000000000e+02	9.120000000000000000e+03	2.827900830164657542e+00
9.130000000000000000e+03	9.130000000000000000e+02	9.130000000000000000e+03	2.750055219352423475e+00
9.140000000000000000e+03	9.140000000000000000e+02	9.140000000000000000e+03	2.706437164878637169e+00
9.150000000000000000e+03	9.150000000000000000e+02	9.150000000000000000e+03	2.726095389500039712e+00
9.160000000000000000e+03	9.160000000000000000e+02	9.160000000000000000e+03	2.724031673597226533e+00
9.170000000000000000e+03	9.170000000000000000e+02	9.170000000000000000e+03	2.739446179420999439e+00
9.180000000000000000e+03	9.180000000000000000e+02	9.180000000000000000e+03	2.765660443072068375e+00
9.190000000000000000e+03	9.190000000000000000e+02	9.190000000000000000e+03	2.737118049143255849e+00
9.200000000000000000e+03	9.200000000000000000e+02	9.200000000000000000e+03	2.785373240360401237e+00
9.210000000000000000e+03	9.210000000000000000e+02	9.210000000000000000e+03	2.816422326397273412e+00
9.220000000000000000e+03	9.220000000000000000e+02	9.220000000000000000e+03	2.757244407468581571e+00
9.230000000000000000e+03	9.230000000000000000e+02	9.230000000000000000e+03	2.730048078730159311e+00
9.240000000000000000e+03	9.240000000000000000e+02	9.240000000000000000e+03	2.774940087674954370e+00
9.250000000000000000e+03	9.250000000000000000e+02	9.250000000000000000e+03	2.664461552144955281e+00
9.260000000000000000e+03	9.260000000000000000e+02	9.260000000000000000e+03	2.666492468633684609e+00
9.270000000000000000e+03	9.270000000000000000e+02	9.270000000000000000e+03	2.700949791494856367e+00
9.280000000000000000e+03	9.280000000000000000e+02	9.280000000000000000e+03	2.651962469195887184e+00
9.290000000000000000e+03	9.290000000000000000e+02	9.290000000000000000e+03	2.651076224475386489e+00
9.300000000000000000e+03	9.300000000000000000e+02	9.300000000000000000e+03	2.687743276155679872e+00
9.310000000000000000e+03	9.310000000000000000e+02	9.310000000000000000e+03	2.663136084618284105e+00
9.320000000000000000e+03	9.320000000000000000e+02	9.320000000000000000e+03	2.679923317112867576e+00
9.330000000000000000e+03	9.330000000000000000e+02	9.330000000000000000e+03	2.726633332179568381e+00
9.340000000000000000e+03	9.340000000000000000e+02	9.340000000000000000e+03	2.734642630397071006e+00
9.350000000000000000e+03	9.350000000000000000e+02	9.350000000000000000e+03	2.745723111913450420e+00
9.360000000000000000e+03	9.360000000000000000e+02	9.360000000000000000e+03	2.756710585910219002e+00
9.370000000000000000e+03	9.370000000000000000e+02	9.370000000000000000e+03	2.757804719613396571e+00
9.380000000000000000e+03	9.380000000000000000e+02	9.380000000000000000e+03	2.709729205126035545e+00
9.390000000000000000e+03	9.390000000000000000e+02	9.390000000000000000e+03	2.590555320060711875e+00
9.400000000000000000e+03	9.400000000000000000e+02	9.400000000000000000e+03	2.678392693721945772e+00
9.410000000000000000e+03	9.410000000000000000e+02	9.410000000000000000e+03	2.662185931847516507e+00
9.420000000000000000e+03	9.420000000000000000e+02	9.420000000000000000e+03	2.627563498175798262e+00
9.430000000000000000e+03	9.430000000000000000e+02	9.430000000000000000e+03	2.651907222710068179e+00
9.440000000000000000e+03	9.440000000000000000e+02	9.440000000000000000e+03	2.723828186602350154e+00
9.450000000000000000e+03	9.450000000000000000e+02	9.450000000000000000e+03	2.679858433620645464e+00
9.460000000000000000e+03	9.460000000000000000e+02	9.460000000000000000e+03	2.672237912670948123e+00
9.470000000000000000e+03	9.470000000000000000e+02	9.470000000000000000e+03	2.656395523760227917e+00
9.480000000000000000e+03	9.480000000000000000e+02	9.480000000000000000e+03	2.681940616679514555e+00
9.490000000000000000e+03	9.490000000000000000e+02	9.490000000000000000e+03	2.667238849077380181e+00
9.500000000000000000e+03	9.500000000000000000e+02	9.500000000000000000e+03	2.608190657922310418e+00
9.510000000000000000e+03	9.510000000000000000e+02	9.510000000000000000e+03	2.644707971586853112e+00
9.520000000000000000e+03	9.520000000000000000e+02	9.520000000000000000e+03	2.695436092983433785e+00
9.530000000000000000e+03	9.530000000000000000e+02	9.530000000000000000e+03	2.658545023116015038e+00
9.540000000000000000e+03	9.540000000000000000e+02	9.540000000000000000e+03	2.682511374402169579e+00
9.550000000000000000e+03	9.550000000000000000e+02	9.550000000000000000e+03	2.678599780785197559e+00
9.560000000000000000e+03	9.560000000000000000e+02	9.560000000000000000e+03	2.670119163731409007e+00
9.570000000000000000e+03	9.570000000000000000e+02	9.570000000000000000e+03	2.704502338181923093e+00
9.580000000000000000e+03	9.580000000000000000e+02	9.580000000000000000e+03	2.641018558303009467e+00
9.590000000000000000e+03	9.590000000000000000e+02	9.590000000000000000e+03	2.603830413393809717e+00
9.600000000000000000e+03	9.600000000000000000e+02	9.600000000000000000e+03	2.672541193886807331e+00
9.610000000000000000e+03	9.610000000000000000e+02	9.610000000000000000e+03	2.683250217746137700e+00
9.620000000000000000e+03	9.620000000000000000e+02	9.620000000000000000e+03	2.632053512329724843e+00
9.630000000000000000e+03	9.630000000000000000e+02	9.630000000000000000e+03	2.647483789945108246e+00
9.640000000000000000e+03	9.640000000000000000e+02	9.640000000000000000e+03	2.663676206209779629e+00
9.650000000000000000e+03	9.650000000000000000e+02	9.650000000000000000e+03	2.689007926065937415e+00
9.660000000000000000e+03	9.660000000000000000e+02	9.660000000000000000e+03	2.712263011102561627e+00
9.670000000000000000e+03	9.670000000000000000e+02	9.670000000000000000e+03	2.669670943629789850e+00
9.680000000000000000e+03	9.680000000000000000e+02	9.680000000000000000e+03	2.622470832541136776e+00
9.690000000000000000e+03	9.690000000000000000e+02	9.690000000000000000e+03	2.707601193531250505e+00
9.700000000000000000e+03	9.700000000000000000e+02	9.700000000000000000e+03	2.650859992136852750e+00
9.710000000000000000e+03	9.710000000000000000e+02	9.710000000000000000e+03	2.635697952151311974e+00
9.720000000000000000e+03	9.720000000000000000e+02	9.720000000000000000e+03	2.602990854927977438e+00
9.730000000000000000e+03	9.730000000000000000e+02	9.730000000000000000e+03	2.613874571341940456e+00
9.740000000000000000e+03	9.740000000000000000e+02	9.740000000000000000e+03	2.601850592821032926e+00
9.750000000000000000e+03	9.750000000000000000e+02	9.750000000000000000e+03	2.658769992197979271e+00
9.760000000000000000e+03	9.760000000000000000e+02	9.760000000000000000e+03	2.664663728842290080e+00
9.770000000000000000e+03	9.770000000000000000e+02	9.770000000000000000e+03	2.689759327939311273e+00
9.780000000000000000e+03	9.780000000000000000e+02	9.780000000000000000e+03	2.662757189539824321e+00
9.790000000000000000e+03	9.790000000000000000e+02	9.790000000000000000e+03	2.589637303080246422e+00
9.800000000000000000e+03	9.800000000000000000e+02	9.800000000000000000e+03	2.628495347574735241e+00
9.810000000000000000e+03	9.810000000000000000e+02	9.810000000000000000e+03	2.552339467584268551e+00
9.820000000000000000e+03	9.820000000000000000e+02	9.820000000000000000e+03	2.636442453338772918e+00
9.830000000000000000e+03	9.830000000000000000e+02	9.830000000000000000e+03	2.691932237992236132e+00
9.840000000000000000e+03	9.840000000000000000e+02	9.840000000000000000e+03	2.663873424481810304e+00
9.850000000000000000e+03	9.850000000000000000e+02	9.850000000000000000e+03	2.681670927191726062e+00
9.860000000000000000e+03	9.860000000000000000e+02	9.860000000000000000e+03	2.643956969938163759e+00
9.870000000000000000e+03	9.870000000000000000e+02	9.870000000000000000e+03	2.608235179004745330e+00
9.880000000000000000e+03	9.880000000000000000e+02	9.880000000000000000e+03	2.572131238691111044e+00
9.890000000000000000e+03	9.890000000000000000e+02	9.890000000000000000e+03	2.587510052000702387e+00
9.900000000000000000e+03	9.900000000000000000e+02	9.900000000000000000e+03	2.575821681785218864e+00
9.910000000000000000e+03	9.910000000000000000e+02	9.910000000000000000e+03	2.570522056373482744e+00
9.920000000000000000e+03	9.920000000000000000e+02	9.920000000000000000e+03	2.586606572586815922e+00
9.930000000000000000e+03	9.930000000000000000e+02	9.930000000000000000e+03	2.674420564768343667e+00
9.940000000000000000e+03	9.940000000000000000e+02	9.940000000000000000e+03	2.593443598028927877e+00
9.950000000000000000e+03	9.950000000000000000e+02	9.950000000000000000e+03	2.544768202653592049e+00
9.960000000000000000e+03	9.960000000000000000e+02	9.960000000000000000e+03	2.537111678570846518e+00
9.970000000000000000e+03	9.970000000000000000e+02	9.970000000000000000e+03	2.603137391830166347e+00
9.980000000000000000e+03	9.980000000000000000e+02	9.980000000000000000e+03	2.507856898651351418e+00
9.990000000000000000e+03	9.990000000000000000e+02	9.990000000000000000e+03	2.553099448851404496e+00
1.000000000000000000e+04	1.000000000000000000e+03	1.000000000000000000e+04	2.540544712804522209e+00
1.001000000000000000e+04	1.001000000000000000e+03	1.001000000000000000e+04	2.641960600933095815e+00
1.002000000000000000e+04	1.002000000000000000e+03	1.002000000000000000e+04	2.596790860389377453e+00
1.003000000000000000e+04	1.003000000000000000e+03	1.003000000000000000e+04	2.588671914050559408e+00
1.004000000000000000e+04	1.004000000000000000e+03	1.004000000000000000e+04	2.663891983788212237e+00
1.005000000000000000e+04	1.005000000000000000e+03	1.005000000000000000e+04	2.741485378549249674e+00
1.006000000000000000e+04	1.006000000000000000e+03	1.006000000000000000e+04	2.693686584557152930e+00
1.007000000000000000e+04	1.007000000000000000e+03	1.007000000000000000e+04	2.683845489844129073e+00
1.008000000000000000e+04	1.008000000000000000e+03	1.008000000000000000e+04	2.698621331445419713e+00
1.009000000000000000e+04	1.009000000000000000e+03	1.009000000000000000e+04	2.722260419922342578e+00
1.010000000000000000e+04	1.010000000000000000e+03	1.010000000000000000e+04	2.713109443713067837e+00
1.011000000000000000e+04	1.011000000000000000e+03	1.011000000000000000e+04	2.705570448398317396e+00
1.012000000000000000e+04	1.012000000000000000e+03	1.012000000000000000e+04	2.691388333978552261e+00
1.013000000000000000e+04	1.013000000000000000e+03	1.013000000000000000e+04	2.666767993253074120e+00
1.014000000000000000e+04	1.014000000000000000e+03	1.014000000000000000e+04	2.704043155079942640e+00
1.015000000000000000e+04	1.015000000000000000e+03	1.015000000000000000e+04	2.741074453351819873e+00
1.016000000000000000e+04	1.016000000000000000e+03	1.016000000000000000e+04	2.722762504120364024e+00
1.017000000000000000e+04	1.017000000000000000e+03	1.017000000000000000e+04	2.770122127558920955e+00
1.018000000000000000e+04	1.018000000000000000e+03	1.018000000000000000e+04	2.791037330727572652e+00
1.019000000000000000e+04	1.019000000000000000e+03	1.019000000000000000e+04	2.758338844863094330e+00
1.020000000000000000e+04	1.020000000000000000e+03	1.020000000000000000e+04	2.750991603586747214e+00
1.021000000000000000e+04	1.021000000000000000e+03	1.021000000000000000e+04	2.844706266629215108e+00
1.022000000000000000e+04	1.022000000000000000e+03	1.022000000000000000e+04	2.736095836914067991e+00
1.023000000000000000e+04	1.023000000000000000e+03	1.023000000000000000e+04	2.774493015983241939e+00
1.024000000000000000e+04	1.024000000000000000e+03	1.024000000000000000e+04	2.831543735336497392e+00
1.025000000000000000e+04	1.025000000000000000e+03	1.025000000000000000e+04	2.824355158318549996e+00
1.026000000000000000e+04	1.026000000000000000e+03	1.026000000000000000e+04	2.730900657248092056e+00
1.027000000000000000e+04	1.027000000000000000e+03	1.027000000000000000e+04	2.726427789556403969e+00
1.028000000000000000e+04	1.028000000000000000e+03	1.028000000000000000e+04	2.746714547658954952e+00
1.029000000000000000e+04	1.029000000000000000e+03	1.029000000000000000e+04	2.737949554586631251e+00
1.030000000000000000e+04	1.030000000000000000e+03	1.030000000000000000e+04	2.745058206787404309e+00
1.031000000000000000e+04	1.031000000000000000e+03	1.031000000000000000e+04	2.761045521614075682e+00
1.032000000000000000e+04	1.032000000000000000e+03	1.032000000000000000e+04	2.764708511029994931e+00
1.033000000000000000e+04	1.033000000000000000e+03	1.033000000000000000e+04	2.773979518797677901e+00
1.034000000000000000e+04	1.034000000000000000e+03	1.034000000000000000e+04	2.781096134744871495e+00
1.035000000000000000e+04	1.035000000000000000e+03	1.035000000000000000e+04	2.788120291338140877e+00
1.036000000000000000e+04	1.036000000000000000e+03	1.036000000000000000e+04	2.772740261932816974e+00
1.037000000000000000e+04	1.037000000000000000e+03	1.037000000000000000e+04	2.769579009965458027e+00
1.038000000000000000e+04	1.038000000000000000e+03	1.038000000000000000e+04	2.759857729351283595e+00
1.039000000000000000e+04	1.039000000000000000e+03	1.039000000000000000e+04	2.761925972451745981e+00
1.040000000000000000e+04	1.040000000000000000e+03	1.040000000000000000e+04	2.703326927263519419e+00
1.041000000000000000e+04	1.041000000000000000e+03	1.041000000000000000e+04	2.797175486758801899e+00
1.042000000000000000e+04	1.042000000000000000e+03	1.042000000000000000e+04	2.728971763671846240e+00
1.043000000000000000e+04	1.043000000000000000e+03	1.043000000000000000e+04	2.728359796517587199e+00
1.044000000000000000e+04	1.044000000000000000e+03	1.044000000000000000e+04	2.671124541740588665e+00
1.045000000000000000e+04	1.045000000000000000e+03	1.045000000000000000e+04	2.690662891209298024e+00
1.046000000000000000e+04	1.046000000000000000e+03	1.046000000000000000e+04	2.780710602163921852e+00
1.047000000000000000e+04	1.047000000000000000e+03	1.047000000000000000e+04	2.717375077893509960e+00
1.048000000000000000e+04	1.048000000000000000e+03	1.048000000000000000e+04	2.676589344890242472e+00
1.049000000000000000e+04	1.049000000000000000e+03	1.049000000000000000e+04	2.665824365915175687e+00
1.050000000000000000e+04	1.050000000000000000e+03	1.050000000000000000e+04	2.649796845445644422e+00
1.051000000000000000e+04	1.051000000000000000e+03	1.051000000000000000e+04	2.641772387682527423e+00
1.052000000000000000e+04	1.052000000000000000e+03	1.052000000000000000e+04	2.588802948644125301e+00
1.053000000000000000e+04	1.053000000000000000e+03	1.053000000000000000e+04	2.669874450300078195e+00
1.054000000000000000e+04	1.054000000000000000e+03	1.054000000000000000e+04	2.634324371874202431e+00
1.055000000000000000e+04	1.055000000000000000e+03	1.055000000000000000e+04	2.615238921819450280e+00
1.056000000000000000e+04	1.056000000000000000e+03	1.056000000000000000e+04	2.640245573894645759e+00
1.057000000000000000e+04	1.057000000000000000e+03	1.057000000000000000e+04	2.619007132760278633e+00
1.058000000000000000e+04	1.058000000000000000e+03	1.058000000000000000e+04	2.696977034193225542e+00
1.059000000000000000e+04	1.059000000000000000e+03	1.059000000000000000e+04	2.753557722803773533e+00
1.060000000000000000e+04	1.060000000000000000e+03	1.060000000000000000e+04	2.775781055118586416e+00
1.061000000000000000e+04	1.061000000000000000e+03	1.061000000000000000e+04	2.718942610562361306e+00
1.062000000000000000e+04	1.062000000000000000e+03	1.062000000000000000e+04	2.811202858955397677e+00
1.063000000000000000e+04	1.063000000000000000e+03	1.063000000000000000e+04	2.781914156978776198e+00
1.064000000000000000e+04	1.064000000000000000e+03	1.064000000000000000e+04	2.740980507597468474e+00
1.065000000000000000e+04	1.065000000000000000e+03	1.065000000000000000e+04	2.805323316294152214e+00
1.066000000000000000e+04	1.066000000000000000e+03	1.066000000000000000e+04	2.795498416490869165e+00
1.067000000000000000e+04	1.067000000000000000e+03	1.067000000000000000e+04	2.811794934911616028e+00
1.068000000000000000e+04	1.068000000000000000e+03	1.068000000000000000e+04	2.763772492893914468e+00
1.069000000000000000e+04	1.069000000000000000e+03	1.069000000000000000e+04	2.811075521724148096e+00
1.070000000000000000e+04	1.070000000000000000e+03	1.070000000000000000e+04	2.789258570915377877e+00
1.071000000000000000e+04	1.071000000000000000e+03	1.071000000000000000e+04	2.783101096868617841e+00
1.072000000000000000e+04	1.072000000000000000e+03	1.072000000000000000e+04	2.820713889183393608e+00
1.073000000000000000e+04	1.073000000000000000e+03	1.073000000000000000e+04	2.799410902838567416e+00
1.074000000000000000e+04	1.074000000000000000e+03	1.074000000000000000e+04	2.725190100108032532e+00
1.075000000000000000e+04	1.075000000000000000e+03	1.075000000000000000e+04	2.652153629043636940e+00
1.076000000000000000e+04	1.076000000000000000e+03	1.076000000000000000e+04	2.578798237396374482e+00
1.077000000000000000e+04	1.077000000000000000e+03	1.077000000000000000e+04	2.709600214938778340e+00
1.078000000000000000e+04	1.078000000000000000e+03	1.078000000000000000e+04	2.732482822835966552e+00
1.079000000000000000e+04	1.079000000000000000e+03	1.079000000000000000e+04	2.735176203404504847e+00
1.080000000000000000e+04	1.080000000000000000e+03	1.080000000000000000e+04	2.722846508231719032e+00
1.081000000000000000e+04	1.081000000000000000e+03	1.081000000000000000e+04	2.680205919880209731e+00
1.082000000000000000e+04	1.082000000000000000e+03	1.082000000000000000e+04	2.650784898113959898e+00
1.083000000000000000e+04	1.083000000000000000e+03	1.083000000000000000e+04	2.642369414018042484e+00
1.084000000000000000e+04	1.084000000000000000e+03	1.084000000000000000e+04	2.702393396580075713e+00
1.085000000000000000e+04	1.085000000000000000e+03	1.085000000000000000e+04	2.723211882521411997e+00
1.086000000000000000e+04	1.086000000000000000e+03	1.086000000000000000e+04	2.726592532349474851e+00
1.087000000000000000e+04	1.087000000000000000e+03	1.087000000000000000e+04	2.723827163678537389e+00
1.088000000000000000e+04	1.088000000000000000e+03	1.088000000000000000e+04	2.804184663885346485e+00
1.089000000000000000e+04	1.089000000000000000e+03	1.089000000000000000e+04	2.756038865229806678e+00
1.090000000000000000e+04	1.090000000000000000e+03	1.090000000000000000e+04	2.756383086592253395e+00
1.091000000000000000e+04	1.091000000000000000e+03	1.091000000000000000e+04	2.764011690394605036e+00
1.092000000000000000e+04	1.092000000000000000e+03	1.092000000000000000e+04	2.715700283567937134e+00
1.093000000000000000e+04	1.093000000000000000e+03	1.093000000000000000e+04	2.764494690826801104e+00
1.094000000000000000e+04	1.094000000000000000e+03	1.094000000000000000e+04	2.766358312673332431e+00
1.095000000000000000e+04	1.095000000000000000e+03	1.095000000000000000e+04	2.784683191150100434e+00
1.096000000000000000e+04	1.096000000000000000e+03	1.096000000000000000e+04	2.896600798799131571e+00
1.097000000000000000e+04	1.097000000000000000e+03	1.097000000000000000e+04	2.897720543494610279e+00
1.098000000000000000e+04	1.098000000000000000e+03	1.098000000000000000e+04	2.876268012173827771e+00
1.099000000000000000e+04	1.099000000000000000e+03	1.099000000000000000e+04	2.904493366314828240e+00
1.100000000000000000e+04	1.100000000000000000e+03	1.100000000000000000e+04	2.796176163195558395e+00
1.101000000000000000e+04	1.101000000000000000e+03	1.101000000000000000e+04	2.769196533334129295e+00
1.102000000000000000e+04	1.102000000000000000e+03	1.102000000000000000e+04	2.779069288721059738e+00
1.103000000000000000e+04	1.103000000000000000e+03	1.103000000000000000e+04	2.774338734044341948e+00
1.104000000000000000e+04	1.104000000000000000e+03	1.104000000000000000e+04	2.862917991759849734e+00
1.105000000000000000e+04	1.105000000000000000e+03	1.105000000000000000e+04	2.825408743049940163e+00
1.106000000000000000e+04	1.106000000000000000e+03	1.106000000000000000e+04	2.715291130754778237e+00
1.107000000000000000e+04	1.107000000000000000e+03	1.107000000000000000e+04	2.739904326629662545e+00
1.108000000000000000e+04	1.108000000000000000e+03	1.108000000000000000e+04	2.748206734312832022e+00
1.109000000000000000e+04	1.109000000000000000e+03	1.109000000000000000e+04	2.739222229283216237e+00
1.110000000000000000e+04	1.110000000000000000e+03	1.110000000000000000e+04	2.722438013576587768e+00
1.111000000000000000e+04	1.111000000000000000e+03	1.111000000000000000e+04	2.734996181901647283e+00
1.112000000000000000e+04	1.112000000000000000e+03	1.112000000000000000e+04	2.799636460883291988e+00
1.113000000000000000e+04	1.113000000000000000e+03	1.113000000000000000e+04	2.809132808179041874e+00
1.114000000000000000e+04	1.114000000000000000e+03	1.114000000000000000e+04	2.839026200258953025e+00
1.115000000000000000e+04	1.115000000000000000e+03	1.115000000000000000e+04	2.811274092398585722e+00
1.116000000000000000e+04	1.116000000000000000e+03	1.116000000000000000e+04	2.804847760768917286e+00
1.117000000000000000e+04	1.117000000000000000e+03	1.117000000000000000e+04	2.703892620003166769e+00
1.118000000000000000e+04	1.118000000000000000e+03	1.118000000000000000e+04	2.792863581826489749e+00
1.119000000000000000e+04	1.119000000000000000e+03	1.119000000000000000e+04	2.800917932087834128e+00
1.120000000000000000e+04	1.120000000000000000e+03	1.120000000000000000e+04	2.842655344871589662e+00
1.121000000000000000e+04	1.121000000000000000e+03	1.121000000000000000e+04	2.851487995946906828e+00
1.122000000000000000e+04	1.122000000000000000e+03	1.122000000000000000e+04	2.937049100713206240e+00
1.123000000000000000e+04	1.123000000000000000e+03	1.123000000000000000e+04	2.943208896144920317e+00
1.124000000000000000e+04	1.124000000000000000e+03	1.124000000000000000e+04	2.956886004038268290e+00
1.125000000000000000e+04	1.125000000000000000e+03	1.125000000000000000e+04	2.984260975106285851e+00
1.126000000000000000e+04	1.126000000000000000e+03	1.126000000000000000e+04	2.914014518951742794e+00
1.127000000000000000e+04	1.127000000000000000e+03	1.127000000000000000e+04	2.835437282689662108e+00
1.128000000000000000e+04	1.128000000000000000e+03	1.128000000000000000e+04	2.796806961035899430e+00
1.129000000000000000e+04	1.129000000000000000e+03	1.129000000000000000e+04	2.781569054511172201e+00
1.130000000000000000e+04	1.130000000000000000e+03	1.130000000000000000e+04	2.805153681132163790e+00
1.131000000000000000e+04	1.131000000000000000e+03	1.131000000000000000e+04	2.801699828286808192e+00
1.132000000000000000e+04	1.132000000000000000e+03	1.132000000000000000e+04	2.713476282408143536e+00
1.133000000000000000e+04	1.133000000000000000e+03	1.133000000000000000e+04	2.768508041288781918e+00
1.134000000000000000e+04	1.134000000000000000e+03	1.134000000000000000e+04	2.789430825432474670e+00
1.135000000000000000e+04	1.135000000000000000e+03	1.135000000000000000e+04	2.745315783794683995e+00
1.136000000000000000e+04	1.136000000000000000e+03	1.136000000000000000e+04	2.722882983507791010e+00
1.137000000000000000e+04	1.137000000000000000e+03	1.137000000000000000e+04	2.743691775691948997e+00
1.138000000000000000e+04	1.138000000000000000e+03	1.138000000000000000e+04	2.709209515726180406e+00
1.139000000000000000e+04	1.139000000000000000e+03	1.139000000000000000e+04	2.702573371438289129e+00
1.140000000000000000e+04	1.140000000000000000e+03	1.140000000000000000e+04	2.703047833572194580e+00
1.141000000000000000e+04	1.141000000000000000e+03	1.141000000000000000e+04	2.763326746413532042e+00
1.142000000000000000e+04	1.142000000000000000e+03	1.142000000000000000e+04	2.713050259558519528e+00
1.143000000000000000e+04	1.143000000000000000e+03	1.143000000000000000e+04	2.675838618832389493e+00
1.144000000000000000e+04	1.144000000000000000e+03	1.144000000000000000e+04	2.723472157485021583e+00
1.145000000000000000e+04	1.145000000000000000e+03	1.145000000000000000e+04	2.806901187837111067e+00
1.146000000000000000e+04	1.146000000000000000e+03	1.146000000000000000e+04	2.854832098777566163e+00
1.147000000000000000e+04	1.147000000000000000e+03	1.147000000000000000e+04	2.829444517740184573e+00
1.148000000000000000e+04	1.148000000000000000e+03	1.148000000000000000e+04	2.720065792652749170e+00
1.149000000000000000e+04	1.149000000000000000e+03	1.149000000000000000e+04	2.757191864053435637e+00
1.150000000000000000e+04	1.150000000000000000e+03	1.150000000000000000e+04	2.747107839916285155e+00
1.151000000000000000e+04	1.151000000000000000e+03	1.151000000000000000e+04	2.766848295435061722e+00
1.152000000000000000e+04	1.152000000000000000e+03	1.152000000000000000e+04	2.791875166255781249e+00
1.153000000000000000e+04	1.153000000000000000e+03	1.153000000000000000e+04	2.827311996348718548e+00
1.154000000000000000e+04	1.154000000000000000e+03	1.154000000000000000e+04	2.798521076885287950e+00
1.155000000000000000e+04	1.155000000000000000e+03	1.155000000000000000e+04	2.805358823137110047e+00
1.156000000000000000e+04	1.156000000000000000e+03	1.156000000000000000e+04	2.758027529300439706e+00
1.157000000000000000e+04	1.157000000000000000e+03	1.157000000000000000e+04	2.762776133284101210e+00
1.158000000000000000e+04	1.158000000000000000e+03	1.158000000000000000e+04	2.796840519373209766e+00
1.159000000000000000e+04	1.159000000000000000e+03	1.159000000000000000e+04	2.747129923411298247e+00
1.160000000000000000e+04	1.160000000000000000e+03	1.160000000000000000e+04	2.682427196908579337e+00
1.161000000000000000e+04	1.161000000000000000e+03	1.161000000000000000e+04	2.623349598402978877e+00
1.162000000000000000e+04	1.162000000000000000e+03	1.162000000000000000e+04	2.656549131790942209e+00
1.163000000000000000e+04	1.163000000000000000e+03	1.163000000000000000e+04	2.602677711606338651e+00
1.164000000000000000e+04	1.164000000000000000e+03	1.164000000000000000e+04	2.664498302931526119e+00
1.165000000000000000e+04	1.165000000000000000e+03	1.165000000000000000e+04	2.676392276501427858e+00
1.166000000000000000e+04	1.166000000000000000e+03	1.166000000000000000e+04	2.659881055868980493e+00
1.167000000000000000e+04	1.167000000000000000e+03	1.167000000000000000e+04	2.666961447906621707e+00
1.168000000000000000e+04	1.168000000000000000e+03	1.168000000000000000e+04	2.654547179435055693e+00
1.169000000000000000e+04	1.169000000000000000e+03	1.169000000000000000e+04	2.680362887663620963e+00
1.170000000000000000e+04	1.170000000000000000e+03	1.170000000000000000e+04	2.640416486260699358e+00
1.171000000000000000e+04	1.171000000000000000e+03	1.171000000000000000e+04	2.648631896175988487e+00
1.172000000000000000e+04	1.172000000000000000e+03	1.172000000000000000e+04	2.643913006300743884e+00
1.173000000000000000e+04	1.173000000000000000e+03	1.173000000000000000e+04	2.603918674915493447e+00
1.174000000000000000e+04	1.174000000000000000e+03	1.174000000000000000e+04	2.646116899922022370e+00
1.175000000000000000e+04	1.175000000000000000e+03	1.175000000000000000e+04	2.693568497458653788e+00
1.176000000000000000e+04	1.176000000000000000e+03	1.176000000000000000e+04	2.657242861878476692e+00
1.177000000000000000e+04	1.177000000000000000e+03	1.177000000000000000e+04	2.641016797682625317e+00
1.178000000000000000e+04	1.178000000000000000e+03	1.178000000000000000e+04	2.647616680615723528e+00
1.179000000000000000e+04	1.179000000000000000e+03	1.179000000000000000e+04	2.638844821877803337e+00
1.180000000000000000e+04	1.180000000000000000e+03	1.180000000000000000e+04	2.615434600012743083e+00
1.181000000000000000e+04	1.181000000000000000e+03	1.181000000000000000e+04	2.578754510809099898e+00
1.182000000000000000e+04	1.182000000000000000e+03	1.182000000000000000e+04	2.644022213306389091e+00
1.183000000000000000e+04	1.183000000000000000e+03	1.183000000000000000e+04	2.601975356283134477e+00
1.184000000000000000e+04	1.184000000000000000e+03	1.184000000000000000e+04	2.524432065444749629e+00
1.185000000000000000e+04	1.185000000000000000e+03	1.185000000000000000e+04	2.497103098712036395e+00
1.186000000000000000e+04	1.186000000000000000e+03	1.186000000000000000e+04	2.503933222737535047e+00
1.187000000000000000e+04	1.187000000000000000e+03	1.187000000000000000e+04	2.568757465255029349e+00
1.188000000000000000e+04	1.188000000000000000e+03	1.188000000000000000e+04	2.535893200014309734e+00
1.189000000000000000e+04	1.189000000000000000e+03	1.189000000000000000e+04	2.616037244311134380e+00
1.190000000000000000e+04	1.190000000000000000e+03	1.190000000000000000e+04	2.630931833721688040e+00
1.191000000000000000e+04	1.191000000000000000e+03	1.191000000000000000e+04	2.690233944192034876e+00
1.192000000000000000e+04	1.192000000000000000e+03	1.192000000000000000e+04	2.665397078940324960e+00
1.193000000000000000e+04	1.193000000000000000e+03	1.193000000000000000e+04	2.730726740932237995e+00
1.194000000000000000e+04	1.194000000000000000e+03	1.194000000000000000e+04	2.780701817976200640e+00
1.195000000000000000e+04	1.195000000000000000e+03	1.195000000000000000e+04	2.698984629132369140e+00
1.196000000000000000e+04	1.196000000000000000e+03	1.196000000000000000e+04	2.771145410498569550e+00
1.197000000000000000e+04	1.197000000000000000e+03	1.197000000000000000e+04	2.786994304271495970e+00
1.198000000000000000e+04	1.198000000000000000e+03	1.198000000000000000e+04	2.742859320821931401e+00
1.199000000000000000e+04	1.199000000000000000e+03	1.199000000000000000e+04	2.774645450183604201e+00
1.200000000000000000e+04	1.200000000000000000e+03	1.200000000000000000e+04	2.819179816423829532e+00
1.201000000000000000e+04	1.201000000000000000e+03	1.201000000000000000e+04	2.777509482140081865e+00
1.202000000000000000e+04	1.202000000000000000e+03	1.202000000000000000e+04	2.841817780508224534e+00
1.203000000000000000e+04	1.203000000000000000e+03	1.203000000000000000e+04	2.787711447510367702e+00
1.204000000000000000e+04	1.204000000000000000e+03	1.204000000000000000e+04	2.787347254451472800e+00
1.205000000000000000e+04	1.205000000000000000e+03	1.205000000000000000e+04	2.921821394246769898e+00
1.206000000000000000e+04	1.206000000000000000e+03	1.206000000000000000e+04	3.006481909638201167e+00
1.207000000000000000e+04	1.207000000000000000e+03	1.207000000000000000e+04	2.924790773120934606e+00
1.208000000000000000e+04	1.208000000000000000e+03	1.208000000000000000e+04	2.927406902558366220e+00
1.209000000000000000e+04	1.209000000000000000e+03	1.209000000000000000e+04	2.952514130093235156e+00
1.210000000000000000e+04	1.210000000000000000e+03	1.210000000000000000e+04	2.907025825542087549e+00
1.211000000000000000e+04	1.211000000000000000e+03	1.211000000000000000e+04	2.899769486092289128e+00
1.212000000000000000e+04	1.212000000000000000e+03	1.212000000000000000e+04	2.904055614478024960e+00
1.213000000000000000e+04	1.213000000000000000e+03	1.213000000000000000e+04	2.874459975243794041e+00
1.214000000000000000e+04	1.214000000000000000e+03	1.214000000000000000e+04	2.901664208981179716e+00
1.215000000000000000e+04	1.215000000000000000e+03	1.215000000000000000e+04	2.956458023172719773e+00
1.216000000000000000e+04	1.216000000000000000e+03	1.216000000000000000e+04	2.877132709749838035e+00
1.217000000000000000e+04	1.217000000000000000e+03	1.217000000000000000e+04	2.909340496604475579e+00
1.218000000000000000e+04	1.218000000000000000e+03	1.218000000000000000e+04	2.911667649645055533e+00
1.219000000000000000e+04	1.219000000000000000e+03	1.219000000000000000e+04	2.924322070837999998e+00
1.220000000000000000e+04	1.220000000000000000e+03	1.220000000000000000e+04	2.867495241715980026e+00
1.221000000000000000e+04	1.221000000000000000e+03	1.221000000000000000e+04	2.904175892844576445e+00
1.222000000000000000e+04	1.222000000000000000e+03	1.222000000000000000e+04	2.926709752367654627e+00
1.223000000000000000e+04	1.223000000000000000e+03	1.223000000000000000e+04	2.933481911321953906e+00
1.224000000000000000e+04	1.224000000000000000e+03	1.224000000000000000e+04	2.957474937116655322e+00
1.225000000000000000e+04	1.225000000000000000e+03	1.225000000000000000e+04	2.959875793405274180e+00
1.226000000000000000e+04	1.226000000000000000e+03	1.226000000000000000e+04	2.940434154810865675e+00
1.227000000000000000e+04	1.227000000000000000e+03	1.227000000000000000e+04	2.861311663114414650e+00
1.228000000000000000e+04	1.228000000000000000e+03	1.228000000000000000e+04	2.902865780865745204e+00
1.229000000000000000e+04	1.229000000000000000e+03	1.229000000000000000e+04	2.916130348823481544e+00
1.230000000000000000e+04	1.230000000000000000e+03	1.230000000000000000e+04	2.834967393469982611e+00
1.231000000000000000e+04	1.231000000000000000e+03	1.231000000000000000e+04	2.930490169446332782e+00
1.232000000000000000e+04	1.232000000000000000e+03	1.232000000000000000e+04	2.859576294138895136e+00
1.233000000000000000e+04	1.233000000000000000e+03	1.233000000000000000e+04	2.729716699429509230e+00
1.234000000000000000e+04	1.234000000000000000e+03	1.234000000000000000e+04	2.707461576474298415e+00
1.235000000000000000e+04	1.235000000000000000e+03	1.235000000000000000e+04	2.660534549432947760e+00
1.236000000000000000e+04	1.236000000000000000e+03	1.236000000000000000e+04	2.725562095178553967e+00
1.237000000000000000e+04	1.237000000000000000e+03	1.237000000000000000e+04	2.731805176096472110e+00
1.238000000000000000e+04	1.238000000000000000e+03	1.238000000000000000e+04	2.732943240118891115e+00
1.239000000000000000e+04	1.239000000000000000e+03	1.239000000000000000e+04	2.764567718798898621e+00
1.240000000000000000e+04	1.240000000000000000e+03	1.240000000000000000e+04	2.695841516123501425e+00
1.241000000000000000e+04	1.241000000000000000e+03	1.241000000000000000e+04	2.741292541776177316e+00
1.242000000000000000e+04	1.242000000000000000e+03	1.242000000000000000e+04	2.794515043691562894e+00
1.243000000000000000e+04	1.243000000000000000e+03	1.243000000000000000e+04	2.830688470901718823e+00
1.244000000000000000e+04	1.244000000000000000e+03	1.244000000000000000e+04	2.794426243205280436e+00
1.245000000000000000e+04	1.245000000000000000e+03	1.245000000000000000e+04	2.718579754665587433e+00
1.246000000000000000e+04	1.246000000000000000e+03	1.246000000000000000e+04	2.658704202134843708e+00
1.247000000000000000e+04	1.247000000000000000e+03	1.247000000000000000e+04	2.576110054871304733e+00
1.248000000000000000e+04	1.248000000000000000e+03	1.248000000000000000e+04	2.618395139962324869e+00
1.249000000000000000e+04	1.249000000000000000e+03	1.249000000000000000e+04	2.771371061572894146e+00
1.250000000000000000e+04	1.250000000000000000e+03	1.250000000000000000e+04	2.796130155979622334e+00
1.251000000000000000e+04	1.251000000000000000e+03	1.251000000000000000e+04	2.830134997393876528e+00
1.252000000000000000e+04	1.252000000000000000e+03	1.252000000000000000e+04	2.788666573098427914e+00
1.253000000000000000e+04	1.253000000000000000e+03	1.253000000000000000e+04	2.802426254082124313e+00
1.254000000000000000e+04	1.254000000000000000e+03	1.254000000000000000e+04	2.771597321142938775e+00
1.255000000000000000e+04	1.255000000000000000e+03	1.255000000000000000e+04	2.769579686015957609e+00
1.256000000000000000e+04	1.256000000000000000e+03	1.256000000000000000e+04	2.762671399439898590e+00
1.257000000000000000e+04	1.257000000000000000e+03	1.257000000000000000e+04	2.759471141198611477e+00
1.258000000000000000e+04	1.258000000000000000e+03	1.258000000000000000e+04	2.713653734727176303e+00
1.259000000000000000e+04	1.259000000000000000e+03	1.259000000000000000e+04	2.743790742296245977e+00
1.260000000000000000e+04	1.260000000000000000e+03	1.260000000000000000e+04	2.682110452031969849e+00
1.261000000000000000e+04	1.261000000000000000e+03	1.261000000000000000e+04	2.743179721553326456e+00
1.262000000000000000e+04	1.262000000000000000e+03	1.262000000000000000e+04	2.656197562611202212e+00
1.263000000000000000e+04	1.263000000000000000e+03	1.263000000000000000e+04	2.621590073772932517e+00
1.264000000000000000e+04	1.264000000000000000e+03	1.264000000000000000e+04	2.680959739506756812e+00
1.265000000000000000e+04	1.265000000000000000e+03	1.265000000000000000e+04	2.623406753880197950e+00
1.266000000000000000e+04	1.266000000000000000e+03	1.266000000000000000e+04	2.700812317782280925e+00
1.267000000000000000e+04	1.267000000000000000e+03	1.267000000000000000e+04	2.679323660802680251e+00
1.268000000000000000e+04	1.268000000000000000e+03	1.268000000000000000e+04	2.574530246706812964e+00
1.269000000000000000e+04	1.269000000000000000e+03	1.269000000000000000e+04	2.643357966032972239e+00
1.270000000000000000e+04	1.270000000000000000e+03	1.270000000000000000e+04	2.674670461603040561e+00
1.271000000000000000e+04	1.271000000000000000e+03	1.271000000000000000e+04	2.687221236671017977e+00
1.272000000000000000e+04	1.272000000000000000e+03	1.272000000000000000e+04	2.735240367971293995e+00
1.273000000000000000e+04	1.273000000000000000e+03	1.273000000000000000e+04	2.685150504837128249e+00
1.274000000000000000e+04	1.274000000000000000e+03	1.274000000000000000e+04	2.682967007710934215e+00
1.275000000000000000e+04	1.275000000000000000e+03	1.275000000000000000e+04	2.684542586644845574e+00
1.276000000000000000e+04	1.276000000000000000e+03	1.276000000000000000e+04	2.725752181211764213e+00
1.277000000000000000e+04	1.277000000000000000e+03	1.277000000000000000e+04	2.785197923229409955e+00
1.278000000000000000e+04	1.278000000000000000e+03	1.278000000000000000e+04	2.760256151125233703e+00
1.279000000000000000e+04	1.279000000000000000e+03	1.279000000000000000e+04	2.877627181507406817e+00
1.280000000000000000e+04	1.280000000000000000e+03	1.280000000000000000e+04	2.701722038966394290e+00
1.281000000000000000e+04	1.281000000000000000e+03	1.281000000000000000e+04	2.730516239863814754e+00
1.282000000000000000e+04	1.282000000000000000e+03	1.282000000000000000e+04	2.675296525724446539e+00
1.283000000000000000e+04	1.283000000000000000e+03	1.283000000000000000e+04	2.758631862991951955e+00
1.284000000000000000e+04	1.284000000000000000e+03	1.284000000000000000e+04	2.796336687620120554e+00
1.285000000000000000e+04	1.285000000000000000e+03	1.285000000000000000e+04	2.730795061468058726e+00
1.286000000000000000e+04	1.286000000000000000e+03	1.286000000000000000e+04	2.773840203407833105e+00
1.287000000000000000e+04	1.287000000000000000e+03	1.287000000000000000e+04	2.784201741558128163e+00
1.288000000000000000e+04	1.288000000000000000e+03	1.288000000000000000e+04	2.740318536730024235e+00
1.289000000000000000e+04	1.289000000000000000e+03	1.289000000000000000e+04	2.723672914967950387e+00
1.290000000000000000e+04	1.290000000000000000e+03	1.290000000000000000e+04	2.656645335494516758e+00
1.291000000000000000e+04	1.291000000000000000e+03	1.291000000000000000e+04	2.777736018818180774e+00
1.292000000000000000e+04	1.292000000000000000e+03	1.292000000000000000e+04	2.787296648113907427e+00
1.293000000000000000e+04	1.293000000000000000e+03	1.293000000000000000e+04	2.803012129907299865e+00
1.294000000000000000e+04	1.294000000000000000e+03	1.294000000000000000e+04	2.778542334751278986e+00
1.295000000000000000e+04	1.295000000000000000e+03	1.295000000000000000e+04	2.716228745226519692e+00
1.296000000000000000e+04	1.296000000000000000e+03	1.296000000000000000e+04	2.699847706992719587e+00
1.297000000000000000e+04	1.297000000000000000e+03	1.297000000000000000e+04	2.746897044984378589e+00
1.298000000000000000e+04	1.298000000000000000e+03	1.298000000000000000e+04	2.720918903286621227e+00
1.299000000000000000e+04	1.299000000000000000e+03	1.299000000000000000e+04	2.667947146397960267e+00
1.300000000000000000e+04	1.300000000000000000e+03	1.300000000000000000e+04	2.726111763277638378e+00
1.301000000000000000e+04	1.301000000000000000e+03	1.301000000000000000e+04	2.712118168586107103e+00
1.302000000000000000e+04	1.302000000000000000e+03	1.302000000000000000e+04	2.662842846540937725e+00
1.303000000000000000e+04	1.303000000000000000e+03	1.303000000000000000e+04	2.820971351280392003e+00
1.304000000000000000e+04	1.304000000000000000e+03	1.304000000000000000e+04	2.779631219013880550e+00
1.305000000000000000e+04	1.305000000000000000e+03	1.305000000000000000e+04	2.688398471243893084e+00
1.306000000000000000e+04	1.306000000000000000e+03	1.306000000000000000e+04	2.677179381010284853e+00
1.307000000000000000e+04	1.307000000000000000e+03	1.307000000000000000e+04	2.756706011073362106e+00
1.308000000000000000e+04	1.308000000000000000e+03	1.308000000000000000e+04	2.862524755908899987e+00
1.309000000000000000e+04	1.309000000000000000e+03	1.309000000000000000e+04	2.781404675779637792e+00
1.310000000000000000e+04	1.310000000000000000e+03	1.310000000000000000e+04	2.834458529809122940e+00
1.311000000000000000e+04	1.311000000000000000e+03	1.311000000000000000e+04	2.876097969420146949e+00
1.312000000000000000e+04	1.312000000000000000e+03	1.312000000000000000e+04	2.874827576269955998e+00
1.313000000000000000e+04	1.313000000000000000e+03	1.313000000000000000e+04	2.831296060277561200e+00
1.314000000000000000e+04	1.314000000000000000e+03	1.314000000000000000e+04	2.771466203773407688e+00
1.315000000000000000e+04	1.315000000000000000e+03	1.315000000000000000e+04	2.828147031605157125e+00
1.316000000000000000e+04	1.316000000000000000e+03	1.316000000000000000e+04	2.819477055731130832e+00
1.317000000000000000e+04	1.317000000000000000e+03	1.317000000000000000e+04	2.855346690458233638e+00
1.318000000000000000e+04	1.318000000000000000e+03	1.318000000000000000e+04	2.786411504342567014e+00
1.319000000000000000e+04	1.319000000000000000e+03	1.319000000000000000e+04	2.777777320989048171e+00
1.320000000000000000e+04	1.320000000000000000e+03	1.320000000000000000e+04	2.837770700431086368e+00
1.321000000000000000e+04	1.321000000000000000e+03	1.321000000000000000e+04	2.849977959684788509e+00
1.322000000000000000e+04	1.322000000000000000e+03	1.322000000000000000e+04	2.853151826932006863e+00
1.323000000000000000e+04	1.323000000000000000e+03	1.323000000000000000e+04	2.888230708399966318e+00
1.324000000000000000e+04	1.324000000000000000e+03	1.324000000000000000e+04	2.888283012827606022e+00
1.325000000000000000e+04	1.325000000000000000e+03	1.325000000000000000e+04	2.872853930337182060e+00
1.326000000000000000e+04	1.326000000000000000e+03	1.326000000000000000e+04	2.875494564847163925e+00
1.327000000000000000e+04	1.327000000000000000e+03	1.327000000000000000e+04	2.904370817463882481e+00
1.328000000000000000e+04	1.328000000000000000e+03	1.328000000000000000e+04	2.750938397032689942e+00
1.329000000000000000e+04	1.329000000000000000e+03	1.329000000000000000e+04	2.834223649150323432e+00
1.330000000000000000e+04	1.330000000000000000e+03	1.330000000000000000e+04	2.876242084572889546e+00
1.331000000000000000e+04	1.331000000000000000e+03	1.331000000000000000e+04	2.887784805226591534e+00
1.332000000000000000e+04	1.332000000000000000e+03	1.332000000000000000e+04	2.768408368103946415e+00
1.333000000000000000e+04	1.333000000000000000e+03	1.333000000000000000e+04	2.796577547515213702e+00
1.334000000000000000e+04	1.334000000000000000e+03	1.334000000000000000e+04	2.889974212945993770e+00
1.335000000000000000e+04	1.335000000000000000e+03	1.335000000000000000e+04	2.913020789155286838e+00
1.336000000000000000e+04	1.336000000000000000e+03	1.336000000000000000e+04	2.939787070872219132e+00
1.337000000000000000e+04	1.337000000000000000e+03	1.337000000000000000e+04	2.966475908569049746e+00
1.338000000000000000e+04	1.338000000000000000e+03	1.338000000000000000e+04	2.987194042138407557e+00
1.339000000000000000e+04	1.339000000000000000e+03	1.339000000000000000e+04	2.955086265682148383e+00
1.340000000000000000e+04	1.340000000000000000e+03	1.340000000000000000e+04	2.929458936592822305e+00
1.341000000000000000e+04	1.341000000000000000e+03	1.341000000000000000e+04	2.956196722474817573e+00
1.342000000000000000e+04	1.342000000000000000e+03	1.342000000000000000e+04	2.959890534700937881e+00
1.343000000000000000e+04	1.343000000000000000e+03	1.343000000000000000e+04	2.979295117401860260e+00
1.344000000000000000e+04	1.344000000000000000e+03	1.344000000000000000e+04	2.880553678831315967e+00
1.345000000000000000e+04	1.345000000000000000e+03	1.345000000000000000e+04	2.840619709641146517e+00
1.346000000000000000e+04	1.346000000000000000e+03	1.346000000000000000e+04	2.970261098297082292e+00
1.347000000000000000e+04	1.347000000000000000e+03	1.347000000000000000e+04	2.900202690848763254e+00
1.348000000000000000e+04	1.348000000000000000e+03	1.348000000000000000e+04	2.920056836355566343e+00
1.349000000000000000e+04	1.349000000000000000e+03	1.349000000000000000e+04	2.942035463180924015e+00
1.350000000000000000e+04	1.350000000000000000e+03	1.350000000000000000e+04	2.901635873113880049e+00
1.351000000000000000e+04	1.351000000000000000e+03	1.351000000000000000e+04	2.884325009484815183e+00
1.352000000000000000e+04	1.352000000000000000e+03	1.352000000000000000e+04	2.900963609257565246e+00
1.353000000000000000e+04	1.353000000000000000e+03	1.353000000000000000e+04	2.889935302181544152e+00
1.354000000000000000e+04	1.354000000000000000e+03	1.354000000000000000e+04	2.816639833456830111e+00
1.355000000000000000e+04	1.355000000000000000e+03	1.355000000000000000e+04	2.817977341143806935e+00
1.356000000000000000e+04	1.356000000000000000e+03	1.356000000000000000e+04	2.822182395277128997e+00
1.357000000000000000e+04	1.357000000000000000e+03	1.357000000000000000e+04	2.811177227386897570e+00
1.358000000000000000e+04	1.358000000000000000e+03	1.358000000000000000e+04	2.815231677392854515e+00
1.359000000000000000e+04	1.359000000000000000e+03	1.359000000000000000e+04	2.809913158998553762e+00
1.360000000000000000e+04	1.360000000000000000e+03	1.360000000000000000e+04	2.762508471454458103e+00
1.361000000000000000e+04	1.361000000000000000e+03	1.361000000000000000e+04	2.786056641008193946e+00
1.362000000000000000e+04	1.362000000000000000e+03	1.362000000000000000e+04	2.779937069710874731e+00
1.363000000000000000e+04	1.363000000000000000e+03	1.363000000000000000e+04	2.801821772264904364e+00
1.364000000000000000e+04	1.364000000000000000e+03	1.364000000000000000e+04	2.781062132130823539e+00
1.365000000000000000e+04	1.365000000000000000e+03	1.365000000000000000e+04	2.885855600503996143e+00
1.366000000000000000e+04	1.366000000000000000e+03	1.366000000000000000e+04	2.895509356277617297e+00
1.367000000000000000e+04	1.367000000000000000e+03	1.367000000000000000e+04	2.812462828618603528e+00
1.368000000000000000e+04	1.368000000000000000e+03	1.368000000000000000e+04	2.778290026771811583e+00
1.369000000000000000e+04	1.369000000000000000e+03	1.369000000000000000e+04	2.728243455167686182e+00
1.370000000000000000e+04	1.370000000000000000e+03	1.370000000000000000e+04	2.772698020357830195e+00
1.371000000000000000e+04	1.371000000000000000e+03	1.371000000000000000e+04	2.797130253264436206e+00
1.372000000000000000e+04	1.372000000000000000e+03	1.372000000000000000e+04	2.709331502793776103e+00
1.373000000000000000e+04	1.373000000000000000e+03	1.373000000000000000e+04	2.735986437958978001e+00
1.374000000000000000e+04	1.374000000000000000e+03	1.374000000000000000e+04	2.711169796798813536e+00
1.375000000000000000e+04	1.375000000000000000e+03	1.375000000000000000e+04	2.700808140999007900e+00
1.376000000000000000e+04	1.376000000000000000e+03	1.376000000000000000e+04	2.764760811227753301e+00
1.377000000000000000e+04	1.377000000000000000e+03	1.377000000000000000e+04	2.832650352928993254e+00
1.378000000000000000e+04	1.378000000000000000e+03	1.378000000000000000e+04	2.800649837472728887e+00
1.379000000000000000e+04	1.379000000000000000e+03	1.379000000000000000e+04	2.824202523869081993e+00
1.380000000000000000e+04	1.380000000000000000e+03	1.380000000000000000e+04	2.813938762121586112e+00
1.381000000000000000e+04	1.381000000000000000e+03	1.381000000000000000e+04	2.861826854706762013e+00
1.382000000000000000e+04	1.382000000000000000e+03	1.382000000000000000e+04	2.815505041296416433e+00
1.383000000000000000e+04	1.383000000000000000e+03	1.383000000000000000e+04	2.841787001371056665e+00
1.384000000000000000e+04	1.384000000000000000e+03	1.384000000000000000e+04	2.920823399853512914e+00
1.385000000000000000e+04	1.385000000000000000e+03	1.385000000000000000e+04	2.894214520755153064e+00
1.386000000000000000e+04	1.386000000000000000e+03	1.386000000000000000e+04	2.806785743320777016e+00
1.387000000000000000e+04	1.387000000000000000e+03	1.387000000000000000e+04	2.873141972953582535e+00
1.388000000000000000e+04	1.388000000000000000e+03	1.388000000000000000e+04	2.841651733027840354e+00
1.389000000000000000e+04	1.389000000000000000e+03	1.389000000000000000e+04	2.868655449552566239e+00
1.390000000000000000e+04	1.390000000000000000e+03	1.390000000000000000e+04	2.931975900964904458e+00
1.391000000000000000e+04	1.391000000000000000e+03	1.391000000000000000e+04	2.839505560878097246e+00
1.392000000000000000e+04	1.392000000000000000e+03	1.392000000000000000e+04	2.880996664476803470e+00
1.393000000000000000e+04	1.393000000000000000e+03	1.393000000000000000e+04	2.892177792299095440e+00
1.394000000000000000e+04	1.394000000000000000e+03	1.394000000000000000e+04	2.916511752065154894e+00
1.395000000000000000e+04	1.395000000000000000e+03	1.395000000000000000e+04	2.893292183136907170e+00
1.396000000000000000e+04	1.396000000000000000e+03	1.396000000000000000e+04	2.800132594277818576e+00
1.397000000000000000e+04	1.397000000000000000e+03	1.397000000000000000e+04	2.879789915906899811e+00
1.398000000000000000e+04	1.398000000000000000e+03	1.398000000000000000e+04	2.873532782122422802e+00
1.399000000000000000e+04	1.399000000000000000e+03	1.399000000000000000e+04	2.878379255124940084e+00
1.400000000000000000e+04	1.400000000000000000e+03	1.400000000000000000e+04	2.938939585346162620e+00
1.401000000000000000e+04	1.401000000000000000e+03	1.401000000000000000e+04	2.901581759355563062e+00
1.402000000000000000e+04	1.402000000000000000e+03	1.402000000000000000e+04	2.861615233221220578e+00
1.403000000000000000e+04	1.403000000000000000e+03	1.403000000000000000e+04	2.874554852400571736e+00
1.404000000000000000e+04	1.404000000000000000e+03	1.404000000000000000e+04	2.820175318064178871e+00
1.405000000000000000e+04	1.405000000000000000e+03	1.405000000000000000e+04	2.744453152641856963e+00
1.406000000000000000e+04	1.406000000000000000e+03	1.406000000000000000e+04	2.815873077091975318e+00
1.407000000000000000e+04	1.407000000000000000e+03	1.407000000000000000e+04	2.784259140576350600e+00
1.408000000000000000e+04	1.408000000000000000e+03	1.408000000000000000e+04	2.834685947800255068e+00
1.409000000000000000e+04	1.409000000000000000e+03	1.409000000000000000e+04	2.880199545148890650e+00
1.410000000000000000e+04	1.410000000000000000e+03	1.410000000000000000e+04	2.844519865842494166e+00
1.411000000000000000e+04	1.411000000000000000e+03	1.411000000000000000e+04	2.823382876818859799e+00
1.412000000000000000e+04	1.412000000000000000e+03	1.412000000000000000e+04	2.899746204626610702e+00
1.413000000000000000e+04	1.413000000000000000e+03	1.413000000000000000e+04	2.862570076265550156e+00
1.414000000000000000e+04	1.414000000000000000e+03	1.414000000000000000e+04	2.891065669242544711e+00
1.415000000000000000e+04	1.415000000000000000e+03	1.415000000000000000e+04	2.928733340355084813e+00
1.416000000000000000e+04	1.416000000000000000e+03	1.416000000000000000e+04	2.950700065611571610e+00
1.417000000000000000e+04	1.417000000000000000e+03	1.417000000000000000e+04	2.911037034133214352e+00
1.418000000000000000e+04	1.418000000000000000e+03	1.418000000000000000e+04	2.994531202729774577e+00
1.419000000000000000e+04	1.419000000000000000e+03	1.419000000000000000e+04	2.936941801480208447e+00
1.420000000000000000e+04	1.420000000000000000e+03	1.420000000000000000e+04	2.910191354963244326e+00
1.421000000000000000e+04	1.421000000000000000e+03	1.421000000000000000e+04	2.896006478493042824e+00
1.422000000000000000e+04	1.422000000000000000e+03	1.422000000000000000e+04	2.872008602357005724e+00
1.423000000000000000e+04	1.423000000000000000e+03	1.423000000000000000e+04	2.824263783846323150e+00
1.424000000000000000e+04	1.424000000000000000e+03	1.424000000000000000e+04	2.827102193037866140e+00
1.425000000000000000e+04	1.425000000000000000e+03	1.425000000000000000e+04	2.759815441081319598e+00
1.426000000000000000e+04	1.426000000000000000e+03	1.426000000000000000e+04	2.757885704063350207e+00
1.427000000000000000e+04	1.427000000000000000e+03	1.427000000000000000e+04	2.784493739605433671e+00
1.428000000000000000e+04	1.428000000000000000e+03	1.428000000000000000e+04	2.793189563170804135e+00
1.429000000000000000e+04	1.429000000000000000e+03	1.429000000000000000e+04	2.835808288521507237e+00
1.430000000000000000e+04	1.430000000000000000e+03	1.430000000000000000e+04	2.813066440158556780e+00
1.431000000000000000e+04	1.431000000000000000e+03	1.431000000000000000e+04	2.754983216790071410e+00
1.432000000000000000e+04	1.432000000000000000e+03	1.432000000000000000e+04	2.765325165925152984e+00
1.433000000000000000e+04	1.433000000000000000e+03	1.433000000000000000e+04	2.814429643643777013e+00
1.434000000000000000e+04	1.434000000000000000e+03	1.434000000000000000e+04	2.856008203704992088e+00
1.435000000000000000e+04	1.435000000000000000e+03	1.435000000000000000e+04	2.792882605608044244e+00
1.436000000000000000e+04	1.436000000000000000e+03	1.436000000000000000e+04	2.768823945473285253e+00
1.437000000000000000e+04	1.437000000000000000e+03	1.437000000000000000e+04	2.859001326742302229e+00
1.438000000000000000e+04	1.438000000000000000e+03	1.438000000000000000e+04	2.821445069420754681e+00
1.439000000000000000e+04	1.439000000000000000e+03	1.439000000000000000e+04	2.768292557979829205e+00
1.440000000000000000e+04	1.440000000000000000e+03	1.440000000000000000e+04	2.795057886520795343e+00
1.441000000000000000e+04	1.441000000000000000e+03	1.441000000000000000e+04	2.756214923372541925e+00
1.442000000000000000e+04	1.442000000000000000e+03	1.442000000000000000e+04	2.766670663658398865e+00
1.443000000000000000e+04	1.443000000000000000e+03	1.443000000000000000e+04	2.699728178380902843e+00
1.444000000000000000e+04	1.444000000000000000e+03	1.444000000000000000e+04	2.703576507662408090e+00
1.445000000000000000e+04	1.445000000000000000e+03	1.445000000000000000e+04	2.658008116799630560e+00
1.446000000000000000e+04	1.446000000000000000e+03	1.446000000000000000e+04	2.766111948950507049e+00
1.447000000000000000e+04	1.447000000000000000e+03	1.447000000000000000e+04	2.763468925240120111e+00
1.448000000000000000e+04	1.448000000000000000e+03	1.448000000000000000e+04	2.750077155709863774e+00
1.449000000000000000e+04	1.449000000000000000e+03	1.449000000000000000e+04	2.737339939550637702e+00
1.450000000000000000e+04	1.450000000000000000e+03	1.450000000000000000e+04	2.742853788878741206e+00
1.451000000000000000e+04	1.451000000000000000e+03	1.451000000000000000e+04	2.770376107288211820e+00
1.452000000000000000e+04	1.452000000000000000e+03	1.452000000000000000e+04	2.728207123580504323e+00
1.453000000000000000e+04	1.453000000000000000e+03	1.453000000000000000e+04	2.742551603239786306e+00
1.454000000000000000e+04	1.454000000000000000e+03	1.454000000000000000e+04	2.756301385327792008e+00
1.455000000000000000e+04	1.455000000000000000e+03	1.455000000000000000e+04	2.713474005510608578e+00
1.456000000000000000e+04	1.456000000000000000e+03	1.456000000000000000e+04	2.693105049359777681e+00
1.457000000000000000e+04	1.457000000000000000e+03	1.457000000000000000e+04	2.887668910278845313e+00
1.458000000000000000e+04	1.458000000000000000e+03	1.458000000000000000e+04	2.906370464003494192e+00
1.459000000000000000e+04	1.459000000000000000e+03	1.459000000000000000e+04	2.795096001754548531e+00
1.460000000000000000e+04	1.460000000000000000e+03	1.460000000000000000e+04	2.765560873645958928e+00
1.461000000000000000e+04	1.461000000000000000e+03	1.461000000000000000e+04	2.748801240575032168e+00
1.462000000000000000e+04	1.462000000000000000e+03	1.462000000000000000e+04	2.717290154247791190e+00
1.463000000000000000e+04	1.463000000000000000e+03	1.463000000000000000e+04	2.807648126855891046e+00
1.464000000000000000e+04	1.464000000000000000e+03	1.464000000000000000e+04	2.803964451600236885e+00
1.465000000000000000e+04	1.465000000000000000e+03	1.465000000000000000e+04	2.772221751363110442e+00
1.466000000000000000e+04	1.466000000000000000e+03	1.466000000000000000e+04	2.820397908155342748e+00
1.467000000000000000e+04	1.467000000000000000e+03	1.467000000000000000e+04	2.834496090590629791e+00
1.468000000000000000e+04	1.468000000000000000e+03	1.468000000000000000e+04	2.882540788153276967e+00
1.469000000000000000e+04	1.469000000000000000e+03	1.469000000000000000e+04	2.856177288450922003e+00
1.470000000000000000e+04	1.470000000000000000e+03	1.470000000000000000e+04	2.798546614457965820e+00
1.471000000000000000e+04	1.471000000000000000e+03	1.471000000000000000e+04	2.779670416786318210e+00
1.472000000000000000e+04	1.472000000000000000e+03	1.472000000000000000e+04	2.870010282658087331e+00
1.473000000000000000e+04	1.473000000000000000e+03	1.473000000000000000e+04	2.839467046071689982e+00
1.474000000000000000e+04	1.474000000000000000e+03	1.474000000000000000e+04	2.817232052334878833e+00
1.475000000000000000e+04	1.475000000000000000e+03	1.475000000000000000e+04	2.813537664692716600e+00
1.476000000000000000e+04	1.476000000000000000e+03	1.476000000000000000e+04	2.791474296118215292e+00
1.477000000000000000e+04	1.477000000000000000e+03	1.477000000000000000e+04	2.808513565972261539e+00
1.478000000000000000e+04	1.478000000000000000e+03	1.478000000000000000e+04	2.785163981262559485e+00
1.479000000000000000e+04	1.479000000000000000e+03	1.479000000000000000e+04	2.877927107358067893e+00
1.480000000000000000e+04	1.480000000000000000e+03	1.480000000000000000e+04	2.762684314676572050e+00
1.481000000000000000e+04	1.481000000000000000e+03	1.481000000000000000e+04	2.742061868153387927e+00
1.482000000000000000e+04	1.482000000000000000e+03	1.482000000000000000e+04	2.800807892070498628e+00
1.483000000000000000e+04	1.483000000000000000e+03	1.483000000000000000e+04	2.748288994782815742e+00
1.484000000000000000e+04	1.484000000000000000e+03	1.484000000000000000e+04	2.794817983484090718e+00
1.485000000000000000e+04	1.485000000000000000e+03	1.485000000000000000e+04	2.762763828988193282e+00
1.486000000000000000e+04	1.486000000000000000e+03	1.486000000000000000e+04	2.815068922559774034e+00
1.487000000000000000e+04	1.487000000000000000e+03	1.487000000000000000e+04	2.864059620215992030e+00
1.488000000000000000e+04	1.488000000000000000e+03	1.488000000000000000e+04	2.889190833211492393e+00
1.489000000000000000e+04	1.489000000000000000e+03	1.489000000000000000e+04	2.887505512523392603e+00
1.490000000000000000e+04	1.490000000000000000e+03	1.490000000000000000e+04	2.975814160835950961e+00
1.491000000000000000e+04	1.491000000000000000e+03	1.491000000000000000e+04	2.929992955734670002e+00
1.492000000000000000e+04	1.492000000000000000e+03	1.492000000000000000e+04	2.909100135073802385e+00
1.493000000000000000e+04	1.493000000000000000e+03	1.493000000000000000e+04	2.867906356285351510e+00
1.494000000000000000e+04	1.494000000000000000e+03	1.494000000000000000e+04	2.908104725372594679e+00
1.495000000000000000e+04	1.495000000000000000e+03	1.495000000000000000e+04	2.789252262140945682e+00
1.496000000000000000e+04	1.496000000000000000e+03	1.496000000000000000e+04	2.819265877612850968e+00
1.497000000000000000e+04	1.497000000000000000e+03	1.497000000000000000e+04	2.791058907016132462e+00
1.498000000000000000e+04	1.498000000000000000e+03	1.498000000000000000e+04	2.803535405557906479e+00
1.499000000000000000e+04	1.499000000000000000e+03	1.499000000000000000e+04	2.819186659438568388e+00
1.500000000000000000e+04	1.500000000000000000e+03	1.500000000000000000e+04	2.780097341445228576e+00
1.501000000000000000e+04	1.501000000000000000e+03	1.501000000000000000e+04	2.719260915461906958e+00
1.502000000000000000e+04	1.502000000000000000e+03	1.502000000000000000e+04	2.712459759189655095e+00
1.503000000000000000e+04	1.503000000000000000e+03	1.503000000000000000e+04	2.709172183675601975e+00
1.504000000000000000e+04	1.504000000000000000e+03	1.504000000000000000e+04	2.737554830108565707e+00
1.505000000000000000e+04	1.505000000000000000e+03	1.505000000000000000e+04	2.691327169768979122e+00
1.506000000000000000e+04	1.506000000000000000e+03	1.506000000000000000e+04	2.816723555652997035e+00
1.507000000000000000e+04	1.507000000000000000e+03	1.507000000000000000e+04	2.789549745014091808e+00
1.508000000000000000e+04	1.508000000000000000e+03	1.508000000000000000e+04	2.791899481593103083e+00
1.509000000000000000e+04	1.509000000000000000e+03	1.509000000000000000e+04	2.795150263613309871e+00
1.510000000000000000e+04	1.510000000000000000e+03	1.510000000000000000e+04	2.777732521113722708e+00
1.511000000000000000e+04	1.511000000000000000e+03	1.511000000000000000e+04	2.831004055885433690e+00
1.512000000000000000e+04	1.512000000000000000e+03	1.512000000000000000e+04	2.752080664764962492e+00
1.513000000000000000e+04	1.513000000000000000e+03	1.513000000000000000e+04	2.835742609771305212e+00
1.514000000000000000e+04	1.514000000000000000e+03	1.514000000000000000e+04	2.837374977909891793e+00
1.515000000000000000e+04	1.515000000000000000e+03	1.515000000000000000e+04	2.864735003697711946e+00
1.516000000000000000e+04	1.516000000000000000e+03	1.516000000000000000e+04	2.874424171685739715e+00
1.517000000000000000e+04	1.517000000000000000e+03	1.517000000000000000e+04	2.905220890254834654e+00
1.518000000000000000e+04	1.518000000000000000e+03	1.518000000000000000e+04	2.827779739928748537e+00
1.519000000000000000e+04	1.519000000000000000e+03	1.519000000000000000e+04	2.860491569728842443e+00
1.520000000000000000e+04	1.520000000000000000e+03	1.520000000000000000e+04	2.907508537925296288e+00
1.521000000000000000e+04	1.521000000000000000e+03	1.521000000000000000e+04	2.893418262263056207e+00
1.522000000000000000e+04	1.522000000000000000e+03	1.522000000000000000e+04	2.867438644545672766e+00
1.523000000000000000e+04	1.523000000000000000e+03	1.523000000000000000e+04	2.804099045791266231e+00
1.524000000000000000e+04	1.524000000000000000e+03	1.524000000000000000e+04	2.843992967660868398e+00
1.525000000000000000e+04	1.525000000000000000e+03	1.525000000000000000e+04	2.803387362713956055e+00
1.526000000000000000e+04	1.526000000000000000e+03	1.526000000000000000e+04	2.804241225271953741e+00
1.527000000000000000e+04	1.527000000000000000e+03	1.527000000000000000e+04	2.822141372841551643e+00
1.528000000000000000e+04	1.528000000000000000e+03	1.528000000000000000e+04	2.917125191784219140e+00
1.529000000000000000e+04	1.529000000000000000e+03	1.529000000000000000e+04	2.857538183083426553e+00
1.530000000000000000e+04	1.530000000000000000e+03	1.530000000000000000e+04	2.808676645503142666e+00
1.531000000000000000e+04	1.531000000000000000e+03	1.531000000000000000e+04	2.801546209485378469e+00
1.532000000000000000e+04	1.532000000000000000e+03	1.532000000000000000e+04	2.880323390430820751e+00
1.533000000000000000e+04	1.533000000000000000e+03	1.533000000000000000e+04	2.821816704920796504e+00
1.534000000000000000e+04	1.534000000000000000e+03	1.534000000000000000e+04	2.829844767367552638e+00
1.535000000000000000e+04	1.535000000000000000e+03	1.535000000000000000e+04	2.876785356549873995e+00
1.536000000000000000e+04	1.536000000000000000e+03	1.536000000000000000e+04	2.837987514668281808e+00
1.537000000000000000e+04	1.537000000000000000e+03	1.537000000000000000e+04	2.805773349792046290e+00
1.538000000000000000e+04	1.538000000000000000e+03	1.538000000000000000e+04	2.875804947844740944e+00
1.539000000000000000e+04	1.539000000000000000e+03	1.539000000000000000e+04	2.913119830317655534e+00
1.540000000000000000e+04	1.540000000000000000e+03	1.540000000000000000e+04	3.016851947782933863e+00
1.541000000000000000e+04	1.541000000000000000e+03	1.541000000000000000e+04	3.000044424148827549e+00
1.542000000000000000e+04	1.542000000000000000e+03	1.542000000000000000e+04	2.888280192638559729e+00
1.543000000000000000e+04	1.543000000000000000e+03	1.543000000000000000e+04	2.855201305210166129e+00
1.544000000000000000e+04	1.544000000000000000e+03	1.544000000000000000e+04	2.919729017098746215e+00
1.545000000000000000e+04	1.545000000000000000e+03	1.545000000000000000e+04	2.972360150316490035e+00
1.546000000000000000e+04	1.546000000000000000e+03	1.546000000000000000e+04	2.964753978415500590e+00
1.547000000000000000e+04	1.547000000000000000e+03	1.547000000000000000e+04	3.008214955518089262e+00
1.548000000000000000e+04	1.548000000000000000e+03	1.548000000000000000e+04	3.008968698238425610e+00
1.549000000000000000e+04	1.549000000000000000e+03	1.549000000000000000e+04	2.888980110597552553e+00
1.550000000000000000e+04	1.550000000000000000e+03	1.550000000000000000e+04	2.911320400348258453e+00
1.551000000000000000e+04	1.551000000000000000e+03	1.551000000000000000e+04	2.976342028227679570e+00
1.552000000000000000e+04	1.552000000000000000e+03	1.552000000000000000e+04	2.877709835528643456e+00
1.553000000000000000e+04	1.553000000000000000e+03	1.553000000000000000e+04	2.870301049395919790e+00
1.554000000000000000e+04	1.554000000000000000e+03	1.554000000000000000e+04	2.902925922376446977e+00
1.555000000000000000e+04	1.555000000000000000e+03	1.555000000000000000e+04	2.885765641925465808e+00
1.556000000000000000e+04	1.556000000000000000e+03	1.556000000000000000e+04	2.897037816760968276e+00
1.557000000000000000e+04	1.557000000000000000e+03	1.557000000000000000e+04	2.788363613553237030e+00
1.558000000000000000e+04	1.558000000000000000e+03	1.558000000000000000e+04	2.758712762871704971e+00
1.559000000000000000e+04	1.559000000000000000e+03	1.559000000000000000e+04	2.793494619175697746e+00
1.560000000000000000e+04	1.560000000000000000e+03	1.560000000000000000e+04	2.801586131321242235e+00
1.561000000000000000e+04	1.561000000000000000e+03	1.561000000000000000e+04	2.825326904604789746e+00
1.562000000000000000e+04	1.562000000000000000e+03	1.562000000000000000e+04	2.849951099051804881e+00
1.563000000000000000e+04	1.563000000000000000e+03	1.563000000000000000e+04	2.824651597823865767e+00
1.564000000000000000e+04	1.564000000000000000e+03	1.564000000000000000e+04	2.823105770217114951e+00
1.565000000000000000e+04	1.565000000000000000e+03	1.565000000000000000e+04	2.806339256275353744e+00
1.566000000000000000e+04	1.566000000000000000e+03	1.566000000000000000e+04	2.793907844480418845e+00
1.567000000000000000e+04	1.567000000000000000e+03	1.567000000000000000e+04	2.851359376294396952e+00
1.568000000000000000e+04	1.568000000000000000e+03	1.568000000000000000e+04	2.864440590651513574e+00
1.569000000000000000e+04	1.569000000000000000e+03	1.569000000000000000e+04	2.803794922603441098e+00
1.570000000000000000e+04	1.570000000000000000e+03	1.570000000000000000e+04	2.813928190925241601e+00
1.571000000000000000e+04	1.571000000000000000e+03	1.571000000000000000e+04	2.852960267047496945e+00
1.572000000000000000e+04	1.572000000000000000e+03	1.572000000000000000e+04	2.875475565347386908e+00
1.573000000000000000e+04	1.573000000000000000e+03	1.573000000000000000e+04	2.859683951023813897e+00
1.574000000000000000e+04	1.574000000000000000e+03	1.574000000000000000e+04	2.864552491310412119e+00
1.575000000000000000e+04	1.575000000000000000e+03	1.575000000000000000e+04	2.877827729856369476e+00
1.576000000000000000e+04	1.576000000000000000e+03	1.576000000000000000e+04	2.864163964844717913e+00
1.577000000000000000e+04	1.577000000000000000e+03	1.577000000000000000e+04	2.887719190527043178e+00
1.578000000000000000e+04	1.578000000000000000e+03	1.578000000000000000e+04	2.914535654970531020e+00
1.579000000000000000e+04	1.579000000000000000e+03	1.579000000000000000e+04	2.893822299121052932e+00
1.580000000000000000e+04	1.580000000000000000e+03	1.580000000000000000e+04	2.829324729038820596e+00
1.581000000000000000e+04	1.581000000000000000e+03	1.581000000000000000e+04	2.863594239278875353e+00
1.582000000000000000e+04	1.582000000000000000e+03	1.582000000000000000e+04	2.899647522410695455e+00
1.583000000000000000e+04	1.583000000000000000e+03	1.583000000000000000e+04	2.949498150644805250e+00
1.584000000000000000e+04	1.584000000000000000e+03	1.584000000000000000e+04	2.930486501349560235e+00
1.585000000000000000e+04	1.585000000000000000e+03	1.585000000000000000e+04	2.925555054067368488e+00
1.586000000000000000e+04	1.586000000000000000e+03	1.586000000000000000e+04	2.888670396880227198e+00
1.587000000000000000e+04	1.587000000000000000e+03	1.587000000000000000e+04	2.908933252778942435e+00
1.588000000000000000e+04	1.588000000000000000e+03	1.588000000000000000e+04	2.886827937522422172e+00
1.589000000000000000e+04	1.589000000000000000e+03	1.589000000000000000e+04	2.840965785594233406e+00
1.590000000000000000e+04	1.590000000000000000e+03	1.590000000000000000e+04	2.888513885134076364e+00
1.591000000000000000e+04	1.591000000000000000e+03	1.591000000000000000e+04	2.868710629211640217e+00
1.592000000000000000e+04	1.592000000000000000e+03	1.592000000000000000e+04	2.884488866373889682e+00
1.593000000000000000e+04	1.593000000000000000e+03	1.593000000000000000e+04	2.924063623581819815e+00
1.594000000000000000e+04	1.594000000000000000e+03	1.594000000000000000e+04	2.841051190916801694e+00
1.595000000000000000e+04	1.595000000000000000e+03	1.595000000000000000e+04	2.742250219599005945e+00
1.596000000000000000e+04	1.596000000000000000e+03	1.596000000000000000e+04	2.809006082197917031e+00
1.597000000000000000e+04	1.597000000000000000e+03	1.597000000000000000e+04	2.846963446375057494e+00
1.598000000000000000e+04	1.598000000000000000e+03	1.598000000000000000e+04	2.848805232977983604e+00
1.599000000000000000e+04	1.599000000000000000e+03	1.599000000000000000e+04	2.800488060725884409e+00
1.600000000000000000e+04	1.600000000000000000e+03	1.600000000000000000e+04	2.836122190462166959e+00
1.601000000000000000e+04	1.601000000000000000e+03	1.601000000000000000e+04	2.846385090190865164e+00
1.602000000000000000e+04	1.602000000000000000e+03	1.602000000000000000e+04	2.910719963625965967e+00
1.603000000000000000e+04	1.603000000000000000e+03	1.603000000000000000e+04	2.852886956973398558e+00
1.604000000000000000e+04	1.604000000000000000e+03	1.604000000000000000e+04	2.847619613636118707e+00
1.605000000000000000e+04	1.605000000000000000e+03	1.605000000000000000e+04	2.810885993487058698e+00
1.606000000000000000e+04	1.606000000000000000e+03	1.606000000000000000e+04	2.864606417742414202e+00
1.607000000000000000e+04	1.607000000000000000e+03	1.607000000000000000e+04	2.824608789731392733e+00
1.608000000000000000e+04	1.608000000000000000e+03	1.608000000000000000e+04	2.896401787066586575e+00
1.609000000000000000e+04	1.609000000000000000e+03	1.609000000000000000e+04	2.936655276523088443e+00
1.610000000000000000e+04	1.610000000000000000e+03	1.610000000000000000e+04	2.889322107028728936e+00
1.611000000000000000e+04	1.611000000000000000e+03	1.611000000000000000e+04	3.039357629668840932e+00
1.612000000000000000e+04	1.612000000000000000e+03	1.612000000000000000e+04	2.998688097930656937e+00
1.613000000000000000e+04	1.613000000000000000e+03	1.613000000000000000e+04	3.031281097346077757e+00
1.614000000000000000e+04	1.614000000000000000e+03	1.614000000000000000e+04	2.968632143218482344e+00
1.615000000000000000e+04	1.615000000000000000e+03	1.615000000000000000e+04	3.035428482793652627e+00
1.616000000000000000e+04	1.616000000000000000e+03	1.616000000000000000e+04	3.094472440106604605e+00
1.617000000000000000e+04	1.617000000000000000e+03	1.617000000000000000e+04	3.142486027532827020e+00
1.618000000000000000e+04	1.618000000000000000e+03	1.618000000000000000e+04	3.111767659417159049e+00
1.619000000000000000e+04	1.619000000000000000e+03	1.619000000000000000e+04	3.072242869268200671e+00
1.620000000000000000e+04	1.620000000000000000e+03	1.620000000000000000e+04	3.049988148677299726e+00
1.621000000000000000e+04	1.621000000000000000e+03	1.621000000000000000e+04	2.962337115180464941e+00
1.622000000000000000e+04	1.622000000000000000e+03	1.622000000000000000e+04	3.012681077055295198e+00
1.623000000000000000e+04	1.623000000000000000e+03	1.623000000000000000e+04	3.061349892004917805e+00
1.624000000000000000e+04	1.624000000000000000e+03	1.624000000000000000e+04	2.987267929542170020e+00
1.625000000000000000e+04	1.625000000000000000e+03	1.625000000000000000e+04	2.989023713343941679e+00
1.626000000000000000e+04	1.626000000000000000e+03	1.626000000000000000e+04	3.054452606065888531e+00
1.627000000000000000e+04	1.627000000000000000e+03	1.627000000000000000e+04	3.012243792717068658e+00
1.628000000000000000e+04	1.628000000000000000e+03	1.628000000000000000e+04	2.961792438608254141e+00
1.629000000000000000e+04	1.629000000000000000e+03	1.629000000000000000e+04	2.962124145598353131e+00
1.630000000000000000e+04	1.630000000000000000e+03	1.630000000000000000e+04	3.108754758785533312e+00
1.631000000000000000e+04	1.631000000000000000e+03	1.631000000000000000e+04	3.171880221843224490e+00
1.632000000000000000e+04	1.632000000000000000e+03	1.632000000000000000e+04	3.102869227630791649e+00
1.633000000000000000e+04	1.633000000000000000e+03	1.633000000000000000e+04	2.959864040039229760e+00
1.634000000000000000e+04	1.634000000000000000e+03	1.634000000000000000e+04	2.939539546449219110e+00
1.635000000000000000e+04	1.635000000000000000e+03	1.635000000000000000e+04	2.949783730021865669e+00
1.636000000000000000e+04	1.636000000000000000e+03	1.636000000000000000e+04	2.958154325528988604e+00
1.637000000000000000e+04	1.637000000000000000e+03	1.637000000000000000e+04	2.938446492673028487e+00
1.638000000000000000e+04	1.638000000000000000e+03	1.638000000000000000e+04	2.946476051220397352e+00
1.639000000000000000e+04	1.639000000000000000e+03	1.639000000000000000e+04	2.931790940806605406e+00
1.640000000000000000e+04	1.640000000000000000e+03	1.640000000000000000e+04	2.942716112465531442e+00
1.641000000000000000e+04	1.641000000000000000e+03	1.641000000000000000e+04	2.983585362651302919e+00
1.642000000000000000e+04	1.642000000000000000e+03	1.642000000000000000e+04	2.927371425677586014e+00
1.643000000000000000e+04	1.643000000000000000e+03	1.643000000000000000e+04	2.850598601439165769e+00
1.644000000000000000e+04	1.644000000000000000e+03	1.644000000000000000e+04	2.868723879761933215e+00
1.645000000000000000e+04	1.645000000000000000e+03	1.645000000000000000e+04	2.824550633602031180e+00
1.646000000000000000e+04	1.646000000000000000e+03	1.646000000000000000e+04	2.904975660914656643e+00
1.647000000000000000e+04	1.647000000000000000e+03	1.647000000000000000e+04	2.921048607786310480e+00
1.648000000000000000e+04	1.648000000000000000e+03	1.648000000000000000e+04	2.853010847137796624e+00
1.649000000000000000e+04	1.649000000000000000e+03	1.649000000000000000e+04	2.845122128518538851e+00
1.650000000000000000e+04	1.650000000000000000e+03	1.650000000000000000e+04	2.872333527357002314e+00
1.651000000000000000e+04	1.651000000000000000e+03	1.651000000000000000e+04	2.770632290673081144e+00
1.652000000000000000e+04	1.652000000000000000e+03	1.652000000000000000e+04	2.809311824912094746e+00
1.653000000000000000e+04	1.653000000000000000e+03	1.653000000000000000e+04	2.740859767131531122e+00
1.654000000000000000e+04	1.654000000000000000e+03	1.654000000000000000e+04	2.779664441313418166e+00
1.655000000000000000e+04	1.655000000000000000e+03	1.655000000000000000e+04	2.769355809012953973e+00
1.656000000000000000e+04	1.656000000000000000e+03	1.656000000000000000e+04	2.735782753870552586e+00
1.657000000000000000e+04	1.657000000000000000e+03	1.657000000000000000e+04	2.727597324130451639e+00
1.658000000000000000e+04	1.658000000000000000e+03	1.658000000000000000e+04	2.680483988243004045e+00
1.659000000000000000e+04	1.659000000000000000e+03	1.659000000000000000e+04	2.699205327783829489e+00
1.660000000000000000e+04	1.660000000000000000e+03	1.660000000000000000e+04	2.650582261734072631e+00
1.661000000000000000e+04	1.661000000000000000e+03	1.661000000000000000e+04	2.691844258632827724e+00
1.662000000000000000e+04	1.662000000000000000e+03	1.662000000000000000e+04	2.674501153842177903e+00
1.663000000000000000e+04	1.663000000000000000e+03	1.663000000000000000e+04	2.737746178399390828e+00
1.664000000000000000e+04	1.664000000000000000e+03	1.664000000000000000e+04	2.764677479866765708e+00
1.665000000000000000e+04	1.665000000000000000e+03	1.665000000000000000e+04	2.894288609913548971e+00
1.666000000000000000e+04	1.666000000000000000e+03	1.666000000000000000e+04	2.932360587154060116e+00
1.667000000000000000e+04	1.667000000000000000e+03	1.667000000000000000e+04	2.963838761553800438e+00
1.668000000000000000e+04	1.668000000000000000e+03	1.668000000000000000e+04	2.993934590118355832e+00
1.669000000000000000e+04	1.669000000000000000e+03	1.669000000000000000e+04	2.935797606888479017e+00
1.670000000000000000e+04	1.670000000000000000e+03	1.670000000000000000e+04	3.013475973167962785e+00
1.671000000000000000e+04	1.671000000000000000e+03	1.671000000000000000e+04	2.971590602137605064e+00
1.672000000000000000e+04	1.672000000000000000e+03	1.672000000000000000e+04	3.019425228670716166e+00
1.673000000000000000e+04	1.673000000000000000e+03	1.673000000000000000e+04	3.044509287739519454e+00
1.674000000000000000e+04	1.674000000000000000e+03	1.674000000000000000e+04	3.089179101825867413e+00
1.675000000000000000e+04	1.675000000000000000e+03	1.675000000000000000e+04	3.074641460300910900e+00
1.676000000000000000e+04	1.676000000000000000e+03	1.676000000000000000e+04	3.049174254133617978e+00
1.677000000000000000e+04	1.677000000000000000e+03	1.677000000000000000e+04	2.964047015443125765e+00
1.678000000000000000e+04	1.678000000000000000e+03	1.678000000000000000e+04	2.899648522612326307e+00
1.679000000000000000e+04	1.679000000000000000e+03	1.679000000000000000e+04	2.891364351055772275e+00
1.680000000000000000e+04	1.680000000000000000e+03	1.680000000000000000e+04	2.883195198973897089e+00
1.681000000000000000e+04	1.681000000000000000e+03	1.681000000000000000e+04	2.908543366157049004e+00
1.682000000000000000e+04	1.682000000000000000e+03	1.682000000000000000e+04	2.920593269850281004e+00
1.683000000000000000e+04	1.683000000000000000e+03	1.683000000000000000e+04	2.915185829620096758e+00
1.684000000000000000e+04	1.684000000000000000e+03	1.684000000000000000e+04	2.829803802879863550e+00
1.685000000000000000e+04	1.685000000000000000e+03	1.685000000000000000e+04	2.953018349834982015e+00
1.686000000000000000e+04	1.686000000000000000e+03	1.686000000000000000e+04	2.949701064719215005e+00
1.687000000000000000e+04	1.687000000000000000e+03	1.687000000000000000e+04	2.921613333360953302e+00
1.688000000000000000e+04	1.688000000000000000e+03	1.688000000000000000e+04	2.858335704233224916e+00
1.689000000000000000e+04	1.689000000000000000e+03	1.689000000000000000e+04	2.895683497057685685e+00
1.690000000000000000e+04	1.690000000000000000e+03	1.690000000000000000e+04	2.891321076018313896e+00
1.691000000000000000e+04	1.691000000000000000e+03	1.691000000000000000e+04	2.969867627705705893e+00
1.692000000000000000e+04	1.692000000000000000e+03	1.692000000000000000e+04	2.968946273126177982e+00
1.693000000000000000e+04	1.693000000000000000e+03	1.693000000000000000e+04	2.987044776265056267e+00
1.694000000000000000e+04	1.694000000000000000e+03	1.694000000000000000e+04	2.981776446893720678e+00
1.695000000000000000e+04	1.695000000000000000e+03	1.695000000000000000e+04	3.028507917757683465e+00
1.696000000000000000e+04	1.696000000000000000e+03	1.696000000000000000e+04	3.059991613597817128e+00
1.697000000000000000e+04	1.697000000000000000e+03	1.697000000000000000e+04	3.187187484117910419e+00
1.698000000000000000e+04	1.698000000000000000e+03	1.698000000000000000e+04	3.175913230925657693e+00
1.699000000000000000e+04	1.699000000000000000e+03	1.699000000000000000e+04	3.225348987875619411e+00
1.700000000000000000e+04	1.700000000000000000e+03	1.700000000000000000e+04	3.174263621088154519e+00
1.701000000000000000e+04	1.701000000000000000e+03	1.701000000000000000e+04	3.108437531978708535e+00
1.702000000000000000e+04	1.702000000000000000e+03	1.702000000000000000e+04	3.111035216557905603e+00
1.703000000000000000e+04	1.703000000000000000e+03	1.703000000000000000e+04	3.048673443179907849e+00
1.704000000000000000e+04	1.704000000000000000e+03	1.704000000000000000e+04	3.019874386911062913e+00
1.705000000000000000e+04	1.705000000000000000e+03	1.705000000000000000e+04	3.041413633317489928e+00
1.706000000000000000e+04	1.706000000000000000e+03	1.706000000000000000e+04	3.121327319519878518e+00
1.707000000000000000e+04	1.707000000000000000e+03	1.707000000000000000e+04	3.149446951735931144e+00
1.708000000000000000e+04	1.708000000000000000e+03	1.708000000000000000e+04	3.144376649866678530e+00
1.709000000000000000e+04	1.709000000000000000e+03	1.709000000000000000e+04	3.204316253858153551e+00
1.710000000000000000e+04	1.710000000000000000e+03	1.710000000000000000e+04	3.225828547059699236e+00
1.711000000000000000e+04	1.711000000000000000e+03	1.711000000000000000e+04	3.222778844780448182e+00
1.712000000000000000e+04	1.712000000000000000e+03	1.712000000000000000e+04	3.103334509103755412e+00
1.713000000000000000e+04	1.713000000000000000e+03	1.713000000000000000e+04	3.066910599425137107e+00
1.714000000000000000e+04	1.714000000000000000e+03	1.714000000000000000e+04	3.163340059104307489e+00
1.715000000000000000e+04	1.715000000000000000e+03	1.715000000000000000e+04	3.147904255924578898e+00
1.716000000000000000e+04	1.716000000000000000e+03	1.716000000000000000e+04	3.122380564602904141e+00
1.717000000000000000e+04	1.717000000000000000e+03	1.717000000000000000e+04	3.080928054505224001e+00
1.718000000000000000e+04	1.718000000000000000e+03	1.718000000000000000e+04	3.140054751272562505e+00
1.719000000000000000e+04	1.719000000000000000e+03	1.719000000000000000e+04	3.119675122235701537e+00
1.720000000000000000e+04	1.720000000000000000e+03	1.720000000000000000e+04	3.083670321711357687e+00
1.721000000000000000e+04	1.721000000000000000e+03	1.721000000000000000e+04	3.045337126864078758e+00
1.722000000000000000e+04	1.722000000000000000e+03	1.722000000000000000e+04	3.041650054091594946e+00
1.723000000000000000e+04	1.723000000000000000e+03	1.723000000000000000e+04	2.932620611988126846e+00
1.724000000000000000e+04	1.724000000000000000e+03	1.724000000000000000e+04	3.019412441973936101e+00
1.725000000000000000e+04	1.725000000000000000e+03	1.725000000000000000e+04	2.950093457000071862e+00
1.726000000000000000e+04	1.726000000000000000e+03	1.726000000000000000e+04	3.005883431436410458e+00
1.727000000000000000e+04	1.727000000000000000e+03	1.727000000000000000e+04	2.971784979060645426e+00
1.728000000000000000e+04	1.728000000000000000e+03	1.728000000000000000e+04	3.068589885610891521e+00
1.729000000000000000e+04	1.729000000000000000e+03	1.729000000000000000e+04	3.008798911132881226e+00
1.730000000000000000e+04	1.730000000000000000e+03	1.730000000000000000e+04	3.014956726716240709e+00
1.731000000000000000e+04	1.731000000000000000e+03	1.731000000000000000e+04	2.983862499303544080e+00
1.732000000000000000e+04	1.732000000000000000e+03	1.732000000000000000e+04	3.019463401136856184e+00
1.733000000000000000e+04	1.733000000000000000e+03	1.733000000000000000e+04	2.999832974723203094e+00
1.734000000000000000e+04	1.734000000000000000e+03	1.734000000000000000e+04	2.998584234405564430e+00
1.735000000000000000e+04	1.735000000000000000e+03	1.735000000000000000e+04	3.022049152076895506e+00
1.736000000000000000e+04	1.736000000000000000e+03	1.736000000000000000e+04	3.032205370248593379e+00
1.737000000000000000e+04	1.737000000000000000e+03	1.737000000000000000e+04	3.040340787487969987e+00
1.738000000000000000e+04	1.738000000000000000e+03	1.738000000000000000e+04	3.038512846590085914e+00
1.739000000000000000e+04	1.739000000000000000e+03	1.739000000000000000e+04	3.021226555031399919e+00
1.740000000000000000e+04	1.740000000000000000e+03	1.740000000000000000e+04	3.039049904344325981e+00
1.741000000000000000e+04	1.741000000000000000e+03	1.741000000000000000e+04	2.965159005537887804e+00
1.742000000000000000e+04	1.742000000000000000e+03	1.742000000000000000e+04	2.991368500468318370e+00
1.743000000000000000e+04	1.743000000000000000e+03	1.743000000000000000e+04	3.049765349487922439e+00
1.744000000000000000e+04	1.744000000000000000e+03	1.744000000000000000e+04	3.132462302764364104e+00
1.745000000000000000e+04	1.745000000000000000e+03	1.745000000000000000e+04	3.052191450605024947e+00
1.746000000000000000e+04	1.746000000000000000e+03	1.746000000000000000e+04	3.014188590717115535e+00
1.747000000000000000e+04	1.747000000000000000e+03	1.747000000000000000e+04	2.942186780732086060e+00
1.748000000000000000e+04	1.748000000000000000e+03	1.748000000000000000e+04	2.937901423991007732e+00
1.749000000000000000e+04	1.749000000000000000e+03	1.749000000000000000e+04	2.927161144027893069e+00
1.750000000000000000e+04	1.750000000000000000e+03	1.750000000000000000e+04	2.962736199534274473e+00
1.751000000000000000e+04	1.751000000000000000e+03	1.751000000000000000e+04	2.922429522562548954e+00
1.752000000000000000e+04	1.752000000000000000e+03	1.752000000000000000e+04	2.951965125305606730e+00
1.753000000000000000e+04	1.753000000000000000e+03	1.753000000000000000e+04	2.975250919592471899e+00
1.754000000000000000e+04	1.754000000000000000e+03	1.754000000000000000e+04	2.939319876019455879e+00
1.755000000000000000e+04	1.755000000000000000e+03	1.755000000000000000e+04	2.942141667380938852e+00
1.756000000000000000e+04	1.756000000000000000e+03	1.756000000000000000e+04	2.860684437383223866e+00
1.757000000000000000e+04	1.757000000000000000e+03	1.757000000000000000e+04	2.928545730584108053e+00
1.758000000000000000e+04	1.758000000000000000e+03	1.758000000000000000e+04	2.910131112070430515e+00
1.759000000000000000e+04	1.759000000000000000e+03	1.759000000000000000e+04	2.861990004149191691e+00
1.760000000000000000e+04	1.760000000000000000e+03	1.760000000000000000e+04	2.908582524928791990e+00
1.761000000000000000e+04	1.761000000000000000e+03	1.761000000000000000e+04	2.947206233993112878e+00
1.762000000000000000e+04	1.762000000000000000e+03	1.762000000000000000e+04	2.972680429440198502e+00
1.763000000000000000e+04	1.763000000000000000e+03	1.763000000000000000e+04	2.914716084395857276e+00
1.764000000000000000e+04	1.764000000000000000e+03	1.764000000000000000e+04	2.881684057012201539e+00
1.765000000000000000e+04	1.765000000000000000e+03	1.765000000000000000e+04	2.858198866332803512e+00
1.766000000000000000e+04	1.766000000000000000e+03	1.766000000000000000e+04	2.909329113378192222e+00
1.767000000000000000e+04	1.767000000000000000e+03	1.767000000000000000e+04	2.866244014228374937e+00
1.768000000000000000e+04	1.768000000000000000e+03	1.768000000000000000e+04	2.868323473336749529e+00
1.769000000000000000e+04	1.769000000000000000e+03	1.769000000000000000e+04	2.851252284233005252e+00
1.770000000000000000e+04	1.770000000000000000e+03	1.770000000000000000e+04	2.824998655842943851e+00
1.771000000000000000e+04	1.771000000000000000e+03	1.771000000000000000e+04	2.874280385915546798e+00
1.772000000000000000e+04	1.772000000000000000e+03	1.772000000000000000e+04	2.865359542939851956e+00
1.773000000000000000e+04	1.773000000000000000e+03	1.773000000000000000e+04	2.886033971614819560e+00
1.774000000000000000e+04	1.774000000000000000e+03	1.774000000000000000e+04	2.902725743162618777e+00
1.775000000000000000e+04	1.775000000000000000e+03	1.775000000000000000e+04	2.845669489589513379e+00
1.776000000000000000e+04	1.776000000000000000e+03	1.776000000000000000e+04	2.838032695592144883e+00
1.777000000000000000e+04	1.777000000000000000e+03	1.777000000000000000e+04	2.841203427170265527e+00
1.778000000000000000e+04	1.778000000000000000e+03	1.778000000000000000e+04	2.909701243287594608e+00
1.779000000000000000e+04	1.779000000000000000e+03	1.779000000000000000e+04	2.819799950788399734e+00
1.780000000000000000e+04	1.780000000000000000e+03	1.780000000000000000e+04	2.761559071995400405e+00
1.781000000000000000e+04	1.781000000000000000e+03	1.781000000000000000e+04	2.803811049573500913e+00
1.782000000000000000e+04	1.782000000000000000e+03	1.782000000000000000e+04	2.865227904811376458e+00
1.783000000000000000e+04	1.783000000000000000e+03	1.783000000000000000e+04	2.887796320381850190e+00
1.784000000000000000e+04	1.784000000000000000e+03	1.784000000000000000e+04	2.841613328106053160e+00
1.785000000000000000e+04	1.785000000000000000e+03	1.785000000000000000e+04	2.882268940027608473e+00
1.786000000000000000e+04	1.786000000000000000e+03	1.786000000000000000e+04	2.844404566502769516e+00
1.787000000000000000e+04	1.787000000000000000e+03	1.787000000000000000e+04	2.881786513406956018e+00
1.788000000000000000e+04	1.788000000000000000e+03	1.788000000000000000e+04	2.783900940281379022e+00
1.789000000000000000e+04	1.789000000000000000e+03	1.789000000000000000e+04	2.840281300940727505e+00
1.790000000000000000e+04	1.790000000000000000e+03	1.790000000000000000e+04	2.883582616280345068e+00
1.791000000000000000e+04	1.791000000000000000e+03	1.791000000000000000e+04	2.835513302404906177e+00
1.792000000000000000e+04	1.792000000000000000e+03	1.792000000000000000e+04	2.774718045379731990e+00
1.793000000000000000e+04	1.793000000000000000e+03	1.793000000000000000e+04	2.825515427060259377e+00
1.794000000000000000e+04	1.794000000000000000e+03	1.794000000000000000e+04	2.828298088468176097e+00
1.795000000000000000e+04	1.795000000000000000e+03	1.795000000000000000e+04	2.883662775927362976e+00
1.796000000000000000e+04	1.796000000000000000e+03	1.796000000000000000e+04	2.862417049167720773e+00
1.797000000000000000e+04	1.797000000000000000e+03	1.797000000000000000e+04	2.921180248650132150e+00
1.798000000000000000e+04	1.798000000000000000e+03	1.798000000000000000e+04	2.835981922462299742e+00
1.799000000000000000e+04	1.799000000000000000e+03	1.799000000000000000e+04	2.775579293474403908e+00
1.800000000000000000e+04	1.800000000000000000e+03	1.800000000000000000e+04	2.905106537301504588e+00
1.801000000000000000e+04	1.801000000000000000e+03	1.801000000000000000e+04	2.911165770908828332e+00
1.802000000000000000e+04	1.802000000000000000e+03	1.802000000000000000e+04	2.906139414979845181e+00
1.803000000000000000e+04	1.803000000000000000e+03	1.803000000000000000e+04	2.889582782976040765e+00
1.804000000000000000e+04	1.804000000000000000e+03	1.804000000000000000e+04	2.895716475728453698e+00
1.805000000000000000e+04	1.805000000000000000e+03	1.805000000000000000e+04	2.838259364060972345e+00
1.806000000000000000e+04	1.806000000000000000e+03	1.806000000000000000e+04	2.767027882365211688e+00
1.807000000000000000e+04	1.807000000000000000e+03	1.807000000000000000e+04	2.842198370149319864e+00
1.808000000000000000e+04	1.808000000000000000e+03	1.808000000000000000e+04	2.912484184955355104e+00
1.809000000000000000e+04	1.809000000000000000e+03	1.809000000000000000e+04	2.883789247604352735e+00
1.810000000000000000e+04	1.810000000000000000e+03	1.810000000000000000e+04	2.946614814848905084e+00
1.811000000000000000e+04	1.811000000000000000e+03	1.811000000000000000e+04	2.938321650291758402e+00
1.812000000000000000e+04	1.812000000000000000e+03	1.812000000000000000e+04	2.912758097369149812e+00
1.813000000000000000e+04	1.813000000000000000e+03	1.813000000000000000e+04	2.892939722462279040e+00
1.814000000000000000e+04	1.814000000000000000e+03	1.814000000000000000e+04	2.986118765608997361e+00
1.815000000000000000e+04	1.815000000000000000e+03	1.815000000000000000e+04	2.896506293228234608e+00
1.816000000000000000e+04	1.816000000000000000e+03	1.816000000000000000e+04	2.874270800878087950e+00
1.817000000000000000e+04	1.817000000000000000e+03	1.817000000000000000e+04	2.855063324504834910e+00
1.818000000000000000e+04	1.818000000000000000e+03	1.818000000000000000e+04	2.949474206585744884e+00
1.819000000000000000e+04	1.819000000000000000e+03	1.819000000000000000e+04	2.944572835281806356e+00
1.820000000000000000e+04	1.820000000000000000e+03	1.820000000000000000e+04	3.014092918057876602e+00
1.821000000000000000e+04	1.821000000000000000e+03	1.821000000000000000e+04	3.037319070221306205e+00
1.822000000000000000e+04	1.822000000000000000e+03	1.822000000000000000e+04	3.036101321394405250e+00
1.823000000000000000e+04	1.823000000000000000e+03	1.823000000000000000e+04	3.029706122933243151e+00
1.824000000000000000e+04	1.824000000000000000e+03	1.824000000000000000e+04	3.064766811185967388e+00
1.825000000000000000e+04	1.825000000000000000e+03	1.825000000000000000e+04	3.069911493862348184e+00
1.826000000000000000e+04	1.826000000000000000e+03	1.826000000000000000e+04	3.081096820737356801e+00
1.827000000000000000e+04	1.827000000000000000e+03	1.827000000000000000e+04	3.036881854551441773e+00
1.828000000000000000e+04	1.828000000000000000e+03	1.828000000000000000e+04	3.179447452486736214e+00
1.829000000000000000e+04	1.829000000000000000e+03	1.829000000000000000e+04	3.094078614600813903e+00
1.830000000000000000e+04	1.830000000000000000e+03	1.830000000000000000e+04	3.130056381928779441e+00
1.831000000000000000e+04	1.831000000000000000e+03	1.831000000000000000e+04	3.076087988422321562e+00
1.832000000000000000e+04	1.832000000000000000e+03	1.832000000000000000e+04	3.059954292904513817e+00
1.833000000000000000e+04	1.833000000000000000e+03	1.833000000000000000e+04	3.019915278419415650e+00
1.834000000000000000e+04	1.834000000000000000e+03	1.834000000000000000e+04	3.004221952238444349e+00
1.835000000000000000e+04	1.835000000000000000e+03	1.835000000000000000e+04	3.068337483241176944e+00
1.836000000000000000e+04	1.836000000000000000e+03	1.836000000000000000e+04	2.992518913848993822e+00
1.837000000000000000e+04	1.837000000000000000e+03	1.837000000000000000e+04	3.055600606277448783e+00
1.838000000000000000e+04	1.838000000000000000e+03	1.838000000000000000e+04	3.006559927167860025e+00
1.839000000000000000e+04	1.839000000000000000e+03	1.839000000000000000e+04	3.043373613109973341e+00
1.840000000000000000e+04	1.840000000000000000e+03	1.840000000000000000e+04	3.042900315893221741e+00
1.841000000000000000e+04	1.841000000000000000e+03	1.841000000000000000e+04	3.065815668708470554e+00
1.842000000000000000e+04	1.842000000000000000e+03	1.842000000000000000e+04	2.989018696145463672e+00
1.843000000000000000e+04	1.843000000000000000e+03	1.843000000000000000e+04	2.989535473407373800e+00
1.844000000000000000e+04	1.844000000000000000e+03	1.844000000000000000e+04	2.992477985773360327e+00
1.845000000000000000e+04	1.845000000000000000e+03	1.845000000000000000e+04	2.945055797986373847e+00
1.846000000000000000e+04	1.846000000000000000e+03	1.846000000000000000e+04	2.882308326512021068e+00
1.847000000000000000e+04	1.847000000000000000e+03	1.847000000000000000e+04	2.905647106061997498e+00
1.848000000000000000e+04	1.848000000000000000e+03	1.848000000000000000e+04	2.905717871585471901e+00
1.849000000000000000e+04	1.849000000000000000e+03	1.849000000000000000e+04	2.930515968120282366e+00
1.850000000000000000e+04	1.850000000000000000e+03	1.850000000000000000e+04	2.986182940947291087e+00
1.851000000000000000e+04	1.851000000000000000e+03	1.851000000000000000e+04	2.939540915360607354e+00
1.852000000000000000e+04	1.852000000000000000e+03	1.852000000000000000e+04	2.931170615870217766e+00
1.853000000000000000e+04	1.853000000000000000e+03	1.853000000000000000e+04	2.959664101235023548e+00
1.854000000000000000e+04	1.854000000000000000e+03	1.854000000000000000e+04	2.917436647670641037e+00
1.855000000000000000e+04	1.855000000000000000e+03	1.855000000000000000e+04	2.910979744375803868e+00
1.856000000000000000e+04	1.856000000000000000e+03	1.856000000000000000e+04	2.942941649569362550e+00
1.857000000000000000e+04	1.857000000000000000e+03	1.857000000000000000e+04	2.922193369519120232e+00
1.858000000000000000e+04	1.858000000000000000e+03	1.858000000000000000e+04	2.957391060257329229e+00
1.859000000000000000e+04	1.859000000000000000e+03	1.859000000000000000e+04	2.994149063178865422e+00
1.860000000000000000e+04	1.860000000000000000e+03	1.860000000000000000e+04	2.949542342714200682e+00
1.861000000000000000e+04	1.861000000000000000e+03	1.861000000000000000e+04	2.927881598366275373e+00
1.862000000000000000e+04	1.862000000000000000e+03	1.862000000000000000e+04	3.004150832294578244e+00
1.863000000000000000e+04	1.863000000000000000e+03	1.863000000000000000e+04	2.971038113107244527e+00
1.864000000000000000e+04	1.864000000000000000e+03	1.864000000000000000e+04	2.980830131184624587e+00
1.865000000000000000e+04	1.865000000000000000e+03	1.865000000000000000e+04	2.975503263135109933e+00
1.866000000000000000e+04	1.866000000000000000e+03	1.866000000000000000e+04	3.063363519458826900e+00
1.867000000000000000e+04	1.867000000000000000e+03	1.867000000000000000e+04	3.079235477274604893e+00
1.868000000000000000e+04	1.868000000000000000e+03	1.868000000000000000e+04	3.036662725925035833e+00
1.869000000000000000e+04	1.869000000000000000e+03	1.869000000000000000e+04	3.112872405647346685e+00
1.870000000000000000e+04	1.870000000000000000e+03	1.870000000000000000e+04	3.165207390072406479e+00
1.871000000000000000e+04	1.871000000000000000e+03	1.871000000000000000e+04	3.172436062356529085e+00
1.872000000000000000e+04	1.872000000000000000e+03	1.872000000000000000e+04	3.161814824148958980e+00
1.873000000000000000e+04	1.873000000000000000e+03	1.873000000000000000e+04	3.143268885946551627e+00
1.874000000000000000e+04	1.874000000000000000e+03	1.874000000000000000e+04	3.060817299040896611e+00
1.875000000000000000e+04	1.875000000000000000e+03	1.875000000000000000e+04	3.090497609965935588e+00
1.876000000000000000e+04	1.876000000000000000e+03	1.876000000000000000e+04	3.079616436627699017e+00
1.877000000000000000e+04	1.877000000000000000e+03	1.877000000000000000e+04	3.103431469088958394e+00
1.878000000000000000e+04	1.878000000000000000e+03	1.878000000000000000e+04	2.989607169641288476e+00
1.879000000000000000e+04	1.879000000000000000e+03	1.879000000000000000e+04	3.029496999176097383e+00
1.880000000000000000e+04	1.880000000000000000e+03	1.880000000000000000e+04	3.086568751831860524e+00
1.881000000000000000e+04	1.881000000000000000e+03	1.881000000000000000e+04	3.140134982824826171e+00
1.882000000000000000e+04	1.882000000000000000e+03	1.882000000000000000e+04	3.064224672376401504e+00
1.883000000000000000e+04	1.883000000000000000e+03	1.883000000000000000e+04	3.011519440653178226e+00
1.884000000000000000e+04	1.884000000000000000e+03	1.884000000000000000e+04	3.071835951125899467e+00
1.885000000000000000e+04	1.885000000000000000e+03	1.885000000000000000e+04	3.085289808594373184e+00
1.886000000000000000e+04	1.886000000000000000e+03	1.886000000000000000e+04	3.109483138785499090e+00
1.887000000000000000e+04	1.887000000000000000e+03	1.887000000000000000e+04	3.133589906950083659e+00
1.888000000000000000e+04	1.888000000000000000e+03	1.888000000000000000e+04	3.215335947675914685e+00
1.889000000000000000e+04	1.889000000000000000e+03	1.889000000000000000e+04	3.233821597716695528e+00
1.890000000000000000e+04	1.890000000000000000e+03	1.890000000000000000e+04	3.269847314509310099e+00
1.891000000000000000e+04	1.891000000000000000e+03	1.891000000000000000e+04	3.250620596906077520e+00
1.892000000000000000e+04	1.892000000000000000e+03	1.892000000000000000e+04	3.265830350958800032e+00
1.893000000000000000e+04	1.893000000000000000e+03	1.893000000000000000e+04	3.238883933583774688e+00
1.894000000000000000e+04	1.894000000000000000e+03	1.894000000000000000e+04	3.295556221081987314e+00
1.895000000000000000e+04	1.895000000000000000e+03	1.895000000000000000e+04	3.264548222719362514e+00
1.896000000000000000e+04	1.896000000000000000e+03	1.896000000000000000e+04	3.178432717524164897e+00
1.897000000000000000e+04	1.897000000000000000e+03	1.897000000000000000e+04	3.204883579566192076e+00
1.898000000000000000e+04	1.898000000000000000e+03	1.898000000000000000e+04	3.180827404056537411e+00
1.899000000000000000e+04	1.899000000000000000e+03	1.899000000000000000e+04	3.143366792582895641e+00
1.900000000000000000e+04	1.900000000000000000e+03	1.900000000000000000e+04	3.223462152820680604e+00
1.901000000000000000e+04	1.901000000000000000e+03	1.901000000000000000e+04	3.254475872898038968e+00
1.902000000000000000e+04	1.902000000000000000e+03	1.902000000000000000e+04	3.205281762264245327e+00
1.903000000000000000e+04	1.903000000000000000e+03	1.903000000000000000e+04	3.242909668148282076e+00
1.904000000000000000e+04	1.904000000000000000e+03	1.904000000000000000e+04	3.329313452960726671e+00
1.905000000000000000e+04	1.905000000000000000e+03	1.905000000000000000e+04	3.301040316150048337e+00
1.906000000000000000e+04	1.906000000000000000e+03	1.906000000000000000e+04	3.306946270348462225e+00
1.907000000000000000e+04	1.907000000000000000e+03	1.907000000000000000e+04	3.335104328375353422e+00
1.908000000000000000e+04	1.908000000000000000e+03	1.908000000000000000e+04	3.258818826187531048e+00
1.909000000000000000e+04	1.909000000000000000e+03	1.909000000000000000e+04	3.275735431122665631e+00
1.910000000000000000e+04	1.910000000000000000e+03	1.910000000000000000e+04	3.248968883289583776e+00
1.911000000000000000e+04	1.911000000000000000e+03	1.911000000000000000e+04	3.313110717775682001e+00
1.912000000000000000e+04	1.912000000000000000e+03	1.912000000000000000e+04	3.327862739520134561e+00
1.913000000000000000e+04	1.913000000000000000e+03	1.913000000000000000e+04	3.304457287881616967e+00
1.914000000000000000e+04	1.914000000000000000e+03	1.914000000000000000e+04	3.293536775575060194e+00
1.915000000000000000e+04	1.915000000000000000e+03	1.915000000000000000e+04	3.224104851816425921e+00
1.916000000000000000e+04	1.916000000000000000e+03	1.916000000000000000e+04	3.254386898298545994e+00
1.917000000000000000e+04	1.917000000000000000e+03	1.917000000000000000e+04	3.258402302501628878e+00
1.918000000000000000e+04	1.918000000000000000e+03	1.918000000000000000e+04	3.277541698956439653e+00
1.919000000000000000e+04	1.919000000000000000e+03	1.919000000000000000e+04	3.204774386874900127e+00
1.920000000000000000e+04	1.920000000000000000e+03	1.920000000000000000e+04	3.242197937865514579e+00
1.921000000000000000e+04	1.921000000000000000e+03	1.921000000000000000e+04	3.300304746114259835e+00
1.922000000000000000e+04	1.922000000000000000e+03	1.922000000000000000e+04	3.359858977388141099e+00
1.923000000000000000e+04	1.923000000000000000e+03	1.923000000000000000e+04	3.313436041041842195e+00
1.924000000000000000e+04	1.924000000000000000e+03	1.924000000000000000e+04	3.397680673997983014e+00
1.925000000000000000e+04	1.925000000000000000e+03	1.925000000000000000e+04	3.281611672839149563e+00
1.926000000000000000e+04	1.926000000000000000e+03	1.926000000000000000e+04	3.326543313655080158e+00
1.927000000000000000e+04	1.927000000000000000e+03	1.927000000000000000e+04	3.280829567605031638e+00
1.928000000000000000e+04	1.928000000000000000e+03	1.928000000000000000e+04	3.258955739897880122e+00
1.929000000000000000e+04	1.929000000000000000e+03	1.929000000000000000e+04	3.280616105196382470e+00
1.930000000000000000e+04	1.930000000000000000e+03	1.930000000000000000e+04	3.307506967918684371e+00
1.931000000000000000e+04	1.931000000000000000e+03	1.931000000000000000e+04	3.267917741793423758e+00
1.932000000000000000e+04	1.932000000000000000e+03	1.932000000000000000e+04	3.339824282117326515e+00
1.933000000000000000e+04	1.933000000000000000e+03	1.933000000000000000e+04	3.361738490015546255e+00
1.934000000000000000e+04	1.934000000000000000e+03	1.934000000000000000e+04	3.275417383248619529e+00
1.935000000000000000e+04	1.935000000000000000e+03	1.935000000000000000e+04	3.277461739015918418e+00
1.936000000000000000e+04	1.936000000000000000e+03	1.936000000000000000e+04	3.261890474626394365e+00
1.937000000000000000e+04	1.937000000000000000e+03	1.937000000000000000e+04	3.184445796481341961e+00
1.938000000000000000e+04	1.938000000000000000e+03	1.938000000000000000e+04	3.278840496613633526e+00
1.939000000000000000e+04	1.939000000000000000e+03	1.939000000000000000e+04	3.309308322782175349e+00
1.940000000000000000e+04	1.940000000000000000e+03	1.940000000000000000e+04	3.183245049508389712e+00
1.941000000000000000e+04	1.941000000000000000e+03	1.941000000000000000e+04	3.128813394047040397e+00
1.942000000000000000e+04	1.942000000000000000e+03	1.942000000000000000e+04	3.187688207377831429e+00
1.943000000000000000e+04	1.943000000000000000e+03	1.943000000000000000e+04	3.159270407090379429e+00
1.944000000000000000e+04	1.944000000000000000e+03	1.944000000000000000e+04	3.160237381785982791e+00
1.945000000000000000e+04	1.945000000000000000e+03	1.945000000000000000e+04	3.178897002080816048e+00
1.946000000000000000e+04	1.946000000000000000e+03	1.946000000000000000e+04	3.212788819268067364e+00
1.947000000000000000e+04	1.947000000000000000e+03	1.947000000000000000e+04	3.313895999972311213e+00
1.948000000000000000e+04	1.948000000000000000e+03	1.948000000000000000e+04	3.266370432716588557e+00
1.949000000000000000e+04	1.949000000000000000e+03	1.949000000000000000e+04	3.235176663714103285e+00
1.950000000000000000e+04	1.950000000000000000e+03	1.950000000000000000e+04	3.212326154073273266e+00
1.951000000000000000e+04	1.951000000000000000e+03	1.951000000000000000e+04	3.212796829129776821e+00
1.952000000000000000e+04	1.952000000000000000e+03	1.952000000000000000e+04	3.237445079965012518e+00
1.953000000000000000e+04	1.953000000000000000e+03	1.953000000000000000e+04	3.250166918440751118e+00
1.954000000000000000e+04	1.954000000000000000e+03	1.954000000000000000e+04	3.274915349875991755e+00
1.955000000000000000e+04	1.955000000000000000e+03	1.955000000000000000e+04	3.245123626359165847e+00
1.956000000000000000e+04	1.956000000000000000e+03	1.956000000000000000e+04	3.243441866698009157e+00
1.957000000000000000e+04	1.957000000000000000e+03	1.957000000000000000e+04	3.358792866660724297e+00
1.958000000000000000e+04	1.958000000000000000e+03	1.958000000000000000e+04	3.343263446799069172e+00
1.959000000000000000e+04	1.959000000000000000e+03	1.959000000000000000e+04	3.253436959224938807e+00
1.960000000000000000e+04	1.960000000000000000e+03	1.960000000000000000e+04	3.199785956776951767e+00
1.961000000000000000e+04	1.961000000000000000e+03	1.961000000000000000e+04	3.098251680877263770e+00
1.962000000000000000e+04	1.962000000000000000e+03	1.962000000000000000e+04	3.200550960590615279e+00
1.963000000000000000e+04	1.963000000000000000e+03	1.963000000000000000e+04	3.187418086392113992e+00
1.964000000000000000e+04	1.964000000000000000e+03	1.964000000000000000e+04	3.208557285428927486e+00
1.965000000000000000e+04	1.965000000000000000e+03	1.965000000000000000e+04	3.324185856109947768e+00
1.966000000000000000e+04	1.966000000000000000e+03	1.966000000000000000e+04	3.256993181884439537e+00
1.967000000000000000e+04	1.967000000000000000e+03	1.967000000000000000e+04	3.236184352407585951e+00
1.968000000000000000e+04	1.968000000000000000e+03	1.968000000000000000e+04	3.210729716003144052e+00
1.969000000000000000e+04	1.969000000000000000e+03	1.969000000000000000e+04	3.295857846893052834e+00
1.970000000000000000e+04	1.970000000000000000e+03	1.970000000000000000e+04	3.257132279388260443e+00
1.971000000000000000e+04	1.971000000000000000e+03	1.971000000000000000e+04	3.260942604061297434e+00
1.972000000000000000e+04	1.972000000000000000e+03	1.972000000000000000e+04	3.244414020528023634e+00
1.973000000000000000e+04	1.973000000000000000e+03	1.973000000000000000e+04	3.266707278850814689e+00
1.974000000000000000e+04	1.974000000000000000e+03	1.974000000000000000e+04	3.214536773105837408e+00
1.975000000000000000e+04	1.975000000000000000e+03	1.975000000000000000e+04	3.191331753822759243e+00
1.976000000000000000e+04	1.976000000000000000e+03	1.976000000000000000e+04	3.221490794716938666e+00
1.977000000000000000e+04	1.977000000000000000e+03	1.977000000000000000e+04	3.276994535036910516e+00
1.978000000000000000e+04	1.978000000000000000e+03	1.978000000000000000e+04	3.241615787110774694e+00
1.979000000000000000e+04	1.979000000000000000e+03	1.979000000000000000e+04	3.236461929447302044e+00
1.980000000000000000e+04	1.980000000000000000e+03	1.980000000000000000e+04	3.255800684645913989e+00
1.981000000000000000e+04	1.981000000000000000e+03	1.981000000000000000e+04	3.233607267657382600e+00
1.982000000000000000e+04	1.982000000000000000e+03	1.982000000000000000e+04	3.152138049076872672e+00
1.983000000000000000e+04	1.983000000000000000e+03	1.983000000000000000e+04	3.212922453735065798e+00
1.984000000000000000e+04	1.984000000000000000e+03	1.984000000000000000e+04	3.253870588905680261e+00
1.985000000000000000e+04	1.985000000000000000e+03	1.985000000000000000e+04	3.301712413385495815e+00
1.986000000000000000e+04	1.986000000000000000e+03	1.986000000000000000e+04	3.401669519778872441e+00
1.987000000000000000e+04	1.987000000000000000e+03	1.987000000000000000e+04	3.415392644801304556e+00
1.988000000000000000e+04	1.988000000000000000e+03	1.988000000000000000e+04	3.359857689886440291e+00
1.989000000000000000e+04	1.989000000000000000e+03	1.989000000000000000e+04	3.361284404053604735e+00
1.990000000000000000e+04	1.990000000000000000e+03	1.990000000000000000e+04	3.355021438028046088e+00
1.991000000000000000e+04	1.991000000000000000e+03	1.991000000000000000e+04	3.344910219860885547e+00
1.992000000000000000e+04	1.992000000000000000e+03	1.992000000000000000e+04	3.371613729721565367e+00
1.993000000000000000e+04	1.993000000000000000e+03	1.993000000000000000e+04	3.344750831707680838e+00
1.994000000000000000e+04	1.994000000000000000e+03	1.994000000000000000e+04	3.423329023922000669e+00
1.995000000000000000e+04	1.995000000000000000e+03	1.995000000000000000e+04	3.428589147450208596e+00
1.996000000000000000e+04	1.996000000000000000e+03	1.996000000000000000e+04	3.412672614853077935e+00
1.997000000000000000e+04	1.997000000000000000e+03	1.997000000000000000e+04	3.513850820969508071e+00
1.998000000000000000e+04	1.998000000000000000e+03	1.998000000000000000e+04	3.528503975701812401e+00
1.999000000000000000e+04	1.999000000000000000e+03	1.999000000000000000e+04	3.482598592809110105e+00
[truncated: 15,500 more rows]
