# Supplementary material for: Ion-combination specific effects driving the enzymatic activity of halophilic alcohol dehydrogenase 2 from Haloferax volcanii in aqueous ionic liquid solvent mixtures
Source: RSC Sustain. 2024 Jul 8;2(9):2559–80. doi: 10.1039/d3su00412k (PMC11353702; doi:10.1039/d3su00412k)
Supplement: SU-002-D3SU00412K-s005 [file SU-002-D3SU00412K-s005.zip › MDAnalysis_Calculated_Plotted_Data/RMSD/ILIexp.csv]

0.000000000000000000e+00	0.000000000000000000e+00	0.000000000000000000e+00	1.541370459826981628e-06
1.000000000000000000e+01	1.000000000000000000e+00	1.000000000000000000e+01	8.742754658421910685e-01
2.000000000000000000e+01	2.000000000000000000e+00	2.000000000000000000e+01	1.027363860709227694e+00
3.000000000000000000e+01	3.000000000000000000e+00	3.000000000000000000e+01	1.172946647843784218e+00
4.000000000000000000e+01	4.000000000000000000e+00	4.000000000000000000e+01	1.233564284714461889e+00
5.000000000000000000e+01	5.000000000000000000e+00	5.000000000000000000e+01	1.271292806817756027e+00
6.000000000000000000e+01	6.000000000000000000e+00	6.000000000000000000e+01	1.293530309499828723e+00
7.000000000000000000e+01	7.000000000000000000e+00	7.000000000000000000e+01	1.351360937153158748e+00
8.000000000000000000e+01	8.000000000000000000e+00	8.000000000000000000e+01	1.371207080910419318e+00
9.000000000000000000e+01	9.000000000000000000e+00	9.000000000000000000e+01	1.395914910548368804e+00
1.000000000000000000e+02	1.000000000000000000e+01	1.000000000000000000e+02	1.466140577518183497e+00
1.100000000000000000e+02	1.100000000000000000e+01	1.100000000000000000e+02	1.470863355361530234e+00
1.200000000000000000e+02	1.200000000000000000e+01	1.200000000000000000e+02	1.489904959565044873e+00
1.300000000000000000e+02	1.300000000000000000e+01	1.300000000000000000e+02	1.520387544437824978e+00
1.400000000000000000e+02	1.400000000000000000e+01	1.400000000000000000e+02	1.554609963546220053e+00
1.500000000000000000e+02	1.500000000000000000e+01	1.500000000000000000e+02	1.610656280027471077e+00
1.600000000000000000e+02	1.600000000000000000e+01	1.600000000000000000e+02	1.673764563910274283e+00
1.700000000000000000e+02	1.700000000000000000e+01	1.700000000000000000e+02	1.709741240385213912e+00
1.800000000000000000e+02	1.800000000000000000e+01	1.800000000000000000e+02	1.726672736879040437e+00
1.900000000000000000e+02	1.900000000000000000e+01	1.900000000000000000e+02	1.799900857831568501e+00
2.000000000000000000e+02	2.000000000000000000e+01	2.000000000000000000e+02	1.841342563960765011e+00
2.100000000000000000e+02	2.100000000000000000e+01	2.100000000000000000e+02	1.831696442205116071e+00
2.200000000000000000e+02	2.200000000000000000e+01	2.200000000000000000e+02	1.841871265500530708e+00
2.300000000000000000e+02	2.300000000000000000e+01	2.300000000000000000e+02	1.877959570219060792e+00
2.400000000000000000e+02	2.400000000000000000e+01	2.400000000000000000e+02	1.896708188827382680e+00
2.500000000000000000e+02	2.500000000000000000e+01	2.500000000000000000e+02	1.828812136293294310e+00
2.600000000000000000e+02	2.600000000000000000e+01	2.600000000000000000e+02	1.830665765989731852e+00
2.700000000000000000e+02	2.700000000000000000e+01	2.700000000000000000e+02	1.871998938614128472e+00
2.800000000000000000e+02	2.800000000000000000e+01	2.800000000000000000e+02	1.923334442933656518e+00
2.900000000000000000e+02	2.900000000000000000e+01	2.900000000000000000e+02	1.862223786582074325e+00
3.000000000000000000e+02	3.000000000000000000e+01	3.000000000000000000e+02	1.906958670308968262e+00
3.100000000000000000e+02	3.100000000000000000e+01	3.100000000000000000e+02	1.871256158615608234e+00
3.200000000000000000e+02	3.200000000000000000e+01	3.200000000000000000e+02	1.998215414808653945e+00
3.300000000000000000e+02	3.300000000000000000e+01	3.300000000000000000e+02	1.956351751062225031e+00
3.400000000000000000e+02	3.400000000000000000e+01	3.400000000000000000e+02	1.963429968665028058e+00
3.500000000000000000e+02	3.500000000000000000e+01	3.500000000000000000e+02	1.891864831768671040e+00
3.600000000000000000e+02	3.600000000000000000e+01	3.600000000000000000e+02	1.909107275313678631e+00
3.700000000000000000e+02	3.700000000000000000e+01	3.700000000000000000e+02	1.963382402486027356e+00
3.800000000000000000e+02	3.800000000000000000e+01	3.800000000000000000e+02	2.016502686674081612e+00
3.900000000000000000e+02	3.900000000000000000e+01	3.900000000000000000e+02	1.976443390955763935e+00
4.000000000000000000e+02	4.000000000000000000e+01	4.000000000000000000e+02	1.949253689368376730e+00
4.100000000000000000e+02	4.100000000000000000e+01	4.100000000000000000e+02	1.866165765228617213e+00
4.200000000000000000e+02	4.200000000000000000e+01	4.200000000000000000e+02	1.902596415141139197e+00
4.300000000000000000e+02	4.300000000000000000e+01	4.300000000000000000e+02	1.982031891600243734e+00
4.400000000000000000e+02	4.400000000000000000e+01	4.400000000000000000e+02	1.967243154599288557e+00
4.500000000000000000e+02	4.500000000000000000e+01	4.500000000000000000e+02	2.022042056803126542e+00
4.600000000000000000e+02	4.600000000000000000e+01	4.600000000000000000e+02	1.981899668196521747e+00
4.700000000000000000e+02	4.700000000000000000e+01	4.700000000000000000e+02	1.869454849131440000e+00
4.800000000000000000e+02	4.800000000000000000e+01	4.800000000000000000e+02	1.958773655223875698e+00
4.900000000000000000e+02	4.900000000000000000e+01	4.900000000000000000e+02	2.034612291484118707e+00
5.000000000000000000e+02	5.000000000000000000e+01	5.000000000000000000e+02	2.025261163739748405e+00
5.100000000000000000e+02	5.100000000000000000e+01	5.100000000000000000e+02	1.963902007101046676e+00
5.200000000000000000e+02	5.200000000000000000e+01	5.200000000000000000e+02	1.923269980693416814e+00
5.300000000000000000e+02	5.300000000000000000e+01	5.300000000000000000e+02	1.883595993144085989e+00
5.400000000000000000e+02	5.400000000000000000e+01	5.400000000000000000e+02	1.881643121235803129e+00
5.500000000000000000e+02	5.500000000000000000e+01	5.500000000000000000e+02	1.963611429221357119e+00
5.600000000000000000e+02	5.600000000000000000e+01	5.600000000000000000e+02	1.970872679532573057e+00
5.700000000000000000e+02	5.700000000000000000e+01	5.700000000000000000e+02	1.907393624365170792e+00
5.800000000000000000e+02	5.800000000000000000e+01	5.800000000000000000e+02	1.967865706402115444e+00
5.900000000000000000e+02	5.900000000000000000e+01	5.900000000000000000e+02	2.054319593088600904e+00
6.000000000000000000e+02	6.000000000000000000e+01	6.000000000000000000e+02	2.073773645886423544e+00
6.100000000000000000e+02	6.100000000000000000e+01	6.100000000000000000e+02	1.982804467482026878e+00
6.200000000000000000e+02	6.200000000000000000e+01	6.200000000000000000e+02	1.993789169952933538e+00
6.300000000000000000e+02	6.300000000000000000e+01	6.300000000000000000e+02	2.010453704082499460e+00
6.400000000000000000e+02	6.400000000000000000e+01	6.400000000000000000e+02	1.948313385666631259e+00
6.500000000000000000e+02	6.500000000000000000e+01	6.500000000000000000e+02	1.963987392704489965e+00
6.600000000000000000e+02	6.600000000000000000e+01	6.600000000000000000e+02	1.982988726047038019e+00
6.700000000000000000e+02	6.700000000000000000e+01	6.700000000000000000e+02	2.081357526208213127e+00
6.800000000000000000e+02	6.800000000000000000e+01	6.800000000000000000e+02	1.957288162466617187e+00
6.900000000000000000e+02	6.900000000000000000e+01	6.900000000000000000e+02	1.922289101242808051e+00
7.000000000000000000e+02	7.000000000000000000e+01	7.000000000000000000e+02	1.867983607640768096e+00
7.100000000000000000e+02	7.100000000000000000e+01	7.100000000000000000e+02	1.922034004873788060e+00
7.200000000000000000e+02	7.200000000000000000e+01	7.200000000000000000e+02	1.945862901256036448e+00
7.300000000000000000e+02	7.300000000000000000e+01	7.300000000000000000e+02	1.967582101808854622e+00
7.400000000000000000e+02	7.400000000000000000e+01	7.400000000000000000e+02	1.958208191131539211e+00
7.500000000000000000e+02	7.500000000000000000e+01	7.500000000000000000e+02	1.883290397165764629e+00
7.600000000000000000e+02	7.600000000000000000e+01	7.600000000000000000e+02	1.912451350564775776e+00
7.700000000000000000e+02	7.700000000000000000e+01	7.700000000000000000e+02	1.867751824511073799e+00
7.800000000000000000e+02	7.800000000000000000e+01	7.800000000000000000e+02	1.908197574344043801e+00
7.900000000000000000e+02	7.900000000000000000e+01	7.900000000000000000e+02	1.957575142139078572e+00
8.000000000000000000e+02	8.000000000000000000e+01	8.000000000000000000e+02	1.953813958403391560e+00
8.100000000000000000e+02	8.100000000000000000e+01	8.100000000000000000e+02	1.898750132094209730e+00
8.200000000000000000e+02	8.200000000000000000e+01	8.200000000000000000e+02	1.857402948251465347e+00
8.300000000000000000e+02	8.300000000000000000e+01	8.300000000000000000e+02	1.939781809034401672e+00
8.400000000000000000e+02	8.400000000000000000e+01	8.400000000000000000e+02	2.002796844864807468e+00
8.500000000000000000e+02	8.500000000000000000e+01	8.500000000000000000e+02	1.967948629567733088e+00
8.600000000000000000e+02	8.600000000000000000e+01	8.600000000000000000e+02	2.003723431136847477e+00
8.700000000000000000e+02	8.700000000000000000e+01	8.700000000000000000e+02	1.986680007042937124e+00
8.800000000000000000e+02	8.800000000000000000e+01	8.800000000000000000e+02	1.986518718573804021e+00
8.900000000000000000e+02	8.900000000000000000e+01	8.900000000000000000e+02	2.018750232347097828e+00
9.000000000000000000e+02	9.000000000000000000e+01	9.000000000000000000e+02	2.105797987605290356e+00
9.100000000000000000e+02	9.100000000000000000e+01	9.100000000000000000e+02	2.056228238355385152e+00
9.200000000000000000e+02	9.200000000000000000e+01	9.200000000000000000e+02	1.981623956332872361e+00
9.300000000000000000e+02	9.300000000000000000e+01	9.300000000000000000e+02	2.047567779430895296e+00
9.400000000000000000e+02	9.400000000000000000e+01	9.400000000000000000e+02	2.023068568539013512e+00
9.500000000000000000e+02	9.500000000000000000e+01	9.500000000000000000e+02	2.017137808802992538e+00
9.600000000000000000e+02	9.600000000000000000e+01	9.600000000000000000e+02	2.067531792733660723e+00
9.700000000000000000e+02	9.700000000000000000e+01	9.700000000000000000e+02	2.047114853682355129e+00
9.800000000000000000e+02	9.800000000000000000e+01	9.800000000000000000e+02	1.946689925968690726e+00
9.900000000000000000e+02	9.900000000000000000e+01	9.900000000000000000e+02	1.964648381818967504e+00
1.000000000000000000e+03	1.000000000000000000e+02	1.000000000000000000e+03	2.071482374111084379e+00
1.010000000000000000e+03	1.010000000000000000e+02	1.010000000000000000e+03	2.061816181560848449e+00
1.020000000000000000e+03	1.020000000000000000e+02	1.020000000000000000e+03	2.080499226891043385e+00
1.030000000000000000e+03	1.030000000000000000e+02	1.030000000000000000e+03	2.096093249146608883e+00
1.040000000000000000e+03	1.040000000000000000e+02	1.040000000000000000e+03	2.081631749615986848e+00
1.050000000000000000e+03	1.050000000000000000e+02	1.050000000000000000e+03	2.057869144826105945e+00
1.060000000000000000e+03	1.060000000000000000e+02	1.060000000000000000e+03	2.066203840825088900e+00
1.070000000000000000e+03	1.070000000000000000e+02	1.070000000000000000e+03	2.024417666022864548e+00
1.080000000000000000e+03	1.080000000000000000e+02	1.080000000000000000e+03	2.020917217512839592e+00
1.090000000000000000e+03	1.090000000000000000e+02	1.090000000000000000e+03	2.055579589571659316e+00
1.100000000000000000e+03	1.100000000000000000e+02	1.100000000000000000e+03	2.068846121010555983e+00
1.110000000000000000e+03	1.110000000000000000e+02	1.110000000000000000e+03	2.152698270977445372e+00
1.120000000000000000e+03	1.120000000000000000e+02	1.120000000000000000e+03	2.181285067023629676e+00
1.130000000000000000e+03	1.130000000000000000e+02	1.130000000000000000e+03	2.115928660309310594e+00
1.140000000000000000e+03	1.140000000000000000e+02	1.140000000000000000e+03	2.158608244320593617e+00
1.150000000000000000e+03	1.150000000000000000e+02	1.150000000000000000e+03	2.232909887143280869e+00
1.160000000000000000e+03	1.160000000000000000e+02	1.160000000000000000e+03	2.240261920452719657e+00
1.170000000000000000e+03	1.170000000000000000e+02	1.170000000000000000e+03	2.249695780710744941e+00
1.180000000000000000e+03	1.180000000000000000e+02	1.180000000000000000e+03	2.175865389592148258e+00
1.190000000000000000e+03	1.190000000000000000e+02	1.190000000000000000e+03	2.148208476332626127e+00
1.200000000000000000e+03	1.200000000000000000e+02	1.200000000000000000e+03	2.100543403723847291e+00
1.210000000000000000e+03	1.210000000000000000e+02	1.210000000000000000e+03	2.114794442283680631e+00
1.220000000000000000e+03	1.220000000000000000e+02	1.220000000000000000e+03	2.130893559047280839e+00
1.230000000000000000e+03	1.230000000000000000e+02	1.230000000000000000e+03	2.069594022730019578e+00
1.240000000000000000e+03	1.240000000000000000e+02	1.240000000000000000e+03	2.055737207022009017e+00
1.250000000000000000e+03	1.250000000000000000e+02	1.250000000000000000e+03	2.079219553196294701e+00
1.260000000000000000e+03	1.260000000000000000e+02	1.260000000000000000e+03	2.039972805504271403e+00
1.270000000000000000e+03	1.270000000000000000e+02	1.270000000000000000e+03	2.102971772256663208e+00
1.280000000000000000e+03	1.280000000000000000e+02	1.280000000000000000e+03	2.062068173890680978e+00
1.290000000000000000e+03	1.290000000000000000e+02	1.290000000000000000e+03	2.055953896902180222e+00
1.300000000000000000e+03	1.300000000000000000e+02	1.300000000000000000e+03	2.158234600246193846e+00
1.310000000000000000e+03	1.310000000000000000e+02	1.310000000000000000e+03	2.145761696415314113e+00
1.320000000000000000e+03	1.320000000000000000e+02	1.320000000000000000e+03	2.138252566040232949e+00
1.330000000000000000e+03	1.330000000000000000e+02	1.330000000000000000e+03	2.186297934566657997e+00
1.340000000000000000e+03	1.340000000000000000e+02	1.340000000000000000e+03	2.203999283298053502e+00
1.350000000000000000e+03	1.350000000000000000e+02	1.350000000000000000e+03	2.231963242164321848e+00
1.360000000000000000e+03	1.360000000000000000e+02	1.360000000000000000e+03	2.192570880363681418e+00
1.370000000000000000e+03	1.370000000000000000e+02	1.370000000000000000e+03	2.161402195941660054e+00
1.380000000000000000e+03	1.380000000000000000e+02	1.380000000000000000e+03	2.182094657223505152e+00
1.390000000000000000e+03	1.390000000000000000e+02	1.390000000000000000e+03	2.189540483075744337e+00
1.400000000000000000e+03	1.400000000000000000e+02	1.400000000000000000e+03	2.143567009477297614e+00
1.410000000000000000e+03	1.410000000000000000e+02	1.410000000000000000e+03	2.143334363480542848e+00
1.420000000000000000e+03	1.420000000000000000e+02	1.420000000000000000e+03	2.195121478884900945e+00
1.430000000000000000e+03	1.430000000000000000e+02	1.430000000000000000e+03	2.220351128339786317e+00
1.440000000000000000e+03	1.440000000000000000e+02	1.440000000000000000e+03	2.252353380647078129e+00
1.450000000000000000e+03	1.450000000000000000e+02	1.450000000000000000e+03	2.144530357372565810e+00
1.460000000000000000e+03	1.460000000000000000e+02	1.460000000000000000e+03	2.094864126826376349e+00
1.470000000000000000e+03	1.470000000000000000e+02	1.470000000000000000e+03	2.145339653410406555e+00
1.480000000000000000e+03	1.480000000000000000e+02	1.480000000000000000e+03	2.185230978462981533e+00
1.490000000000000000e+03	1.490000000000000000e+02	1.490000000000000000e+03	2.287218248238252372e+00
1.500000000000000000e+03	1.500000000000000000e+02	1.500000000000000000e+03	2.291376241534755831e+00
1.510000000000000000e+03	1.510000000000000000e+02	1.510000000000000000e+03	2.253919063243434717e+00
1.520000000000000000e+03	1.520000000000000000e+02	1.520000000000000000e+03	2.320088560011884127e+00
1.530000000000000000e+03	1.530000000000000000e+02	1.530000000000000000e+03	2.361791507377423827e+00
1.540000000000000000e+03	1.540000000000000000e+02	1.540000000000000000e+03	2.295203476943229237e+00
1.550000000000000000e+03	1.550000000000000000e+02	1.550000000000000000e+03	2.316861478897060511e+00
1.560000000000000000e+03	1.560000000000000000e+02	1.560000000000000000e+03	2.390426900333280535e+00
1.570000000000000000e+03	1.570000000000000000e+02	1.570000000000000000e+03	2.372243904775421353e+00
1.580000000000000000e+03	1.580000000000000000e+02	1.580000000000000000e+03	2.389516727474057856e+00
1.590000000000000000e+03	1.590000000000000000e+02	1.590000000000000000e+03	2.377250072324977204e+00
1.600000000000000000e+03	1.600000000000000000e+02	1.600000000000000000e+03	2.442440474524625316e+00
1.610000000000000000e+03	1.610000000000000000e+02	1.610000000000000000e+03	2.407084985142386113e+00
1.620000000000000000e+03	1.620000000000000000e+02	1.620000000000000000e+03	2.427649617767415169e+00
1.630000000000000000e+03	1.630000000000000000e+02	1.630000000000000000e+03	2.443917452707068616e+00
1.640000000000000000e+03	1.640000000000000000e+02	1.640000000000000000e+03	2.408514530872540416e+00
1.650000000000000000e+03	1.650000000000000000e+02	1.650000000000000000e+03	2.378246201323370279e+00
1.660000000000000000e+03	1.660000000000000000e+02	1.660000000000000000e+03	2.300759333656630545e+00
1.670000000000000000e+03	1.670000000000000000e+02	1.670000000000000000e+03	2.352359671705574140e+00
1.680000000000000000e+03	1.680000000000000000e+02	1.680000000000000000e+03	2.380060331511347993e+00
1.690000000000000000e+03	1.690000000000000000e+02	1.690000000000000000e+03	2.419807935674268773e+00
1.700000000000000000e+03	1.700000000000000000e+02	1.700000000000000000e+03	2.354123411607254912e+00
1.710000000000000000e+03	1.710000000000000000e+02	1.710000000000000000e+03	2.328402641698522846e+00
1.720000000000000000e+03	1.720000000000000000e+02	1.720000000000000000e+03	2.299171031469783077e+00
1.730000000000000000e+03	1.730000000000000000e+02	1.730000000000000000e+03	2.339127762622222662e+00
1.740000000000000000e+03	1.740000000000000000e+02	1.740000000000000000e+03	2.318726872741381229e+00
1.750000000000000000e+03	1.750000000000000000e+02	1.750000000000000000e+03	2.320298701173089118e+00
1.760000000000000000e+03	1.760000000000000000e+02	1.760000000000000000e+03	2.334434203124913232e+00
1.770000000000000000e+03	1.770000000000000000e+02	1.770000000000000000e+03	2.344661978040951222e+00
1.780000000000000000e+03	1.780000000000000000e+02	1.780000000000000000e+03	2.180919664295442484e+00
1.790000000000000000e+03	1.790000000000000000e+02	1.790000000000000000e+03	2.282127877547103889e+00
1.800000000000000000e+03	1.800000000000000000e+02	1.800000000000000000e+03	2.284106882349747902e+00
1.810000000000000000e+03	1.810000000000000000e+02	1.810000000000000000e+03	2.326932194288778177e+00
1.820000000000000000e+03	1.820000000000000000e+02	1.820000000000000000e+03	2.245937695590776606e+00
1.830000000000000000e+03	1.830000000000000000e+02	1.830000000000000000e+03	2.242125699292861096e+00
1.840000000000000000e+03	1.840000000000000000e+02	1.840000000000000000e+03	2.293642230134917970e+00
1.850000000000000000e+03	1.850000000000000000e+02	1.850000000000000000e+03	2.254879695793942318e+00
1.860000000000000000e+03	1.860000000000000000e+02	1.860000000000000000e+03	2.340552380847642944e+00
1.870000000000000000e+03	1.870000000000000000e+02	1.870000000000000000e+03	2.328156746494994600e+00
1.880000000000000000e+03	1.880000000000000000e+02	1.880000000000000000e+03	2.384018864468469445e+00
1.890000000000000000e+03	1.890000000000000000e+02	1.890000000000000000e+03	2.412851106296088677e+00
1.900000000000000000e+03	1.900000000000000000e+02	1.900000000000000000e+03	2.427348934559885762e+00
1.910000000000000000e+03	1.910000000000000000e+02	1.910000000000000000e+03	2.437195451820683090e+00
1.920000000000000000e+03	1.920000000000000000e+02	1.920000000000000000e+03	2.462045030494859343e+00
1.930000000000000000e+03	1.930000000000000000e+02	1.930000000000000000e+03	2.410938805791598138e+00
1.940000000000000000e+03	1.940000000000000000e+02	1.940000000000000000e+03	2.326644252010077629e+00
1.950000000000000000e+03	1.950000000000000000e+02	1.950000000000000000e+03	2.331282341983198503e+00
1.960000000000000000e+03	1.960000000000000000e+02	1.960000000000000000e+03	2.337447307688027553e+00
1.970000000000000000e+03	1.970000000000000000e+02	1.970000000000000000e+03	2.323799221842849150e+00
1.980000000000000000e+03	1.980000000000000000e+02	1.980000000000000000e+03	2.296380368676809614e+00
1.990000000000000000e+03	1.990000000000000000e+02	1.990000000000000000e+03	2.274290335289822718e+00
2.000000000000000000e+03	2.000000000000000000e+02	2.000000000000000000e+03	2.398475523827483524e+00
2.010000000000000000e+03	2.010000000000000000e+02	2.010000000000000000e+03	2.430397951013655522e+00
2.020000000000000000e+03	2.020000000000000000e+02	2.020000000000000000e+03	2.383093055959098816e+00
2.030000000000000000e+03	2.030000000000000000e+02	2.030000000000000000e+03	2.405044100493433756e+00
2.040000000000000000e+03	2.040000000000000000e+02	2.040000000000000000e+03	2.388340342055236931e+00
2.050000000000000000e+03	2.050000000000000000e+02	2.050000000000000000e+03	2.349567357804538847e+00
2.060000000000000000e+03	2.060000000000000000e+02	2.060000000000000000e+03	2.303212316866007026e+00
2.070000000000000000e+03	2.070000000000000000e+02	2.070000000000000000e+03	2.341301776263231993e+00
2.080000000000000000e+03	2.080000000000000000e+02	2.080000000000000000e+03	2.348493689123122508e+00
2.090000000000000000e+03	2.090000000000000000e+02	2.090000000000000000e+03	2.399091506317740041e+00
2.100000000000000000e+03	2.100000000000000000e+02	2.100000000000000000e+03	2.338192673514172704e+00
2.110000000000000000e+03	2.110000000000000000e+02	2.110000000000000000e+03	2.290201485395837899e+00
2.120000000000000000e+03	2.120000000000000000e+02	2.120000000000000000e+03	2.288998547614374601e+00
2.130000000000000000e+03	2.130000000000000000e+02	2.130000000000000000e+03	2.295334157901510963e+00
2.140000000000000000e+03	2.140000000000000000e+02	2.140000000000000000e+03	2.275510215453620866e+00
2.150000000000000000e+03	2.150000000000000000e+02	2.150000000000000000e+03	2.281432022457580810e+00
2.160000000000000000e+03	2.160000000000000000e+02	2.160000000000000000e+03	2.264138598943517877e+00
2.170000000000000000e+03	2.170000000000000000e+02	2.170000000000000000e+03	2.232276987849838967e+00
2.180000000000000000e+03	2.180000000000000000e+02	2.180000000000000000e+03	2.254287919540534091e+00
2.190000000000000000e+03	2.190000000000000000e+02	2.190000000000000000e+03	2.199861731242166663e+00
2.200000000000000000e+03	2.200000000000000000e+02	2.200000000000000000e+03	2.231322294498604641e+00
2.210000000000000000e+03	2.210000000000000000e+02	2.210000000000000000e+03	2.221910003498405395e+00
2.220000000000000000e+03	2.220000000000000000e+02	2.220000000000000000e+03	2.213162495844784861e+00
2.230000000000000000e+03	2.230000000000000000e+02	2.230000000000000000e+03	2.308843660464329872e+00
2.240000000000000000e+03	2.240000000000000000e+02	2.240000000000000000e+03	2.356313310509492442e+00
2.250000000000000000e+03	2.250000000000000000e+02	2.250000000000000000e+03	2.336158967278183507e+00
2.260000000000000000e+03	2.260000000000000000e+02	2.260000000000000000e+03	2.245753772993921871e+00
2.270000000000000000e+03	2.270000000000000000e+02	2.270000000000000000e+03	2.265769773528325981e+00
2.280000000000000000e+03	2.280000000000000000e+02	2.280000000000000000e+03	2.238604267730057273e+00
2.290000000000000000e+03	2.290000000000000000e+02	2.290000000000000000e+03	2.230796724671019859e+00
2.300000000000000000e+03	2.300000000000000000e+02	2.300000000000000000e+03	2.260747244324723404e+00
2.310000000000000000e+03	2.310000000000000000e+02	2.310000000000000000e+03	2.238242210467471960e+00
2.320000000000000000e+03	2.320000000000000000e+02	2.320000000000000000e+03	2.251402383152776743e+00
2.330000000000000000e+03	2.330000000000000000e+02	2.330000000000000000e+03	2.269216981990976656e+00
2.340000000000000000e+03	2.340000000000000000e+02	2.340000000000000000e+03	2.268758334230226215e+00
2.350000000000000000e+03	2.350000000000000000e+02	2.350000000000000000e+03	2.249565521658026590e+00
2.360000000000000000e+03	2.360000000000000000e+02	2.360000000000000000e+03	2.257648089014198334e+00
2.370000000000000000e+03	2.370000000000000000e+02	2.370000000000000000e+03	2.270823086179969863e+00
2.380000000000000000e+03	2.380000000000000000e+02	2.380000000000000000e+03	2.249094970660390658e+00
2.390000000000000000e+03	2.390000000000000000e+02	2.390000000000000000e+03	2.234796040932016670e+00
2.400000000000000000e+03	2.400000000000000000e+02	2.400000000000000000e+03	2.236456308943332250e+00
2.410000000000000000e+03	2.410000000000000000e+02	2.410000000000000000e+03	2.228176697634286718e+00
2.420000000000000000e+03	2.420000000000000000e+02	2.420000000000000000e+03	2.293023078318611407e+00
2.430000000000000000e+03	2.430000000000000000e+02	2.430000000000000000e+03	2.255626175347302365e+00
2.440000000000000000e+03	2.440000000000000000e+02	2.440000000000000000e+03	2.179013314449317118e+00
2.450000000000000000e+03	2.450000000000000000e+02	2.450000000000000000e+03	2.221392886941159883e+00
2.460000000000000000e+03	2.460000000000000000e+02	2.460000000000000000e+03	2.226940086493759186e+00
2.470000000000000000e+03	2.470000000000000000e+02	2.470000000000000000e+03	2.230280037486807476e+00
2.480000000000000000e+03	2.480000000000000000e+02	2.480000000000000000e+03	2.188346948826317639e+00
2.490000000000000000e+03	2.490000000000000000e+02	2.490000000000000000e+03	2.229309590208596870e+00
2.500000000000000000e+03	2.500000000000000000e+02	2.500000000000000000e+03	2.257286585114292254e+00
2.510000000000000000e+03	2.510000000000000000e+02	2.510000000000000000e+03	2.310066409492550932e+00
2.520000000000000000e+03	2.520000000000000000e+02	2.520000000000000000e+03	2.392630341021711349e+00
2.530000000000000000e+03	2.530000000000000000e+02	2.530000000000000000e+03	2.342739651365167486e+00
2.540000000000000000e+03	2.540000000000000000e+02	2.540000000000000000e+03	2.304419710981728375e+00
2.550000000000000000e+03	2.550000000000000000e+02	2.550000000000000000e+03	2.333266902950828836e+00
2.560000000000000000e+03	2.560000000000000000e+02	2.560000000000000000e+03	2.336152958863128237e+00
2.570000000000000000e+03	2.570000000000000000e+02	2.570000000000000000e+03	2.319600991802085233e+00
2.580000000000000000e+03	2.580000000000000000e+02	2.580000000000000000e+03	2.432830383259882101e+00
2.590000000000000000e+03	2.590000000000000000e+02	2.590000000000000000e+03	2.431282753384459205e+00
2.600000000000000000e+03	2.600000000000000000e+02	2.600000000000000000e+03	2.359074383615590076e+00
2.610000000000000000e+03	2.610000000000000000e+02	2.610000000000000000e+03	2.342004990309459522e+00
2.620000000000000000e+03	2.620000000000000000e+02	2.620000000000000000e+03	2.278321836051740767e+00
2.630000000000000000e+03	2.630000000000000000e+02	2.630000000000000000e+03	2.225777913317014800e+00
2.640000000000000000e+03	2.640000000000000000e+02	2.640000000000000000e+03	2.247230423517254216e+00
2.650000000000000000e+03	2.650000000000000000e+02	2.650000000000000000e+03	2.288729977468597188e+00
2.660000000000000000e+03	2.660000000000000000e+02	2.660000000000000000e+03	2.305844152750769815e+00
2.670000000000000000e+03	2.670000000000000000e+02	2.670000000000000000e+03	2.352205544676981841e+00
2.680000000000000000e+03	2.680000000000000000e+02	2.680000000000000000e+03	2.453018486973281398e+00
2.690000000000000000e+03	2.690000000000000000e+02	2.690000000000000000e+03	2.442038933241970522e+00
2.700000000000000000e+03	2.700000000000000000e+02	2.700000000000000000e+03	2.354412922292352661e+00
2.710000000000000000e+03	2.710000000000000000e+02	2.710000000000000000e+03	2.357106057218941952e+00
2.720000000000000000e+03	2.720000000000000000e+02	2.720000000000000000e+03	2.342593204284913355e+00
2.730000000000000000e+03	2.730000000000000000e+02	2.730000000000000000e+03	2.381293560539620824e+00
2.740000000000000000e+03	2.740000000000000000e+02	2.740000000000000000e+03	2.386853450418134237e+00
2.750000000000000000e+03	2.750000000000000000e+02	2.750000000000000000e+03	2.446893572800114658e+00
2.760000000000000000e+03	2.760000000000000000e+02	2.760000000000000000e+03	2.448511029717003851e+00
2.770000000000000000e+03	2.770000000000000000e+02	2.770000000000000000e+03	2.374284937164989007e+00
2.780000000000000000e+03	2.780000000000000000e+02	2.780000000000000000e+03	2.333048544944833935e+00
2.790000000000000000e+03	2.790000000000000000e+02	2.790000000000000000e+03	2.259817393109566641e+00
2.800000000000000000e+03	2.800000000000000000e+02	2.800000000000000000e+03	2.246893398851625534e+00
2.810000000000000000e+03	2.810000000000000000e+02	2.810000000000000000e+03	2.277485505432542023e+00
2.820000000000000000e+03	2.820000000000000000e+02	2.820000000000000000e+03	2.308792439422462817e+00
2.830000000000000000e+03	2.830000000000000000e+02	2.830000000000000000e+03	2.284516188382796908e+00
2.840000000000000000e+03	2.840000000000000000e+02	2.840000000000000000e+03	2.256039546931960960e+00
2.850000000000000000e+03	2.850000000000000000e+02	2.850000000000000000e+03	2.304420769321571694e+00
2.860000000000000000e+03	2.860000000000000000e+02	2.860000000000000000e+03	2.210533164244115500e+00
2.870000000000000000e+03	2.870000000000000000e+02	2.870000000000000000e+03	2.192070795998348309e+00
2.880000000000000000e+03	2.880000000000000000e+02	2.880000000000000000e+03	2.214761058823727424e+00
2.890000000000000000e+03	2.890000000000000000e+02	2.890000000000000000e+03	2.228191629506269589e+00
2.900000000000000000e+03	2.900000000000000000e+02	2.900000000000000000e+03	2.172206100281589780e+00
2.910000000000000000e+03	2.910000000000000000e+02	2.910000000000000000e+03	2.210121537812391068e+00
2.920000000000000000e+03	2.920000000000000000e+02	2.920000000000000000e+03	2.188619673587906433e+00
2.930000000000000000e+03	2.930000000000000000e+02	2.930000000000000000e+03	2.197428375180366267e+00
2.940000000000000000e+03	2.940000000000000000e+02	2.940000000000000000e+03	2.188486833090769856e+00
2.950000000000000000e+03	2.950000000000000000e+02	2.950000000000000000e+03	2.181372173887743404e+00
2.960000000000000000e+03	2.960000000000000000e+02	2.960000000000000000e+03	2.203248895622495596e+00
2.970000000000000000e+03	2.970000000000000000e+02	2.970000000000000000e+03	2.244804749471803529e+00
2.980000000000000000e+03	2.980000000000000000e+02	2.980000000000000000e+03	2.263129333580053082e+00
2.990000000000000000e+03	2.990000000000000000e+02	2.990000000000000000e+03	2.280624490690666750e+00
3.000000000000000000e+03	3.000000000000000000e+02	3.000000000000000000e+03	2.282568986866987171e+00
3.010000000000000000e+03	3.010000000000000000e+02	3.010000000000000000e+03	2.284603827842010215e+00
3.020000000000000000e+03	3.020000000000000000e+02	3.020000000000000000e+03	2.222885864511820131e+00
3.030000000000000000e+03	3.030000000000000000e+02	3.030000000000000000e+03	2.225268279530582038e+00
3.040000000000000000e+03	3.040000000000000000e+02	3.040000000000000000e+03	2.242416168308497326e+00
3.050000000000000000e+03	3.050000000000000000e+02	3.050000000000000000e+03	2.241072304911572832e+00
3.060000000000000000e+03	3.060000000000000000e+02	3.060000000000000000e+03	2.274679948379479733e+00
3.070000000000000000e+03	3.070000000000000000e+02	3.070000000000000000e+03	2.215561817914360798e+00
3.080000000000000000e+03	3.080000000000000000e+02	3.080000000000000000e+03	2.246363751370886508e+00
3.090000000000000000e+03	3.090000000000000000e+02	3.090000000000000000e+03	2.249278140614942245e+00
3.100000000000000000e+03	3.100000000000000000e+02	3.100000000000000000e+03	2.170687497282270062e+00
3.110000000000000000e+03	3.110000000000000000e+02	3.110000000000000000e+03	2.167610906447110075e+00
3.120000000000000000e+03	3.120000000000000000e+02	3.120000000000000000e+03	2.187088385158620252e+00
3.130000000000000000e+03	3.130000000000000000e+02	3.130000000000000000e+03	2.154266482132976446e+00
3.140000000000000000e+03	3.140000000000000000e+02	3.140000000000000000e+03	2.228535336411070933e+00
3.150000000000000000e+03	3.150000000000000000e+02	3.150000000000000000e+03	2.167237797881249151e+00
3.160000000000000000e+03	3.160000000000000000e+02	3.160000000000000000e+03	2.135674359754124563e+00
3.170000000000000000e+03	3.170000000000000000e+02	3.170000000000000000e+03	2.115757627365732141e+00
3.180000000000000000e+03	3.180000000000000000e+02	3.180000000000000000e+03	2.184115300689610351e+00
3.190000000000000000e+03	3.190000000000000000e+02	3.190000000000000000e+03	2.192398514620687244e+00
3.200000000000000000e+03	3.200000000000000000e+02	3.200000000000000000e+03	2.196413914521522681e+00
3.210000000000000000e+03	3.210000000000000000e+02	3.210000000000000000e+03	2.123594120462930501e+00
3.220000000000000000e+03	3.220000000000000000e+02	3.220000000000000000e+03	2.199225390505116895e+00
3.230000000000000000e+03	3.230000000000000000e+02	3.230000000000000000e+03	2.185536919337434547e+00
3.240000000000000000e+03	3.240000000000000000e+02	3.240000000000000000e+03	2.253421139709523846e+00
3.250000000000000000e+03	3.250000000000000000e+02	3.250000000000000000e+03	2.168750833485472818e+00
3.260000000000000000e+03	3.260000000000000000e+02	3.260000000000000000e+03	2.257707231196814934e+00
3.270000000000000000e+03	3.270000000000000000e+02	3.270000000000000000e+03	2.296560454184348288e+00
3.280000000000000000e+03	3.280000000000000000e+02	3.280000000000000000e+03	2.322982838568712349e+00
3.290000000000000000e+03	3.290000000000000000e+02	3.290000000000000000e+03	2.362287215546424957e+00
3.300000000000000000e+03	3.300000000000000000e+02	3.300000000000000000e+03	2.343839994308784203e+00
3.310000000000000000e+03	3.310000000000000000e+02	3.310000000000000000e+03	2.402369208536335954e+00
3.320000000000000000e+03	3.320000000000000000e+02	3.320000000000000000e+03	2.413397427537445683e+00
3.330000000000000000e+03	3.330000000000000000e+02	3.330000000000000000e+03	2.428484614479286208e+00
3.340000000000000000e+03	3.340000000000000000e+02	3.340000000000000000e+03	2.511475412569513566e+00
3.350000000000000000e+03	3.350000000000000000e+02	3.350000000000000000e+03	2.387024362717591330e+00
3.360000000000000000e+03	3.360000000000000000e+02	3.360000000000000000e+03	2.424082000588660968e+00
3.370000000000000000e+03	3.370000000000000000e+02	3.370000000000000000e+03	2.411572568074234812e+00
3.380000000000000000e+03	3.380000000000000000e+02	3.380000000000000000e+03	2.301489128547856033e+00
3.390000000000000000e+03	3.390000000000000000e+02	3.390000000000000000e+03	2.392077081817084672e+00
3.400000000000000000e+03	3.400000000000000000e+02	3.400000000000000000e+03	2.392612865355952412e+00
3.410000000000000000e+03	3.410000000000000000e+02	3.410000000000000000e+03	2.336608710081699236e+00
3.420000000000000000e+03	3.420000000000000000e+02	3.420000000000000000e+03	2.318541727193302648e+00
3.430000000000000000e+03	3.430000000000000000e+02	3.430000000000000000e+03	2.411181112309856545e+00
3.440000000000000000e+03	3.440000000000000000e+02	3.440000000000000000e+03	2.417291215644320257e+00
3.450000000000000000e+03	3.450000000000000000e+02	3.450000000000000000e+03	2.447796679465542358e+00
3.460000000000000000e+03	3.460000000000000000e+02	3.460000000000000000e+03	2.313119279099487891e+00
3.470000000000000000e+03	3.470000000000000000e+02	3.470000000000000000e+03	2.380735782090873442e+00
3.480000000000000000e+03	3.480000000000000000e+02	3.480000000000000000e+03	2.483609328070479627e+00
3.490000000000000000e+03	3.490000000000000000e+02	3.490000000000000000e+03	2.465727633045613487e+00
3.500000000000000000e+03	3.500000000000000000e+02	3.500000000000000000e+03	2.387475470190347782e+00
3.510000000000000000e+03	3.510000000000000000e+02	3.510000000000000000e+03	2.406360046258352980e+00
3.520000000000000000e+03	3.520000000000000000e+02	3.520000000000000000e+03	2.436665741333107871e+00
3.530000000000000000e+03	3.530000000000000000e+02	3.530000000000000000e+03	2.493551364087953193e+00
3.540000000000000000e+03	3.540000000000000000e+02	3.540000000000000000e+03	2.477857899981732448e+00
3.550000000000000000e+03	3.550000000000000000e+02	3.550000000000000000e+03	2.626274452005843418e+00
3.560000000000000000e+03	3.560000000000000000e+02	3.560000000000000000e+03	2.566934459178229044e+00
3.570000000000000000e+03	3.570000000000000000e+02	3.570000000000000000e+03	2.449383924813068880e+00
3.580000000000000000e+03	3.580000000000000000e+02	3.580000000000000000e+03	2.408033636145948897e+00
3.590000000000000000e+03	3.590000000000000000e+02	3.590000000000000000e+03	2.434124662514924875e+00
3.600000000000000000e+03	3.600000000000000000e+02	3.600000000000000000e+03	2.324740329601222566e+00
3.610000000000000000e+03	3.610000000000000000e+02	3.610000000000000000e+03	2.362329694324640794e+00
3.620000000000000000e+03	3.620000000000000000e+02	3.620000000000000000e+03	2.266624359565780011e+00
3.630000000000000000e+03	3.630000000000000000e+02	3.630000000000000000e+03	2.361781694197150117e+00
3.640000000000000000e+03	3.640000000000000000e+02	3.640000000000000000e+03	2.302115893383347434e+00
3.650000000000000000e+03	3.650000000000000000e+02	3.650000000000000000e+03	2.240814173062807502e+00
3.660000000000000000e+03	3.660000000000000000e+02	3.660000000000000000e+03	2.133899409103510614e+00
3.670000000000000000e+03	3.670000000000000000e+02	3.670000000000000000e+03	2.154948476850146566e+00
3.680000000000000000e+03	3.680000000000000000e+02	3.680000000000000000e+03	2.147345657313783907e+00
3.690000000000000000e+03	3.690000000000000000e+02	3.690000000000000000e+03	2.142536062353653570e+00
3.700000000000000000e+03	3.700000000000000000e+02	3.700000000000000000e+03	2.169513014090513003e+00
3.710000000000000000e+03	3.710000000000000000e+02	3.710000000000000000e+03	2.087183678516620677e+00
3.720000000000000000e+03	3.720000000000000000e+02	3.720000000000000000e+03	2.102828103137172722e+00
3.730000000000000000e+03	3.730000000000000000e+02	3.730000000000000000e+03	2.191755726620705058e+00
3.740000000000000000e+03	3.740000000000000000e+02	3.740000000000000000e+03	2.116741413579032116e+00
3.750000000000000000e+03	3.750000000000000000e+02	3.750000000000000000e+03	2.249421097060690489e+00
3.760000000000000000e+03	3.760000000000000000e+02	3.760000000000000000e+03	2.265069058783800049e+00
3.770000000000000000e+03	3.770000000000000000e+02	3.770000000000000000e+03	2.264499349748919421e+00
3.780000000000000000e+03	3.780000000000000000e+02	3.780000000000000000e+03	2.268137855047294593e+00
3.790000000000000000e+03	3.790000000000000000e+02	3.790000000000000000e+03	2.274538834391973463e+00
3.800000000000000000e+03	3.800000000000000000e+02	3.800000000000000000e+03	2.296715175538021736e+00
3.810000000000000000e+03	3.810000000000000000e+02	3.810000000000000000e+03	2.234433939309390382e+00
3.820000000000000000e+03	3.820000000000000000e+02	3.820000000000000000e+03	2.308815144441931366e+00
3.830000000000000000e+03	3.830000000000000000e+02	3.830000000000000000e+03	2.279866895025016937e+00
3.840000000000000000e+03	3.840000000000000000e+02	3.840000000000000000e+03	2.195281384540701985e+00
3.850000000000000000e+03	3.850000000000000000e+02	3.850000000000000000e+03	2.160730162714007641e+00
3.860000000000000000e+03	3.860000000000000000e+02	3.860000000000000000e+03	2.219254597176572030e+00
3.870000000000000000e+03	3.870000000000000000e+02	3.870000000000000000e+03	2.311845317938672650e+00
3.880000000000000000e+03	3.880000000000000000e+02	3.880000000000000000e+03	2.351194114736156138e+00
3.890000000000000000e+03	3.890000000000000000e+02	3.890000000000000000e+03	2.270094876874976464e+00
3.900000000000000000e+03	3.900000000000000000e+02	3.900000000000000000e+03	2.205323975509146273e+00
3.910000000000000000e+03	3.910000000000000000e+02	3.910000000000000000e+03	2.255367007946857960e+00
3.920000000000000000e+03	3.920000000000000000e+02	3.920000000000000000e+03	2.266272794005523394e+00
3.930000000000000000e+03	3.930000000000000000e+02	3.930000000000000000e+03	2.377822297203920243e+00
3.940000000000000000e+03	3.940000000000000000e+02	3.940000000000000000e+03	2.365992012723020288e+00
3.950000000000000000e+03	3.950000000000000000e+02	3.950000000000000000e+03	2.348942319099441622e+00
3.960000000000000000e+03	3.960000000000000000e+02	3.960000000000000000e+03	2.345029579400369268e+00
3.970000000000000000e+03	3.970000000000000000e+02	3.970000000000000000e+03	2.366560038161583446e+00
3.980000000000000000e+03	3.980000000000000000e+02	3.980000000000000000e+03	2.353941979374985838e+00
3.990000000000000000e+03	3.990000000000000000e+02	3.990000000000000000e+03	2.371818000737070609e+00
4.000000000000000000e+03	4.000000000000000000e+02	4.000000000000000000e+03	2.406713889678174123e+00
4.010000000000000000e+03	4.010000000000000000e+02	4.010000000000000000e+03	2.433878904698112855e+00
4.020000000000000000e+03	4.020000000000000000e+02	4.020000000000000000e+03	2.451198048998974421e+00
4.030000000000000000e+03	4.030000000000000000e+02	4.030000000000000000e+03	2.399799566210107926e+00
4.040000000000000000e+03	4.040000000000000000e+02	4.040000000000000000e+03	2.392900610973877296e+00
4.050000000000000000e+03	4.050000000000000000e+02	4.050000000000000000e+03	2.408755463063274593e+00
4.060000000000000000e+03	4.060000000000000000e+02	4.060000000000000000e+03	2.439517703910131896e+00
4.070000000000000000e+03	4.070000000000000000e+02	4.070000000000000000e+03	2.449747834799159474e+00
4.080000000000000000e+03	4.080000000000000000e+02	4.080000000000000000e+03	2.465504951819698753e+00
4.090000000000000000e+03	4.090000000000000000e+02	4.090000000000000000e+03	2.484042459525150903e+00
4.100000000000000000e+03	4.100000000000000000e+02	4.100000000000000000e+03	2.531330686049271250e+00
4.110000000000000000e+03	4.110000000000000000e+02	4.110000000000000000e+03	2.499987560780942975e+00
4.120000000000000000e+03	4.120000000000000000e+02	4.120000000000000000e+03	2.490408859537979858e+00
4.130000000000000000e+03	4.130000000000000000e+02	4.130000000000000000e+03	2.456293075446673857e+00
4.140000000000000000e+03	4.140000000000000000e+02	4.140000000000000000e+03	2.386334768084564573e+00
4.150000000000000000e+03	4.150000000000000000e+02	4.150000000000000000e+03	2.479316817691052055e+00
4.160000000000000000e+03	4.160000000000000000e+02	4.160000000000000000e+03	2.529501272789032029e+00
4.170000000000000000e+03	4.170000000000000000e+02	4.170000000000000000e+03	2.468422418794812057e+00
4.180000000000000000e+03	4.180000000000000000e+02	4.180000000000000000e+03	2.436082553872075174e+00
4.190000000000000000e+03	4.190000000000000000e+02	4.190000000000000000e+03	2.404293941766602938e+00
4.200000000000000000e+03	4.200000000000000000e+02	4.200000000000000000e+03	2.466730108265556609e+00
4.210000000000000000e+03	4.210000000000000000e+02	4.210000000000000000e+03	2.439529490816200408e+00
4.220000000000000000e+03	4.220000000000000000e+02	4.220000000000000000e+03	2.499509273138777132e+00
4.230000000000000000e+03	4.230000000000000000e+02	4.230000000000000000e+03	2.581181820922978432e+00
4.240000000000000000e+03	4.240000000000000000e+02	4.240000000000000000e+03	2.600564187040543818e+00
4.250000000000000000e+03	4.250000000000000000e+02	4.250000000000000000e+03	2.489698840247030809e+00
4.260000000000000000e+03	4.260000000000000000e+02	4.260000000000000000e+03	2.492851333332043229e+00
4.270000000000000000e+03	4.270000000000000000e+02	4.270000000000000000e+03	2.444674157974928264e+00
4.280000000000000000e+03	4.280000000000000000e+02	4.280000000000000000e+03	2.489191019133283778e+00
4.290000000000000000e+03	4.290000000000000000e+02	4.290000000000000000e+03	2.534116857010129564e+00
4.300000000000000000e+03	4.300000000000000000e+02	4.300000000000000000e+03	2.535162597590448375e+00
4.310000000000000000e+03	4.310000000000000000e+02	4.310000000000000000e+03	2.463206095670775309e+00
4.320000000000000000e+03	4.320000000000000000e+02	4.320000000000000000e+03	2.424440988372927652e+00
4.330000000000000000e+03	4.330000000000000000e+02	4.330000000000000000e+03	2.369627245296661577e+00
4.340000000000000000e+03	4.340000000000000000e+02	4.340000000000000000e+03	2.408273017172054331e+00
4.350000000000000000e+03	4.350000000000000000e+02	4.350000000000000000e+03	2.349279441412115421e+00
4.360000000000000000e+03	4.360000000000000000e+02	4.360000000000000000e+03	2.428512634246271951e+00
4.370000000000000000e+03	4.370000000000000000e+02	4.370000000000000000e+03	2.491081312536810977e+00
4.380000000000000000e+03	4.380000000000000000e+02	4.380000000000000000e+03	2.439577691340961696e+00
4.390000000000000000e+03	4.390000000000000000e+02	4.390000000000000000e+03	2.535316961990609297e+00
4.400000000000000000e+03	4.400000000000000000e+02	4.400000000000000000e+03	2.471494135137947801e+00
4.410000000000000000e+03	4.410000000000000000e+02	4.410000000000000000e+03	2.544525410192227444e+00
4.420000000000000000e+03	4.420000000000000000e+02	4.420000000000000000e+03	2.639931835719023123e+00
4.430000000000000000e+03	4.430000000000000000e+02	4.430000000000000000e+03	2.504876495080422760e+00
4.440000000000000000e+03	4.440000000000000000e+02	4.440000000000000000e+03	2.511500843149868878e+00
4.450000000000000000e+03	4.450000000000000000e+02	4.450000000000000000e+03	2.495981543686325743e+00
4.460000000000000000e+03	4.460000000000000000e+02	4.460000000000000000e+03	2.483813012004732368e+00
4.470000000000000000e+03	4.470000000000000000e+02	4.470000000000000000e+03	2.432764240050076410e+00
4.480000000000000000e+03	4.480000000000000000e+02	4.480000000000000000e+03	2.439749358579779592e+00
4.490000000000000000e+03	4.490000000000000000e+02	4.490000000000000000e+03	2.496860186511387081e+00
4.500000000000000000e+03	4.500000000000000000e+02	4.500000000000000000e+03	2.452685653726283554e+00
4.510000000000000000e+03	4.510000000000000000e+02	4.510000000000000000e+03	2.445300444107667115e+00
4.520000000000000000e+03	4.520000000000000000e+02	4.520000000000000000e+03	2.495786166810995965e+00
4.530000000000000000e+03	4.530000000000000000e+02	4.530000000000000000e+03	2.535939510508814276e+00
4.540000000000000000e+03	4.540000000000000000e+02	4.540000000000000000e+03	2.400596690389134036e+00
4.550000000000000000e+03	4.550000000000000000e+02	4.550000000000000000e+03	2.424561336052811100e+00
4.560000000000000000e+03	4.560000000000000000e+02	4.560000000000000000e+03	2.406271085609899885e+00
4.570000000000000000e+03	4.570000000000000000e+02	4.570000000000000000e+03	2.415838692380666508e+00
4.580000000000000000e+03	4.580000000000000000e+02	4.580000000000000000e+03	2.387152268132903377e+00
4.590000000000000000e+03	4.590000000000000000e+02	4.590000000000000000e+03	2.375009095569161843e+00
4.600000000000000000e+03	4.600000000000000000e+02	4.600000000000000000e+03	2.382168506247134054e+00
4.610000000000000000e+03	4.610000000000000000e+02	4.610000000000000000e+03	2.423019324014170195e+00
4.620000000000000000e+03	4.620000000000000000e+02	4.620000000000000000e+03	2.446407653208909405e+00
4.630000000000000000e+03	4.630000000000000000e+02	4.630000000000000000e+03	2.480391443420314701e+00
4.640000000000000000e+03	4.640000000000000000e+02	4.640000000000000000e+03	2.546189137621041709e+00
4.650000000000000000e+03	4.650000000000000000e+02	4.650000000000000000e+03	2.584617628725897731e+00
4.660000000000000000e+03	4.660000000000000000e+02	4.660000000000000000e+03	2.541829750333397087e+00
4.670000000000000000e+03	4.670000000000000000e+02	4.670000000000000000e+03	2.525294345262043105e+00
4.680000000000000000e+03	4.680000000000000000e+02	4.680000000000000000e+03	2.518345377625379911e+00
4.690000000000000000e+03	4.690000000000000000e+02	4.690000000000000000e+03	2.400320448035657250e+00
4.700000000000000000e+03	4.700000000000000000e+02	4.700000000000000000e+03	2.420956173462016192e+00
4.710000000000000000e+03	4.710000000000000000e+02	4.710000000000000000e+03	2.398507470222431159e+00
4.720000000000000000e+03	4.720000000000000000e+02	4.720000000000000000e+03	2.418236971136054070e+00
4.730000000000000000e+03	4.730000000000000000e+02	4.730000000000000000e+03	2.468632814624946992e+00
4.740000000000000000e+03	4.740000000000000000e+02	4.740000000000000000e+03	2.513691053944091536e+00
4.750000000000000000e+03	4.750000000000000000e+02	4.750000000000000000e+03	2.524722346140699791e+00
4.760000000000000000e+03	4.760000000000000000e+02	4.760000000000000000e+03	2.623508794236419028e+00
4.770000000000000000e+03	4.770000000000000000e+02	4.770000000000000000e+03	2.619548518150468741e+00
4.780000000000000000e+03	4.780000000000000000e+02	4.780000000000000000e+03	2.556853458435717652e+00
4.790000000000000000e+03	4.790000000000000000e+02	4.790000000000000000e+03	2.518035347325991768e+00
4.800000000000000000e+03	4.800000000000000000e+02	4.800000000000000000e+03	2.454604524452467462e+00
4.810000000000000000e+03	4.810000000000000000e+02	4.810000000000000000e+03	2.349886164186626658e+00
4.820000000000000000e+03	4.820000000000000000e+02	4.820000000000000000e+03	2.364743055032858088e+00
4.830000000000000000e+03	4.830000000000000000e+02	4.830000000000000000e+03	2.394085463531546942e+00
4.840000000000000000e+03	4.840000000000000000e+02	4.840000000000000000e+03	2.400410391116166942e+00
4.850000000000000000e+03	4.850000000000000000e+02	4.850000000000000000e+03	2.513915937551740587e+00
4.860000000000000000e+03	4.860000000000000000e+02	4.860000000000000000e+03	2.535021759618708792e+00
4.870000000000000000e+03	4.870000000000000000e+02	4.870000000000000000e+03	2.421592139829540802e+00
4.880000000000000000e+03	4.880000000000000000e+02	4.880000000000000000e+03	2.420565336936967071e+00
4.890000000000000000e+03	4.890000000000000000e+02	4.890000000000000000e+03	2.443349164406640295e+00
4.900000000000000000e+03	4.900000000000000000e+02	4.900000000000000000e+03	2.360114335694694976e+00
4.910000000000000000e+03	4.910000000000000000e+02	4.910000000000000000e+03	2.491751436709765510e+00
4.920000000000000000e+03	4.920000000000000000e+02	4.920000000000000000e+03	2.332060605951425725e+00
4.930000000000000000e+03	4.930000000000000000e+02	4.930000000000000000e+03	2.395243509860637054e+00
4.940000000000000000e+03	4.940000000000000000e+02	4.940000000000000000e+03	2.263039569096008563e+00
4.950000000000000000e+03	4.950000000000000000e+02	4.950000000000000000e+03	2.263323373344614531e+00
4.960000000000000000e+03	4.960000000000000000e+02	4.960000000000000000e+03	2.311570087394331896e+00
4.970000000000000000e+03	4.970000000000000000e+02	4.970000000000000000e+03	2.422275797243168771e+00
4.980000000000000000e+03	4.980000000000000000e+02	4.980000000000000000e+03	2.356081541859625261e+00
4.990000000000000000e+03	4.990000000000000000e+02	4.990000000000000000e+03	2.324108642727970242e+00
5.000000000000000000e+03	5.000000000000000000e+02	5.000000000000000000e+03	2.294022093543473417e+00
5.010000000000000000e+03	5.010000000000000000e+02	5.010000000000000000e+03	2.323051903199695900e+00
5.020000000000000000e+03	5.020000000000000000e+02	5.020000000000000000e+03	2.374533529492000916e+00
5.030000000000000000e+03	5.030000000000000000e+02	5.030000000000000000e+03	2.414582174509102508e+00
5.040000000000000000e+03	5.040000000000000000e+02	5.040000000000000000e+03	2.372343107078410895e+00
5.050000000000000000e+03	5.050000000000000000e+02	5.050000000000000000e+03	2.313524362281701219e+00
5.060000000000000000e+03	5.060000000000000000e+02	5.060000000000000000e+03	2.314528425200937711e+00
5.070000000000000000e+03	5.070000000000000000e+02	5.070000000000000000e+03	2.369490942835833724e+00
5.080000000000000000e+03	5.080000000000000000e+02	5.080000000000000000e+03	2.286166406517871952e+00
5.090000000000000000e+03	5.090000000000000000e+02	5.090000000000000000e+03	2.392359236589042037e+00
5.100000000000000000e+03	5.100000000000000000e+02	5.100000000000000000e+03	2.404189020146412670e+00
5.110000000000000000e+03	5.110000000000000000e+02	5.110000000000000000e+03	2.436298712636010944e+00
5.120000000000000000e+03	5.120000000000000000e+02	5.120000000000000000e+03	2.439100512023739675e+00
5.130000000000000000e+03	5.130000000000000000e+02	5.130000000000000000e+03	2.446072222013757180e+00
5.140000000000000000e+03	5.140000000000000000e+02	5.140000000000000000e+03	2.379666439648921550e+00
5.150000000000000000e+03	5.150000000000000000e+02	5.150000000000000000e+03	2.431360436027363736e+00
5.160000000000000000e+03	5.160000000000000000e+02	5.160000000000000000e+03	2.502131316805674910e+00
5.170000000000000000e+03	5.170000000000000000e+02	5.170000000000000000e+03	2.457071104948782558e+00
5.180000000000000000e+03	5.180000000000000000e+02	5.180000000000000000e+03	2.418770210411306909e+00
5.190000000000000000e+03	5.190000000000000000e+02	5.190000000000000000e+03	2.456646904358783079e+00
5.200000000000000000e+03	5.200000000000000000e+02	5.200000000000000000e+03	2.380171953027456322e+00
5.210000000000000000e+03	5.210000000000000000e+02	5.210000000000000000e+03	2.454437967795985109e+00
5.220000000000000000e+03	5.220000000000000000e+02	5.220000000000000000e+03	2.499741574263632859e+00
5.230000000000000000e+03	5.230000000000000000e+02	5.230000000000000000e+03	2.509999670653233039e+00
5.240000000000000000e+03	5.240000000000000000e+02	5.240000000000000000e+03	2.557466149706995484e+00
5.250000000000000000e+03	5.250000000000000000e+02	5.250000000000000000e+03	2.486390522892635957e+00
5.260000000000000000e+03	5.260000000000000000e+02	5.260000000000000000e+03	2.561293445817538483e+00
5.270000000000000000e+03	5.270000000000000000e+02	5.270000000000000000e+03	2.639514332329113255e+00
5.280000000000000000e+03	5.280000000000000000e+02	5.280000000000000000e+03	2.640695080214421786e+00
5.290000000000000000e+03	5.290000000000000000e+02	5.290000000000000000e+03	2.555940517579352367e+00
5.300000000000000000e+03	5.300000000000000000e+02	5.300000000000000000e+03	2.549051354150876136e+00
5.310000000000000000e+03	5.310000000000000000e+02	5.310000000000000000e+03	2.462804622690463408e+00
5.320000000000000000e+03	5.320000000000000000e+02	5.320000000000000000e+03	2.499516123672477885e+00
5.330000000000000000e+03	5.330000000000000000e+02	5.330000000000000000e+03	2.597064726175605465e+00
5.340000000000000000e+03	5.340000000000000000e+02	5.340000000000000000e+03	2.574194222825501033e+00
5.350000000000000000e+03	5.350000000000000000e+02	5.350000000000000000e+03	2.540929841139350387e+00
5.360000000000000000e+03	5.360000000000000000e+02	5.360000000000000000e+03	2.519968498867920736e+00
5.370000000000000000e+03	5.370000000000000000e+02	5.370000000000000000e+03	2.552101907445059492e+00
5.380000000000000000e+03	5.380000000000000000e+02	5.380000000000000000e+03	2.554565726372019618e+00
5.390000000000000000e+03	5.390000000000000000e+02	5.390000000000000000e+03	2.532441291681249762e+00
5.400000000000000000e+03	5.400000000000000000e+02	5.400000000000000000e+03	2.543488626818926956e+00
5.410000000000000000e+03	5.410000000000000000e+02	5.410000000000000000e+03	2.487296065936796641e+00
5.420000000000000000e+03	5.420000000000000000e+02	5.420000000000000000e+03	2.457554858505199835e+00
5.430000000000000000e+03	5.430000000000000000e+02	5.430000000000000000e+03	2.524992004113372435e+00
5.440000000000000000e+03	5.440000000000000000e+02	5.440000000000000000e+03	2.497390637344484521e+00
5.450000000000000000e+03	5.450000000000000000e+02	5.450000000000000000e+03	2.506483652046592070e+00
5.460000000000000000e+03	5.460000000000000000e+02	5.460000000000000000e+03	2.478229404386544044e+00
5.470000000000000000e+03	5.470000000000000000e+02	5.470000000000000000e+03	2.494964881289367220e+00
5.480000000000000000e+03	5.480000000000000000e+02	5.480000000000000000e+03	2.590360997683481603e+00
5.490000000000000000e+03	5.490000000000000000e+02	5.490000000000000000e+03	2.630658276491517178e+00
5.500000000000000000e+03	5.500000000000000000e+02	5.500000000000000000e+03	2.622809528376769173e+00
5.510000000000000000e+03	5.510000000000000000e+02	5.510000000000000000e+03	2.588816511350663152e+00
5.520000000000000000e+03	5.520000000000000000e+02	5.520000000000000000e+03	2.484792682792012819e+00
5.530000000000000000e+03	5.530000000000000000e+02	5.530000000000000000e+03	2.550534562233090163e+00
5.540000000000000000e+03	5.540000000000000000e+02	5.540000000000000000e+03	2.540101018593972526e+00
5.550000000000000000e+03	5.550000000000000000e+02	5.550000000000000000e+03	2.653072339589316098e+00
5.560000000000000000e+03	5.560000000000000000e+02	5.560000000000000000e+03	2.631221122353611719e+00
5.570000000000000000e+03	5.570000000000000000e+02	5.570000000000000000e+03	2.605555594119063123e+00
5.580000000000000000e+03	5.580000000000000000e+02	5.580000000000000000e+03	2.636569794078007067e+00
5.590000000000000000e+03	5.590000000000000000e+02	5.590000000000000000e+03	2.702664716311129034e+00
5.600000000000000000e+03	5.600000000000000000e+02	5.600000000000000000e+03	2.730817026788890267e+00
5.610000000000000000e+03	5.610000000000000000e+02	5.610000000000000000e+03	2.789356660002354715e+00
5.620000000000000000e+03	5.620000000000000000e+02	5.620000000000000000e+03	2.751826414298821355e+00
5.630000000000000000e+03	5.630000000000000000e+02	5.630000000000000000e+03	2.780829086985374676e+00
5.640000000000000000e+03	5.640000000000000000e+02	5.640000000000000000e+03	2.790092572487455680e+00
5.650000000000000000e+03	5.650000000000000000e+02	5.650000000000000000e+03	2.706869052922303620e+00
5.660000000000000000e+03	5.660000000000000000e+02	5.660000000000000000e+03	2.751268666546879516e+00
5.670000000000000000e+03	5.670000000000000000e+02	5.670000000000000000e+03	2.795452782877185349e+00
5.680000000000000000e+03	5.680000000000000000e+02	5.680000000000000000e+03	2.663705819641962069e+00
5.690000000000000000e+03	5.690000000000000000e+02	5.690000000000000000e+03	2.685552093747548330e+00
5.700000000000000000e+03	5.700000000000000000e+02	5.700000000000000000e+03	2.734060337841164756e+00
5.710000000000000000e+03	5.710000000000000000e+02	5.710000000000000000e+03	2.734499682394451181e+00
5.720000000000000000e+03	5.720000000000000000e+02	5.720000000000000000e+03	2.678015963500407715e+00
5.730000000000000000e+03	5.730000000000000000e+02	5.730000000000000000e+03	2.624255582016444599e+00
5.740000000000000000e+03	5.740000000000000000e+02	5.740000000000000000e+03	2.632849372397101817e+00
5.750000000000000000e+03	5.750000000000000000e+02	5.750000000000000000e+03	2.637389366142479208e+00
5.760000000000000000e+03	5.760000000000000000e+02	5.760000000000000000e+03	2.683578692641227281e+00
5.770000000000000000e+03	5.770000000000000000e+02	5.770000000000000000e+03	2.699702517744377417e+00
5.780000000000000000e+03	5.780000000000000000e+02	5.780000000000000000e+03	2.755784812880679002e+00
5.790000000000000000e+03	5.790000000000000000e+02	5.790000000000000000e+03	2.826621135539576724e+00
5.800000000000000000e+03	5.800000000000000000e+02	5.800000000000000000e+03	2.746036221794768917e+00
5.810000000000000000e+03	5.810000000000000000e+02	5.810000000000000000e+03	2.869308284785284435e+00
5.820000000000000000e+03	5.820000000000000000e+02	5.820000000000000000e+03	2.796589875597631281e+00
5.830000000000000000e+03	5.830000000000000000e+02	5.830000000000000000e+03	2.814312124565674367e+00
5.840000000000000000e+03	5.840000000000000000e+02	5.840000000000000000e+03	2.735255220602445636e+00
5.850000000000000000e+03	5.850000000000000000e+02	5.850000000000000000e+03	2.734603568904153015e+00
5.860000000000000000e+03	5.860000000000000000e+02	5.860000000000000000e+03	2.738615975185203499e+00
5.870000000000000000e+03	5.870000000000000000e+02	5.870000000000000000e+03	2.746040769280185589e+00
5.880000000000000000e+03	5.880000000000000000e+02	5.880000000000000000e+03	2.743012111935324793e+00
5.890000000000000000e+03	5.890000000000000000e+02	5.890000000000000000e+03	2.822493835414314756e+00
5.900000000000000000e+03	5.900000000000000000e+02	5.900000000000000000e+03	2.829076905905161254e+00
5.910000000000000000e+03	5.910000000000000000e+02	5.910000000000000000e+03	2.775801978167774742e+00
5.920000000000000000e+03	5.920000000000000000e+02	5.920000000000000000e+03	2.745117955549996935e+00
5.930000000000000000e+03	5.930000000000000000e+02	5.930000000000000000e+03	2.808081752339479653e+00
5.940000000000000000e+03	5.940000000000000000e+02	5.940000000000000000e+03	2.807088825906240981e+00
5.950000000000000000e+03	5.950000000000000000e+02	5.950000000000000000e+03	2.774966972963340162e+00
5.960000000000000000e+03	5.960000000000000000e+02	5.960000000000000000e+03	2.763429479098790775e+00
5.970000000000000000e+03	5.970000000000000000e+02	5.970000000000000000e+03	2.811727450019440244e+00
5.980000000000000000e+03	5.980000000000000000e+02	5.980000000000000000e+03	2.785291207789668988e+00
5.990000000000000000e+03	5.990000000000000000e+02	5.990000000000000000e+03	2.805066179480965260e+00
6.000000000000000000e+03	6.000000000000000000e+02	6.000000000000000000e+03	2.832369990547211280e+00
6.010000000000000000e+03	6.010000000000000000e+02	6.010000000000000000e+03	2.807115382964066264e+00
6.020000000000000000e+03	6.020000000000000000e+02	6.020000000000000000e+03	2.915667935664160382e+00
6.030000000000000000e+03	6.030000000000000000e+02	6.030000000000000000e+03	2.859684012078290927e+00
6.040000000000000000e+03	6.040000000000000000e+02	6.040000000000000000e+03	2.850714229676079459e+00
6.050000000000000000e+03	6.050000000000000000e+02	6.050000000000000000e+03	2.857837877217552780e+00
6.060000000000000000e+03	6.060000000000000000e+02	6.060000000000000000e+03	2.922849988022364620e+00
6.070000000000000000e+03	6.070000000000000000e+02	6.070000000000000000e+03	2.895164822816259420e+00
6.080000000000000000e+03	6.080000000000000000e+02	6.080000000000000000e+03	2.933664169633133589e+00
6.090000000000000000e+03	6.090000000000000000e+02	6.090000000000000000e+03	2.873102268986075902e+00
6.100000000000000000e+03	6.100000000000000000e+02	6.100000000000000000e+03	2.960843920727739498e+00
6.110000000000000000e+03	6.110000000000000000e+02	6.110000000000000000e+03	2.904517997467209067e+00
6.120000000000000000e+03	6.120000000000000000e+02	6.120000000000000000e+03	2.815733205994762400e+00
6.130000000000000000e+03	6.130000000000000000e+02	6.130000000000000000e+03	2.860713025124991038e+00
6.140000000000000000e+03	6.140000000000000000e+02	6.140000000000000000e+03	2.899501494895368570e+00
6.150000000000000000e+03	6.150000000000000000e+02	6.150000000000000000e+03	2.863650236001281879e+00
6.160000000000000000e+03	6.160000000000000000e+02	6.160000000000000000e+03	2.880050969823420459e+00
6.170000000000000000e+03	6.170000000000000000e+02	6.170000000000000000e+03	2.866100791266026793e+00
6.180000000000000000e+03	6.180000000000000000e+02	6.180000000000000000e+03	2.924647753592481969e+00
6.190000000000000000e+03	6.190000000000000000e+02	6.190000000000000000e+03	2.984845817403364521e+00
6.200000000000000000e+03	6.200000000000000000e+02	6.200000000000000000e+03	3.051564273122293169e+00
6.210000000000000000e+03	6.210000000000000000e+02	6.210000000000000000e+03	3.063472188328896006e+00
6.220000000000000000e+03	6.220000000000000000e+02	6.220000000000000000e+03	3.030015813902142252e+00
6.230000000000000000e+03	6.230000000000000000e+02	6.230000000000000000e+03	3.035606335915637555e+00
6.240000000000000000e+03	6.240000000000000000e+02	6.240000000000000000e+03	3.064561449227367174e+00
6.250000000000000000e+03	6.250000000000000000e+02	6.250000000000000000e+03	3.063832030875589307e+00
6.260000000000000000e+03	6.260000000000000000e+02	6.260000000000000000e+03	3.093462610320844242e+00
6.270000000000000000e+03	6.270000000000000000e+02	6.270000000000000000e+03	3.039812516781015717e+00
6.280000000000000000e+03	6.280000000000000000e+02	6.280000000000000000e+03	3.093239907986987891e+00
6.290000000000000000e+03	6.290000000000000000e+02	6.290000000000000000e+03	3.113728457338213573e+00
6.300000000000000000e+03	6.300000000000000000e+02	6.300000000000000000e+03	3.102608849634136856e+00
6.310000000000000000e+03	6.310000000000000000e+02	6.310000000000000000e+03	3.142543478032707061e+00
6.320000000000000000e+03	6.320000000000000000e+02	6.320000000000000000e+03	3.120039209108360190e+00
6.330000000000000000e+03	6.330000000000000000e+02	6.330000000000000000e+03	3.293449463002145805e+00
6.340000000000000000e+03	6.340000000000000000e+02	6.340000000000000000e+03	3.189715309404141053e+00
6.350000000000000000e+03	6.350000000000000000e+02	6.350000000000000000e+03	3.241183570052420304e+00
6.360000000000000000e+03	6.360000000000000000e+02	6.360000000000000000e+03	3.289354714319568274e+00
6.370000000000000000e+03	6.370000000000000000e+02	6.370000000000000000e+03	3.246215738709683940e+00
6.380000000000000000e+03	6.380000000000000000e+02	6.380000000000000000e+03	3.341333388697727447e+00
6.390000000000000000e+03	6.390000000000000000e+02	6.390000000000000000e+03	3.301950477483780677e+00
6.400000000000000000e+03	6.400000000000000000e+02	6.400000000000000000e+03	3.342815238909531139e+00
6.410000000000000000e+03	6.410000000000000000e+02	6.410000000000000000e+03	3.366247807753794064e+00
6.420000000000000000e+03	6.420000000000000000e+02	6.420000000000000000e+03	3.328789604328210139e+00
6.430000000000000000e+03	6.430000000000000000e+02	6.430000000000000000e+03	3.310276727959128973e+00
6.440000000000000000e+03	6.440000000000000000e+02	6.440000000000000000e+03	3.340099683403695341e+00
6.450000000000000000e+03	6.450000000000000000e+02	6.450000000000000000e+03	3.221173097998413226e+00
6.460000000000000000e+03	6.460000000000000000e+02	6.460000000000000000e+03	3.128957166879980267e+00
6.470000000000000000e+03	6.470000000000000000e+02	6.470000000000000000e+03	3.128683819962312818e+00
6.480000000000000000e+03	6.480000000000000000e+02	6.480000000000000000e+03	3.154481876286012731e+00
6.490000000000000000e+03	6.490000000000000000e+02	6.490000000000000000e+03	3.177768568588093423e+00
6.500000000000000000e+03	6.500000000000000000e+02	6.500000000000000000e+03	3.128447614176825819e+00
6.510000000000000000e+03	6.510000000000000000e+02	6.510000000000000000e+03	3.030928523167494060e+00
6.520000000000000000e+03	6.520000000000000000e+02	6.520000000000000000e+03	3.018155569353651924e+00
6.530000000000000000e+03	6.530000000000000000e+02	6.530000000000000000e+03	3.065791984555084504e+00
6.540000000000000000e+03	6.540000000000000000e+02	6.540000000000000000e+03	3.078306847674409319e+00
6.550000000000000000e+03	6.550000000000000000e+02	6.550000000000000000e+03	3.037761146482992114e+00
6.560000000000000000e+03	6.560000000000000000e+02	6.560000000000000000e+03	2.990373717848268331e+00
6.570000000000000000e+03	6.570000000000000000e+02	6.570000000000000000e+03	3.035915575154091162e+00
6.580000000000000000e+03	6.580000000000000000e+02	6.580000000000000000e+03	3.015653778857291911e+00
6.590000000000000000e+03	6.590000000000000000e+02	6.590000000000000000e+03	2.956756331766957846e+00
6.600000000000000000e+03	6.600000000000000000e+02	6.600000000000000000e+03	2.957549034975067936e+00
6.610000000000000000e+03	6.610000000000000000e+02	6.610000000000000000e+03	2.932499112373531780e+00
6.620000000000000000e+03	6.620000000000000000e+02	6.620000000000000000e+03	2.935630980036003201e+00
6.630000000000000000e+03	6.630000000000000000e+02	6.630000000000000000e+03	2.904471907215113280e+00
6.640000000000000000e+03	6.640000000000000000e+02	6.640000000000000000e+03	2.907700602142713642e+00
6.650000000000000000e+03	6.650000000000000000e+02	6.650000000000000000e+03	2.826903015711312861e+00
6.660000000000000000e+03	6.660000000000000000e+02	6.660000000000000000e+03	2.856117671733100494e+00
6.670000000000000000e+03	6.670000000000000000e+02	6.670000000000000000e+03	2.888009004554141779e+00
6.680000000000000000e+03	6.680000000000000000e+02	6.680000000000000000e+03	2.869740417893113182e+00
6.690000000000000000e+03	6.690000000000000000e+02	6.690000000000000000e+03	2.891969739244221849e+00
6.700000000000000000e+03	6.700000000000000000e+02	6.700000000000000000e+03	2.890972372040260030e+00
6.710000000000000000e+03	6.710000000000000000e+02	6.710000000000000000e+03	2.918554444553043137e+00
6.720000000000000000e+03	6.720000000000000000e+02	6.720000000000000000e+03	2.843560654642342644e+00
6.730000000000000000e+03	6.730000000000000000e+02	6.730000000000000000e+03	2.895602802943863185e+00
6.740000000000000000e+03	6.740000000000000000e+02	6.740000000000000000e+03	2.965371643489357556e+00
6.750000000000000000e+03	6.750000000000000000e+02	6.750000000000000000e+03	2.961953150370932875e+00
6.760000000000000000e+03	6.760000000000000000e+02	6.760000000000000000e+03	2.992653668738634476e+00
6.770000000000000000e+03	6.770000000000000000e+02	6.770000000000000000e+03	2.893741878519285216e+00
6.780000000000000000e+03	6.780000000000000000e+02	6.780000000000000000e+03	2.816763149932224763e+00
6.790000000000000000e+03	6.790000000000000000e+02	6.790000000000000000e+03	2.917777142061479090e+00
6.800000000000000000e+03	6.800000000000000000e+02	6.800000000000000000e+03	2.915661828720082838e+00
6.810000000000000000e+03	6.810000000000000000e+02	6.810000000000000000e+03	2.941738135574468505e+00
6.820000000000000000e+03	6.820000000000000000e+02	6.820000000000000000e+03	2.948888103502221636e+00
6.830000000000000000e+03	6.830000000000000000e+02	6.830000000000000000e+03	2.929633302099003078e+00
6.840000000000000000e+03	6.840000000000000000e+02	6.840000000000000000e+03	2.914604243220427549e+00
6.850000000000000000e+03	6.850000000000000000e+02	6.850000000000000000e+03	2.916231547979469152e+00
6.860000000000000000e+03	6.860000000000000000e+02	6.860000000000000000e+03	2.947924493816757696e+00
6.870000000000000000e+03	6.870000000000000000e+02	6.870000000000000000e+03	2.926081922525742396e+00
6.880000000000000000e+03	6.880000000000000000e+02	6.880000000000000000e+03	2.835921933914601123e+00
6.890000000000000000e+03	6.890000000000000000e+02	6.890000000000000000e+03	2.937094455797809811e+00
6.900000000000000000e+03	6.900000000000000000e+02	6.900000000000000000e+03	2.886651506080907037e+00
6.910000000000000000e+03	6.910000000000000000e+02	6.910000000000000000e+03	2.888704833572923292e+00
6.920000000000000000e+03	6.920000000000000000e+02	6.920000000000000000e+03	2.912482098651534734e+00
6.930000000000000000e+03	6.930000000000000000e+02	6.930000000000000000e+03	2.963262531799749855e+00
6.940000000000000000e+03	6.940000000000000000e+02	6.940000000000000000e+03	2.989545317747903219e+00
6.950000000000000000e+03	6.950000000000000000e+02	6.950000000000000000e+03	3.059903761255548194e+00
6.960000000000000000e+03	6.960000000000000000e+02	6.960000000000000000e+03	3.048703333341025612e+00
6.970000000000000000e+03	6.970000000000000000e+02	6.970000000000000000e+03	3.095905229193690822e+00
6.980000000000000000e+03	6.980000000000000000e+02	6.980000000000000000e+03	3.019668238502484225e+00
6.990000000000000000e+03	6.990000000000000000e+02	6.990000000000000000e+03	3.000545832703189753e+00
7.000000000000000000e+03	7.000000000000000000e+02	7.000000000000000000e+03	3.172396134815656410e+00
7.010000000000000000e+03	7.010000000000000000e+02	7.010000000000000000e+03	3.196624395703523192e+00
7.020000000000000000e+03	7.020000000000000000e+02	7.020000000000000000e+03	3.295526485610664302e+00
7.030000000000000000e+03	7.030000000000000000e+02	7.030000000000000000e+03	3.290165912145790905e+00
7.040000000000000000e+03	7.040000000000000000e+02	7.040000000000000000e+03	3.245220085804929155e+00
7.050000000000000000e+03	7.050000000000000000e+02	7.050000000000000000e+03	3.330629868375044378e+00
7.060000000000000000e+03	7.060000000000000000e+02	7.060000000000000000e+03	3.367759398609378785e+00
7.070000000000000000e+03	7.070000000000000000e+02	7.070000000000000000e+03	3.306936310560478098e+00
7.080000000000000000e+03	7.080000000000000000e+02	7.080000000000000000e+03	3.222950615172476496e+00
7.090000000000000000e+03	7.090000000000000000e+02	7.090000000000000000e+03	3.262459072126087101e+00
7.100000000000000000e+03	7.100000000000000000e+02	7.100000000000000000e+03	3.231895998845102813e+00
7.110000000000000000e+03	7.110000000000000000e+02	7.110000000000000000e+03	3.275870852039838965e+00
7.120000000000000000e+03	7.120000000000000000e+02	7.120000000000000000e+03	3.260573780450811920e+00
7.130000000000000000e+03	7.130000000000000000e+02	7.130000000000000000e+03	3.234564546160476617e+00
7.140000000000000000e+03	7.140000000000000000e+02	7.140000000000000000e+03	3.205459731169664650e+00
7.150000000000000000e+03	7.150000000000000000e+02	7.150000000000000000e+03	3.099095266893876488e+00
7.160000000000000000e+03	7.160000000000000000e+02	7.160000000000000000e+03	3.172084395659246603e+00
7.170000000000000000e+03	7.170000000000000000e+02	7.170000000000000000e+03	3.273894309061101904e+00
7.180000000000000000e+03	7.180000000000000000e+02	7.180000000000000000e+03	3.293302536042240991e+00
7.190000000000000000e+03	7.190000000000000000e+02	7.190000000000000000e+03	3.164927202648267546e+00
7.200000000000000000e+03	7.200000000000000000e+02	7.200000000000000000e+03	3.152844733835089563e+00
7.210000000000000000e+03	7.210000000000000000e+02	7.210000000000000000e+03	3.148286889325550231e+00
7.220000000000000000e+03	7.220000000000000000e+02	7.220000000000000000e+03	3.147099187664378572e+00
7.230000000000000000e+03	7.230000000000000000e+02	7.230000000000000000e+03	3.111306385148269182e+00
7.240000000000000000e+03	7.240000000000000000e+02	7.240000000000000000e+03	3.120254466382405223e+00
7.250000000000000000e+03	7.250000000000000000e+02	7.250000000000000000e+03	3.053083752019306818e+00
7.260000000000000000e+03	7.260000000000000000e+02	7.260000000000000000e+03	3.036087577172573049e+00
7.270000000000000000e+03	7.270000000000000000e+02	7.270000000000000000e+03	3.068444193837667200e+00
7.280000000000000000e+03	7.280000000000000000e+02	7.280000000000000000e+03	3.039537823572608932e+00
7.290000000000000000e+03	7.290000000000000000e+02	7.290000000000000000e+03	3.028159493597606833e+00
7.300000000000000000e+03	7.300000000000000000e+02	7.300000000000000000e+03	3.068030738711918115e+00
7.310000000000000000e+03	7.310000000000000000e+02	7.310000000000000000e+03	2.965911143264658101e+00
7.320000000000000000e+03	7.320000000000000000e+02	7.320000000000000000e+03	3.091366164704089314e+00
7.330000000000000000e+03	7.330000000000000000e+02	7.330000000000000000e+03	3.077092788595417350e+00
7.340000000000000000e+03	7.340000000000000000e+02	7.340000000000000000e+03	3.100559724114876570e+00
7.350000000000000000e+03	7.350000000000000000e+02	7.350000000000000000e+03	3.114279720345433322e+00
7.360000000000000000e+03	7.360000000000000000e+02	7.360000000000000000e+03	3.113661215578616748e+00
7.370000000000000000e+03	7.370000000000000000e+02	7.370000000000000000e+03	3.104754361420900555e+00
7.380000000000000000e+03	7.380000000000000000e+02	7.380000000000000000e+03	3.136187307167746852e+00
7.390000000000000000e+03	7.390000000000000000e+02	7.390000000000000000e+03	3.161499755969793490e+00
7.400000000000000000e+03	7.400000000000000000e+02	7.400000000000000000e+03	3.149301327529354211e+00
7.410000000000000000e+03	7.410000000000000000e+02	7.410000000000000000e+03	3.117253520650908882e+00
7.420000000000000000e+03	7.420000000000000000e+02	7.420000000000000000e+03	3.132345647452306370e+00
7.430000000000000000e+03	7.430000000000000000e+02	7.430000000000000000e+03	3.063676006373730942e+00
7.440000000000000000e+03	7.440000000000000000e+02	7.440000000000000000e+03	3.036779826293961371e+00
7.450000000000000000e+03	7.450000000000000000e+02	7.450000000000000000e+03	2.994778019295221139e+00
7.460000000000000000e+03	7.460000000000000000e+02	7.460000000000000000e+03	2.976416619847863210e+00
7.470000000000000000e+03	7.470000000000000000e+02	7.470000000000000000e+03	2.986237507388119106e+00
7.480000000000000000e+03	7.480000000000000000e+02	7.480000000000000000e+03	2.988698377513278714e+00
7.490000000000000000e+03	7.490000000000000000e+02	7.490000000000000000e+03	2.965411089582924653e+00
7.500000000000000000e+03	7.500000000000000000e+02	7.500000000000000000e+03	2.870965259097298272e+00
7.510000000000000000e+03	7.510000000000000000e+02	7.510000000000000000e+03	2.865781785491502642e+00
7.520000000000000000e+03	7.520000000000000000e+02	7.520000000000000000e+03	2.931177256646973373e+00
7.530000000000000000e+03	7.530000000000000000e+02	7.530000000000000000e+03	2.881571350915446139e+00
7.540000000000000000e+03	7.540000000000000000e+02	7.540000000000000000e+03	2.894939699094915664e+00
7.550000000000000000e+03	7.550000000000000000e+02	7.550000000000000000e+03	2.951132979054843730e+00
7.560000000000000000e+03	7.560000000000000000e+02	7.560000000000000000e+03	3.034158601056912818e+00
7.570000000000000000e+03	7.570000000000000000e+02	7.570000000000000000e+03	3.047150879381643307e+00
7.580000000000000000e+03	7.580000000000000000e+02	7.580000000000000000e+03	3.048649307815602061e+00
7.590000000000000000e+03	7.590000000000000000e+02	7.590000000000000000e+03	3.038389488731871424e+00
7.600000000000000000e+03	7.600000000000000000e+02	7.600000000000000000e+03	2.963129389030090266e+00
7.610000000000000000e+03	7.610000000000000000e+02	7.610000000000000000e+03	2.980850660120985651e+00
7.620000000000000000e+03	7.620000000000000000e+02	7.620000000000000000e+03	2.972779599708793796e+00
7.630000000000000000e+03	7.630000000000000000e+02	7.630000000000000000e+03	2.973695315293588326e+00
7.640000000000000000e+03	7.640000000000000000e+02	7.640000000000000000e+03	2.923084920888578075e+00
7.650000000000000000e+03	7.650000000000000000e+02	7.650000000000000000e+03	3.011251134641799609e+00
7.660000000000000000e+03	7.660000000000000000e+02	7.660000000000000000e+03	3.049189686215937556e+00
7.670000000000000000e+03	7.670000000000000000e+02	7.670000000000000000e+03	3.080023585233048422e+00
7.680000000000000000e+03	7.680000000000000000e+02	7.680000000000000000e+03	3.156385386748810085e+00
7.690000000000000000e+03	7.690000000000000000e+02	7.690000000000000000e+03	3.216639673106320707e+00
7.700000000000000000e+03	7.700000000000000000e+02	7.700000000000000000e+03	3.201172376563138133e+00
7.710000000000000000e+03	7.710000000000000000e+02	7.710000000000000000e+03	3.274078519527087838e+00
7.720000000000000000e+03	7.720000000000000000e+02	7.720000000000000000e+03	3.304365030224424515e+00
7.730000000000000000e+03	7.730000000000000000e+02	7.730000000000000000e+03	3.235994052371558904e+00
7.740000000000000000e+03	7.740000000000000000e+02	7.740000000000000000e+03	3.253495876703175416e+00
7.750000000000000000e+03	7.750000000000000000e+02	7.750000000000000000e+03	3.335625661503163197e+00
7.760000000000000000e+03	7.760000000000000000e+02	7.760000000000000000e+03	3.342290167872335349e+00
7.770000000000000000e+03	7.770000000000000000e+02	7.770000000000000000e+03	3.272623331682646963e+00
7.780000000000000000e+03	7.780000000000000000e+02	7.780000000000000000e+03	3.245842083538455380e+00
7.790000000000000000e+03	7.790000000000000000e+02	7.790000000000000000e+03	3.273948722313664295e+00
7.800000000000000000e+03	7.800000000000000000e+02	7.800000000000000000e+03	3.370041632016109290e+00
7.810000000000000000e+03	7.810000000000000000e+02	7.810000000000000000e+03	3.305556135685740138e+00
7.820000000000000000e+03	7.820000000000000000e+02	7.820000000000000000e+03	3.204064158070958790e+00
7.830000000000000000e+03	7.830000000000000000e+02	7.830000000000000000e+03	3.316900654739928900e+00
7.840000000000000000e+03	7.840000000000000000e+02	7.840000000000000000e+03	3.287957074482892317e+00
7.850000000000000000e+03	7.850000000000000000e+02	7.850000000000000000e+03	3.268952997805579130e+00
7.860000000000000000e+03	7.860000000000000000e+02	7.860000000000000000e+03	3.317042728186242240e+00
7.870000000000000000e+03	7.870000000000000000e+02	7.870000000000000000e+03	3.479737160843404009e+00
7.880000000000000000e+03	7.880000000000000000e+02	7.880000000000000000e+03	3.342167014257339641e+00
7.890000000000000000e+03	7.890000000000000000e+02	7.890000000000000000e+03	3.334067089666548522e+00
7.900000000000000000e+03	7.900000000000000000e+02	7.900000000000000000e+03	3.331959963392162383e+00
7.910000000000000000e+03	7.910000000000000000e+02	7.910000000000000000e+03	3.302669415837320877e+00
7.920000000000000000e+03	7.920000000000000000e+02	7.920000000000000000e+03	3.223948777683338651e+00
7.930000000000000000e+03	7.930000000000000000e+02	7.930000000000000000e+03	3.300644788773976934e+00
7.940000000000000000e+03	7.940000000000000000e+02	7.940000000000000000e+03	3.411293125321331221e+00
7.950000000000000000e+03	7.950000000000000000e+02	7.950000000000000000e+03	3.460974528884207313e+00
7.960000000000000000e+03	7.960000000000000000e+02	7.960000000000000000e+03	3.466878929465586179e+00
7.970000000000000000e+03	7.970000000000000000e+02	7.970000000000000000e+03	3.562201093144908182e+00
7.980000000000000000e+03	7.980000000000000000e+02	7.980000000000000000e+03	3.474768573903238345e+00
7.990000000000000000e+03	7.990000000000000000e+02	7.990000000000000000e+03	3.421604922636646062e+00
8.000000000000000000e+03	8.000000000000000000e+02	8.000000000000000000e+03	3.418598562217646020e+00
8.010000000000000000e+03	8.010000000000000000e+02	8.010000000000000000e+03	3.432074819118823505e+00
8.020000000000000000e+03	8.020000000000000000e+02	8.020000000000000000e+03	3.359114769872477702e+00
8.030000000000000000e+03	8.030000000000000000e+02	8.030000000000000000e+03	3.428147328279421480e+00
8.040000000000000000e+03	8.040000000000000000e+02	8.040000000000000000e+03	3.409402244343626709e+00
8.050000000000000000e+03	8.050000000000000000e+02	8.050000000000000000e+03	3.324842575051020876e+00
8.060000000000000000e+03	8.060000000000000000e+02	8.060000000000000000e+03	3.268338983888785521e+00
8.070000000000000000e+03	8.070000000000000000e+02	8.070000000000000000e+03	3.291278104403425608e+00
8.080000000000000000e+03	8.080000000000000000e+02	8.080000000000000000e+03	3.284611134609158434e+00
8.090000000000000000e+03	8.090000000000000000e+02	8.090000000000000000e+03	3.450178036547197014e+00
8.100000000000000000e+03	8.100000000000000000e+02	8.100000000000000000e+03	3.491081476357696278e+00
8.110000000000000000e+03	8.110000000000000000e+02	8.110000000000000000e+03	3.459763130432230493e+00
8.120000000000000000e+03	8.120000000000000000e+02	8.120000000000000000e+03	3.453747401630742786e+00
8.130000000000000000e+03	8.130000000000000000e+02	8.130000000000000000e+03	3.507604691920102713e+00
8.140000000000000000e+03	8.140000000000000000e+02	8.140000000000000000e+03	3.434412620274549521e+00
8.150000000000000000e+03	8.150000000000000000e+02	8.150000000000000000e+03	3.505157848551197830e+00
8.160000000000000000e+03	8.160000000000000000e+02	8.160000000000000000e+03	3.453982573496616748e+00
8.170000000000000000e+03	8.170000000000000000e+02	8.170000000000000000e+03	3.528273395366367637e+00
8.180000000000000000e+03	8.180000000000000000e+02	8.180000000000000000e+03	3.548832512613981027e+00
8.190000000000000000e+03	8.190000000000000000e+02	8.190000000000000000e+03	3.503980448592995511e+00
8.200000000000000000e+03	8.200000000000000000e+02	8.200000000000000000e+03	3.489395672482171751e+00
8.210000000000000000e+03	8.210000000000000000e+02	8.210000000000000000e+03	3.524225111523383358e+00
8.220000000000000000e+03	8.220000000000000000e+02	8.220000000000000000e+03	3.538185504253753333e+00
8.230000000000000000e+03	8.230000000000000000e+02	8.230000000000000000e+03	3.513866812273819473e+00
8.240000000000000000e+03	8.240000000000000000e+02	8.240000000000000000e+03	3.575493652870433969e+00
8.250000000000000000e+03	8.250000000000000000e+02	8.250000000000000000e+03	3.533897566689675696e+00
8.260000000000000000e+03	8.260000000000000000e+02	8.260000000000000000e+03	3.583665150821280232e+00
8.270000000000000000e+03	8.270000000000000000e+02	8.270000000000000000e+03	3.528121060807658971e+00
8.280000000000000000e+03	8.280000000000000000e+02	8.280000000000000000e+03	3.426872524205680115e+00
8.290000000000000000e+03	8.290000000000000000e+02	8.290000000000000000e+03	3.402629590454414821e+00
8.300000000000000000e+03	8.300000000000000000e+02	8.300000000000000000e+03	3.415359713590575996e+00
8.310000000000000000e+03	8.310000000000000000e+02	8.310000000000000000e+03	3.471574661458422639e+00
8.320000000000000000e+03	8.320000000000000000e+02	8.320000000000000000e+03	3.470011465974708997e+00
8.330000000000000000e+03	8.330000000000000000e+02	8.330000000000000000e+03	3.469162395607789051e+00
8.340000000000000000e+03	8.340000000000000000e+02	8.340000000000000000e+03	3.497162672985412613e+00
8.350000000000000000e+03	8.350000000000000000e+02	8.350000000000000000e+03	3.546380874851295051e+00
8.360000000000000000e+03	8.360000000000000000e+02	8.360000000000000000e+03	3.599266647133305241e+00
8.370000000000000000e+03	8.370000000000000000e+02	8.370000000000000000e+03	3.547385119600919623e+00
8.380000000000000000e+03	8.380000000000000000e+02	8.380000000000000000e+03	3.600623058528378717e+00
8.390000000000000000e+03	8.390000000000000000e+02	8.390000000000000000e+03	3.557250806149708566e+00
8.400000000000000000e+03	8.400000000000000000e+02	8.400000000000000000e+03	3.606896221634686928e+00
8.410000000000000000e+03	8.410000000000000000e+02	8.410000000000000000e+03	3.572471884275030263e+00
8.420000000000000000e+03	8.420000000000000000e+02	8.420000000000000000e+03	3.596374774944574693e+00
8.430000000000000000e+03	8.430000000000000000e+02	8.430000000000000000e+03	3.526853466762589928e+00
8.440000000000000000e+03	8.440000000000000000e+02	8.440000000000000000e+03	3.578560658544996276e+00
8.450000000000000000e+03	8.450000000000000000e+02	8.450000000000000000e+03	3.629882328067083552e+00
8.460000000000000000e+03	8.460000000000000000e+02	8.460000000000000000e+03	3.664126960209301398e+00
8.470000000000000000e+03	8.470000000000000000e+02	8.470000000000000000e+03	3.704548206936107313e+00
8.480000000000000000e+03	8.480000000000000000e+02	8.480000000000000000e+03	3.713155029350241332e+00
8.490000000000000000e+03	8.490000000000000000e+02	8.490000000000000000e+03	3.608986967065835660e+00
8.500000000000000000e+03	8.500000000000000000e+02	8.500000000000000000e+03	3.647858256433812674e+00
8.510000000000000000e+03	8.510000000000000000e+02	8.510000000000000000e+03	3.674351996752297733e+00
8.520000000000000000e+03	8.520000000000000000e+02	8.520000000000000000e+03	3.685430173882543237e+00
8.530000000000000000e+03	8.530000000000000000e+02	8.530000000000000000e+03	3.696283979069458603e+00
8.540000000000000000e+03	8.540000000000000000e+02	8.540000000000000000e+03	3.844988152395542258e+00
8.550000000000000000e+03	8.550000000000000000e+02	8.550000000000000000e+03	3.813290594953448576e+00
8.560000000000000000e+03	8.560000000000000000e+02	8.560000000000000000e+03	3.872897960966179554e+00
8.570000000000000000e+03	8.570000000000000000e+02	8.570000000000000000e+03	3.949177939777662516e+00
8.580000000000000000e+03	8.580000000000000000e+02	8.580000000000000000e+03	3.953092756261499030e+00
8.590000000000000000e+03	8.590000000000000000e+02	8.590000000000000000e+03	3.821960512856588998e+00
8.600000000000000000e+03	8.600000000000000000e+02	8.600000000000000000e+03	3.869660496114814219e+00
8.610000000000000000e+03	8.610000000000000000e+02	8.610000000000000000e+03	3.987104507838734158e+00
8.620000000000000000e+03	8.620000000000000000e+02	8.620000000000000000e+03	3.964483569103088634e+00
8.630000000000000000e+03	8.630000000000000000e+02	8.630000000000000000e+03	3.897061770257966185e+00
8.640000000000000000e+03	8.640000000000000000e+02	8.640000000000000000e+03	3.853252585065927605e+00
8.650000000000000000e+03	8.650000000000000000e+02	8.650000000000000000e+03	3.782259034620964133e+00
8.660000000000000000e+03	8.660000000000000000e+02	8.660000000000000000e+03	3.819005186948658537e+00
8.670000000000000000e+03	8.670000000000000000e+02	8.670000000000000000e+03	3.793362801724700084e+00
8.680000000000000000e+03	8.680000000000000000e+02	8.680000000000000000e+03	3.813854444342421157e+00
8.690000000000000000e+03	8.690000000000000000e+02	8.690000000000000000e+03	3.904405340898190691e+00
8.700000000000000000e+03	8.700000000000000000e+02	8.700000000000000000e+03	3.963478431809823288e+00
8.710000000000000000e+03	8.710000000000000000e+02	8.710000000000000000e+03	3.919544835273488737e+00
8.720000000000000000e+03	8.720000000000000000e+02	8.720000000000000000e+03	3.968887319063782559e+00
8.730000000000000000e+03	8.730000000000000000e+02	8.730000000000000000e+03	3.971259462800043494e+00
8.740000000000000000e+03	8.740000000000000000e+02	8.740000000000000000e+03	3.960801064365882862e+00
8.750000000000000000e+03	8.750000000000000000e+02	8.750000000000000000e+03	4.004123828217114323e+00
8.760000000000000000e+03	8.760000000000000000e+02	8.760000000000000000e+03	3.917307343062494951e+00
8.770000000000000000e+03	8.770000000000000000e+02	8.770000000000000000e+03	3.983399521222401596e+00
8.780000000000000000e+03	8.780000000000000000e+02	8.780000000000000000e+03	4.094254332335890645e+00
8.790000000000000000e+03	8.790000000000000000e+02	8.790000000000000000e+03	4.014254078948429338e+00
8.800000000000000000e+03	8.800000000000000000e+02	8.800000000000000000e+03	4.074010238600463296e+00
8.810000000000000000e+03	8.810000000000000000e+02	8.810000000000000000e+03	4.001223407075947591e+00
8.820000000000000000e+03	8.820000000000000000e+02	8.820000000000000000e+03	3.970200925620012811e+00
8.830000000000000000e+03	8.830000000000000000e+02	8.830000000000000000e+03	4.022097101603030467e+00
8.840000000000000000e+03	8.840000000000000000e+02	8.840000000000000000e+03	3.864756349823987858e+00
8.850000000000000000e+03	8.850000000000000000e+02	8.850000000000000000e+03	3.895559764507364520e+00
8.860000000000000000e+03	8.860000000000000000e+02	8.860000000000000000e+03	3.838197018879125011e+00
8.870000000000000000e+03	8.870000000000000000e+02	8.870000000000000000e+03	3.889020757841724851e+00
8.880000000000000000e+03	8.880000000000000000e+02	8.880000000000000000e+03	3.813777855511916837e+00
8.890000000000000000e+03	8.890000000000000000e+02	8.890000000000000000e+03	3.854577180903783429e+00
8.900000000000000000e+03	8.900000000000000000e+02	8.900000000000000000e+03	3.870845590596702746e+00
8.910000000000000000e+03	8.910000000000000000e+02	8.910000000000000000e+03	3.837967969206690810e+00
8.920000000000000000e+03	8.920000000000000000e+02	8.920000000000000000e+03	3.869886546464119448e+00
8.930000000000000000e+03	8.930000000000000000e+02	8.930000000000000000e+03	3.908244687565939568e+00
8.940000000000000000e+03	8.940000000000000000e+02	8.940000000000000000e+03	3.927651799421308709e+00
8.950000000000000000e+03	8.950000000000000000e+02	8.950000000000000000e+03	3.939568569301084899e+00
8.960000000000000000e+03	8.960000000000000000e+02	8.960000000000000000e+03	3.910058265026969959e+00
8.970000000000000000e+03	8.970000000000000000e+02	8.970000000000000000e+03	3.937291550094167647e+00
8.980000000000000000e+03	8.980000000000000000e+02	8.980000000000000000e+03	3.846177836675878758e+00
8.990000000000000000e+03	8.990000000000000000e+02	8.990000000000000000e+03	3.793735828110934794e+00
9.000000000000000000e+03	9.000000000000000000e+02	9.000000000000000000e+03	3.924799104718935894e+00
9.010000000000000000e+03	9.010000000000000000e+02	9.010000000000000000e+03	3.913016072729065264e+00
9.020000000000000000e+03	9.020000000000000000e+02	9.020000000000000000e+03	3.931552959316889417e+00
9.030000000000000000e+03	9.030000000000000000e+02	9.030000000000000000e+03	3.875746849686486417e+00
9.040000000000000000e+03	9.040000000000000000e+02	9.040000000000000000e+03	3.906569064231550481e+00
9.050000000000000000e+03	9.050000000000000000e+02	9.050000000000000000e+03	3.765992940022223401e+00
9.060000000000000000e+03	9.060000000000000000e+02	9.060000000000000000e+03	3.743232096901208728e+00
9.070000000000000000e+03	9.070000000000000000e+02	9.070000000000000000e+03	3.814384691285373385e+00
9.080000000000000000e+03	9.080000000000000000e+02	9.080000000000000000e+03	3.792017199486963808e+00
9.090000000000000000e+03	9.090000000000000000e+02	9.090000000000000000e+03	3.757131868955145393e+00
9.100000000000000000e+03	9.100000000000000000e+02	9.100000000000000000e+03	3.744844910137343330e+00
9.110000000000000000e+03	9.110000000000000000e+02	9.110000000000000000e+03	3.889910477208290640e+00
9.120000000000000000e+03	9.120000000000000000e+02	9.120000000000000000e+03	3.894582845246760350e+00
9.130000000000000000e+03	9.130000000000000000e+02	9.130000000000000000e+03	3.908424861468700051e+00
9.140000000000000000e+03	9.140000000000000000e+02	9.140000000000000000e+03	3.854076917251249679e+00
9.150000000000000000e+03	9.150000000000000000e+02	9.150000000000000000e+03	3.807018061906862982e+00
9.160000000000000000e+03	9.160000000000000000e+02	9.160000000000000000e+03	3.849938278468338915e+00
9.170000000000000000e+03	9.170000000000000000e+02	9.170000000000000000e+03	3.900063697378705285e+00
9.180000000000000000e+03	9.180000000000000000e+02	9.180000000000000000e+03	3.807447103296709656e+00
9.190000000000000000e+03	9.190000000000000000e+02	9.190000000000000000e+03	3.813411172646594682e+00
9.200000000000000000e+03	9.200000000000000000e+02	9.200000000000000000e+03	3.802229773664107970e+00
9.210000000000000000e+03	9.210000000000000000e+02	9.210000000000000000e+03	3.874352311332741827e+00
9.220000000000000000e+03	9.220000000000000000e+02	9.220000000000000000e+03	3.913139228984745532e+00
9.230000000000000000e+03	9.230000000000000000e+02	9.230000000000000000e+03	3.967892788174503860e+00
9.240000000000000000e+03	9.240000000000000000e+02	9.240000000000000000e+03	3.972344263018336541e+00
9.250000000000000000e+03	9.250000000000000000e+02	9.250000000000000000e+03	3.983098417232676436e+00
9.260000000000000000e+03	9.260000000000000000e+02	9.260000000000000000e+03	3.962054149237052236e+00
9.270000000000000000e+03	9.270000000000000000e+02	9.270000000000000000e+03	3.864295714539373705e+00
9.280000000000000000e+03	9.280000000000000000e+02	9.280000000000000000e+03	3.946615692294900501e+00
9.290000000000000000e+03	9.290000000000000000e+02	9.290000000000000000e+03	3.942334722073653097e+00
9.300000000000000000e+03	9.300000000000000000e+02	9.300000000000000000e+03	3.905418760297785230e+00
9.310000000000000000e+03	9.310000000000000000e+02	9.310000000000000000e+03	3.878866407266233107e+00
9.320000000000000000e+03	9.320000000000000000e+02	9.320000000000000000e+03	3.922002078012595483e+00
9.330000000000000000e+03	9.330000000000000000e+02	9.330000000000000000e+03	3.841987604756336605e+00
9.340000000000000000e+03	9.340000000000000000e+02	9.340000000000000000e+03	3.876947009313018278e+00
9.350000000000000000e+03	9.350000000000000000e+02	9.350000000000000000e+03	3.922085346786166049e+00
9.360000000000000000e+03	9.360000000000000000e+02	9.360000000000000000e+03	3.924446855611201990e+00
9.370000000000000000e+03	9.370000000000000000e+02	9.370000000000000000e+03	3.890481509003334004e+00
9.380000000000000000e+03	9.380000000000000000e+02	9.380000000000000000e+03	3.907378123761692468e+00
9.390000000000000000e+03	9.390000000000000000e+02	9.390000000000000000e+03	3.862829351557639956e+00
9.400000000000000000e+03	9.400000000000000000e+02	9.400000000000000000e+03	3.896574117797475978e+00
9.410000000000000000e+03	9.410000000000000000e+02	9.410000000000000000e+03	3.855185724942215675e+00
9.420000000000000000e+03	9.420000000000000000e+02	9.420000000000000000e+03	3.806069011951486836e+00
9.430000000000000000e+03	9.430000000000000000e+02	9.430000000000000000e+03	3.893855080805995961e+00
9.440000000000000000e+03	9.440000000000000000e+02	9.440000000000000000e+03	3.990357801528370274e+00
9.450000000000000000e+03	9.450000000000000000e+02	9.450000000000000000e+03	3.867275810953777704e+00
9.460000000000000000e+03	9.460000000000000000e+02	9.460000000000000000e+03	3.893319342646029746e+00
9.470000000000000000e+03	9.470000000000000000e+02	9.470000000000000000e+03	3.908746704142721740e+00
9.480000000000000000e+03	9.480000000000000000e+02	9.480000000000000000e+03	3.920167904162202177e+00
9.490000000000000000e+03	9.490000000000000000e+02	9.490000000000000000e+03	4.041939417153622927e+00
9.500000000000000000e+03	9.500000000000000000e+02	9.500000000000000000e+03	3.990540209593369525e+00
9.510000000000000000e+03	9.510000000000000000e+02	9.510000000000000000e+03	3.961129504237320909e+00
9.520000000000000000e+03	9.520000000000000000e+02	9.520000000000000000e+03	4.026304395952037929e+00
9.530000000000000000e+03	9.530000000000000000e+02	9.530000000000000000e+03	4.034018228498909231e+00
9.540000000000000000e+03	9.540000000000000000e+02	9.540000000000000000e+03	3.985955534663760069e+00
9.550000000000000000e+03	9.550000000000000000e+02	9.550000000000000000e+03	4.017681866927665268e+00
9.560000000000000000e+03	9.560000000000000000e+02	9.560000000000000000e+03	4.033653473450145022e+00
9.570000000000000000e+03	9.570000000000000000e+02	9.570000000000000000e+03	4.008556654254721074e+00
9.580000000000000000e+03	9.580000000000000000e+02	9.580000000000000000e+03	4.045367355634149398e+00
9.590000000000000000e+03	9.590000000000000000e+02	9.590000000000000000e+03	4.033261179361827153e+00
9.600000000000000000e+03	9.600000000000000000e+02	9.600000000000000000e+03	3.940719625839812501e+00
9.610000000000000000e+03	9.610000000000000000e+02	9.610000000000000000e+03	3.829909479050313870e+00
9.620000000000000000e+03	9.620000000000000000e+02	9.620000000000000000e+03	3.835590729677741617e+00
9.630000000000000000e+03	9.630000000000000000e+02	9.630000000000000000e+03	3.845053753248609762e+00
9.640000000000000000e+03	9.640000000000000000e+02	9.640000000000000000e+03	3.811886887826582804e+00
9.650000000000000000e+03	9.650000000000000000e+02	9.650000000000000000e+03	3.939758728703130597e+00
9.660000000000000000e+03	9.660000000000000000e+02	9.660000000000000000e+03	3.875785446300892279e+00
9.670000000000000000e+03	9.670000000000000000e+02	9.670000000000000000e+03	3.914122000014773395e+00
9.680000000000000000e+03	9.680000000000000000e+02	9.680000000000000000e+03	3.838420432597740017e+00
9.690000000000000000e+03	9.690000000000000000e+02	9.690000000000000000e+03	3.832693583023384587e+00
9.700000000000000000e+03	9.700000000000000000e+02	9.700000000000000000e+03	3.902740138692860405e+00
9.710000000000000000e+03	9.710000000000000000e+02	9.710000000000000000e+03	3.957808487553965193e+00
9.720000000000000000e+03	9.720000000000000000e+02	9.720000000000000000e+03	3.855862499212158401e+00
9.730000000000000000e+03	9.730000000000000000e+02	9.730000000000000000e+03	3.901428148578241384e+00
9.740000000000000000e+03	9.740000000000000000e+02	9.740000000000000000e+03	3.915736247572286111e+00
9.750000000000000000e+03	9.750000000000000000e+02	9.750000000000000000e+03	3.863431834364043027e+00
9.760000000000000000e+03	9.760000000000000000e+02	9.760000000000000000e+03	3.837429005341195687e+00
9.770000000000000000e+03	9.770000000000000000e+02	9.770000000000000000e+03	3.822902681384662493e+00
9.780000000000000000e+03	9.780000000000000000e+02	9.780000000000000000e+03	3.775812603811396162e+00
9.790000000000000000e+03	9.790000000000000000e+02	9.790000000000000000e+03	3.744761005773660667e+00
9.800000000000000000e+03	9.800000000000000000e+02	9.800000000000000000e+03	3.773669898787421761e+00
9.810000000000000000e+03	9.810000000000000000e+02	9.810000000000000000e+03	3.745640476772504002e+00
9.820000000000000000e+03	9.820000000000000000e+02	9.820000000000000000e+03	3.721152871041854215e+00
9.830000000000000000e+03	9.830000000000000000e+02	9.830000000000000000e+03	3.739186319469498088e+00
9.840000000000000000e+03	9.840000000000000000e+02	9.840000000000000000e+03	3.728993201650684597e+00
9.850000000000000000e+03	9.850000000000000000e+02	9.850000000000000000e+03	3.756957328819075848e+00
9.860000000000000000e+03	9.860000000000000000e+02	9.860000000000000000e+03	3.748498379602684505e+00
9.870000000000000000e+03	9.870000000000000000e+02	9.870000000000000000e+03	3.788790254955685111e+00
9.880000000000000000e+03	9.880000000000000000e+02	9.880000000000000000e+03	3.827450599591362579e+00
9.890000000000000000e+03	9.890000000000000000e+02	9.890000000000000000e+03	3.762840323120632213e+00
9.900000000000000000e+03	9.900000000000000000e+02	9.900000000000000000e+03	3.781158030805843229e+00
9.910000000000000000e+03	9.910000000000000000e+02	9.910000000000000000e+03	3.709939733955112118e+00
9.920000000000000000e+03	9.920000000000000000e+02	9.920000000000000000e+03	3.639199443769014941e+00
9.930000000000000000e+03	9.930000000000000000e+02	9.930000000000000000e+03	3.649957203289201590e+00
9.940000000000000000e+03	9.940000000000000000e+02	9.940000000000000000e+03	3.704997594078636158e+00
9.950000000000000000e+03	9.950000000000000000e+02	9.950000000000000000e+03	3.656556333036724116e+00
9.960000000000000000e+03	9.960000000000000000e+02	9.960000000000000000e+03	3.733499225605612981e+00
9.970000000000000000e+03	9.970000000000000000e+02	9.970000000000000000e+03	3.777710488206740269e+00
9.980000000000000000e+03	9.980000000000000000e+02	9.980000000000000000e+03	3.775662980236748734e+00
9.990000000000000000e+03	9.990000000000000000e+02	9.990000000000000000e+03	3.664302803871360759e+00
1.000000000000000000e+04	1.000000000000000000e+03	1.000000000000000000e+04	3.698696718124125482e+00
1.001000000000000000e+04	1.001000000000000000e+03	1.001000000000000000e+04	3.660415627121137661e+00
1.002000000000000000e+04	1.002000000000000000e+03	1.002000000000000000e+04	3.651137684635419767e+00
1.003000000000000000e+04	1.003000000000000000e+03	1.003000000000000000e+04	3.708978211547951709e+00
1.004000000000000000e+04	1.004000000000000000e+03	1.004000000000000000e+04	3.585727398563484325e+00
1.005000000000000000e+04	1.005000000000000000e+03	1.005000000000000000e+04	3.642357248590732510e+00
1.006000000000000000e+04	1.006000000000000000e+03	1.006000000000000000e+04	3.655457074217512314e+00
1.007000000000000000e+04	1.007000000000000000e+03	1.007000000000000000e+04	3.692076160018103348e+00
1.008000000000000000e+04	1.008000000000000000e+03	1.008000000000000000e+04	3.736188921593020407e+00
1.009000000000000000e+04	1.009000000000000000e+03	1.009000000000000000e+04	3.635473453245905873e+00
1.010000000000000000e+04	1.010000000000000000e+03	1.010000000000000000e+04	3.628586179769551556e+00
1.011000000000000000e+04	1.011000000000000000e+03	1.011000000000000000e+04	3.599581798263521648e+00
1.012000000000000000e+04	1.012000000000000000e+03	1.012000000000000000e+04	3.653479110267634056e+00
1.013000000000000000e+04	1.013000000000000000e+03	1.013000000000000000e+04	3.691155289798115469e+00
1.014000000000000000e+04	1.014000000000000000e+03	1.014000000000000000e+04	3.684263173909342548e+00
1.015000000000000000e+04	1.015000000000000000e+03	1.015000000000000000e+04	3.637617760809976897e+00
1.016000000000000000e+04	1.016000000000000000e+03	1.016000000000000000e+04	3.755196967662367324e+00
1.017000000000000000e+04	1.017000000000000000e+03	1.017000000000000000e+04	3.771130474909648811e+00
1.018000000000000000e+04	1.018000000000000000e+03	1.018000000000000000e+04	3.764168862690639106e+00
1.019000000000000000e+04	1.019000000000000000e+03	1.019000000000000000e+04	3.738723822755681603e+00
1.020000000000000000e+04	1.020000000000000000e+03	1.020000000000000000e+04	3.781010208394889549e+00
1.021000000000000000e+04	1.021000000000000000e+03	1.021000000000000000e+04	3.830526119342485103e+00
1.022000000000000000e+04	1.022000000000000000e+03	1.022000000000000000e+04	3.882787276523631093e+00
1.023000000000000000e+04	1.023000000000000000e+03	1.023000000000000000e+04	3.939678488083079522e+00
1.024000000000000000e+04	1.024000000000000000e+03	1.024000000000000000e+04	3.790306187381130787e+00
1.025000000000000000e+04	1.025000000000000000e+03	1.025000000000000000e+04	3.806901436234753522e+00
1.026000000000000000e+04	1.026000000000000000e+03	1.026000000000000000e+04	3.741439651561340618e+00
1.027000000000000000e+04	1.027000000000000000e+03	1.027000000000000000e+04	3.815632292186279084e+00
1.028000000000000000e+04	1.028000000000000000e+03	1.028000000000000000e+04	3.824968165351751104e+00
1.029000000000000000e+04	1.029000000000000000e+03	1.029000000000000000e+04	3.761310140267722257e+00
1.030000000000000000e+04	1.030000000000000000e+03	1.030000000000000000e+04	3.693311221846920400e+00
1.031000000000000000e+04	1.031000000000000000e+03	1.031000000000000000e+04	3.641012548931155557e+00
1.032000000000000000e+04	1.032000000000000000e+03	1.032000000000000000e+04	3.627992162395129228e+00
1.033000000000000000e+04	1.033000000000000000e+03	1.033000000000000000e+04	3.653751046798977775e+00
1.034000000000000000e+04	1.034000000000000000e+03	1.034000000000000000e+04	3.697767782938712333e+00
1.035000000000000000e+04	1.035000000000000000e+03	1.035000000000000000e+04	3.670789598911926799e+00
1.036000000000000000e+04	1.036000000000000000e+03	1.036000000000000000e+04	3.677671548352682507e+00
1.037000000000000000e+04	1.037000000000000000e+03	1.037000000000000000e+04	3.653324907159853918e+00
1.038000000000000000e+04	1.038000000000000000e+03	1.038000000000000000e+04	3.714084164923476372e+00
1.039000000000000000e+04	1.039000000000000000e+03	1.039000000000000000e+04	3.730138644246450141e+00
1.040000000000000000e+04	1.040000000000000000e+03	1.040000000000000000e+04	3.718720565164090885e+00
1.041000000000000000e+04	1.041000000000000000e+03	1.041000000000000000e+04	3.645717698620783764e+00
1.042000000000000000e+04	1.042000000000000000e+03	1.042000000000000000e+04	3.586960285502499790e+00
1.043000000000000000e+04	1.043000000000000000e+03	1.043000000000000000e+04	3.577418962509988365e+00
1.044000000000000000e+04	1.044000000000000000e+03	1.044000000000000000e+04	3.576307390866501734e+00
1.045000000000000000e+04	1.045000000000000000e+03	1.045000000000000000e+04	3.542087004813273321e+00
1.046000000000000000e+04	1.046000000000000000e+03	1.046000000000000000e+04	3.530406786615260639e+00
1.047000000000000000e+04	1.047000000000000000e+03	1.047000000000000000e+04	3.533308334998161104e+00
1.048000000000000000e+04	1.048000000000000000e+03	1.048000000000000000e+04	3.503009737401517665e+00
1.049000000000000000e+04	1.049000000000000000e+03	1.049000000000000000e+04	3.532313109800662598e+00
1.050000000000000000e+04	1.050000000000000000e+03	1.050000000000000000e+04	3.560818314275785212e+00
1.051000000000000000e+04	1.051000000000000000e+03	1.051000000000000000e+04	3.705558081336647103e+00
1.052000000000000000e+04	1.052000000000000000e+03	1.052000000000000000e+04	3.704265344672905691e+00
1.053000000000000000e+04	1.053000000000000000e+03	1.053000000000000000e+04	3.694273447225497886e+00
1.054000000000000000e+04	1.054000000000000000e+03	1.054000000000000000e+04	3.692484001138371053e+00
1.055000000000000000e+04	1.055000000000000000e+03	1.055000000000000000e+04	3.659534268191510176e+00
1.056000000000000000e+04	1.056000000000000000e+03	1.056000000000000000e+04	3.588912834084653003e+00
1.057000000000000000e+04	1.057000000000000000e+03	1.057000000000000000e+04	3.634364428209836628e+00
1.058000000000000000e+04	1.058000000000000000e+03	1.058000000000000000e+04	3.662857461083679045e+00
1.059000000000000000e+04	1.059000000000000000e+03	1.059000000000000000e+04	3.616494944217192309e+00
1.060000000000000000e+04	1.060000000000000000e+03	1.060000000000000000e+04	3.560185211068392697e+00
1.061000000000000000e+04	1.061000000000000000e+03	1.061000000000000000e+04	3.599961550532692733e+00
1.062000000000000000e+04	1.062000000000000000e+03	1.062000000000000000e+04	3.568156832957289470e+00
1.063000000000000000e+04	1.063000000000000000e+03	1.063000000000000000e+04	3.546821840766602563e+00
1.064000000000000000e+04	1.064000000000000000e+03	1.064000000000000000e+04	3.593785677825718672e+00
1.065000000000000000e+04	1.065000000000000000e+03	1.065000000000000000e+04	3.530152931574016772e+00
1.066000000000000000e+04	1.066000000000000000e+03	1.066000000000000000e+04	3.516972600454362219e+00
1.067000000000000000e+04	1.067000000000000000e+03	1.067000000000000000e+04	3.509733349232843747e+00
1.068000000000000000e+04	1.068000000000000000e+03	1.068000000000000000e+04	3.427995740757442622e+00
1.069000000000000000e+04	1.069000000000000000e+03	1.069000000000000000e+04	3.527122269429893819e+00
1.070000000000000000e+04	1.070000000000000000e+03	1.070000000000000000e+04	3.547942455089438063e+00
1.071000000000000000e+04	1.071000000000000000e+03	1.071000000000000000e+04	3.550248443119599084e+00
1.072000000000000000e+04	1.072000000000000000e+03	1.072000000000000000e+04	3.554433292268004863e+00
1.073000000000000000e+04	1.073000000000000000e+03	1.073000000000000000e+04	3.452402201089018074e+00
1.074000000000000000e+04	1.074000000000000000e+03	1.074000000000000000e+04	3.437861052707125165e+00
1.075000000000000000e+04	1.075000000000000000e+03	1.075000000000000000e+04	3.513036372507735816e+00
1.076000000000000000e+04	1.076000000000000000e+03	1.076000000000000000e+04	3.559024303584799931e+00
1.077000000000000000e+04	1.077000000000000000e+03	1.077000000000000000e+04	3.576481421101306957e+00
1.078000000000000000e+04	1.078000000000000000e+03	1.078000000000000000e+04	3.616253781911382248e+00
1.079000000000000000e+04	1.079000000000000000e+03	1.079000000000000000e+04	3.615270265255971172e+00
1.080000000000000000e+04	1.080000000000000000e+03	1.080000000000000000e+04	3.700933956119663026e+00
1.081000000000000000e+04	1.081000000000000000e+03	1.081000000000000000e+04	3.696516132915747654e+00
1.082000000000000000e+04	1.082000000000000000e+03	1.082000000000000000e+04	3.696306970123698132e+00
1.083000000000000000e+04	1.083000000000000000e+03	1.083000000000000000e+04	3.677635731321747592e+00
1.084000000000000000e+04	1.084000000000000000e+03	1.084000000000000000e+04	3.682775947297453722e+00
1.085000000000000000e+04	1.085000000000000000e+03	1.085000000000000000e+04	3.638018250198506998e+00
1.086000000000000000e+04	1.086000000000000000e+03	1.086000000000000000e+04	3.580719657316552951e+00
1.087000000000000000e+04	1.087000000000000000e+03	1.087000000000000000e+04	3.538562354541363142e+00
1.088000000000000000e+04	1.088000000000000000e+03	1.088000000000000000e+04	3.530940869029687956e+00
1.089000000000000000e+04	1.089000000000000000e+03	1.089000000000000000e+04	3.535811430748560191e+00
1.090000000000000000e+04	1.090000000000000000e+03	1.090000000000000000e+04	3.401671398208353736e+00
1.091000000000000000e+04	1.091000000000000000e+03	1.091000000000000000e+04	3.501933852060146179e+00
1.092000000000000000e+04	1.092000000000000000e+03	1.092000000000000000e+04	3.468859640930173960e+00
1.093000000000000000e+04	1.093000000000000000e+03	1.093000000000000000e+04	3.439265657053662384e+00
1.094000000000000000e+04	1.094000000000000000e+03	1.094000000000000000e+04	3.486630606513588138e+00
1.095000000000000000e+04	1.095000000000000000e+03	1.095000000000000000e+04	3.521834213690565818e+00
1.096000000000000000e+04	1.096000000000000000e+03	1.096000000000000000e+04	3.473491648807906618e+00
1.097000000000000000e+04	1.097000000000000000e+03	1.097000000000000000e+04	3.452156977299992935e+00
1.098000000000000000e+04	1.098000000000000000e+03	1.098000000000000000e+04	3.370543129995951404e+00
1.099000000000000000e+04	1.099000000000000000e+03	1.099000000000000000e+04	3.594672983819554801e+00
1.100000000000000000e+04	1.100000000000000000e+03	1.100000000000000000e+04	3.555811638213536074e+00
1.101000000000000000e+04	1.101000000000000000e+03	1.101000000000000000e+04	3.522747728681133061e+00
1.102000000000000000e+04	1.102000000000000000e+03	1.102000000000000000e+04	3.455718924383455626e+00
1.103000000000000000e+04	1.103000000000000000e+03	1.103000000000000000e+04	3.481010449150078401e+00
1.104000000000000000e+04	1.104000000000000000e+03	1.104000000000000000e+04	3.604341591770288566e+00
1.105000000000000000e+04	1.105000000000000000e+03	1.105000000000000000e+04	3.566978399994851223e+00
1.106000000000000000e+04	1.106000000000000000e+03	1.106000000000000000e+04	3.592337334374746227e+00
1.107000000000000000e+04	1.107000000000000000e+03	1.107000000000000000e+04	3.694988254382792547e+00
1.108000000000000000e+04	1.108000000000000000e+03	1.108000000000000000e+04	3.677625276484004502e+00
1.109000000000000000e+04	1.109000000000000000e+03	1.109000000000000000e+04	3.606527496504247754e+00
1.110000000000000000e+04	1.110000000000000000e+03	1.110000000000000000e+04	3.579212820239773052e+00
1.111000000000000000e+04	1.111000000000000000e+03	1.111000000000000000e+04	3.651039856438030640e+00
1.112000000000000000e+04	1.112000000000000000e+03	1.112000000000000000e+04	3.733745504676958760e+00
1.113000000000000000e+04	1.113000000000000000e+03	1.113000000000000000e+04	3.726064833166283563e+00
1.114000000000000000e+04	1.114000000000000000e+03	1.114000000000000000e+04	3.742280990984447442e+00
1.115000000000000000e+04	1.115000000000000000e+03	1.115000000000000000e+04	3.696109406239502349e+00
1.116000000000000000e+04	1.116000000000000000e+03	1.116000000000000000e+04	3.629503317888287395e+00
1.117000000000000000e+04	1.117000000000000000e+03	1.117000000000000000e+04	3.615058785790593809e+00
1.118000000000000000e+04	1.118000000000000000e+03	1.118000000000000000e+04	3.675912942547383100e+00
1.119000000000000000e+04	1.119000000000000000e+03	1.119000000000000000e+04	3.704798083411902976e+00
1.120000000000000000e+04	1.120000000000000000e+03	1.120000000000000000e+04	3.762777089839739020e+00
1.121000000000000000e+04	1.121000000000000000e+03	1.121000000000000000e+04	3.811747973054420147e+00
1.122000000000000000e+04	1.122000000000000000e+03	1.122000000000000000e+04	3.710788835544573949e+00
1.123000000000000000e+04	1.123000000000000000e+03	1.123000000000000000e+04	3.642222959534116455e+00
1.124000000000000000e+04	1.124000000000000000e+03	1.124000000000000000e+04	3.617468841801184887e+00
1.125000000000000000e+04	1.125000000000000000e+03	1.125000000000000000e+04	3.684793388540328785e+00
1.126000000000000000e+04	1.126000000000000000e+03	1.126000000000000000e+04	3.705295045191241421e+00
1.127000000000000000e+04	1.127000000000000000e+03	1.127000000000000000e+04	3.741725632066501550e+00
1.128000000000000000e+04	1.128000000000000000e+03	1.128000000000000000e+04	3.747269548848539689e+00
1.129000000000000000e+04	1.129000000000000000e+03	1.129000000000000000e+04	3.779162129627714695e+00
1.130000000000000000e+04	1.130000000000000000e+03	1.130000000000000000e+04	3.722944863676360683e+00
1.131000000000000000e+04	1.131000000000000000e+03	1.131000000000000000e+04	3.716887830837088735e+00
1.132000000000000000e+04	1.132000000000000000e+03	1.132000000000000000e+04	3.760703808824340744e+00
1.133000000000000000e+04	1.133000000000000000e+03	1.133000000000000000e+04	3.748898174292342400e+00
1.134000000000000000e+04	1.134000000000000000e+03	1.134000000000000000e+04	3.782728841010657650e+00
1.135000000000000000e+04	1.135000000000000000e+03	1.135000000000000000e+04	3.740765075809028950e+00
1.136000000000000000e+04	1.136000000000000000e+03	1.136000000000000000e+04	3.723413577315619172e+00
1.137000000000000000e+04	1.137000000000000000e+03	1.137000000000000000e+04	3.716278743785722316e+00
1.138000000000000000e+04	1.138000000000000000e+03	1.138000000000000000e+04	3.620804637376875412e+00
1.139000000000000000e+04	1.139000000000000000e+03	1.139000000000000000e+04	3.558475015350230031e+00
1.140000000000000000e+04	1.140000000000000000e+03	1.140000000000000000e+04	3.580873710269512067e+00
1.141000000000000000e+04	1.141000000000000000e+03	1.141000000000000000e+04	3.584813722895741517e+00
1.142000000000000000e+04	1.142000000000000000e+03	1.142000000000000000e+04	3.675125206843389503e+00
1.143000000000000000e+04	1.143000000000000000e+03	1.143000000000000000e+04	3.593100356465214862e+00
1.144000000000000000e+04	1.144000000000000000e+03	1.144000000000000000e+04	3.675646410889002347e+00
1.145000000000000000e+04	1.145000000000000000e+03	1.145000000000000000e+04	3.792623003387531444e+00
1.146000000000000000e+04	1.146000000000000000e+03	1.146000000000000000e+04	3.806596865617539738e+00
1.147000000000000000e+04	1.147000000000000000e+03	1.147000000000000000e+04	3.781548303205291006e+00
1.148000000000000000e+04	1.148000000000000000e+03	1.148000000000000000e+04	3.790728767843837943e+00
1.149000000000000000e+04	1.149000000000000000e+03	1.149000000000000000e+04	3.916892143822584327e+00
1.150000000000000000e+04	1.150000000000000000e+03	1.150000000000000000e+04	3.903268800884750700e+00
1.151000000000000000e+04	1.151000000000000000e+03	1.151000000000000000e+04	3.861021127979767709e+00
1.152000000000000000e+04	1.152000000000000000e+03	1.152000000000000000e+04	3.897178918599971009e+00
1.153000000000000000e+04	1.153000000000000000e+03	1.153000000000000000e+04	3.919925406893215669e+00
1.154000000000000000e+04	1.154000000000000000e+03	1.154000000000000000e+04	3.956247607750480455e+00
1.155000000000000000e+04	1.155000000000000000e+03	1.155000000000000000e+04	3.834215131873349947e+00
1.156000000000000000e+04	1.156000000000000000e+03	1.156000000000000000e+04	3.708155194313004444e+00
1.157000000000000000e+04	1.157000000000000000e+03	1.157000000000000000e+04	3.799056847195056097e+00
1.158000000000000000e+04	1.158000000000000000e+03	1.158000000000000000e+04	3.746753403405506777e+00
1.159000000000000000e+04	1.159000000000000000e+03	1.159000000000000000e+04	3.723508822167550747e+00
1.160000000000000000e+04	1.160000000000000000e+03	1.160000000000000000e+04	3.785752651659237689e+00
1.161000000000000000e+04	1.161000000000000000e+03	1.161000000000000000e+04	3.726723525799508163e+00
1.162000000000000000e+04	1.162000000000000000e+03	1.162000000000000000e+04	3.735588656482797809e+00
1.163000000000000000e+04	1.163000000000000000e+03	1.163000000000000000e+04	3.777385283677561212e+00
1.164000000000000000e+04	1.164000000000000000e+03	1.164000000000000000e+04	3.674736897954416825e+00
1.165000000000000000e+04	1.165000000000000000e+03	1.165000000000000000e+04	3.702236043603058580e+00
1.166000000000000000e+04	1.166000000000000000e+03	1.166000000000000000e+04	3.706112181910507175e+00
1.167000000000000000e+04	1.167000000000000000e+03	1.167000000000000000e+04	3.724211575356216386e+00
1.168000000000000000e+04	1.168000000000000000e+03	1.168000000000000000e+04	3.770613000729142072e+00
1.169000000000000000e+04	1.169000000000000000e+03	1.169000000000000000e+04	3.765039368159392108e+00
1.170000000000000000e+04	1.170000000000000000e+03	1.170000000000000000e+04	3.906134551233863661e+00
1.171000000000000000e+04	1.171000000000000000e+03	1.171000000000000000e+04	3.822800661502103736e+00
1.172000000000000000e+04	1.172000000000000000e+03	1.172000000000000000e+04	3.818870574619356528e+00
1.173000000000000000e+04	1.173000000000000000e+03	1.173000000000000000e+04	3.804863006206665510e+00
1.174000000000000000e+04	1.174000000000000000e+03	1.174000000000000000e+04	3.811406638912906875e+00
1.175000000000000000e+04	1.175000000000000000e+03	1.175000000000000000e+04	3.819999636456380188e+00
1.176000000000000000e+04	1.176000000000000000e+03	1.176000000000000000e+04	3.946961052755697530e+00
1.177000000000000000e+04	1.177000000000000000e+03	1.177000000000000000e+04	3.859380302241424587e+00
1.178000000000000000e+04	1.178000000000000000e+03	1.178000000000000000e+04	3.850014169078385784e+00
1.179000000000000000e+04	1.179000000000000000e+03	1.179000000000000000e+04	3.928255477823207276e+00
1.180000000000000000e+04	1.180000000000000000e+03	1.180000000000000000e+04	3.998882530408394143e+00
1.181000000000000000e+04	1.181000000000000000e+03	1.181000000000000000e+04	3.936332713220855872e+00
1.182000000000000000e+04	1.182000000000000000e+03	1.182000000000000000e+04	3.999936913368059788e+00
1.183000000000000000e+04	1.183000000000000000e+03	1.183000000000000000e+04	3.978233163644861570e+00
1.184000000000000000e+04	1.184000000000000000e+03	1.184000000000000000e+04	4.020868473350673433e+00
1.185000000000000000e+04	1.185000000000000000e+03	1.185000000000000000e+04	3.976562577528209186e+00
1.186000000000000000e+04	1.186000000000000000e+03	1.186000000000000000e+04	3.923836024650476872e+00
1.187000000000000000e+04	1.187000000000000000e+03	1.187000000000000000e+04	3.962712708465728095e+00
1.188000000000000000e+04	1.188000000000000000e+03	1.188000000000000000e+04	3.933417120470565020e+00
1.189000000000000000e+04	1.189000000000000000e+03	1.189000000000000000e+04	3.859470680497081307e+00
1.190000000000000000e+04	1.190000000000000000e+03	1.190000000000000000e+04	3.937245281687814291e+00
1.191000000000000000e+04	1.191000000000000000e+03	1.191000000000000000e+04	3.972119079758811733e+00
1.192000000000000000e+04	1.192000000000000000e+03	1.192000000000000000e+04	3.964819018245866467e+00
1.193000000000000000e+04	1.193000000000000000e+03	1.193000000000000000e+04	3.961481123867737431e+00
1.194000000000000000e+04	1.194000000000000000e+03	1.194000000000000000e+04	4.095978374185770043e+00
1.195000000000000000e+04	1.195000000000000000e+03	1.195000000000000000e+04	4.055252160808167972e+00
1.196000000000000000e+04	1.196000000000000000e+03	1.196000000000000000e+04	4.028686259033776196e+00
1.197000000000000000e+04	1.197000000000000000e+03	1.197000000000000000e+04	4.051806336944454578e+00
1.198000000000000000e+04	1.198000000000000000e+03	1.198000000000000000e+04	3.976629969817030208e+00
1.199000000000000000e+04	1.199000000000000000e+03	1.199000000000000000e+04	3.964605686531094353e+00
1.200000000000000000e+04	1.200000000000000000e+03	1.200000000000000000e+04	3.938020660584109489e+00
1.201000000000000000e+04	1.201000000000000000e+03	1.201000000000000000e+04	3.936808646567122150e+00
1.202000000000000000e+04	1.202000000000000000e+03	1.202000000000000000e+04	4.010897386578855972e+00
1.203000000000000000e+04	1.203000000000000000e+03	1.203000000000000000e+04	4.020356167099099487e+00
1.204000000000000000e+04	1.204000000000000000e+03	1.204000000000000000e+04	3.976676330281557536e+00
1.205000000000000000e+04	1.205000000000000000e+03	1.205000000000000000e+04	3.982158200597867737e+00
1.206000000000000000e+04	1.206000000000000000e+03	1.206000000000000000e+04	3.988935386923549320e+00
1.207000000000000000e+04	1.207000000000000000e+03	1.207000000000000000e+04	4.056647841734350557e+00
1.208000000000000000e+04	1.208000000000000000e+03	1.208000000000000000e+04	3.990505911971397701e+00
1.209000000000000000e+04	1.209000000000000000e+03	1.209000000000000000e+04	4.018655134611366364e+00
1.210000000000000000e+04	1.210000000000000000e+03	1.210000000000000000e+04	4.074067782182808628e+00
1.211000000000000000e+04	1.211000000000000000e+03	1.211000000000000000e+04	3.934593459656573700e+00
1.212000000000000000e+04	1.212000000000000000e+03	1.212000000000000000e+04	4.030395947855698324e+00
1.213000000000000000e+04	1.213000000000000000e+03	1.213000000000000000e+04	4.105411364079163405e+00
1.214000000000000000e+04	1.214000000000000000e+03	1.214000000000000000e+04	4.160300438548285129e+00
1.215000000000000000e+04	1.215000000000000000e+03	1.215000000000000000e+04	4.182686558703367474e+00
1.216000000000000000e+04	1.216000000000000000e+03	1.216000000000000000e+04	4.114861415379742482e+00
1.217000000000000000e+04	1.217000000000000000e+03	1.217000000000000000e+04	4.112509389911968682e+00
1.218000000000000000e+04	1.218000000000000000e+03	1.218000000000000000e+04	4.041122780140765869e+00
1.219000000000000000e+04	1.219000000000000000e+03	1.219000000000000000e+04	4.155361663483383872e+00
1.220000000000000000e+04	1.220000000000000000e+03	1.220000000000000000e+04	4.179751660367323041e+00
1.221000000000000000e+04	1.221000000000000000e+03	1.221000000000000000e+04	4.216596178995697386e+00
1.222000000000000000e+04	1.222000000000000000e+03	1.222000000000000000e+04	4.209661500333517381e+00
1.223000000000000000e+04	1.223000000000000000e+03	1.223000000000000000e+04	4.190378755134276823e+00
1.224000000000000000e+04	1.224000000000000000e+03	1.224000000000000000e+04	4.137084712610973547e+00
1.225000000000000000e+04	1.225000000000000000e+03	1.225000000000000000e+04	4.138284943883737910e+00
1.226000000000000000e+04	1.226000000000000000e+03	1.226000000000000000e+04	4.194842935613436019e+00
1.227000000000000000e+04	1.227000000000000000e+03	1.227000000000000000e+04	4.157079310306968090e+00
1.228000000000000000e+04	1.228000000000000000e+03	1.228000000000000000e+04	4.138694966107568263e+00
1.229000000000000000e+04	1.229000000000000000e+03	1.229000000000000000e+04	4.148578752301467887e+00
1.230000000000000000e+04	1.230000000000000000e+03	1.230000000000000000e+04	4.119398213790411489e+00
1.231000000000000000e+04	1.231000000000000000e+03	1.231000000000000000e+04	4.044561450899055721e+00
1.232000000000000000e+04	1.232000000000000000e+03	1.232000000000000000e+04	4.077258848291318571e+00
1.233000000000000000e+04	1.233000000000000000e+03	1.233000000000000000e+04	3.990330827374878098e+00
1.234000000000000000e+04	1.234000000000000000e+03	1.234000000000000000e+04	4.039221818191484736e+00
1.235000000000000000e+04	1.235000000000000000e+03	1.235000000000000000e+04	3.993895410405007951e+00
1.236000000000000000e+04	1.236000000000000000e+03	1.236000000000000000e+04	4.089581198692810560e+00
1.237000000000000000e+04	1.237000000000000000e+03	1.237000000000000000e+04	3.961433377611872864e+00
1.238000000000000000e+04	1.238000000000000000e+03	1.238000000000000000e+04	3.868340669499259477e+00
1.239000000000000000e+04	1.239000000000000000e+03	1.239000000000000000e+04	3.887652001011070446e+00
1.240000000000000000e+04	1.240000000000000000e+03	1.240000000000000000e+04	3.859954430864481090e+00
1.241000000000000000e+04	1.241000000000000000e+03	1.241000000000000000e+04	3.920860398298624094e+00
1.242000000000000000e+04	1.242000000000000000e+03	1.242000000000000000e+04	3.845161400245993288e+00
1.243000000000000000e+04	1.243000000000000000e+03	1.243000000000000000e+04	3.833929282553190987e+00
1.244000000000000000e+04	1.244000000000000000e+03	1.244000000000000000e+04	3.765973834871156001e+00
1.245000000000000000e+04	1.245000000000000000e+03	1.245000000000000000e+04	3.766955426062292833e+00
1.246000000000000000e+04	1.246000000000000000e+03	1.246000000000000000e+04	3.863011436857665348e+00
1.247000000000000000e+04	1.247000000000000000e+03	1.247000000000000000e+04	3.820896533998485278e+00
1.248000000000000000e+04	1.248000000000000000e+03	1.248000000000000000e+04	3.833804041625373138e+00
1.249000000000000000e+04	1.249000000000000000e+03	1.249000000000000000e+04	3.885910268017265690e+00
1.250000000000000000e+04	1.250000000000000000e+03	1.250000000000000000e+04	3.868185377637187283e+00
1.251000000000000000e+04	1.251000000000000000e+03	1.251000000000000000e+04	3.804750204655412027e+00
1.252000000000000000e+04	1.252000000000000000e+03	1.252000000000000000e+04	3.715545792800799330e+00
1.253000000000000000e+04	1.253000000000000000e+03	1.253000000000000000e+04	3.662618951804635259e+00
1.254000000000000000e+04	1.254000000000000000e+03	1.254000000000000000e+04	3.704629672444184951e+00
1.255000000000000000e+04	1.255000000000000000e+03	1.255000000000000000e+04	3.592925615056540511e+00
1.256000000000000000e+04	1.256000000000000000e+03	1.256000000000000000e+04	3.739481204444730533e+00
1.257000000000000000e+04	1.257000000000000000e+03	1.257000000000000000e+04	3.793012615957527700e+00
1.258000000000000000e+04	1.258000000000000000e+03	1.258000000000000000e+04	3.784376821129991075e+00
1.259000000000000000e+04	1.259000000000000000e+03	1.259000000000000000e+04	3.840083234367512866e+00
1.260000000000000000e+04	1.260000000000000000e+03	1.260000000000000000e+04	3.842577847509462963e+00
1.261000000000000000e+04	1.261000000000000000e+03	1.261000000000000000e+04	3.852126110181406826e+00
1.262000000000000000e+04	1.262000000000000000e+03	1.262000000000000000e+04	3.800111994361025758e+00
1.263000000000000000e+04	1.263000000000000000e+03	1.263000000000000000e+04	3.775252840821795797e+00
1.264000000000000000e+04	1.264000000000000000e+03	1.264000000000000000e+04	3.851434404354908914e+00
1.265000000000000000e+04	1.265000000000000000e+03	1.265000000000000000e+04	3.841125424071358818e+00
1.266000000000000000e+04	1.266000000000000000e+03	1.266000000000000000e+04	3.847500042977164192e+00
1.267000000000000000e+04	1.267000000000000000e+03	1.267000000000000000e+04	3.864426281259483176e+00
1.268000000000000000e+04	1.268000000000000000e+03	1.268000000000000000e+04	3.875585168312264628e+00
1.269000000000000000e+04	1.269000000000000000e+03	1.269000000000000000e+04	3.783702813470553927e+00
1.270000000000000000e+04	1.270000000000000000e+03	1.270000000000000000e+04	3.794254661969747033e+00
1.271000000000000000e+04	1.271000000000000000e+03	1.271000000000000000e+04	3.767421954238637571e+00
1.272000000000000000e+04	1.272000000000000000e+03	1.272000000000000000e+04	3.847626029304323847e+00
1.273000000000000000e+04	1.273000000000000000e+03	1.273000000000000000e+04	3.732635122191314991e+00
1.274000000000000000e+04	1.274000000000000000e+03	1.274000000000000000e+04	3.820033673292343668e+00
1.275000000000000000e+04	1.275000000000000000e+03	1.275000000000000000e+04	3.835851700424952604e+00
1.276000000000000000e+04	1.276000000000000000e+03	1.276000000000000000e+04	3.761930490380419823e+00
1.277000000000000000e+04	1.277000000000000000e+03	1.277000000000000000e+04	3.820246537694953037e+00
1.278000000000000000e+04	1.278000000000000000e+03	1.278000000000000000e+04	3.748312386364851090e+00
1.279000000000000000e+04	1.279000000000000000e+03	1.279000000000000000e+04	3.842291651466774649e+00
1.280000000000000000e+04	1.280000000000000000e+03	1.280000000000000000e+04	3.823902065276374440e+00
1.281000000000000000e+04	1.281000000000000000e+03	1.281000000000000000e+04	3.850143856278703591e+00
1.282000000000000000e+04	1.282000000000000000e+03	1.282000000000000000e+04	3.770613627526305134e+00
1.283000000000000000e+04	1.283000000000000000e+03	1.283000000000000000e+04	3.815866565657602738e+00
1.284000000000000000e+04	1.284000000000000000e+03	1.284000000000000000e+04	3.875039419328238033e+00
1.285000000000000000e+04	1.285000000000000000e+03	1.285000000000000000e+04	3.925497429329969812e+00
1.286000000000000000e+04	1.286000000000000000e+03	1.286000000000000000e+04	3.867876842688036110e+00
1.287000000000000000e+04	1.287000000000000000e+03	1.287000000000000000e+04	3.922664694764683713e+00
1.288000000000000000e+04	1.288000000000000000e+03	1.288000000000000000e+04	3.995439247514228409e+00
1.289000000000000000e+04	1.289000000000000000e+03	1.289000000000000000e+04	3.877591151458867902e+00
1.290000000000000000e+04	1.290000000000000000e+03	1.290000000000000000e+04	3.803188668410541595e+00
1.291000000000000000e+04	1.291000000000000000e+03	1.291000000000000000e+04	3.737603645582029177e+00
1.292000000000000000e+04	1.292000000000000000e+03	1.292000000000000000e+04	3.666668006895335452e+00
1.293000000000000000e+04	1.293000000000000000e+03	1.293000000000000000e+04	3.678393394873698430e+00
1.294000000000000000e+04	1.294000000000000000e+03	1.294000000000000000e+04	3.677076155474050978e+00
1.295000000000000000e+04	1.295000000000000000e+03	1.295000000000000000e+04	3.760074070970899740e+00
1.296000000000000000e+04	1.296000000000000000e+03	1.296000000000000000e+04	3.812719202858023682e+00
1.297000000000000000e+04	1.297000000000000000e+03	1.297000000000000000e+04	3.735538924171994957e+00
1.298000000000000000e+04	1.298000000000000000e+03	1.298000000000000000e+04	3.686975409920090208e+00
1.299000000000000000e+04	1.299000000000000000e+03	1.299000000000000000e+04	3.590289432349262455e+00
1.300000000000000000e+04	1.300000000000000000e+03	1.300000000000000000e+04	3.692020015363962404e+00
1.301000000000000000e+04	1.301000000000000000e+03	1.301000000000000000e+04	3.675053978681190436e+00
1.302000000000000000e+04	1.302000000000000000e+03	1.302000000000000000e+04	3.671850434988027878e+00
1.303000000000000000e+04	1.303000000000000000e+03	1.303000000000000000e+04	3.646340538871841730e+00
1.304000000000000000e+04	1.304000000000000000e+03	1.304000000000000000e+04	3.686209527835157651e+00
1.305000000000000000e+04	1.305000000000000000e+03	1.305000000000000000e+04	3.702787126808345430e+00
1.306000000000000000e+04	1.306000000000000000e+03	1.306000000000000000e+04	3.730871795683151859e+00
1.307000000000000000e+04	1.307000000000000000e+03	1.307000000000000000e+04	3.629401149890171485e+00
1.308000000000000000e+04	1.308000000000000000e+03	1.308000000000000000e+04	3.670545386354193695e+00
1.309000000000000000e+04	1.309000000000000000e+03	1.309000000000000000e+04	3.744917598042623919e+00
1.310000000000000000e+04	1.310000000000000000e+03	1.310000000000000000e+04	3.647669192954235307e+00
1.311000000000000000e+04	1.311000000000000000e+03	1.311000000000000000e+04	3.664332373542520838e+00
1.312000000000000000e+04	1.312000000000000000e+03	1.312000000000000000e+04	3.699213619995362468e+00
1.313000000000000000e+04	1.313000000000000000e+03	1.313000000000000000e+04	3.757021638362203930e+00
1.314000000000000000e+04	1.314000000000000000e+03	1.314000000000000000e+04	3.618873935280020326e+00
1.315000000000000000e+04	1.315000000000000000e+03	1.315000000000000000e+04	3.665648926547250053e+00
1.316000000000000000e+04	1.316000000000000000e+03	1.316000000000000000e+04	3.618406697673864247e+00
1.317000000000000000e+04	1.317000000000000000e+03	1.317000000000000000e+04	3.634495792472463904e+00
1.318000000000000000e+04	1.318000000000000000e+03	1.318000000000000000e+04	3.550130466450852840e+00
1.319000000000000000e+04	1.319000000000000000e+03	1.319000000000000000e+04	3.628038689485031387e+00
1.320000000000000000e+04	1.320000000000000000e+03	1.320000000000000000e+04	3.547357809080064595e+00
1.321000000000000000e+04	1.321000000000000000e+03	1.321000000000000000e+04	3.677630859474579683e+00
1.322000000000000000e+04	1.322000000000000000e+03	1.322000000000000000e+04	3.622467144812084427e+00
1.323000000000000000e+04	1.323000000000000000e+03	1.323000000000000000e+04	3.683823201950926496e+00
1.324000000000000000e+04	1.324000000000000000e+03	1.324000000000000000e+04	3.633291086551797555e+00
1.325000000000000000e+04	1.325000000000000000e+03	1.325000000000000000e+04	3.507593194886008625e+00
1.326000000000000000e+04	1.326000000000000000e+03	1.326000000000000000e+04	3.511842687961362675e+00
1.327000000000000000e+04	1.327000000000000000e+03	1.327000000000000000e+04	3.603450818797681254e+00
1.328000000000000000e+04	1.328000000000000000e+03	1.328000000000000000e+04	3.493305230220107749e+00
1.329000000000000000e+04	1.329000000000000000e+03	1.329000000000000000e+04	3.451615155788005929e+00
1.330000000000000000e+04	1.330000000000000000e+03	1.330000000000000000e+04	3.463428857080319112e+00
1.331000000000000000e+04	1.331000000000000000e+03	1.331000000000000000e+04	3.489402133340069323e+00
1.332000000000000000e+04	1.332000000000000000e+03	1.332000000000000000e+04	3.569457520794707239e+00
1.333000000000000000e+04	1.333000000000000000e+03	1.333000000000000000e+04	3.569825438871884415e+00
1.334000000000000000e+04	1.334000000000000000e+03	1.334000000000000000e+04	3.446515547076157038e+00
1.335000000000000000e+04	1.335000000000000000e+03	1.335000000000000000e+04	3.435852026840879425e+00
1.336000000000000000e+04	1.336000000000000000e+03	1.336000000000000000e+04	3.378652820213701169e+00
1.337000000000000000e+04	1.337000000000000000e+03	1.337000000000000000e+04	3.415206775186224064e+00
1.338000000000000000e+04	1.338000000000000000e+03	1.338000000000000000e+04	3.416318665705544433e+00
1.339000000000000000e+04	1.339000000000000000e+03	1.339000000000000000e+04	3.367127613601851532e+00
1.340000000000000000e+04	1.340000000000000000e+03	1.340000000000000000e+04	3.433638444863175820e+00
1.341000000000000000e+04	1.341000000000000000e+03	1.341000000000000000e+04	3.440701391144087573e+00
1.342000000000000000e+04	1.342000000000000000e+03	1.342000000000000000e+04	3.461768213776966086e+00
1.343000000000000000e+04	1.343000000000000000e+03	1.343000000000000000e+04	3.486308511479389249e+00
1.344000000000000000e+04	1.344000000000000000e+03	1.344000000000000000e+04	3.446507463058469778e+00
1.345000000000000000e+04	1.345000000000000000e+03	1.345000000000000000e+04	3.519913795234046017e+00
1.346000000000000000e+04	1.346000000000000000e+03	1.346000000000000000e+04	3.665407090377305721e+00
1.347000000000000000e+04	1.347000000000000000e+03	1.347000000000000000e+04	3.645642077042817508e+00
1.348000000000000000e+04	1.348000000000000000e+03	1.348000000000000000e+04	3.677346513828994468e+00
1.349000000000000000e+04	1.349000000000000000e+03	1.349000000000000000e+04	3.659195648292046243e+00
1.350000000000000000e+04	1.350000000000000000e+03	1.350000000000000000e+04	3.599154479856260025e+00
1.351000000000000000e+04	1.351000000000000000e+03	1.351000000000000000e+04	3.589122201503674781e+00
1.352000000000000000e+04	1.352000000000000000e+03	1.352000000000000000e+04	3.614795636590180106e+00
1.353000000000000000e+04	1.353000000000000000e+03	1.353000000000000000e+04	3.613115621748018036e+00
1.354000000000000000e+04	1.354000000000000000e+03	1.354000000000000000e+04	3.631982771787573672e+00
1.355000000000000000e+04	1.355000000000000000e+03	1.355000000000000000e+04	3.705740512258538732e+00
1.356000000000000000e+04	1.356000000000000000e+03	1.356000000000000000e+04	3.695597700615126158e+00
1.357000000000000000e+04	1.357000000000000000e+03	1.357000000000000000e+04	3.750764621861196524e+00
1.358000000000000000e+04	1.358000000000000000e+03	1.358000000000000000e+04	3.581821806363579164e+00
1.359000000000000000e+04	1.359000000000000000e+03	1.359000000000000000e+04	3.558956076762799459e+00
1.360000000000000000e+04	1.360000000000000000e+03	1.360000000000000000e+04	3.555549682350333640e+00
1.361000000000000000e+04	1.361000000000000000e+03	1.361000000000000000e+04	3.512690344866986170e+00
1.362000000000000000e+04	1.362000000000000000e+03	1.362000000000000000e+04	3.437226729686486237e+00
1.363000000000000000e+04	1.363000000000000000e+03	1.363000000000000000e+04	3.436364881532935289e+00
1.364000000000000000e+04	1.364000000000000000e+03	1.364000000000000000e+04	3.538270511380579020e+00
1.365000000000000000e+04	1.365000000000000000e+03	1.365000000000000000e+04	3.565663195319482615e+00
1.366000000000000000e+04	1.366000000000000000e+03	1.366000000000000000e+04	3.707755243753150243e+00
1.367000000000000000e+04	1.367000000000000000e+03	1.367000000000000000e+04	3.664553524471491297e+00
1.368000000000000000e+04	1.368000000000000000e+03	1.368000000000000000e+04	3.638911905408773517e+00
1.369000000000000000e+04	1.369000000000000000e+03	1.369000000000000000e+04	3.656235557653195745e+00
1.370000000000000000e+04	1.370000000000000000e+03	1.370000000000000000e+04	3.680199157095171536e+00
1.371000000000000000e+04	1.371000000000000000e+03	1.371000000000000000e+04	3.660614853644788891e+00
1.372000000000000000e+04	1.372000000000000000e+03	1.372000000000000000e+04	3.693388555349229829e+00
1.373000000000000000e+04	1.373000000000000000e+03	1.373000000000000000e+04	3.702663488610392406e+00
1.374000000000000000e+04	1.374000000000000000e+03	1.374000000000000000e+04	3.701726200266923783e+00
1.375000000000000000e+04	1.375000000000000000e+03	1.375000000000000000e+04	3.690170940114777753e+00
1.376000000000000000e+04	1.376000000000000000e+03	1.376000000000000000e+04	3.651625923135740415e+00
1.377000000000000000e+04	1.377000000000000000e+03	1.377000000000000000e+04	3.557083185447659002e+00
1.378000000000000000e+04	1.378000000000000000e+03	1.378000000000000000e+04	3.615641728293012669e+00
1.379000000000000000e+04	1.379000000000000000e+03	1.379000000000000000e+04	3.574269165792987035e+00
1.380000000000000000e+04	1.380000000000000000e+03	1.380000000000000000e+04	3.696171913071152559e+00
1.381000000000000000e+04	1.381000000000000000e+03	1.381000000000000000e+04	3.601749075404220513e+00
1.382000000000000000e+04	1.382000000000000000e+03	1.382000000000000000e+04	3.691762840883961783e+00
1.383000000000000000e+04	1.383000000000000000e+03	1.383000000000000000e+04	3.812843204058888880e+00
1.384000000000000000e+04	1.384000000000000000e+03	1.384000000000000000e+04	3.846944830411403782e+00
1.385000000000000000e+04	1.385000000000000000e+03	1.385000000000000000e+04	3.829778852539353018e+00
1.386000000000000000e+04	1.386000000000000000e+03	1.386000000000000000e+04	3.857827038404483488e+00
1.387000000000000000e+04	1.387000000000000000e+03	1.387000000000000000e+04	3.801405964839364771e+00
1.388000000000000000e+04	1.388000000000000000e+03	1.388000000000000000e+04	3.737894986520908347e+00
1.389000000000000000e+04	1.389000000000000000e+03	1.389000000000000000e+04	3.798416846123070290e+00
1.390000000000000000e+04	1.390000000000000000e+03	1.390000000000000000e+04	3.748372398582310083e+00
1.391000000000000000e+04	1.391000000000000000e+03	1.391000000000000000e+04	3.785330771112835446e+00
1.392000000000000000e+04	1.392000000000000000e+03	1.392000000000000000e+04	3.717207674674091855e+00
1.393000000000000000e+04	1.393000000000000000e+03	1.393000000000000000e+04	3.672818096329811155e+00
1.394000000000000000e+04	1.394000000000000000e+03	1.394000000000000000e+04	3.627267204227171415e+00
1.395000000000000000e+04	1.395000000000000000e+03	1.395000000000000000e+04	3.613690422933898638e+00
1.396000000000000000e+04	1.396000000000000000e+03	1.396000000000000000e+04	3.674094476652594476e+00
1.397000000000000000e+04	1.397000000000000000e+03	1.397000000000000000e+04	3.624460234382671509e+00
1.398000000000000000e+04	1.398000000000000000e+03	1.398000000000000000e+04	3.703415061872825653e+00
1.399000000000000000e+04	1.399000000000000000e+03	1.399000000000000000e+04	3.790280792740930327e+00
1.400000000000000000e+04	1.400000000000000000e+03	1.400000000000000000e+04	3.791109731534305638e+00
1.401000000000000000e+04	1.401000000000000000e+03	1.401000000000000000e+04	3.833259104543384588e+00
1.402000000000000000e+04	1.402000000000000000e+03	1.402000000000000000e+04	3.881838306319950860e+00
1.403000000000000000e+04	1.403000000000000000e+03	1.403000000000000000e+04	3.851955871651907337e+00
1.404000000000000000e+04	1.404000000000000000e+03	1.404000000000000000e+04	3.813509783402243780e+00
1.405000000000000000e+04	1.405000000000000000e+03	1.405000000000000000e+04	3.823811279792514561e+00
1.406000000000000000e+04	1.406000000000000000e+03	1.406000000000000000e+04	3.775208191979952499e+00
1.407000000000000000e+04	1.407000000000000000e+03	1.407000000000000000e+04	3.812391364309686725e+00
1.408000000000000000e+04	1.408000000000000000e+03	1.408000000000000000e+04	3.847250152927141897e+00
1.409000000000000000e+04	1.409000000000000000e+03	1.409000000000000000e+04	3.828738653112363277e+00
1.410000000000000000e+04	1.410000000000000000e+03	1.410000000000000000e+04	3.837253622872375036e+00
1.411000000000000000e+04	1.411000000000000000e+03	1.411000000000000000e+04	3.915473617671861195e+00
1.412000000000000000e+04	1.412000000000000000e+03	1.412000000000000000e+04	3.873648913879896405e+00
1.413000000000000000e+04	1.413000000000000000e+03	1.413000000000000000e+04	3.919894456518885573e+00
1.414000000000000000e+04	1.414000000000000000e+03	1.414000000000000000e+04	3.957139666054030780e+00
1.415000000000000000e+04	1.415000000000000000e+03	1.415000000000000000e+04	3.986301618689954473e+00
1.416000000000000000e+04	1.416000000000000000e+03	1.416000000000000000e+04	3.945301066457769235e+00
1.417000000000000000e+04	1.417000000000000000e+03	1.417000000000000000e+04	3.947239480573082826e+00
1.418000000000000000e+04	1.418000000000000000e+03	1.418000000000000000e+04	3.898985631084103343e+00
1.419000000000000000e+04	1.419000000000000000e+03	1.419000000000000000e+04	3.872971331598594968e+00
1.420000000000000000e+04	1.420000000000000000e+03	1.420000000000000000e+04	3.959270130040463798e+00
1.421000000000000000e+04	1.421000000000000000e+03	1.421000000000000000e+04	3.885055034767027404e+00
1.422000000000000000e+04	1.422000000000000000e+03	1.422000000000000000e+04	3.933973105909714274e+00
1.423000000000000000e+04	1.423000000000000000e+03	1.423000000000000000e+04	3.970236474105111490e+00
1.424000000000000000e+04	1.424000000000000000e+03	1.424000000000000000e+04	3.902858698764729350e+00
1.425000000000000000e+04	1.425000000000000000e+03	1.425000000000000000e+04	3.917166994936162716e+00
1.426000000000000000e+04	1.426000000000000000e+03	1.426000000000000000e+04	3.987205924096318910e+00
1.427000000000000000e+04	1.427000000000000000e+03	1.427000000000000000e+04	3.945567447418643958e+00
1.428000000000000000e+04	1.428000000000000000e+03	1.428000000000000000e+04	3.883637583183433328e+00
1.429000000000000000e+04	1.429000000000000000e+03	1.429000000000000000e+04	3.937996199014504040e+00
1.430000000000000000e+04	1.430000000000000000e+03	1.430000000000000000e+04	3.912634057227992734e+00
1.431000000000000000e+04	1.431000000000000000e+03	1.431000000000000000e+04	3.882107569125188284e+00
1.432000000000000000e+04	1.432000000000000000e+03	1.432000000000000000e+04	3.862019864419661275e+00
1.433000000000000000e+04	1.433000000000000000e+03	1.433000000000000000e+04	3.957809270988910111e+00
1.434000000000000000e+04	1.434000000000000000e+03	1.434000000000000000e+04	3.914721534809893377e+00
1.435000000000000000e+04	1.435000000000000000e+03	1.435000000000000000e+04	3.860202460335884211e+00
1.436000000000000000e+04	1.436000000000000000e+03	1.436000000000000000e+04	3.906058715272210158e+00
1.437000000000000000e+04	1.437000000000000000e+03	1.437000000000000000e+04	3.911631099914484100e+00
1.438000000000000000e+04	1.438000000000000000e+03	1.438000000000000000e+04	3.851883972459293037e+00
1.439000000000000000e+04	1.439000000000000000e+03	1.439000000000000000e+04	3.927170679802357789e+00
1.440000000000000000e+04	1.440000000000000000e+03	1.440000000000000000e+04	3.955636716045201506e+00
1.441000000000000000e+04	1.441000000000000000e+03	1.441000000000000000e+04	3.912741245517330047e+00
1.442000000000000000e+04	1.442000000000000000e+03	1.442000000000000000e+04	3.942919419294222738e+00
1.443000000000000000e+04	1.443000000000000000e+03	1.443000000000000000e+04	3.926798990607248907e+00
1.444000000000000000e+04	1.444000000000000000e+03	1.444000000000000000e+04	3.941411378632525775e+00
1.445000000000000000e+04	1.445000000000000000e+03	1.445000000000000000e+04	3.938459906366844177e+00
1.446000000000000000e+04	1.446000000000000000e+03	1.446000000000000000e+04	3.916443749407469976e+00
1.447000000000000000e+04	1.447000000000000000e+03	1.447000000000000000e+04	3.900964804637839567e+00
1.448000000000000000e+04	1.448000000000000000e+03	1.448000000000000000e+04	3.964235747024978274e+00
1.449000000000000000e+04	1.449000000000000000e+03	1.449000000000000000e+04	4.012960829359136561e+00
1.450000000000000000e+04	1.450000000000000000e+03	1.450000000000000000e+04	3.825526534965166814e+00
1.451000000000000000e+04	1.451000000000000000e+03	1.451000000000000000e+04	3.737388633047854736e+00
1.452000000000000000e+04	1.452000000000000000e+03	1.452000000000000000e+04	3.850738192970569518e+00
1.453000000000000000e+04	1.453000000000000000e+03	1.453000000000000000e+04	3.792649621272146110e+00
1.454000000000000000e+04	1.454000000000000000e+03	1.454000000000000000e+04	3.859481516680186353e+00
1.455000000000000000e+04	1.455000000000000000e+03	1.455000000000000000e+04	4.025297830211066241e+00
1.456000000000000000e+04	1.456000000000000000e+03	1.456000000000000000e+04	4.071201685213666543e+00
1.457000000000000000e+04	1.457000000000000000e+03	1.457000000000000000e+04	4.062795382559061252e+00
1.458000000000000000e+04	1.458000000000000000e+03	1.458000000000000000e+04	4.059445045085391612e+00
1.459000000000000000e+04	1.459000000000000000e+03	1.459000000000000000e+04	4.149878256664249143e+00
1.460000000000000000e+04	1.460000000000000000e+03	1.460000000000000000e+04	4.045951939948823295e+00
1.461000000000000000e+04	1.461000000000000000e+03	1.461000000000000000e+04	3.999297270704764262e+00
1.462000000000000000e+04	1.462000000000000000e+03	1.462000000000000000e+04	4.067632462974776431e+00
1.463000000000000000e+04	1.463000000000000000e+03	1.463000000000000000e+04	4.036366171872367126e+00
1.464000000000000000e+04	1.464000000000000000e+03	1.464000000000000000e+04	3.969094849754742249e+00
1.465000000000000000e+04	1.465000000000000000e+03	1.465000000000000000e+04	3.941259030115604745e+00
1.466000000000000000e+04	1.466000000000000000e+03	1.466000000000000000e+04	4.009016257436747388e+00
1.467000000000000000e+04	1.467000000000000000e+03	1.467000000000000000e+04	3.957678709166572162e+00
1.468000000000000000e+04	1.468000000000000000e+03	1.468000000000000000e+04	3.990955692937237842e+00
1.469000000000000000e+04	1.469000000000000000e+03	1.469000000000000000e+04	3.924001067334583315e+00
1.470000000000000000e+04	1.470000000000000000e+03	1.470000000000000000e+04	3.831880013428697662e+00
1.471000000000000000e+04	1.471000000000000000e+03	1.471000000000000000e+04	3.975309964644064387e+00
1.472000000000000000e+04	1.472000000000000000e+03	1.472000000000000000e+04	4.023147486816624152e+00
1.473000000000000000e+04	1.473000000000000000e+03	1.473000000000000000e+04	3.971499546300485850e+00
1.474000000000000000e+04	1.474000000000000000e+03	1.474000000000000000e+04	3.960716407668900985e+00
1.475000000000000000e+04	1.475000000000000000e+03	1.475000000000000000e+04	4.047091839292940030e+00
1.476000000000000000e+04	1.476000000000000000e+03	1.476000000000000000e+04	4.051740010460322061e+00
1.477000000000000000e+04	1.477000000000000000e+03	1.477000000000000000e+04	4.064579351738367485e+00
1.478000000000000000e+04	1.478000000000000000e+03	1.478000000000000000e+04	3.986209208916118296e+00
1.479000000000000000e+04	1.479000000000000000e+03	1.479000000000000000e+04	3.993504034291557758e+00
1.480000000000000000e+04	1.480000000000000000e+03	1.480000000000000000e+04	3.935975926608676900e+00
1.481000000000000000e+04	1.481000000000000000e+03	1.481000000000000000e+04	3.921341944478446084e+00
1.482000000000000000e+04	1.482000000000000000e+03	1.482000000000000000e+04	3.928156371719123019e+00
1.483000000000000000e+04	1.483000000000000000e+03	1.483000000000000000e+04	3.949962423165398473e+00
1.484000000000000000e+04	1.484000000000000000e+03	1.484000000000000000e+04	3.989999580691734327e+00
1.485000000000000000e+04	1.485000000000000000e+03	1.485000000000000000e+04	4.034949068765949498e+00
1.486000000000000000e+04	1.486000000000000000e+03	1.486000000000000000e+04	3.976507813492050403e+00
1.487000000000000000e+04	1.487000000000000000e+03	1.487000000000000000e+04	4.131596975143631667e+00
1.488000000000000000e+04	1.488000000000000000e+03	1.488000000000000000e+04	4.041433033914351824e+00
1.489000000000000000e+04	1.489000000000000000e+03	1.489000000000000000e+04	4.113646269123695909e+00
1.490000000000000000e+04	1.490000000000000000e+03	1.490000000000000000e+04	4.119326519059023362e+00
1.491000000000000000e+04	1.491000000000000000e+03	1.491000000000000000e+04	4.140488522981179642e+00
1.492000000000000000e+04	1.492000000000000000e+03	1.492000000000000000e+04	4.170470111728568519e+00
1.493000000000000000e+04	1.493000000000000000e+03	1.493000000000000000e+04	4.135518031207179313e+00
1.494000000000000000e+04	1.494000000000000000e+03	1.494000000000000000e+04	4.115344834397570040e+00
1.495000000000000000e+04	1.495000000000000000e+03	1.495000000000000000e+04	4.143407867168004799e+00
1.496000000000000000e+04	1.496000000000000000e+03	1.496000000000000000e+04	4.137823535898226268e+00
1.497000000000000000e+04	1.497000000000000000e+03	1.497000000000000000e+04	4.121039645656090045e+00
1.498000000000000000e+04	1.498000000000000000e+03	1.498000000000000000e+04	4.096593843439661597e+00
1.499000000000000000e+04	1.499000000000000000e+03	1.499000000000000000e+04	4.031998526221251211e+00
1.500000000000000000e+04	1.500000000000000000e+03	1.500000000000000000e+04	4.055983696210135214e+00
1.501000000000000000e+04	1.501000000000000000e+03	1.501000000000000000e+04	3.985956131766133392e+00
1.502000000000000000e+04	1.502000000000000000e+03	1.502000000000000000e+04	4.021806416583904031e+00
1.503000000000000000e+04	1.503000000000000000e+03	1.503000000000000000e+04	4.036497403040476328e+00
1.504000000000000000e+04	1.504000000000000000e+03	1.504000000000000000e+04	4.085362002663504910e+00
1.505000000000000000e+04	1.505000000000000000e+03	1.505000000000000000e+04	3.986235823570154491e+00
1.506000000000000000e+04	1.506000000000000000e+03	1.506000000000000000e+04	4.048035466118766301e+00
1.507000000000000000e+04	1.507000000000000000e+03	1.507000000000000000e+04	4.027484031765892425e+00
1.508000000000000000e+04	1.508000000000000000e+03	1.508000000000000000e+04	4.017939104545754425e+00
1.509000000000000000e+04	1.509000000000000000e+03	1.509000000000000000e+04	4.088181126927724840e+00
1.510000000000000000e+04	1.510000000000000000e+03	1.510000000000000000e+04	4.159016355695103861e+00
1.511000000000000000e+04	1.511000000000000000e+03	1.511000000000000000e+04	4.171783975301862846e+00
1.512000000000000000e+04	1.512000000000000000e+03	1.512000000000000000e+04	4.126680409478721501e+00
1.513000000000000000e+04	1.513000000000000000e+03	1.513000000000000000e+04	4.109010191646746080e+00
1.514000000000000000e+04	1.514000000000000000e+03	1.514000000000000000e+04	4.101279123572563634e+00
1.515000000000000000e+04	1.515000000000000000e+03	1.515000000000000000e+04	4.082844732205701099e+00
1.516000000000000000e+04	1.516000000000000000e+03	1.516000000000000000e+04	4.028105946967611040e+00
1.517000000000000000e+04	1.517000000000000000e+03	1.517000000000000000e+04	3.997242751368868863e+00
1.518000000000000000e+04	1.518000000000000000e+03	1.518000000000000000e+04	4.059486685464688271e+00
1.519000000000000000e+04	1.519000000000000000e+03	1.519000000000000000e+04	3.999386335461004638e+00
1.520000000000000000e+04	1.520000000000000000e+03	1.520000000000000000e+04	4.012119526462162966e+00
1.521000000000000000e+04	1.521000000000000000e+03	1.521000000000000000e+04	3.961064251881669662e+00
1.522000000000000000e+04	1.522000000000000000e+03	1.522000000000000000e+04	4.028100523928227261e+00
1.523000000000000000e+04	1.523000000000000000e+03	1.523000000000000000e+04	3.969124311141373873e+00
1.524000000000000000e+04	1.524000000000000000e+03	1.524000000000000000e+04	3.998686975706681412e+00
1.525000000000000000e+04	1.525000000000000000e+03	1.525000000000000000e+04	4.078667532550975139e+00
1.526000000000000000e+04	1.526000000000000000e+03	1.526000000000000000e+04	4.043996689986265380e+00
1.527000000000000000e+04	1.527000000000000000e+03	1.527000000000000000e+04	4.126424619285416817e+00
1.528000000000000000e+04	1.528000000000000000e+03	1.528000000000000000e+04	4.045497935603727058e+00
1.529000000000000000e+04	1.529000000000000000e+03	1.529000000000000000e+04	4.056911541023000112e+00
1.530000000000000000e+04	1.530000000000000000e+03	1.530000000000000000e+04	4.097228965891439145e+00
1.531000000000000000e+04	1.531000000000000000e+03	1.531000000000000000e+04	4.097062927009832656e+00
1.532000000000000000e+04	1.532000000000000000e+03	1.532000000000000000e+04	3.996448485459397126e+00
1.533000000000000000e+04	1.533000000000000000e+03	1.533000000000000000e+04	4.003471146707097361e+00
1.534000000000000000e+04	1.534000000000000000e+03	1.534000000000000000e+04	4.056053970284667187e+00
1.535000000000000000e+04	1.535000000000000000e+03	1.535000000000000000e+04	4.035181309300799768e+00
1.536000000000000000e+04	1.536000000000000000e+03	1.536000000000000000e+04	3.971073354666176503e+00
1.537000000000000000e+04	1.537000000000000000e+03	1.537000000000000000e+04	4.070680653458911280e+00
1.538000000000000000e+04	1.538000000000000000e+03	1.538000000000000000e+04	3.974816580398631949e+00
1.539000000000000000e+04	1.539000000000000000e+03	1.539000000000000000e+04	3.891590248027818610e+00
1.540000000000000000e+04	1.540000000000000000e+03	1.540000000000000000e+04	3.911653510305295622e+00
1.541000000000000000e+04	1.541000000000000000e+03	1.541000000000000000e+04	3.860939455200406378e+00
1.542000000000000000e+04	1.542000000000000000e+03	1.542000000000000000e+04	3.839185427147173701e+00
1.543000000000000000e+04	1.543000000000000000e+03	1.543000000000000000e+04	3.854701724378594374e+00
1.544000000000000000e+04	1.544000000000000000e+03	1.544000000000000000e+04	3.888742114091799262e+00
1.545000000000000000e+04	1.545000000000000000e+03	1.545000000000000000e+04	3.997736729910771114e+00
1.546000000000000000e+04	1.546000000000000000e+03	1.546000000000000000e+04	4.012611777640803901e+00
1.547000000000000000e+04	1.547000000000000000e+03	1.547000000000000000e+04	3.982958526491930495e+00
1.548000000000000000e+04	1.548000000000000000e+03	1.548000000000000000e+04	3.924499460711088794e+00
1.549000000000000000e+04	1.549000000000000000e+03	1.549000000000000000e+04	3.930117352808820907e+00
1.550000000000000000e+04	1.550000000000000000e+03	1.550000000000000000e+04	3.911532758553398104e+00
1.551000000000000000e+04	1.551000000000000000e+03	1.551000000000000000e+04	3.942604776972466141e+00
1.552000000000000000e+04	1.552000000000000000e+03	1.552000000000000000e+04	3.885074052957978807e+00
1.553000000000000000e+04	1.553000000000000000e+03	1.553000000000000000e+04	3.919621789485013608e+00
1.554000000000000000e+04	1.554000000000000000e+03	1.554000000000000000e+04	3.975869287707933353e+00
1.555000000000000000e+04	1.555000000000000000e+03	1.555000000000000000e+04	3.958200163363401636e+00
1.556000000000000000e+04	1.556000000000000000e+03	1.556000000000000000e+04	3.974694779917801846e+00
1.557000000000000000e+04	1.557000000000000000e+03	1.557000000000000000e+04	3.947373165963433017e+00
1.558000000000000000e+04	1.558000000000000000e+03	1.558000000000000000e+04	3.901283958928716711e+00
1.559000000000000000e+04	1.559000000000000000e+03	1.559000000000000000e+04	3.907397740819966270e+00
1.560000000000000000e+04	1.560000000000000000e+03	1.560000000000000000e+04	3.873886047880371386e+00
1.561000000000000000e+04	1.561000000000000000e+03	1.561000000000000000e+04	3.913532662453405031e+00
1.562000000000000000e+04	1.562000000000000000e+03	1.562000000000000000e+04	3.927787528810402939e+00
1.563000000000000000e+04	1.563000000000000000e+03	1.563000000000000000e+04	3.841337133343699417e+00
1.564000000000000000e+04	1.564000000000000000e+03	1.564000000000000000e+04	3.908386595141568609e+00
1.565000000000000000e+04	1.565000000000000000e+03	1.565000000000000000e+04	3.992595567540382362e+00
1.566000000000000000e+04	1.566000000000000000e+03	1.566000000000000000e+04	4.010256785754342523e+00
1.567000000000000000e+04	1.567000000000000000e+03	1.567000000000000000e+04	3.983775331452486412e+00
1.568000000000000000e+04	1.568000000000000000e+03	1.568000000000000000e+04	3.972422505407429139e+00
1.569000000000000000e+04	1.569000000000000000e+03	1.569000000000000000e+04	3.854553305394438745e+00
1.570000000000000000e+04	1.570000000000000000e+03	1.570000000000000000e+04	3.965754767845692808e+00
1.571000000000000000e+04	1.571000000000000000e+03	1.571000000000000000e+04	3.964308716273669653e+00
1.572000000000000000e+04	1.572000000000000000e+03	1.572000000000000000e+04	3.940305279397308791e+00
1.573000000000000000e+04	1.573000000000000000e+03	1.573000000000000000e+04	3.917339789579321607e+00
1.574000000000000000e+04	1.574000000000000000e+03	1.574000000000000000e+04	3.894708076895252447e+00
1.575000000000000000e+04	1.575000000000000000e+03	1.575000000000000000e+04	4.009461305404677489e+00
1.576000000000000000e+04	1.576000000000000000e+03	1.576000000000000000e+04	4.016303395993769954e+00
1.577000000000000000e+04	1.577000000000000000e+03	1.577000000000000000e+04	3.968982928051238535e+00
1.578000000000000000e+04	1.578000000000000000e+03	1.578000000000000000e+04	3.929375071677819964e+00
1.579000000000000000e+04	1.579000000000000000e+03	1.579000000000000000e+04	3.959696088148707105e+00
1.580000000000000000e+04	1.580000000000000000e+03	1.580000000000000000e+04	4.018005978348865526e+00
1.581000000000000000e+04	1.581000000000000000e+03	1.581000000000000000e+04	4.033046029310763281e+00
1.582000000000000000e+04	1.582000000000000000e+03	1.582000000000000000e+04	3.967114875949695030e+00
1.583000000000000000e+04	1.583000000000000000e+03	1.583000000000000000e+04	3.948252414641020724e+00
1.584000000000000000e+04	1.584000000000000000e+03	1.584000000000000000e+04	3.960020618001289350e+00
1.585000000000000000e+04	1.585000000000000000e+03	1.585000000000000000e+04	4.062531596029725911e+00
1.586000000000000000e+04	1.586000000000000000e+03	1.586000000000000000e+04	4.080376878274240227e+00
1.587000000000000000e+04	1.587000000000000000e+03	1.587000000000000000e+04	4.126168304439032930e+00
1.588000000000000000e+04	1.588000000000000000e+03	1.588000000000000000e+04	4.165784154923062310e+00
1.589000000000000000e+04	1.589000000000000000e+03	1.589000000000000000e+04	4.180419254380915106e+00
1.590000000000000000e+04	1.590000000000000000e+03	1.590000000000000000e+04	4.092747153586767439e+00
1.591000000000000000e+04	1.591000000000000000e+03	1.591000000000000000e+04	4.042236357737211350e+00
1.592000000000000000e+04	1.592000000000000000e+03	1.592000000000000000e+04	4.056660224060125053e+00
1.593000000000000000e+04	1.593000000000000000e+03	1.593000000000000000e+04	4.074651808966083699e+00
1.594000000000000000e+04	1.594000000000000000e+03	1.594000000000000000e+04	4.188373349958487424e+00
1.595000000000000000e+04	1.595000000000000000e+03	1.595000000000000000e+04	4.128793426129606203e+00
1.596000000000000000e+04	1.596000000000000000e+03	1.596000000000000000e+04	4.192850367368641251e+00
1.597000000000000000e+04	1.597000000000000000e+03	1.597000000000000000e+04	4.149081147643622458e+00
1.598000000000000000e+04	1.598000000000000000e+03	1.598000000000000000e+04	4.218431431410708754e+00
1.599000000000000000e+04	1.599000000000000000e+03	1.599000000000000000e+04	4.279642105781681138e+00
1.600000000000000000e+04	1.600000000000000000e+03	1.600000000000000000e+04	4.302220334174062799e+00
1.601000000000000000e+04	1.601000000000000000e+03	1.601000000000000000e+04	4.268067244680723960e+00
1.602000000000000000e+04	1.602000000000000000e+03	1.602000000000000000e+04	4.257931057432502442e+00
1.603000000000000000e+04	1.603000000000000000e+03	1.603000000000000000e+04	4.143609152870959100e+00
1.604000000000000000e+04	1.604000000000000000e+03	1.604000000000000000e+04	4.093085660668340786e+00
1.605000000000000000e+04	1.605000000000000000e+03	1.605000000000000000e+04	4.121877581847566141e+00
1.606000000000000000e+04	1.606000000000000000e+03	1.606000000000000000e+04	4.098196499080715149e+00
1.607000000000000000e+04	1.607000000000000000e+03	1.607000000000000000e+04	4.129115539997211037e+00
1.608000000000000000e+04	1.608000000000000000e+03	1.608000000000000000e+04	4.136472192538798609e+00
1.609000000000000000e+04	1.609000000000000000e+03	1.609000000000000000e+04	4.087688942373038259e+00
1.610000000000000000e+04	1.610000000000000000e+03	1.610000000000000000e+04	4.111031460342537969e+00
1.611000000000000000e+04	1.611000000000000000e+03	1.611000000000000000e+04	4.142539054910235663e+00
1.612000000000000000e+04	1.612000000000000000e+03	1.612000000000000000e+04	4.178646390146399270e+00
1.613000000000000000e+04	1.613000000000000000e+03	1.613000000000000000e+04	4.064205570058827988e+00
1.614000000000000000e+04	1.614000000000000000e+03	1.614000000000000000e+04	4.076812239952234407e+00
1.615000000000000000e+04	1.615000000000000000e+03	1.615000000000000000e+04	4.092083831913688741e+00
1.616000000000000000e+04	1.616000000000000000e+03	1.616000000000000000e+04	4.087953496553777377e+00
1.617000000000000000e+04	1.617000000000000000e+03	1.617000000000000000e+04	4.082649678426196083e+00
1.618000000000000000e+04	1.618000000000000000e+03	1.618000000000000000e+04	4.095244481327306119e+00
1.619000000000000000e+04	1.619000000000000000e+03	1.619000000000000000e+04	4.182194245003142186e+00
1.620000000000000000e+04	1.620000000000000000e+03	1.620000000000000000e+04	4.226985266885097126e+00
1.621000000000000000e+04	1.621000000000000000e+03	1.621000000000000000e+04	4.211911079400090685e+00
1.622000000000000000e+04	1.622000000000000000e+03	1.622000000000000000e+04	4.176659723031453275e+00
1.623000000000000000e+04	1.623000000000000000e+03	1.623000000000000000e+04	4.277795072128736109e+00
1.624000000000000000e+04	1.624000000000000000e+03	1.624000000000000000e+04	4.235867033568002427e+00
1.625000000000000000e+04	1.625000000000000000e+03	1.625000000000000000e+04	4.196084382903682908e+00
1.626000000000000000e+04	1.626000000000000000e+03	1.626000000000000000e+04	4.213448565464451789e+00
1.627000000000000000e+04	1.627000000000000000e+03	1.627000000000000000e+04	4.176409123527963452e+00
1.628000000000000000e+04	1.628000000000000000e+03	1.628000000000000000e+04	4.229094178360399248e+00
1.629000000000000000e+04	1.629000000000000000e+03	1.629000000000000000e+04	4.281403815976451810e+00
1.630000000000000000e+04	1.630000000000000000e+03	1.630000000000000000e+04	4.296132311298571871e+00
1.631000000000000000e+04	1.631000000000000000e+03	1.631000000000000000e+04	4.269889163626923612e+00
1.632000000000000000e+04	1.632000000000000000e+03	1.632000000000000000e+04	4.177560469361986328e+00
1.633000000000000000e+04	1.633000000000000000e+03	1.633000000000000000e+04	4.212680131540767370e+00
1.634000000000000000e+04	1.634000000000000000e+03	1.634000000000000000e+04	4.187153738660602365e+00
1.635000000000000000e+04	1.635000000000000000e+03	1.635000000000000000e+04	4.261519847249044979e+00
1.636000000000000000e+04	1.636000000000000000e+03	1.636000000000000000e+04	4.293395052410327928e+00
1.637000000000000000e+04	1.637000000000000000e+03	1.637000000000000000e+04	4.282085910439636045e+00
1.638000000000000000e+04	1.638000000000000000e+03	1.638000000000000000e+04	4.213737315011620410e+00
1.639000000000000000e+04	1.639000000000000000e+03	1.639000000000000000e+04	4.277689798415162059e+00
1.640000000000000000e+04	1.640000000000000000e+03	1.640000000000000000e+04	4.302970125456471173e+00
1.641000000000000000e+04	1.641000000000000000e+03	1.641000000000000000e+04	4.263488762306960389e+00
1.642000000000000000e+04	1.642000000000000000e+03	1.642000000000000000e+04	4.273353244175212673e+00
1.643000000000000000e+04	1.643000000000000000e+03	1.643000000000000000e+04	4.277549769317300132e+00
1.644000000000000000e+04	1.644000000000000000e+03	1.644000000000000000e+04	4.189384024150097474e+00
1.645000000000000000e+04	1.645000000000000000e+03	1.645000000000000000e+04	4.122334952516914619e+00
1.646000000000000000e+04	1.646000000000000000e+03	1.646000000000000000e+04	4.165988737579161771e+00
1.647000000000000000e+04	1.647000000000000000e+03	1.647000000000000000e+04	4.186269413306449749e+00
1.648000000000000000e+04	1.648000000000000000e+03	1.648000000000000000e+04	4.164571086757548279e+00
1.649000000000000000e+04	1.649000000000000000e+03	1.649000000000000000e+04	4.267787272307535851e+00
1.650000000000000000e+04	1.650000000000000000e+03	1.650000000000000000e+04	4.223551850014628961e+00
1.651000000000000000e+04	1.651000000000000000e+03	1.651000000000000000e+04	4.219581936178978587e+00
1.652000000000000000e+04	1.652000000000000000e+03	1.652000000000000000e+04	4.236606406468625075e+00
1.653000000000000000e+04	1.653000000000000000e+03	1.653000000000000000e+04	4.224448420613172495e+00
1.654000000000000000e+04	1.654000000000000000e+03	1.654000000000000000e+04	4.165456530929037449e+00
1.655000000000000000e+04	1.655000000000000000e+03	1.655000000000000000e+04	4.119827756140206354e+00
1.656000000000000000e+04	1.656000000000000000e+03	1.656000000000000000e+04	4.214848120212376870e+00
1.657000000000000000e+04	1.657000000000000000e+03	1.657000000000000000e+04	4.118225687747666619e+00
1.658000000000000000e+04	1.658000000000000000e+03	1.658000000000000000e+04	4.082469991603717929e+00
1.659000000000000000e+04	1.659000000000000000e+03	1.659000000000000000e+04	4.055183065879766957e+00
1.660000000000000000e+04	1.660000000000000000e+03	1.660000000000000000e+04	4.035104972841185855e+00
1.661000000000000000e+04	1.661000000000000000e+03	1.661000000000000000e+04	4.023583691818818586e+00
1.662000000000000000e+04	1.662000000000000000e+03	1.662000000000000000e+04	3.921786816237165851e+00
1.663000000000000000e+04	1.663000000000000000e+03	1.663000000000000000e+04	3.990514741383702102e+00
1.664000000000000000e+04	1.664000000000000000e+03	1.664000000000000000e+04	3.982221498679654470e+00
1.665000000000000000e+04	1.665000000000000000e+03	1.665000000000000000e+04	4.086463681645698287e+00
1.666000000000000000e+04	1.666000000000000000e+03	1.666000000000000000e+04	3.967811332697261495e+00
1.667000000000000000e+04	1.667000000000000000e+03	1.667000000000000000e+04	3.959059689189721620e+00
1.668000000000000000e+04	1.668000000000000000e+03	1.668000000000000000e+04	3.899282544774437920e+00
1.669000000000000000e+04	1.669000000000000000e+03	1.669000000000000000e+04	3.954326680755505308e+00
1.670000000000000000e+04	1.670000000000000000e+03	1.670000000000000000e+04	3.941205314900371182e+00
1.671000000000000000e+04	1.671000000000000000e+03	1.671000000000000000e+04	3.926224031712290952e+00
1.672000000000000000e+04	1.672000000000000000e+03	1.672000000000000000e+04	4.010576475767310356e+00
1.673000000000000000e+04	1.673000000000000000e+03	1.673000000000000000e+04	4.069438105156881313e+00
1.674000000000000000e+04	1.674000000000000000e+03	1.674000000000000000e+04	4.076891903611536527e+00
1.675000000000000000e+04	1.675000000000000000e+03	1.675000000000000000e+04	4.000344149376772407e+00
1.676000000000000000e+04	1.676000000000000000e+03	1.676000000000000000e+04	3.936330656419533280e+00
1.677000000000000000e+04	1.677000000000000000e+03	1.677000000000000000e+04	3.849850609440176097e+00
1.678000000000000000e+04	1.678000000000000000e+03	1.678000000000000000e+04	3.789704514102669730e+00
1.679000000000000000e+04	1.679000000000000000e+03	1.679000000000000000e+04	3.884691055762923728e+00
1.680000000000000000e+04	1.680000000000000000e+03	1.680000000000000000e+04	3.940356385983394105e+00
1.681000000000000000e+04	1.681000000000000000e+03	1.681000000000000000e+04	3.988520890728687984e+00
1.682000000000000000e+04	1.682000000000000000e+03	1.682000000000000000e+04	3.897257644558810519e+00
1.683000000000000000e+04	1.683000000000000000e+03	1.683000000000000000e+04	3.945987679330269060e+00
1.684000000000000000e+04	1.684000000000000000e+03	1.684000000000000000e+04	3.978237070747332460e+00
1.685000000000000000e+04	1.685000000000000000e+03	1.685000000000000000e+04	4.104047924338074971e+00
1.686000000000000000e+04	1.686000000000000000e+03	1.686000000000000000e+04	4.131466177038309873e+00
1.687000000000000000e+04	1.687000000000000000e+03	1.687000000000000000e+04	4.095358558777411950e+00
1.688000000000000000e+04	1.688000000000000000e+03	1.688000000000000000e+04	4.085236539572155046e+00
1.689000000000000000e+04	1.689000000000000000e+03	1.689000000000000000e+04	4.038178169734850442e+00
1.690000000000000000e+04	1.690000000000000000e+03	1.690000000000000000e+04	4.003714422373303883e+00
1.691000000000000000e+04	1.691000000000000000e+03	1.691000000000000000e+04	4.027659018327002016e+00
1.692000000000000000e+04	1.692000000000000000e+03	1.692000000000000000e+04	4.063117533408085791e+00
1.693000000000000000e+04	1.693000000000000000e+03	1.693000000000000000e+04	4.075277694201608014e+00
1.694000000000000000e+04	1.694000000000000000e+03	1.694000000000000000e+04	4.011755953317106105e+00
1.695000000000000000e+04	1.695000000000000000e+03	1.695000000000000000e+04	4.075089386714769724e+00
1.696000000000000000e+04	1.696000000000000000e+03	1.696000000000000000e+04	4.215012222121249152e+00
1.697000000000000000e+04	1.697000000000000000e+03	1.697000000000000000e+04	4.147637315141515124e+00
1.698000000000000000e+04	1.698000000000000000e+03	1.698000000000000000e+04	4.012126619433276531e+00
1.699000000000000000e+04	1.699000000000000000e+03	1.699000000000000000e+04	4.055262295804634043e+00
1.700000000000000000e+04	1.700000000000000000e+03	1.700000000000000000e+04	4.109564200508801335e+00
1.701000000000000000e+04	1.701000000000000000e+03	1.701000000000000000e+04	4.114908284187180243e+00
1.702000000000000000e+04	1.702000000000000000e+03	1.702000000000000000e+04	4.140383281063932053e+00
1.703000000000000000e+04	1.703000000000000000e+03	1.703000000000000000e+04	4.147069924243285577e+00
1.704000000000000000e+04	1.704000000000000000e+03	1.704000000000000000e+04	4.124857088098813129e+00
1.705000000000000000e+04	1.705000000000000000e+03	1.705000000000000000e+04	4.184842434983034209e+00
1.706000000000000000e+04	1.706000000000000000e+03	1.706000000000000000e+04	4.182729772218313435e+00
1.707000000000000000e+04	1.707000000000000000e+03	1.707000000000000000e+04	4.071000869043763792e+00
1.708000000000000000e+04	1.708000000000000000e+03	1.708000000000000000e+04	4.136194914242292242e+00
1.709000000000000000e+04	1.709000000000000000e+03	1.709000000000000000e+04	4.129275431614706449e+00
1.710000000000000000e+04	1.710000000000000000e+03	1.710000000000000000e+04	4.173888053975569612e+00
1.711000000000000000e+04	1.711000000000000000e+03	1.711000000000000000e+04	4.125775163797450240e+00
1.712000000000000000e+04	1.712000000000000000e+03	1.712000000000000000e+04	4.085364581183432264e+00
1.713000000000000000e+04	1.713000000000000000e+03	1.713000000000000000e+04	4.140255994093299030e+00
1.714000000000000000e+04	1.714000000000000000e+03	1.714000000000000000e+04	4.192161032978571455e+00
1.715000000000000000e+04	1.715000000000000000e+03	1.715000000000000000e+04	4.070939016778108765e+00
1.716000000000000000e+04	1.716000000000000000e+03	1.716000000000000000e+04	4.147492976629402861e+00
1.717000000000000000e+04	1.717000000000000000e+03	1.717000000000000000e+04	4.169622762651220782e+00
1.718000000000000000e+04	1.718000000000000000e+03	1.718000000000000000e+04	4.061295296006871780e+00
1.719000000000000000e+04	1.719000000000000000e+03	1.719000000000000000e+04	4.065001196708558417e+00
1.720000000000000000e+04	1.720000000000000000e+03	1.720000000000000000e+04	4.069223968425281335e+00
1.721000000000000000e+04	1.721000000000000000e+03	1.721000000000000000e+04	4.126322202081935231e+00
1.722000000000000000e+04	1.722000000000000000e+03	1.722000000000000000e+04	3.984316746550435440e+00
1.723000000000000000e+04	1.723000000000000000e+03	1.723000000000000000e+04	3.978600112076428719e+00
1.724000000000000000e+04	1.724000000000000000e+03	1.724000000000000000e+04	3.977557631015459005e+00
1.725000000000000000e+04	1.725000000000000000e+03	1.725000000000000000e+04	3.968332459208979923e+00
1.726000000000000000e+04	1.726000000000000000e+03	1.726000000000000000e+04	4.004152724120856988e+00
1.727000000000000000e+04	1.727000000000000000e+03	1.727000000000000000e+04	4.038777036154653111e+00
1.728000000000000000e+04	1.728000000000000000e+03	1.728000000000000000e+04	3.981398441191659643e+00
1.729000000000000000e+04	1.729000000000000000e+03	1.729000000000000000e+04	3.974197143876740945e+00
1.730000000000000000e+04	1.730000000000000000e+03	1.730000000000000000e+04	3.976799877473649936e+00
1.731000000000000000e+04	1.731000000000000000e+03	1.731000000000000000e+04	4.009379612735755494e+00
1.732000000000000000e+04	1.732000000000000000e+03	1.732000000000000000e+04	4.079411327142874910e+00
1.733000000000000000e+04	1.733000000000000000e+03	1.733000000000000000e+04	3.982065801795442006e+00
1.734000000000000000e+04	1.734000000000000000e+03	1.734000000000000000e+04	4.059406408283936507e+00
1.735000000000000000e+04	1.735000000000000000e+03	1.735000000000000000e+04	4.101606996753082157e+00
1.736000000000000000e+04	1.736000000000000000e+03	1.736000000000000000e+04	4.148977802035239471e+00
1.737000000000000000e+04	1.737000000000000000e+03	1.737000000000000000e+04	4.118120281354357815e+00
1.738000000000000000e+04	1.738000000000000000e+03	1.738000000000000000e+04	4.021948032212842250e+00
1.739000000000000000e+04	1.739000000000000000e+03	1.739000000000000000e+04	4.109397346472174917e+00
1.740000000000000000e+04	1.740000000000000000e+03	1.740000000000000000e+04	4.061441674628595955e+00
1.741000000000000000e+04	1.741000000000000000e+03	1.741000000000000000e+04	4.001469800163104829e+00
1.742000000000000000e+04	1.742000000000000000e+03	1.742000000000000000e+04	4.084267046940368573e+00
1.743000000000000000e+04	1.743000000000000000e+03	1.743000000000000000e+04	3.997684471627282576e+00
1.744000000000000000e+04	1.744000000000000000e+03	1.744000000000000000e+04	4.031358821898853861e+00
1.745000000000000000e+04	1.745000000000000000e+03	1.745000000000000000e+04	4.011726051799185733e+00
1.746000000000000000e+04	1.746000000000000000e+03	1.746000000000000000e+04	4.080654426236064225e+00
1.747000000000000000e+04	1.747000000000000000e+03	1.747000000000000000e+04	4.212359656066399616e+00
1.748000000000000000e+04	1.748000000000000000e+03	1.748000000000000000e+04	4.076975908799475690e+00
1.749000000000000000e+04	1.749000000000000000e+03	1.749000000000000000e+04	4.161110315190491349e+00
1.750000000000000000e+04	1.750000000000000000e+03	1.750000000000000000e+04	4.025952926133604670e+00
1.751000000000000000e+04	1.751000000000000000e+03	1.751000000000000000e+04	4.063539328517824067e+00
1.752000000000000000e+04	1.752000000000000000e+03	1.752000000000000000e+04	4.094774230752632249e+00
1.753000000000000000e+04	1.753000000000000000e+03	1.753000000000000000e+04	4.122915097558825792e+00
1.754000000000000000e+04	1.754000000000000000e+03	1.754000000000000000e+04	4.061410508729507818e+00
1.755000000000000000e+04	1.755000000000000000e+03	1.755000000000000000e+04	4.065334714240678160e+00
1.756000000000000000e+04	1.756000000000000000e+03	1.756000000000000000e+04	4.094972856720644927e+00
1.757000000000000000e+04	1.757000000000000000e+03	1.757000000000000000e+04	4.083284667857154382e+00
1.758000000000000000e+04	1.758000000000000000e+03	1.758000000000000000e+04	4.089035728658343416e+00
1.759000000000000000e+04	1.759000000000000000e+03	1.759000000000000000e+04	4.058103921716413431e+00
1.760000000000000000e+04	1.760000000000000000e+03	1.760000000000000000e+04	3.975761884178171890e+00
1.761000000000000000e+04	1.761000000000000000e+03	1.761000000000000000e+04	4.032064718911062329e+00
1.762000000000000000e+04	1.762000000000000000e+03	1.762000000000000000e+04	4.025559335759736790e+00
1.763000000000000000e+04	1.763000000000000000e+03	1.763000000000000000e+04	4.033786790731335614e+00
1.764000000000000000e+04	1.764000000000000000e+03	1.764000000000000000e+04	3.968583917005355843e+00
1.765000000000000000e+04	1.765000000000000000e+03	1.765000000000000000e+04	3.943143133984086557e+00
1.766000000000000000e+04	1.766000000000000000e+03	1.766000000000000000e+04	3.928592044270047268e+00
1.767000000000000000e+04	1.767000000000000000e+03	1.767000000000000000e+04	3.966315844207291885e+00
1.768000000000000000e+04	1.768000000000000000e+03	1.768000000000000000e+04	3.957527739631685026e+00
1.769000000000000000e+04	1.769000000000000000e+03	1.769000000000000000e+04	3.938742595247477052e+00
1.770000000000000000e+04	1.770000000000000000e+03	1.770000000000000000e+04	3.872210555850632119e+00
1.771000000000000000e+04	1.771000000000000000e+03	1.771000000000000000e+04	3.886435592296299202e+00
1.772000000000000000e+04	1.772000000000000000e+03	1.772000000000000000e+04	3.864002017850718840e+00
1.773000000000000000e+04	1.773000000000000000e+03	1.773000000000000000e+04	3.801531775175563954e+00
1.774000000000000000e+04	1.774000000000000000e+03	1.774000000000000000e+04	3.810847592863073174e+00
1.775000000000000000e+04	1.775000000000000000e+03	1.775000000000000000e+04	3.807773221061719227e+00
1.776000000000000000e+04	1.776000000000000000e+03	1.776000000000000000e+04	3.871035830072971251e+00
1.777000000000000000e+04	1.777000000000000000e+03	1.777000000000000000e+04	3.885606903178327354e+00
1.778000000000000000e+04	1.778000000000000000e+03	1.778000000000000000e+04	3.884155466744004581e+00
1.779000000000000000e+04	1.779000000000000000e+03	1.779000000000000000e+04	3.820390884657873798e+00
1.780000000000000000e+04	1.780000000000000000e+03	1.780000000000000000e+04	3.831238972430295764e+00
1.781000000000000000e+04	1.781000000000000000e+03	1.781000000000000000e+04	3.807073416744669370e+00
1.782000000000000000e+04	1.782000000000000000e+03	1.782000000000000000e+04	3.842937559313591933e+00
1.783000000000000000e+04	1.783000000000000000e+03	1.783000000000000000e+04	3.845037700206761500e+00
1.784000000000000000e+04	1.784000000000000000e+03	1.784000000000000000e+04	3.908268636321670098e+00
1.785000000000000000e+04	1.785000000000000000e+03	1.785000000000000000e+04	3.837383226647460344e+00
1.786000000000000000e+04	1.786000000000000000e+03	1.786000000000000000e+04	3.856116612085458417e+00
1.787000000000000000e+04	1.787000000000000000e+03	1.787000000000000000e+04	3.872553805675510663e+00
1.788000000000000000e+04	1.788000000000000000e+03	1.788000000000000000e+04	3.863925607285490837e+00
1.789000000000000000e+04	1.789000000000000000e+03	1.789000000000000000e+04	3.855866196448100691e+00
1.790000000000000000e+04	1.790000000000000000e+03	1.790000000000000000e+04	3.829918311027046496e+00
1.791000000000000000e+04	1.791000000000000000e+03	1.791000000000000000e+04	3.839794235418919399e+00
1.792000000000000000e+04	1.792000000000000000e+03	1.792000000000000000e+04	3.818031058732243910e+00
1.793000000000000000e+04	1.793000000000000000e+03	1.793000000000000000e+04	3.937363037479452377e+00
1.794000000000000000e+04	1.794000000000000000e+03	1.794000000000000000e+04	3.882793831100863180e+00
1.795000000000000000e+04	1.795000000000000000e+03	1.795000000000000000e+04	3.891500805844577915e+00
1.796000000000000000e+04	1.796000000000000000e+03	1.796000000000000000e+04	3.853091894047607102e+00
1.797000000000000000e+04	1.797000000000000000e+03	1.797000000000000000e+04	3.945227032897234309e+00
1.798000000000000000e+04	1.798000000000000000e+03	1.798000000000000000e+04	3.908441686500776946e+00
1.799000000000000000e+04	1.799000000000000000e+03	1.799000000000000000e+04	3.914483477236112563e+00
1.800000000000000000e+04	1.800000000000000000e+03	1.800000000000000000e+04	3.828141587727286854e+00
1.801000000000000000e+04	1.801000000000000000e+03	1.801000000000000000e+04	3.838784726644164813e+00
1.802000000000000000e+04	1.802000000000000000e+03	1.802000000000000000e+04	3.839516081579612106e+00
1.803000000000000000e+04	1.803000000000000000e+03	1.803000000000000000e+04	3.796009277242045066e+00
1.804000000000000000e+04	1.804000000000000000e+03	1.804000000000000000e+04	3.809451206075811225e+00
1.805000000000000000e+04	1.805000000000000000e+03	1.805000000000000000e+04	3.770952077685105319e+00
1.806000000000000000e+04	1.806000000000000000e+03	1.806000000000000000e+04	3.776418245643077487e+00
1.807000000000000000e+04	1.807000000000000000e+03	1.807000000000000000e+04	3.752477884144604925e+00
1.808000000000000000e+04	1.808000000000000000e+03	1.808000000000000000e+04	3.747057122227781534e+00
1.809000000000000000e+04	1.809000000000000000e+03	1.809000000000000000e+04	3.813918717791388691e+00
1.810000000000000000e+04	1.810000000000000000e+03	1.810000000000000000e+04	3.813140426655415194e+00
1.811000000000000000e+04	1.811000000000000000e+03	1.811000000000000000e+04	3.772264056887794315e+00
1.812000000000000000e+04	1.812000000000000000e+03	1.812000000000000000e+04	3.774936566506033930e+00
1.813000000000000000e+04	1.813000000000000000e+03	1.813000000000000000e+04	3.789793189344771829e+00
1.814000000000000000e+04	1.814000000000000000e+03	1.814000000000000000e+04	3.898305980066968601e+00
1.815000000000000000e+04	1.815000000000000000e+03	1.815000000000000000e+04	3.936068698845762270e+00
1.816000000000000000e+04	1.816000000000000000e+03	1.816000000000000000e+04	3.870883911283545586e+00
1.817000000000000000e+04	1.817000000000000000e+03	1.817000000000000000e+04	3.802048379870215822e+00
1.818000000000000000e+04	1.818000000000000000e+03	1.818000000000000000e+04	3.819866075773123093e+00
1.819000000000000000e+04	1.819000000000000000e+03	1.819000000000000000e+04	3.774498854777794676e+00
1.820000000000000000e+04	1.820000000000000000e+03	1.820000000000000000e+04	3.883407116815963178e+00
1.821000000000000000e+04	1.821000000000000000e+03	1.821000000000000000e+04	3.876748813357407730e+00
1.822000000000000000e+04	1.822000000000000000e+03	1.822000000000000000e+04	3.845868395962654507e+00
1.823000000000000000e+04	1.823000000000000000e+03	1.823000000000000000e+04	3.873403415743227551e+00
1.824000000000000000e+04	1.824000000000000000e+03	1.824000000000000000e+04	3.884778643914612584e+00
1.825000000000000000e+04	1.825000000000000000e+03	1.825000000000000000e+04	3.902693355052473390e+00
1.826000000000000000e+04	1.826000000000000000e+03	1.826000000000000000e+04	3.945447891780475835e+00
1.827000000000000000e+04	1.827000000000000000e+03	1.827000000000000000e+04	4.041392144720963309e+00
1.828000000000000000e+04	1.828000000000000000e+03	1.828000000000000000e+04	4.005971087549060172e+00
1.829000000000000000e+04	1.829000000000000000e+03	1.829000000000000000e+04	4.029515120774678216e+00
1.830000000000000000e+04	1.830000000000000000e+03	1.830000000000000000e+04	4.030413448907051333e+00
1.831000000000000000e+04	1.831000000000000000e+03	1.831000000000000000e+04	3.993798584806210084e+00
1.832000000000000000e+04	1.832000000000000000e+03	1.832000000000000000e+04	4.005721712631148179e+00
1.833000000000000000e+04	1.833000000000000000e+03	1.833000000000000000e+04	3.922329020672258082e+00
1.834000000000000000e+04	1.834000000000000000e+03	1.834000000000000000e+04	3.917483011308252827e+00
1.835000000000000000e+04	1.835000000000000000e+03	1.835000000000000000e+04	3.905738544016690739e+00
1.836000000000000000e+04	1.836000000000000000e+03	1.836000000000000000e+04	3.875751663785677259e+00
1.837000000000000000e+04	1.837000000000000000e+03	1.837000000000000000e+04	3.900447406829083974e+00
1.838000000000000000e+04	1.838000000000000000e+03	1.838000000000000000e+04	3.896464004955595417e+00
1.839000000000000000e+04	1.839000000000000000e+03	1.839000000000000000e+04	4.008095447005958434e+00
1.840000000000000000e+04	1.840000000000000000e+03	1.840000000000000000e+04	4.051849640724806356e+00
1.841000000000000000e+04	1.841000000000000000e+03	1.841000000000000000e+04	4.055802639673038001e+00
1.842000000000000000e+04	1.842000000000000000e+03	1.842000000000000000e+04	4.035762764004084957e+00
1.843000000000000000e+04	1.843000000000000000e+03	1.843000000000000000e+04	4.054793024783010402e+00
1.844000000000000000e+04	1.844000000000000000e+03	1.844000000000000000e+04	4.064669486060386916e+00
1.845000000000000000e+04	1.845000000000000000e+03	1.845000000000000000e+04	4.093060073463032467e+00
1.846000000000000000e+04	1.846000000000000000e+03	1.846000000000000000e+04	4.100895985609494865e+00
1.847000000000000000e+04	1.847000000000000000e+03	1.847000000000000000e+04	4.190346288587506685e+00
1.848000000000000000e+04	1.848000000000000000e+03	1.848000000000000000e+04	4.131846105564284777e+00
1.849000000000000000e+04	1.849000000000000000e+03	1.849000000000000000e+04	4.162790888674921419e+00
1.850000000000000000e+04	1.850000000000000000e+03	1.850000000000000000e+04	4.270719769893841722e+00
1.851000000000000000e+04	1.851000000000000000e+03	1.851000000000000000e+04	4.346809845979344722e+00
1.852000000000000000e+04	1.852000000000000000e+03	1.852000000000000000e+04	4.421664500870706505e+00
1.853000000000000000e+04	1.853000000000000000e+03	1.853000000000000000e+04	4.386676359138594883e+00
1.854000000000000000e+04	1.854000000000000000e+03	1.854000000000000000e+04	4.184803672259256757e+00
1.855000000000000000e+04	1.855000000000000000e+03	1.855000000000000000e+04	4.188366404679613630e+00
1.856000000000000000e+04	1.856000000000000000e+03	1.856000000000000000e+04	4.246028438369395808e+00
1.857000000000000000e+04	1.857000000000000000e+03	1.857000000000000000e+04	4.290520778851940165e+00
1.858000000000000000e+04	1.858000000000000000e+03	1.858000000000000000e+04	4.325293777053496491e+00
1.859000000000000000e+04	1.859000000000000000e+03	1.859000000000000000e+04	4.330014940457033390e+00
1.860000000000000000e+04	1.860000000000000000e+03	1.860000000000000000e+04	4.328562363984837624e+00
1.861000000000000000e+04	1.861000000000000000e+03	1.861000000000000000e+04	4.417868849399609665e+00
1.862000000000000000e+04	1.862000000000000000e+03	1.862000000000000000e+04	4.344899074044763942e+00
1.863000000000000000e+04	1.863000000000000000e+03	1.863000000000000000e+04	4.330360011575867141e+00
1.864000000000000000e+04	1.864000000000000000e+03	1.864000000000000000e+04	4.259530272289420161e+00
1.865000000000000000e+04	1.865000000000000000e+03	1.865000000000000000e+04	4.300678290773586987e+00
1.866000000000000000e+04	1.866000000000000000e+03	1.866000000000000000e+04	4.248882178840419854e+00
1.867000000000000000e+04	1.867000000000000000e+03	1.867000000000000000e+04	4.321946661624749275e+00
1.868000000000000000e+04	1.868000000000000000e+03	1.868000000000000000e+04	4.225783163501256823e+00
1.869000000000000000e+04	1.869000000000000000e+03	1.869000000000000000e+04	4.153928733205631829e+00
1.870000000000000000e+04	1.870000000000000000e+03	1.870000000000000000e+04	4.225011781453139825e+00
1.871000000000000000e+04	1.871000000000000000e+03	1.871000000000000000e+04	4.241222413483233034e+00
1.872000000000000000e+04	1.872000000000000000e+03	1.872000000000000000e+04	4.224925834251031631e+00
1.873000000000000000e+04	1.873000000000000000e+03	1.873000000000000000e+04	4.308694846468648088e+00
1.874000000000000000e+04	1.874000000000000000e+03	1.874000000000000000e+04	4.224148783201642665e+00
1.875000000000000000e+04	1.875000000000000000e+03	1.875000000000000000e+04	4.305467440670795121e+00
1.876000000000000000e+04	1.876000000000000000e+03	1.876000000000000000e+04	4.364519703435017384e+00
1.877000000000000000e+04	1.877000000000000000e+03	1.877000000000000000e+04	4.340478303133788351e+00
1.878000000000000000e+04	1.878000000000000000e+03	1.878000000000000000e+04	4.309384200928108477e+00
1.879000000000000000e+04	1.879000000000000000e+03	1.879000000000000000e+04	4.331506616703529211e+00
1.880000000000000000e+04	1.880000000000000000e+03	1.880000000000000000e+04	4.308130795122265155e+00
1.881000000000000000e+04	1.881000000000000000e+03	1.881000000000000000e+04	4.283694776902260415e+00
1.882000000000000000e+04	1.882000000000000000e+03	1.882000000000000000e+04	4.225179176809711556e+00
1.883000000000000000e+04	1.883000000000000000e+03	1.883000000000000000e+04	4.189447278210815639e+00
1.884000000000000000e+04	1.884000000000000000e+03	1.884000000000000000e+04	4.295311057227094054e+00
1.885000000000000000e+04	1.885000000000000000e+03	1.885000000000000000e+04	4.265076853612563390e+00
1.886000000000000000e+04	1.886000000000000000e+03	1.886000000000000000e+04	4.356266186405249208e+00
1.887000000000000000e+04	1.887000000000000000e+03	1.887000000000000000e+04	4.309568099455587387e+00
1.888000000000000000e+04	1.888000000000000000e+03	1.888000000000000000e+04	4.262335488729109834e+00
1.889000000000000000e+04	1.889000000000000000e+03	1.889000000000000000e+04	4.320279323033443752e+00
1.890000000000000000e+04	1.890000000000000000e+03	1.890000000000000000e+04	4.263045456976623626e+00
1.891000000000000000e+04	1.891000000000000000e+03	1.891000000000000000e+04	4.211139826694414445e+00
1.892000000000000000e+04	1.892000000000000000e+03	1.892000000000000000e+04	4.161274276655452020e+00
1.893000000000000000e+04	1.893000000000000000e+03	1.893000000000000000e+04	4.083979639952184826e+00
1.894000000000000000e+04	1.894000000000000000e+03	1.894000000000000000e+04	4.146050029286215910e+00
1.895000000000000000e+04	1.895000000000000000e+03	1.895000000000000000e+04	4.237586080739262684e+00
1.896000000000000000e+04	1.896000000000000000e+03	1.896000000000000000e+04	4.163390226208901979e+00
1.897000000000000000e+04	1.897000000000000000e+03	1.897000000000000000e+04	4.136562560602642158e+00
1.898000000000000000e+04	1.898000000000000000e+03	1.898000000000000000e+04	4.167045235199263509e+00
1.899000000000000000e+04	1.899000000000000000e+03	1.899000000000000000e+04	4.136256765141842706e+00
1.900000000000000000e+04	1.900000000000000000e+03	1.900000000000000000e+04	4.145641111052034589e+00
1.901000000000000000e+04	1.901000000000000000e+03	1.901000000000000000e+04	4.156788171970124068e+00
1.902000000000000000e+04	1.902000000000000000e+03	1.902000000000000000e+04	4.204964695191246271e+00
1.903000000000000000e+04	1.903000000000000000e+03	1.903000000000000000e+04	4.209298034939352284e+00
1.904000000000000000e+04	1.904000000000000000e+03	1.904000000000000000e+04	4.072057315764773477e+00
1.905000000000000000e+04	1.905000000000000000e+03	1.905000000000000000e+04	4.247136162675746007e+00
1.906000000000000000e+04	1.906000000000000000e+03	1.906000000000000000e+04	4.232054777120857203e+00
1.907000000000000000e+04	1.907000000000000000e+03	1.907000000000000000e+04	4.218863482180553071e+00
1.908000000000000000e+04	1.908000000000000000e+03	1.908000000000000000e+04	4.261836404006182910e+00
1.909000000000000000e+04	1.909000000000000000e+03	1.909000000000000000e+04	4.232459884228615188e+00
1.910000000000000000e+04	1.910000000000000000e+03	1.910000000000000000e+04	4.266937154900767304e+00
1.911000000000000000e+04	1.911000000000000000e+03	1.911000000000000000e+04	4.209609607447709401e+00
1.912000000000000000e+04	1.912000000000000000e+03	1.912000000000000000e+04	4.267227668222095538e+00
1.913000000000000000e+04	1.913000000000000000e+03	1.913000000000000000e+04	4.293935168189412899e+00
1.914000000000000000e+04	1.914000000000000000e+03	1.914000000000000000e+04	4.352644657783615756e+00
1.915000000000000000e+04	1.915000000000000000e+03	1.915000000000000000e+04	4.288851008768334694e+00
1.916000000000000000e+04	1.916000000000000000e+03	1.916000000000000000e+04	4.333289390440711486e+00
1.917000000000000000e+04	1.917000000000000000e+03	1.917000000000000000e+04	4.328083652181462071e+00
1.918000000000000000e+04	1.918000000000000000e+03	1.918000000000000000e+04	4.265435964938415481e+00
1.919000000000000000e+04	1.919000000000000000e+03	1.919000000000000000e+04	4.284089851185161280e+00
1.920000000000000000e+04	1.920000000000000000e+03	1.920000000000000000e+04	4.253681255338856992e+00
1.921000000000000000e+04	1.921000000000000000e+03	1.921000000000000000e+04	4.274471364276929641e+00
1.922000000000000000e+04	1.922000000000000000e+03	1.922000000000000000e+04	4.328556280250004384e+00
1.923000000000000000e+04	1.923000000000000000e+03	1.923000000000000000e+04	4.367393245562253945e+00
1.924000000000000000e+04	1.924000000000000000e+03	1.924000000000000000e+04	4.341904366631374579e+00
1.925000000000000000e+04	1.925000000000000000e+03	1.925000000000000000e+04	4.354644176503668973e+00
1.926000000000000000e+04	1.926000000000000000e+03	1.926000000000000000e+04	4.335412863691064267e+00
1.927000000000000000e+04	1.927000000000000000e+03	1.927000000000000000e+04	4.341233310495066888e+00
1.928000000000000000e+04	1.928000000000000000e+03	1.928000000000000000e+04	4.434628988616098333e+00
1.929000000000000000e+04	1.929000000000000000e+03	1.929000000000000000e+04	4.389644539944252521e+00
1.930000000000000000e+04	1.930000000000000000e+03	1.930000000000000000e+04	4.502510184856136632e+00
1.931000000000000000e+04	1.931000000000000000e+03	1.931000000000000000e+04	4.534977791942957026e+00
1.932000000000000000e+04	1.932000000000000000e+03	1.932000000000000000e+04	4.609353126866481354e+00
1.933000000000000000e+04	1.933000000000000000e+03	1.933000000000000000e+04	4.614701773105410076e+00
1.934000000000000000e+04	1.934000000000000000e+03	1.934000000000000000e+04	4.639248112554877679e+00
1.935000000000000000e+04	1.935000000000000000e+03	1.935000000000000000e+04	4.731066308820293997e+00
1.936000000000000000e+04	1.936000000000000000e+03	1.936000000000000000e+04	4.653354455280010349e+00
1.937000000000000000e+04	1.937000000000000000e+03	1.937000000000000000e+04	4.626757009145609167e+00
1.938000000000000000e+04	1.938000000000000000e+03	1.938000000000000000e+04	4.678401850708450382e+00
1.939000000000000000e+04	1.939000000000000000e+03	1.939000000000000000e+04	4.500943648426604327e+00
1.940000000000000000e+04	1.940000000000000000e+03	1.940000000000000000e+04	4.473001005645316219e+00
1.941000000000000000e+04	1.941000000000000000e+03	1.941000000000000000e+04	4.518863090510178537e+00
1.942000000000000000e+04	1.942000000000000000e+03	1.942000000000000000e+04	4.452235880809854329e+00
1.943000000000000000e+04	1.943000000000000000e+03	1.943000000000000000e+04	4.633874544111803218e+00
1.944000000000000000e+04	1.944000000000000000e+03	1.944000000000000000e+04	4.559625520222547301e+00
1.945000000000000000e+04	1.945000000000000000e+03	1.945000000000000000e+04	4.546333424207023022e+00
1.946000000000000000e+04	1.946000000000000000e+03	1.946000000000000000e+04	4.578793594872103689e+00
1.947000000000000000e+04	1.947000000000000000e+03	1.947000000000000000e+04	4.632811983705128256e+00
1.948000000000000000e+04	1.948000000000000000e+03	1.948000000000000000e+04	4.658423369904766353e+00
1.949000000000000000e+04	1.949000000000000000e+03	1.949000000000000000e+04	4.640324957266165562e+00
1.950000000000000000e+04	1.950000000000000000e+03	1.950000000000000000e+04	4.648983363977917449e+00
1.951000000000000000e+04	1.951000000000000000e+03	1.951000000000000000e+04	4.633113211434798373e+00
1.952000000000000000e+04	1.952000000000000000e+03	1.952000000000000000e+04	4.585027387939343058e+00
1.953000000000000000e+04	1.953000000000000000e+03	1.953000000000000000e+04	4.735232640850485453e+00
1.954000000000000000e+04	1.954000000000000000e+03	1.954000000000000000e+04	4.620708836547178677e+00
1.955000000000000000e+04	1.955000000000000000e+03	1.955000000000000000e+04	4.645593473787921646e+00
1.956000000000000000e+04	1.956000000000000000e+03	1.956000000000000000e+04	4.623818045883477446e+00
1.957000000000000000e+04	1.957000000000000000e+03	1.957000000000000000e+04	4.630552237275266769e+00
1.958000000000000000e+04	1.958000000000000000e+03	1.958000000000000000e+04	4.607370516200757216e+00
1.959000000000000000e+04	1.959000000000000000e+03	1.959000000000000000e+04	4.597001047893210846e+00
1.960000000000000000e+04	1.960000000000000000e+03	1.960000000000000000e+04	4.699230012162138870e+00
1.961000000000000000e+04	1.961000000000000000e+03	1.961000000000000000e+04	4.798547892102816625e+00
1.962000000000000000e+04	1.962000000000000000e+03	1.962000000000000000e+04	4.825065680444774685e+00
1.963000000000000000e+04	1.963000000000000000e+03	1.963000000000000000e+04	4.759675440080324726e+00
1.964000000000000000e+04	1.964000000000000000e+03	1.964000000000000000e+04	4.722076893179120383e+00
1.965000000000000000e+04	1.965000000000000000e+03	1.965000000000000000e+04	4.579034592973863838e+00
1.966000000000000000e+04	1.966000000000000000e+03	1.966000000000000000e+04	4.581813111331722865e+00
1.967000000000000000e+04	1.967000000000000000e+03	1.967000000000000000e+04	4.590941047789860896e+00
1.968000000000000000e+04	1.968000000000000000e+03	1.968000000000000000e+04	4.485015158278636171e+00
1.969000000000000000e+04	1.969000000000000000e+03	1.969000000000000000e+04	4.441686624237774161e+00
1.970000000000000000e+04	1.970000000000000000e+03	1.970000000000000000e+04	4.434164874094812525e+00
1.971000000000000000e+04	1.971000000000000000e+03	1.971000000000000000e+04	4.380628573809475235e+00
1.972000000000000000e+04	1.972000000000000000e+03	1.972000000000000000e+04	4.340728242328848019e+00
1.973000000000000000e+04	1.973000000000000000e+03	1.973000000000000000e+04	4.394123870405080901e+00
1.974000000000000000e+04	1.974000000000000000e+03	1.974000000000000000e+04	4.516181205403846377e+00
1.975000000000000000e+04	1.975000000000000000e+03	1.975000000000000000e+04	4.446658310352936461e+00
1.976000000000000000e+04	1.976000000000000000e+03	1.976000000000000000e+04	4.463560929785828080e+00
1.977000000000000000e+04	1.977000000000000000e+03	1.977000000000000000e+04	4.410701725580596033e+00
1.978000000000000000e+04	1.978000000000000000e+03	1.978000000000000000e+04	4.528876538331766177e+00
1.979000000000000000e+04	1.979000000000000000e+03	1.979000000000000000e+04	4.552785943511135081e+00
1.980000000000000000e+04	1.980000000000000000e+03	1.980000000000000000e+04	4.563109665901600387e+00
1.981000000000000000e+04	1.981000000000000000e+03	1.981000000000000000e+04	4.502728413627697712e+00
1.982000000000000000e+04	1.982000000000000000e+03	1.982000000000000000e+04	4.604215075869914742e+00
1.983000000000000000e+04	1.983000000000000000e+03	1.983000000000000000e+04	4.667204779795466330e+00
1.984000000000000000e+04	1.984000000000000000e+03	1.984000000000000000e+04	4.597710850848060637e+00
1.985000000000000000e+04	1.985000000000000000e+03	1.985000000000000000e+04	4.562060004696485649e+00
1.986000000000000000e+04	1.986000000000000000e+03	1.986000000000000000e+04	4.586071767492948759e+00
1.987000000000000000e+04	1.987000000000000000e+03	1.987000000000000000e+04	4.479749185288770974e+00
1.988000000000000000e+04	1.988000000000000000e+03	1.988000000000000000e+04	4.465470163624216227e+00
1.989000000000000000e+04	1.989000000000000000e+03	1.989000000000000000e+04	4.427436088693585958e+00
1.990000000000000000e+04	1.990000000000000000e+03	1.990000000000000000e+04	4.397324937372951936e+00
1.991000000000000000e+04	1.991000000000000000e+03	1.991000000000000000e+04	4.492635826053795967e+00
1.992000000000000000e+04	1.992000000000000000e+03	1.992000000000000000e+04	4.462887877609919229e+00
1.993000000000000000e+04	1.993000000000000000e+03	1.993000000000000000e+04	4.423546864777535781e+00
1.994000000000000000e+04	1.994000000000000000e+03	1.994000000000000000e+04	4.449557786932643033e+00
1.995000000000000000e+04	1.995000000000000000e+03	1.995000000000000000e+04	4.464441162353691261e+00
1.996000000000000000e+04	1.996000000000000000e+03	1.996000000000000000e+04	4.431328764813094345e+00
1.997000000000000000e+04	1.997000000000000000e+03	1.997000000000000000e+04	4.417949992790835445e+00
1.998000000000000000e+04	1.998000000000000000e+03	1.998000000000000000e+04	4.496685957239423992e+00
1.999000000000000000e+04	1.999000000000000000e+03	1.999000000000000000e+04	4.530638565724866673e+00
[truncated: 16,712 more rows]
