# Supplementary material for: Ion-combination specific effects driving the enzymatic activity of halophilic alcohol dehydrogenase 2 from Haloferax volcanii in aqueous ionic liquid solvent mixtures
Source: RSC Sustain. 2024 Jul 8;2(9):2559–80. doi: 10.1039/d3su00412k (PMC11353702; doi:10.1039/d3su00412k)
Supplement: SU-002-D3SU00412K-s005 [file SU-002-D3SU00412K-s005.zip › MDAnalysis_Calculated_Plotted_Data/RMSD/ILJexp.csv]

0.000000000000000000e+00	0.000000000000000000e+00	0.000000000000000000e+00	3.346686111793467630e-06
1.000000000000000000e+01	1.000000000000000000e+00	1.000000000000000000e+01	8.721058804667322084e-01
2.000000000000000000e+01	2.000000000000000000e+00	2.000000000000000000e+01	9.896322985134579087e-01
3.000000000000000000e+01	3.000000000000000000e+00	3.000000000000000000e+01	1.097702615110495161e+00
4.000000000000000000e+01	4.000000000000000000e+00	4.000000000000000000e+01	1.188292631196678606e+00
5.000000000000000000e+01	5.000000000000000000e+00	5.000000000000000000e+01	1.186910902050821726e+00
6.000000000000000000e+01	6.000000000000000000e+00	6.000000000000000000e+01	1.268582752198893049e+00
7.000000000000000000e+01	7.000000000000000000e+00	7.000000000000000000e+01	1.386687745341777411e+00
8.000000000000000000e+01	8.000000000000000000e+00	8.000000000000000000e+01	1.435617665272348464e+00
9.000000000000000000e+01	9.000000000000000000e+00	9.000000000000000000e+01	1.540437038845634765e+00
1.000000000000000000e+02	1.000000000000000000e+01	1.000000000000000000e+02	1.515180125518668319e+00
1.100000000000000000e+02	1.100000000000000000e+01	1.100000000000000000e+02	1.554199329674343266e+00
1.200000000000000000e+02	1.200000000000000000e+01	1.200000000000000000e+02	1.537689519630460300e+00
1.300000000000000000e+02	1.300000000000000000e+01	1.300000000000000000e+02	1.526480389883506428e+00
1.400000000000000000e+02	1.400000000000000000e+01	1.400000000000000000e+02	1.580916958853482601e+00
1.500000000000000000e+02	1.500000000000000000e+01	1.500000000000000000e+02	1.664613574396778262e+00
1.600000000000000000e+02	1.600000000000000000e+01	1.600000000000000000e+02	1.679258694235498783e+00
1.700000000000000000e+02	1.700000000000000000e+01	1.700000000000000000e+02	1.705075024106436521e+00
1.800000000000000000e+02	1.800000000000000000e+01	1.800000000000000000e+02	1.668303935000142069e+00
1.900000000000000000e+02	1.900000000000000000e+01	1.900000000000000000e+02	1.714424466261430080e+00
2.000000000000000000e+02	2.000000000000000000e+01	2.000000000000000000e+02	1.714119060080266488e+00
2.100000000000000000e+02	2.100000000000000000e+01	2.100000000000000000e+02	1.696666823752591258e+00
2.200000000000000000e+02	2.200000000000000000e+01	2.200000000000000000e+02	1.727514231920281862e+00
2.300000000000000000e+02	2.300000000000000000e+01	2.300000000000000000e+02	1.735376885232462696e+00
2.400000000000000000e+02	2.400000000000000000e+01	2.400000000000000000e+02	1.800515980624024293e+00
2.500000000000000000e+02	2.500000000000000000e+01	2.500000000000000000e+02	1.818548336946740118e+00
2.600000000000000000e+02	2.600000000000000000e+01	2.600000000000000000e+02	1.844924992163482935e+00
2.700000000000000000e+02	2.700000000000000000e+01	2.700000000000000000e+02	1.844362853389969636e+00
2.800000000000000000e+02	2.800000000000000000e+01	2.800000000000000000e+02	1.887160477355519062e+00
2.900000000000000000e+02	2.900000000000000000e+01	2.900000000000000000e+02	1.833022541054428967e+00
3.000000000000000000e+02	3.000000000000000000e+01	3.000000000000000000e+02	1.820170896858130494e+00
3.100000000000000000e+02	3.100000000000000000e+01	3.100000000000000000e+02	1.890902247119675028e+00
3.200000000000000000e+02	3.200000000000000000e+01	3.200000000000000000e+02	1.849000480938867597e+00
3.300000000000000000e+02	3.300000000000000000e+01	3.300000000000000000e+02	1.889970758957350894e+00
3.400000000000000000e+02	3.400000000000000000e+01	3.400000000000000000e+02	1.923855823085917516e+00
3.500000000000000000e+02	3.500000000000000000e+01	3.500000000000000000e+02	1.915949167437845713e+00
3.600000000000000000e+02	3.600000000000000000e+01	3.600000000000000000e+02	1.984961023524214330e+00
3.700000000000000000e+02	3.700000000000000000e+01	3.700000000000000000e+02	2.003336918237393682e+00
3.800000000000000000e+02	3.800000000000000000e+01	3.800000000000000000e+02	2.024911708650749986e+00
3.900000000000000000e+02	3.900000000000000000e+01	3.900000000000000000e+02	1.990454822740735707e+00
4.000000000000000000e+02	4.000000000000000000e+01	4.000000000000000000e+02	2.018475771724528744e+00
4.100000000000000000e+02	4.100000000000000000e+01	4.100000000000000000e+02	2.049087121104794296e+00
4.200000000000000000e+02	4.200000000000000000e+01	4.200000000000000000e+02	2.028506834014800475e+00
4.300000000000000000e+02	4.300000000000000000e+01	4.300000000000000000e+02	2.003432183109296272e+00
4.400000000000000000e+02	4.400000000000000000e+01	4.400000000000000000e+02	1.956169463308738532e+00
4.500000000000000000e+02	4.500000000000000000e+01	4.500000000000000000e+02	1.959962891008289798e+00
4.600000000000000000e+02	4.600000000000000000e+01	4.600000000000000000e+02	1.952314452887629947e+00
4.700000000000000000e+02	4.700000000000000000e+01	4.700000000000000000e+02	1.912018503812870307e+00
4.800000000000000000e+02	4.800000000000000000e+01	4.800000000000000000e+02	2.012643810184015614e+00
4.900000000000000000e+02	4.900000000000000000e+01	4.900000000000000000e+02	2.053888756003499072e+00
5.000000000000000000e+02	5.000000000000000000e+01	5.000000000000000000e+02	1.995769828272110802e+00
5.100000000000000000e+02	5.100000000000000000e+01	5.100000000000000000e+02	1.944863913940261702e+00
5.200000000000000000e+02	5.200000000000000000e+01	5.200000000000000000e+02	1.994422056735563276e+00
5.300000000000000000e+02	5.300000000000000000e+01	5.300000000000000000e+02	2.011279866741809474e+00
5.400000000000000000e+02	5.400000000000000000e+01	5.400000000000000000e+02	2.005183068477698782e+00
5.500000000000000000e+02	5.500000000000000000e+01	5.500000000000000000e+02	1.990619560794366638e+00
5.600000000000000000e+02	5.600000000000000000e+01	5.600000000000000000e+02	1.937508167147566907e+00
5.700000000000000000e+02	5.700000000000000000e+01	5.700000000000000000e+02	1.916250492068324984e+00
5.800000000000000000e+02	5.800000000000000000e+01	5.800000000000000000e+02	1.939467416903789543e+00
5.900000000000000000e+02	5.900000000000000000e+01	5.900000000000000000e+02	1.919898548368362823e+00
6.000000000000000000e+02	6.000000000000000000e+01	6.000000000000000000e+02	1.987144097029741596e+00
6.100000000000000000e+02	6.100000000000000000e+01	6.100000000000000000e+02	1.926404175582568268e+00
6.200000000000000000e+02	6.200000000000000000e+01	6.200000000000000000e+02	1.967697842608420622e+00
6.300000000000000000e+02	6.300000000000000000e+01	6.300000000000000000e+02	1.922201130903985700e+00
6.400000000000000000e+02	6.400000000000000000e+01	6.400000000000000000e+02	1.968697488449020039e+00
6.500000000000000000e+02	6.500000000000000000e+01	6.500000000000000000e+02	1.984264204212738969e+00
6.600000000000000000e+02	6.600000000000000000e+01	6.600000000000000000e+02	1.911403371628926706e+00
6.700000000000000000e+02	6.700000000000000000e+01	6.700000000000000000e+02	1.872658891316542951e+00
6.800000000000000000e+02	6.800000000000000000e+01	6.800000000000000000e+02	1.875069835378543326e+00
6.900000000000000000e+02	6.900000000000000000e+01	6.900000000000000000e+02	1.827820519637662455e+00
7.000000000000000000e+02	7.000000000000000000e+01	7.000000000000000000e+02	1.860024428502597527e+00
7.100000000000000000e+02	7.100000000000000000e+01	7.100000000000000000e+02	1.855359125581938384e+00
7.200000000000000000e+02	7.200000000000000000e+01	7.200000000000000000e+02	1.878164421440976728e+00
7.300000000000000000e+02	7.300000000000000000e+01	7.300000000000000000e+02	1.971113826428676274e+00
7.400000000000000000e+02	7.400000000000000000e+01	7.400000000000000000e+02	1.949707619540699266e+00
7.500000000000000000e+02	7.500000000000000000e+01	7.500000000000000000e+02	1.971894203537022383e+00
7.600000000000000000e+02	7.600000000000000000e+01	7.600000000000000000e+02	1.957354424211256383e+00
7.700000000000000000e+02	7.700000000000000000e+01	7.700000000000000000e+02	1.992008352817492334e+00
7.800000000000000000e+02	7.800000000000000000e+01	7.800000000000000000e+02	2.023287577405620041e+00
7.900000000000000000e+02	7.900000000000000000e+01	7.900000000000000000e+02	1.997127828858598741e+00
8.000000000000000000e+02	8.000000000000000000e+01	8.000000000000000000e+02	2.042278090088549991e+00
8.100000000000000000e+02	8.100000000000000000e+01	8.100000000000000000e+02	1.982872912389501918e+00
8.200000000000000000e+02	8.200000000000000000e+01	8.200000000000000000e+02	2.002728457761880243e+00
8.300000000000000000e+02	8.300000000000000000e+01	8.300000000000000000e+02	1.993516823357863954e+00
8.400000000000000000e+02	8.400000000000000000e+01	8.400000000000000000e+02	2.005148475533492292e+00
8.500000000000000000e+02	8.500000000000000000e+01	8.500000000000000000e+02	2.002855835076912339e+00
8.600000000000000000e+02	8.600000000000000000e+01	8.600000000000000000e+02	2.016938003719409789e+00
8.700000000000000000e+02	8.700000000000000000e+01	8.700000000000000000e+02	2.017468277001841059e+00
8.800000000000000000e+02	8.800000000000000000e+01	8.800000000000000000e+02	2.060878861979384524e+00
8.900000000000000000e+02	8.900000000000000000e+01	8.900000000000000000e+02	2.076015261002150059e+00
9.000000000000000000e+02	9.000000000000000000e+01	9.000000000000000000e+02	2.047487066011941970e+00
9.100000000000000000e+02	9.100000000000000000e+01	9.100000000000000000e+02	2.105519095080208736e+00
9.200000000000000000e+02	9.200000000000000000e+01	9.200000000000000000e+02	2.045800092445695828e+00
9.300000000000000000e+02	9.300000000000000000e+01	9.300000000000000000e+02	2.021827549443560912e+00
9.400000000000000000e+02	9.400000000000000000e+01	9.400000000000000000e+02	2.076609374031014088e+00
9.500000000000000000e+02	9.500000000000000000e+01	9.500000000000000000e+02	2.011180152026672552e+00
9.600000000000000000e+02	9.600000000000000000e+01	9.600000000000000000e+02	2.050337933534520207e+00
9.700000000000000000e+02	9.700000000000000000e+01	9.700000000000000000e+02	2.102270973536519261e+00
9.800000000000000000e+02	9.800000000000000000e+01	9.800000000000000000e+02	2.037725910258780360e+00
9.900000000000000000e+02	9.900000000000000000e+01	9.900000000000000000e+02	2.118860009509563547e+00
1.000000000000000000e+03	1.000000000000000000e+02	1.000000000000000000e+03	2.086880214689828428e+00
1.010000000000000000e+03	1.010000000000000000e+02	1.010000000000000000e+03	2.059816569098225969e+00
1.020000000000000000e+03	1.020000000000000000e+02	1.020000000000000000e+03	2.010822959702442514e+00
1.030000000000000000e+03	1.030000000000000000e+02	1.030000000000000000e+03	2.120763858013992031e+00
1.040000000000000000e+03	1.040000000000000000e+02	1.040000000000000000e+03	2.074370617476570366e+00
1.050000000000000000e+03	1.050000000000000000e+02	1.050000000000000000e+03	2.051437167667771622e+00
1.060000000000000000e+03	1.060000000000000000e+02	1.060000000000000000e+03	2.104397119498723434e+00
1.070000000000000000e+03	1.070000000000000000e+02	1.070000000000000000e+03	2.160932906488259864e+00
1.080000000000000000e+03	1.080000000000000000e+02	1.080000000000000000e+03	2.193314248148796608e+00
1.090000000000000000e+03	1.090000000000000000e+02	1.090000000000000000e+03	2.189852241951179224e+00
1.100000000000000000e+03	1.100000000000000000e+02	1.100000000000000000e+03	2.122515658801000793e+00
1.110000000000000000e+03	1.110000000000000000e+02	1.110000000000000000e+03	2.140768910741073672e+00
1.120000000000000000e+03	1.120000000000000000e+02	1.120000000000000000e+03	2.053773101129292122e+00
1.130000000000000000e+03	1.130000000000000000e+02	1.130000000000000000e+03	2.012329210807599633e+00
1.140000000000000000e+03	1.140000000000000000e+02	1.140000000000000000e+03	2.102728029148570599e+00
1.150000000000000000e+03	1.150000000000000000e+02	1.150000000000000000e+03	2.103772735061372856e+00
1.160000000000000000e+03	1.160000000000000000e+02	1.160000000000000000e+03	2.154197580247954491e+00
1.170000000000000000e+03	1.170000000000000000e+02	1.170000000000000000e+03	2.132592924801333556e+00
1.180000000000000000e+03	1.180000000000000000e+02	1.180000000000000000e+03	2.102105035447839665e+00
1.190000000000000000e+03	1.190000000000000000e+02	1.190000000000000000e+03	2.019622476852405146e+00
1.200000000000000000e+03	1.200000000000000000e+02	1.200000000000000000e+03	2.002396516040489072e+00
1.210000000000000000e+03	1.210000000000000000e+02	1.210000000000000000e+03	1.987291947567487949e+00
1.220000000000000000e+03	1.220000000000000000e+02	1.220000000000000000e+03	2.019678809852962331e+00
1.230000000000000000e+03	1.230000000000000000e+02	1.230000000000000000e+03	2.025795931932239835e+00
1.240000000000000000e+03	1.240000000000000000e+02	1.240000000000000000e+03	1.968983329449498720e+00
1.250000000000000000e+03	1.250000000000000000e+02	1.250000000000000000e+03	2.034044433491958959e+00
1.260000000000000000e+03	1.260000000000000000e+02	1.260000000000000000e+03	2.053707623816660721e+00
1.270000000000000000e+03	1.270000000000000000e+02	1.270000000000000000e+03	2.070896273252663455e+00
1.280000000000000000e+03	1.280000000000000000e+02	1.280000000000000000e+03	2.011545103257791567e+00
1.290000000000000000e+03	1.290000000000000000e+02	1.290000000000000000e+03	2.008458567148582841e+00
1.300000000000000000e+03	1.300000000000000000e+02	1.300000000000000000e+03	2.038702526084866573e+00
1.310000000000000000e+03	1.310000000000000000e+02	1.310000000000000000e+03	2.094538443927274063e+00
1.320000000000000000e+03	1.320000000000000000e+02	1.320000000000000000e+03	2.092523719108047242e+00
1.330000000000000000e+03	1.330000000000000000e+02	1.330000000000000000e+03	2.064730846519163165e+00
1.340000000000000000e+03	1.340000000000000000e+02	1.340000000000000000e+03	2.092329469473126924e+00
1.350000000000000000e+03	1.350000000000000000e+02	1.350000000000000000e+03	2.099319969647416073e+00
1.360000000000000000e+03	1.360000000000000000e+02	1.360000000000000000e+03	2.032124953785828581e+00
1.370000000000000000e+03	1.370000000000000000e+02	1.370000000000000000e+03	2.053137298788322962e+00
1.380000000000000000e+03	1.380000000000000000e+02	1.380000000000000000e+03	2.134607711706742350e+00
1.390000000000000000e+03	1.390000000000000000e+02	1.390000000000000000e+03	2.084992720836556401e+00
1.400000000000000000e+03	1.400000000000000000e+02	1.400000000000000000e+03	2.093516981264201160e+00
1.410000000000000000e+03	1.410000000000000000e+02	1.410000000000000000e+03	2.094863080610781303e+00
1.420000000000000000e+03	1.420000000000000000e+02	1.420000000000000000e+03	2.176856214279213830e+00
1.430000000000000000e+03	1.430000000000000000e+02	1.430000000000000000e+03	2.199937906501862717e+00
1.440000000000000000e+03	1.440000000000000000e+02	1.440000000000000000e+03	2.147015408097229461e+00
1.450000000000000000e+03	1.450000000000000000e+02	1.450000000000000000e+03	2.142659802653909651e+00
1.460000000000000000e+03	1.460000000000000000e+02	1.460000000000000000e+03	2.115205305038755146e+00
1.470000000000000000e+03	1.470000000000000000e+02	1.470000000000000000e+03	2.153945589471079725e+00
1.480000000000000000e+03	1.480000000000000000e+02	1.480000000000000000e+03	2.103367059280123463e+00
1.490000000000000000e+03	1.490000000000000000e+02	1.490000000000000000e+03	2.067345623329161164e+00
1.500000000000000000e+03	1.500000000000000000e+02	1.500000000000000000e+03	2.013119621011494331e+00
1.510000000000000000e+03	1.510000000000000000e+02	1.510000000000000000e+03	2.008965978176776801e+00
1.520000000000000000e+03	1.520000000000000000e+02	1.520000000000000000e+03	1.999905383491177080e+00
1.530000000000000000e+03	1.530000000000000000e+02	1.530000000000000000e+03	1.977094823303808591e+00
1.540000000000000000e+03	1.540000000000000000e+02	1.540000000000000000e+03	1.994629122847598079e+00
1.550000000000000000e+03	1.550000000000000000e+02	1.550000000000000000e+03	2.038479114491815292e+00
1.560000000000000000e+03	1.560000000000000000e+02	1.560000000000000000e+03	2.075424091627167567e+00
1.570000000000000000e+03	1.570000000000000000e+02	1.570000000000000000e+03	2.107671814927564391e+00
1.580000000000000000e+03	1.580000000000000000e+02	1.580000000000000000e+03	2.135450521612354269e+00
1.590000000000000000e+03	1.590000000000000000e+02	1.590000000000000000e+03	2.149421345766783009e+00
1.600000000000000000e+03	1.600000000000000000e+02	1.600000000000000000e+03	2.189666733136433674e+00
1.610000000000000000e+03	1.610000000000000000e+02	1.610000000000000000e+03	2.202924355353533148e+00
1.620000000000000000e+03	1.620000000000000000e+02	1.620000000000000000e+03	2.127340015254415739e+00
1.630000000000000000e+03	1.630000000000000000e+02	1.630000000000000000e+03	2.072057224167903389e+00
1.640000000000000000e+03	1.640000000000000000e+02	1.640000000000000000e+03	2.138974424893798965e+00
1.650000000000000000e+03	1.650000000000000000e+02	1.650000000000000000e+03	2.162257863711066541e+00
1.660000000000000000e+03	1.660000000000000000e+02	1.660000000000000000e+03	2.108729115192675696e+00
1.670000000000000000e+03	1.670000000000000000e+02	1.670000000000000000e+03	2.096250674611678466e+00
1.680000000000000000e+03	1.680000000000000000e+02	1.680000000000000000e+03	2.019038056358159583e+00
1.690000000000000000e+03	1.690000000000000000e+02	1.690000000000000000e+03	2.109472687306198857e+00
1.700000000000000000e+03	1.700000000000000000e+02	1.700000000000000000e+03	2.101908536435462160e+00
1.710000000000000000e+03	1.710000000000000000e+02	1.710000000000000000e+03	2.117961253424836432e+00
1.720000000000000000e+03	1.720000000000000000e+02	1.720000000000000000e+03	2.123979972545669170e+00
1.730000000000000000e+03	1.730000000000000000e+02	1.730000000000000000e+03	2.152817812919098905e+00
1.740000000000000000e+03	1.740000000000000000e+02	1.740000000000000000e+03	2.134715437794649784e+00
1.750000000000000000e+03	1.750000000000000000e+02	1.750000000000000000e+03	2.128095327230181688e+00
1.760000000000000000e+03	1.760000000000000000e+02	1.760000000000000000e+03	2.087673949815355368e+00
1.770000000000000000e+03	1.770000000000000000e+02	1.770000000000000000e+03	2.100018107724985317e+00
1.780000000000000000e+03	1.780000000000000000e+02	1.780000000000000000e+03	2.128532299275284867e+00
1.790000000000000000e+03	1.790000000000000000e+02	1.790000000000000000e+03	2.081383611129651090e+00
1.800000000000000000e+03	1.800000000000000000e+02	1.800000000000000000e+03	2.080367512482092174e+00
1.810000000000000000e+03	1.810000000000000000e+02	1.810000000000000000e+03	2.015460383285744950e+00
1.820000000000000000e+03	1.820000000000000000e+02	1.820000000000000000e+03	2.100664449031110159e+00
1.830000000000000000e+03	1.830000000000000000e+02	1.830000000000000000e+03	2.116638280470419353e+00
1.840000000000000000e+03	1.840000000000000000e+02	1.840000000000000000e+03	2.161235049006848374e+00
1.850000000000000000e+03	1.850000000000000000e+02	1.850000000000000000e+03	2.194900105372477483e+00
1.860000000000000000e+03	1.860000000000000000e+02	1.860000000000000000e+03	2.215734799265995925e+00
1.870000000000000000e+03	1.870000000000000000e+02	1.870000000000000000e+03	2.268918050431553812e+00
1.880000000000000000e+03	1.880000000000000000e+02	1.880000000000000000e+03	2.250747532047494559e+00
1.890000000000000000e+03	1.890000000000000000e+02	1.890000000000000000e+03	2.230254082252535408e+00
1.900000000000000000e+03	1.900000000000000000e+02	1.900000000000000000e+03	2.283667874818436250e+00
1.910000000000000000e+03	1.910000000000000000e+02	1.910000000000000000e+03	2.206400150580793529e+00
1.920000000000000000e+03	1.920000000000000000e+02	1.920000000000000000e+03	2.227720471228097132e+00
1.930000000000000000e+03	1.930000000000000000e+02	1.930000000000000000e+03	2.222068568674375744e+00
1.940000000000000000e+03	1.940000000000000000e+02	1.940000000000000000e+03	2.249629622283144670e+00
1.950000000000000000e+03	1.950000000000000000e+02	1.950000000000000000e+03	2.270173766770580137e+00
1.960000000000000000e+03	1.960000000000000000e+02	1.960000000000000000e+03	2.278089472149996908e+00
1.970000000000000000e+03	1.970000000000000000e+02	1.970000000000000000e+03	2.248220203581150045e+00
1.980000000000000000e+03	1.980000000000000000e+02	1.980000000000000000e+03	2.239790716059147258e+00
1.990000000000000000e+03	1.990000000000000000e+02	1.990000000000000000e+03	2.318939965214906529e+00
2.000000000000000000e+03	2.000000000000000000e+02	2.000000000000000000e+03	2.296999609078060889e+00
2.010000000000000000e+03	2.010000000000000000e+02	2.010000000000000000e+03	2.360970776655767267e+00
2.020000000000000000e+03	2.020000000000000000e+02	2.020000000000000000e+03	2.362192027116093218e+00
2.030000000000000000e+03	2.030000000000000000e+02	2.030000000000000000e+03	2.378172747505981288e+00
2.040000000000000000e+03	2.040000000000000000e+02	2.040000000000000000e+03	2.378962737329568089e+00
2.050000000000000000e+03	2.050000000000000000e+02	2.050000000000000000e+03	2.388190085272813512e+00
2.060000000000000000e+03	2.060000000000000000e+02	2.060000000000000000e+03	2.344972014109447223e+00
2.070000000000000000e+03	2.070000000000000000e+02	2.070000000000000000e+03	2.395352035937660329e+00
2.080000000000000000e+03	2.080000000000000000e+02	2.080000000000000000e+03	2.332674600200102422e+00
2.090000000000000000e+03	2.090000000000000000e+02	2.090000000000000000e+03	2.305637272709412766e+00
2.100000000000000000e+03	2.100000000000000000e+02	2.100000000000000000e+03	2.368748945000203499e+00
2.110000000000000000e+03	2.110000000000000000e+02	2.110000000000000000e+03	2.307740980954803511e+00
2.120000000000000000e+03	2.120000000000000000e+02	2.120000000000000000e+03	2.284628713890369589e+00
2.130000000000000000e+03	2.130000000000000000e+02	2.130000000000000000e+03	2.350002816431155939e+00
2.140000000000000000e+03	2.140000000000000000e+02	2.140000000000000000e+03	2.363122772008456884e+00
2.150000000000000000e+03	2.150000000000000000e+02	2.150000000000000000e+03	2.391827831424691908e+00
2.160000000000000000e+03	2.160000000000000000e+02	2.160000000000000000e+03	2.391312406878712160e+00
2.170000000000000000e+03	2.170000000000000000e+02	2.170000000000000000e+03	2.393261984701410050e+00
2.180000000000000000e+03	2.180000000000000000e+02	2.180000000000000000e+03	2.399417631563719677e+00
2.190000000000000000e+03	2.190000000000000000e+02	2.190000000000000000e+03	2.444740137547298353e+00
2.200000000000000000e+03	2.200000000000000000e+02	2.200000000000000000e+03	2.477273845131404251e+00
2.210000000000000000e+03	2.210000000000000000e+02	2.210000000000000000e+03	2.459772558135620901e+00
2.220000000000000000e+03	2.220000000000000000e+02	2.220000000000000000e+03	2.457829437890024060e+00
2.230000000000000000e+03	2.230000000000000000e+02	2.230000000000000000e+03	2.492926071914652653e+00
2.240000000000000000e+03	2.240000000000000000e+02	2.240000000000000000e+03	2.509279829197366141e+00
2.250000000000000000e+03	2.250000000000000000e+02	2.250000000000000000e+03	2.469827230660637252e+00
2.260000000000000000e+03	2.260000000000000000e+02	2.260000000000000000e+03	2.476072541175340369e+00
2.270000000000000000e+03	2.270000000000000000e+02	2.270000000000000000e+03	2.452949280704249446e+00
2.280000000000000000e+03	2.280000000000000000e+02	2.280000000000000000e+03	2.429434373828830207e+00
2.290000000000000000e+03	2.290000000000000000e+02	2.290000000000000000e+03	2.366422128746072051e+00
2.300000000000000000e+03	2.300000000000000000e+02	2.300000000000000000e+03	2.425925838444762839e+00
2.310000000000000000e+03	2.310000000000000000e+02	2.310000000000000000e+03	2.447074377632779463e+00
2.320000000000000000e+03	2.320000000000000000e+02	2.320000000000000000e+03	2.350808958510471225e+00
2.330000000000000000e+03	2.330000000000000000e+02	2.330000000000000000e+03	2.318745099045246949e+00
2.340000000000000000e+03	2.340000000000000000e+02	2.340000000000000000e+03	2.274189977847833610e+00
2.350000000000000000e+03	2.350000000000000000e+02	2.350000000000000000e+03	2.280070445360709019e+00
2.360000000000000000e+03	2.360000000000000000e+02	2.360000000000000000e+03	2.260847543053000397e+00
2.370000000000000000e+03	2.370000000000000000e+02	2.370000000000000000e+03	2.308440492161825119e+00
2.380000000000000000e+03	2.380000000000000000e+02	2.380000000000000000e+03	2.313115771910264851e+00
2.390000000000000000e+03	2.390000000000000000e+02	2.390000000000000000e+03	2.298452589225872256e+00
2.400000000000000000e+03	2.400000000000000000e+02	2.400000000000000000e+03	2.343918655996839906e+00
2.410000000000000000e+03	2.410000000000000000e+02	2.410000000000000000e+03	2.292782532340348567e+00
2.420000000000000000e+03	2.420000000000000000e+02	2.420000000000000000e+03	2.254407257704814871e+00
2.430000000000000000e+03	2.430000000000000000e+02	2.430000000000000000e+03	2.272916721244524041e+00
2.440000000000000000e+03	2.440000000000000000e+02	2.440000000000000000e+03	2.264079315132967007e+00
2.450000000000000000e+03	2.450000000000000000e+02	2.450000000000000000e+03	2.301461412687731745e+00
2.460000000000000000e+03	2.460000000000000000e+02	2.460000000000000000e+03	2.373609744865502247e+00
2.470000000000000000e+03	2.470000000000000000e+02	2.470000000000000000e+03	2.345350791896161358e+00
2.480000000000000000e+03	2.480000000000000000e+02	2.480000000000000000e+03	2.374979774103713304e+00
2.490000000000000000e+03	2.490000000000000000e+02	2.490000000000000000e+03	2.298609438010936756e+00
2.500000000000000000e+03	2.500000000000000000e+02	2.500000000000000000e+03	2.227581109617747135e+00
2.510000000000000000e+03	2.510000000000000000e+02	2.510000000000000000e+03	2.265487496968476844e+00
2.520000000000000000e+03	2.520000000000000000e+02	2.520000000000000000e+03	2.275292656477526876e+00
2.530000000000000000e+03	2.530000000000000000e+02	2.530000000000000000e+03	2.280448071286613754e+00
2.540000000000000000e+03	2.540000000000000000e+02	2.540000000000000000e+03	2.270755768298402533e+00
2.550000000000000000e+03	2.550000000000000000e+02	2.550000000000000000e+03	2.317561543244309075e+00
2.560000000000000000e+03	2.560000000000000000e+02	2.560000000000000000e+03	2.266602986909229234e+00
2.570000000000000000e+03	2.570000000000000000e+02	2.570000000000000000e+03	2.232632390048963522e+00
2.580000000000000000e+03	2.580000000000000000e+02	2.580000000000000000e+03	2.285921057041079507e+00
2.590000000000000000e+03	2.590000000000000000e+02	2.590000000000000000e+03	2.327081761512767688e+00
2.600000000000000000e+03	2.600000000000000000e+02	2.600000000000000000e+03	2.343710048774641397e+00
2.610000000000000000e+03	2.610000000000000000e+02	2.610000000000000000e+03	2.331867693833001631e+00
2.620000000000000000e+03	2.620000000000000000e+02	2.620000000000000000e+03	2.349266467191621466e+00
2.630000000000000000e+03	2.630000000000000000e+02	2.630000000000000000e+03	2.368005331050578199e+00
2.640000000000000000e+03	2.640000000000000000e+02	2.640000000000000000e+03	2.386663848673240551e+00
2.650000000000000000e+03	2.650000000000000000e+02	2.650000000000000000e+03	2.433594482639699130e+00
2.660000000000000000e+03	2.660000000000000000e+02	2.660000000000000000e+03	2.468931649039940890e+00
2.670000000000000000e+03	2.670000000000000000e+02	2.670000000000000000e+03	2.490436223149396167e+00
2.680000000000000000e+03	2.680000000000000000e+02	2.680000000000000000e+03	2.448842667365298542e+00
2.690000000000000000e+03	2.690000000000000000e+02	2.690000000000000000e+03	2.454326616423144092e+00
2.700000000000000000e+03	2.700000000000000000e+02	2.700000000000000000e+03	2.373749435666658414e+00
2.710000000000000000e+03	2.710000000000000000e+02	2.710000000000000000e+03	2.371198805495883022e+00
2.720000000000000000e+03	2.720000000000000000e+02	2.720000000000000000e+03	2.330678521283609417e+00
2.730000000000000000e+03	2.730000000000000000e+02	2.730000000000000000e+03	2.284565046902861329e+00
2.740000000000000000e+03	2.740000000000000000e+02	2.740000000000000000e+03	2.328063892474331986e+00
2.750000000000000000e+03	2.750000000000000000e+02	2.750000000000000000e+03	2.360363597162031368e+00
2.760000000000000000e+03	2.760000000000000000e+02	2.760000000000000000e+03	2.449763515334769437e+00
2.770000000000000000e+03	2.770000000000000000e+02	2.770000000000000000e+03	2.413845637976726355e+00
2.780000000000000000e+03	2.780000000000000000e+02	2.780000000000000000e+03	2.410926044242162281e+00
2.790000000000000000e+03	2.790000000000000000e+02	2.790000000000000000e+03	2.360494258623256680e+00
2.800000000000000000e+03	2.800000000000000000e+02	2.800000000000000000e+03	2.330075070129913328e+00
2.810000000000000000e+03	2.810000000000000000e+02	2.810000000000000000e+03	2.374905882263978807e+00
2.820000000000000000e+03	2.820000000000000000e+02	2.820000000000000000e+03	2.386018124824663911e+00
2.830000000000000000e+03	2.830000000000000000e+02	2.830000000000000000e+03	2.372863600229805137e+00
2.840000000000000000e+03	2.840000000000000000e+02	2.840000000000000000e+03	2.431152111361198909e+00
2.850000000000000000e+03	2.850000000000000000e+02	2.850000000000000000e+03	2.411505625185054402e+00
2.860000000000000000e+03	2.860000000000000000e+02	2.860000000000000000e+03	2.451179041786710311e+00
2.870000000000000000e+03	2.870000000000000000e+02	2.870000000000000000e+03	2.418031623386780460e+00
2.880000000000000000e+03	2.880000000000000000e+02	2.880000000000000000e+03	2.445722453062266766e+00
2.890000000000000000e+03	2.890000000000000000e+02	2.890000000000000000e+03	2.459633118497001725e+00
2.900000000000000000e+03	2.900000000000000000e+02	2.900000000000000000e+03	2.446544497011779562e+00
2.910000000000000000e+03	2.910000000000000000e+02	2.910000000000000000e+03	2.474159904323856018e+00
2.920000000000000000e+03	2.920000000000000000e+02	2.920000000000000000e+03	2.499963317023209619e+00
2.930000000000000000e+03	2.930000000000000000e+02	2.930000000000000000e+03	2.607352535892454082e+00
2.940000000000000000e+03	2.940000000000000000e+02	2.940000000000000000e+03	2.550413024272687679e+00
2.950000000000000000e+03	2.950000000000000000e+02	2.950000000000000000e+03	2.486825718739097191e+00
2.960000000000000000e+03	2.960000000000000000e+02	2.960000000000000000e+03	2.475694364016418625e+00
2.970000000000000000e+03	2.970000000000000000e+02	2.970000000000000000e+03	2.496613698608165510e+00
2.980000000000000000e+03	2.980000000000000000e+02	2.980000000000000000e+03	2.487724681444722918e+00
2.990000000000000000e+03	2.990000000000000000e+02	2.990000000000000000e+03	2.490961503795484866e+00
3.000000000000000000e+03	3.000000000000000000e+02	3.000000000000000000e+03	2.426327809085241594e+00
3.010000000000000000e+03	3.010000000000000000e+02	3.010000000000000000e+03	2.444829590188837276e+00
3.020000000000000000e+03	3.020000000000000000e+02	3.020000000000000000e+03	2.479578430714801218e+00
3.030000000000000000e+03	3.030000000000000000e+02	3.030000000000000000e+03	2.487066907744988509e+00
3.040000000000000000e+03	3.040000000000000000e+02	3.040000000000000000e+03	2.485522287364171579e+00
3.050000000000000000e+03	3.050000000000000000e+02	3.050000000000000000e+03	2.485745790797073251e+00
3.060000000000000000e+03	3.060000000000000000e+02	3.060000000000000000e+03	2.505878018769878146e+00
3.070000000000000000e+03	3.070000000000000000e+02	3.070000000000000000e+03	2.530675805949512469e+00
3.080000000000000000e+03	3.080000000000000000e+02	3.080000000000000000e+03	2.417351951349598682e+00
3.090000000000000000e+03	3.090000000000000000e+02	3.090000000000000000e+03	2.429708123204708414e+00
3.100000000000000000e+03	3.100000000000000000e+02	3.100000000000000000e+03	2.492016464120434094e+00
3.110000000000000000e+03	3.110000000000000000e+02	3.110000000000000000e+03	2.474627004592591550e+00
3.120000000000000000e+03	3.120000000000000000e+02	3.120000000000000000e+03	2.479416817113709204e+00
3.130000000000000000e+03	3.130000000000000000e+02	3.130000000000000000e+03	2.403218734210549989e+00
3.140000000000000000e+03	3.140000000000000000e+02	3.140000000000000000e+03	2.421821112423128142e+00
3.150000000000000000e+03	3.150000000000000000e+02	3.150000000000000000e+03	2.449046425056804033e+00
3.160000000000000000e+03	3.160000000000000000e+02	3.160000000000000000e+03	2.490392519643786606e+00
3.170000000000000000e+03	3.170000000000000000e+02	3.170000000000000000e+03	2.403396905808255823e+00
3.180000000000000000e+03	3.180000000000000000e+02	3.180000000000000000e+03	2.486873703309051109e+00
3.190000000000000000e+03	3.190000000000000000e+02	3.190000000000000000e+03	2.418802361626621877e+00
3.200000000000000000e+03	3.200000000000000000e+02	3.200000000000000000e+03	2.452477086583455090e+00
3.210000000000000000e+03	3.210000000000000000e+02	3.210000000000000000e+03	2.466181181731564642e+00
3.220000000000000000e+03	3.220000000000000000e+02	3.220000000000000000e+03	2.646589497653730305e+00
3.230000000000000000e+03	3.230000000000000000e+02	3.230000000000000000e+03	2.604651144388843154e+00
3.240000000000000000e+03	3.240000000000000000e+02	3.240000000000000000e+03	2.599985852727404012e+00
3.250000000000000000e+03	3.250000000000000000e+02	3.250000000000000000e+03	2.559619158847353138e+00
3.260000000000000000e+03	3.260000000000000000e+02	3.260000000000000000e+03	2.509753521108995411e+00
3.270000000000000000e+03	3.270000000000000000e+02	3.270000000000000000e+03	2.407379601401221425e+00
3.280000000000000000e+03	3.280000000000000000e+02	3.280000000000000000e+03	2.483878746276813043e+00
3.290000000000000000e+03	3.290000000000000000e+02	3.290000000000000000e+03	2.391235341325907093e+00
3.300000000000000000e+03	3.300000000000000000e+02	3.300000000000000000e+03	2.433304923539956199e+00
3.310000000000000000e+03	3.310000000000000000e+02	3.310000000000000000e+03	2.497197745661574153e+00
3.320000000000000000e+03	3.320000000000000000e+02	3.320000000000000000e+03	2.376868973806241847e+00
3.330000000000000000e+03	3.330000000000000000e+02	3.330000000000000000e+03	2.476755894479243825e+00
3.340000000000000000e+03	3.340000000000000000e+02	3.340000000000000000e+03	2.471766123951126382e+00
3.350000000000000000e+03	3.350000000000000000e+02	3.350000000000000000e+03	2.485339293335907307e+00
3.360000000000000000e+03	3.360000000000000000e+02	3.360000000000000000e+03	2.432509194961391952e+00
3.370000000000000000e+03	3.370000000000000000e+02	3.370000000000000000e+03	2.417495318371270852e+00
3.380000000000000000e+03	3.380000000000000000e+02	3.380000000000000000e+03	2.448021806446180726e+00
3.390000000000000000e+03	3.390000000000000000e+02	3.390000000000000000e+03	2.477366662397978647e+00
3.400000000000000000e+03	3.400000000000000000e+02	3.400000000000000000e+03	2.434818258520536904e+00
3.410000000000000000e+03	3.410000000000000000e+02	3.410000000000000000e+03	2.371833319003633367e+00
3.420000000000000000e+03	3.420000000000000000e+02	3.420000000000000000e+03	2.402779899722278234e+00
3.430000000000000000e+03	3.430000000000000000e+02	3.430000000000000000e+03	2.386511204623852134e+00
3.440000000000000000e+03	3.440000000000000000e+02	3.440000000000000000e+03	2.309087215409170391e+00
3.450000000000000000e+03	3.450000000000000000e+02	3.450000000000000000e+03	2.379048245013333229e+00
3.460000000000000000e+03	3.460000000000000000e+02	3.460000000000000000e+03	2.389812071863272713e+00
3.470000000000000000e+03	3.470000000000000000e+02	3.470000000000000000e+03	2.419225716304873153e+00
3.480000000000000000e+03	3.480000000000000000e+02	3.480000000000000000e+03	2.397938823207338643e+00
3.490000000000000000e+03	3.490000000000000000e+02	3.490000000000000000e+03	2.452127434140465301e+00
3.500000000000000000e+03	3.500000000000000000e+02	3.500000000000000000e+03	2.384688685738099334e+00
3.510000000000000000e+03	3.510000000000000000e+02	3.510000000000000000e+03	2.356685807914741027e+00
3.520000000000000000e+03	3.520000000000000000e+02	3.520000000000000000e+03	2.450287871848399579e+00
3.530000000000000000e+03	3.530000000000000000e+02	3.530000000000000000e+03	2.484241187342638657e+00
3.540000000000000000e+03	3.540000000000000000e+02	3.540000000000000000e+03	2.484561957888299144e+00
3.550000000000000000e+03	3.550000000000000000e+02	3.550000000000000000e+03	2.404918266316185438e+00
3.560000000000000000e+03	3.560000000000000000e+02	3.560000000000000000e+03	2.456347956714909131e+00
3.570000000000000000e+03	3.570000000000000000e+02	3.570000000000000000e+03	2.365957476892142530e+00
3.580000000000000000e+03	3.580000000000000000e+02	3.580000000000000000e+03	2.359262324963580237e+00
3.590000000000000000e+03	3.590000000000000000e+02	3.590000000000000000e+03	2.364190363228687808e+00
3.600000000000000000e+03	3.600000000000000000e+02	3.600000000000000000e+03	2.375572498777902997e+00
3.610000000000000000e+03	3.610000000000000000e+02	3.610000000000000000e+03	2.402319742102330569e+00
3.620000000000000000e+03	3.620000000000000000e+02	3.620000000000000000e+03	2.473967803119287101e+00
3.630000000000000000e+03	3.630000000000000000e+02	3.630000000000000000e+03	2.462437223498959771e+00
3.640000000000000000e+03	3.640000000000000000e+02	3.640000000000000000e+03	2.491154237973495889e+00
3.650000000000000000e+03	3.650000000000000000e+02	3.650000000000000000e+03	2.430011548859924986e+00
3.660000000000000000e+03	3.660000000000000000e+02	3.660000000000000000e+03	2.496884496325976421e+00
3.670000000000000000e+03	3.670000000000000000e+02	3.670000000000000000e+03	2.541080539291020290e+00
3.680000000000000000e+03	3.680000000000000000e+02	3.680000000000000000e+03	2.488301355346269172e+00
3.690000000000000000e+03	3.690000000000000000e+02	3.690000000000000000e+03	2.556195054588949578e+00
3.700000000000000000e+03	3.700000000000000000e+02	3.700000000000000000e+03	2.579097622267965573e+00
3.710000000000000000e+03	3.710000000000000000e+02	3.710000000000000000e+03	2.596803719507160046e+00
3.720000000000000000e+03	3.720000000000000000e+02	3.720000000000000000e+03	2.542889578218042956e+00
3.730000000000000000e+03	3.730000000000000000e+02	3.730000000000000000e+03	2.564898764555642696e+00
3.740000000000000000e+03	3.740000000000000000e+02	3.740000000000000000e+03	2.623878190555795964e+00
3.750000000000000000e+03	3.750000000000000000e+02	3.750000000000000000e+03	2.645140115021720195e+00
3.760000000000000000e+03	3.760000000000000000e+02	3.760000000000000000e+03	2.599365078088888836e+00
3.770000000000000000e+03	3.770000000000000000e+02	3.770000000000000000e+03	2.578407105486504758e+00
3.780000000000000000e+03	3.780000000000000000e+02	3.780000000000000000e+03	2.578004802250080107e+00
3.790000000000000000e+03	3.790000000000000000e+02	3.790000000000000000e+03	2.588765757271607626e+00
3.800000000000000000e+03	3.800000000000000000e+02	3.800000000000000000e+03	2.538316192052189724e+00
3.810000000000000000e+03	3.810000000000000000e+02	3.810000000000000000e+03	2.502605082758905919e+00
3.820000000000000000e+03	3.820000000000000000e+02	3.820000000000000000e+03	2.622401017325868722e+00
3.830000000000000000e+03	3.830000000000000000e+02	3.830000000000000000e+03	2.607328962627584179e+00
3.840000000000000000e+03	3.840000000000000000e+02	3.840000000000000000e+03	2.686170480877893230e+00
3.850000000000000000e+03	3.850000000000000000e+02	3.850000000000000000e+03	2.674138471199895672e+00
3.860000000000000000e+03	3.860000000000000000e+02	3.860000000000000000e+03	2.619366193554252042e+00
3.870000000000000000e+03	3.870000000000000000e+02	3.870000000000000000e+03	2.603509697266946699e+00
3.880000000000000000e+03	3.880000000000000000e+02	3.880000000000000000e+03	2.610558691248177521e+00
3.890000000000000000e+03	3.890000000000000000e+02	3.890000000000000000e+03	2.561754887997287344e+00
3.900000000000000000e+03	3.900000000000000000e+02	3.900000000000000000e+03	2.555893258729332818e+00
3.910000000000000000e+03	3.910000000000000000e+02	3.910000000000000000e+03	2.518276495482013377e+00
3.920000000000000000e+03	3.920000000000000000e+02	3.920000000000000000e+03	2.604706958451477039e+00
3.930000000000000000e+03	3.930000000000000000e+02	3.930000000000000000e+03	2.563726716553770046e+00
3.940000000000000000e+03	3.940000000000000000e+02	3.940000000000000000e+03	2.532387850634811421e+00
3.950000000000000000e+03	3.950000000000000000e+02	3.950000000000000000e+03	2.542803854395687679e+00
3.960000000000000000e+03	3.960000000000000000e+02	3.960000000000000000e+03	2.440149807986200070e+00
3.970000000000000000e+03	3.970000000000000000e+02	3.970000000000000000e+03	2.406943628555349157e+00
3.980000000000000000e+03	3.980000000000000000e+02	3.980000000000000000e+03	2.335692023596478872e+00
3.990000000000000000e+03	3.990000000000000000e+02	3.990000000000000000e+03	2.390141081068744011e+00
4.000000000000000000e+03	4.000000000000000000e+02	4.000000000000000000e+03	2.457814630376404796e+00
4.010000000000000000e+03	4.010000000000000000e+02	4.010000000000000000e+03	2.471931966230608957e+00
4.020000000000000000e+03	4.020000000000000000e+02	4.020000000000000000e+03	2.545448542737650754e+00
4.030000000000000000e+03	4.030000000000000000e+02	4.030000000000000000e+03	2.485152471665923901e+00
4.040000000000000000e+03	4.040000000000000000e+02	4.040000000000000000e+03	2.532585270855075787e+00
4.050000000000000000e+03	4.050000000000000000e+02	4.050000000000000000e+03	2.528871032077958603e+00
4.060000000000000000e+03	4.060000000000000000e+02	4.060000000000000000e+03	2.528593689214251317e+00
4.070000000000000000e+03	4.070000000000000000e+02	4.070000000000000000e+03	2.518302100789686193e+00
4.080000000000000000e+03	4.080000000000000000e+02	4.080000000000000000e+03	2.572520706264476154e+00
4.090000000000000000e+03	4.090000000000000000e+02	4.090000000000000000e+03	2.569122524619807280e+00
4.100000000000000000e+03	4.100000000000000000e+02	4.100000000000000000e+03	2.633129820906911611e+00
4.110000000000000000e+03	4.110000000000000000e+02	4.110000000000000000e+03	2.647867466553845084e+00
4.120000000000000000e+03	4.120000000000000000e+02	4.120000000000000000e+03	2.658375380951019551e+00
4.130000000000000000e+03	4.130000000000000000e+02	4.130000000000000000e+03	2.725298710971210792e+00
4.140000000000000000e+03	4.140000000000000000e+02	4.140000000000000000e+03	2.769067898300490160e+00
4.150000000000000000e+03	4.150000000000000000e+02	4.150000000000000000e+03	2.808177320305732305e+00
4.160000000000000000e+03	4.160000000000000000e+02	4.160000000000000000e+03	2.814587402168317265e+00
4.170000000000000000e+03	4.170000000000000000e+02	4.170000000000000000e+03	2.713963829521642168e+00
4.180000000000000000e+03	4.180000000000000000e+02	4.180000000000000000e+03	2.699524670728074227e+00
4.190000000000000000e+03	4.190000000000000000e+02	4.190000000000000000e+03	2.754700256142979864e+00
4.200000000000000000e+03	4.200000000000000000e+02	4.200000000000000000e+03	2.734685540857769048e+00
4.210000000000000000e+03	4.210000000000000000e+02	4.210000000000000000e+03	2.679176270993682163e+00
4.220000000000000000e+03	4.220000000000000000e+02	4.220000000000000000e+03	2.805536377762712696e+00
4.230000000000000000e+03	4.230000000000000000e+02	4.230000000000000000e+03	2.789479891137213841e+00
4.240000000000000000e+03	4.240000000000000000e+02	4.240000000000000000e+03	2.772191747820601737e+00
4.250000000000000000e+03	4.250000000000000000e+02	4.250000000000000000e+03	2.772335105290820945e+00
4.260000000000000000e+03	4.260000000000000000e+02	4.260000000000000000e+03	2.673551429904138743e+00
4.270000000000000000e+03	4.270000000000000000e+02	4.270000000000000000e+03	2.668192451277796362e+00
4.280000000000000000e+03	4.280000000000000000e+02	4.280000000000000000e+03	2.743386229409799704e+00
4.290000000000000000e+03	4.290000000000000000e+02	4.290000000000000000e+03	2.719907913382362707e+00
4.300000000000000000e+03	4.300000000000000000e+02	4.300000000000000000e+03	2.644461186229828620e+00
4.310000000000000000e+03	4.310000000000000000e+02	4.310000000000000000e+03	2.690026990912290472e+00
4.320000000000000000e+03	4.320000000000000000e+02	4.320000000000000000e+03	2.656379921837804581e+00
4.330000000000000000e+03	4.330000000000000000e+02	4.330000000000000000e+03	2.713468404601327766e+00
4.340000000000000000e+03	4.340000000000000000e+02	4.340000000000000000e+03	2.738779098324187977e+00
4.350000000000000000e+03	4.350000000000000000e+02	4.350000000000000000e+03	2.614827892670821274e+00
4.360000000000000000e+03	4.360000000000000000e+02	4.360000000000000000e+03	2.607645830734047987e+00
4.370000000000000000e+03	4.370000000000000000e+02	4.370000000000000000e+03	2.594951268229560792e+00
4.380000000000000000e+03	4.380000000000000000e+02	4.380000000000000000e+03	2.529403944126629167e+00
4.390000000000000000e+03	4.390000000000000000e+02	4.390000000000000000e+03	2.539931612486379553e+00
4.400000000000000000e+03	4.400000000000000000e+02	4.400000000000000000e+03	2.581223519278636136e+00
4.410000000000000000e+03	4.410000000000000000e+02	4.410000000000000000e+03	2.625346167415331333e+00
4.420000000000000000e+03	4.420000000000000000e+02	4.420000000000000000e+03	2.641151409225676261e+00
4.430000000000000000e+03	4.430000000000000000e+02	4.430000000000000000e+03	2.595726825570173979e+00
4.440000000000000000e+03	4.440000000000000000e+02	4.440000000000000000e+03	2.590566033023318671e+00
4.450000000000000000e+03	4.450000000000000000e+02	4.450000000000000000e+03	2.544455315192819977e+00
4.460000000000000000e+03	4.460000000000000000e+02	4.460000000000000000e+03	2.500914606722233646e+00
4.470000000000000000e+03	4.470000000000000000e+02	4.470000000000000000e+03	2.463785007932451254e+00
4.480000000000000000e+03	4.480000000000000000e+02	4.480000000000000000e+03	2.507477743756504562e+00
4.490000000000000000e+03	4.490000000000000000e+02	4.490000000000000000e+03	2.565638539603647406e+00
4.500000000000000000e+03	4.500000000000000000e+02	4.500000000000000000e+03	2.456474603192465356e+00
4.510000000000000000e+03	4.510000000000000000e+02	4.510000000000000000e+03	2.439177104575485977e+00
4.520000000000000000e+03	4.520000000000000000e+02	4.520000000000000000e+03	2.457858958945139172e+00
4.530000000000000000e+03	4.530000000000000000e+02	4.530000000000000000e+03	2.492380169440312265e+00
4.540000000000000000e+03	4.540000000000000000e+02	4.540000000000000000e+03	2.581013526988089613e+00
4.550000000000000000e+03	4.550000000000000000e+02	4.550000000000000000e+03	2.510478437471237445e+00
4.560000000000000000e+03	4.560000000000000000e+02	4.560000000000000000e+03	2.485924287709447622e+00
4.570000000000000000e+03	4.570000000000000000e+02	4.570000000000000000e+03	2.514474889162099824e+00
4.580000000000000000e+03	4.580000000000000000e+02	4.580000000000000000e+03	2.512401933115537389e+00
4.590000000000000000e+03	4.590000000000000000e+02	4.590000000000000000e+03	2.495622133042299406e+00
4.600000000000000000e+03	4.600000000000000000e+02	4.600000000000000000e+03	2.480796468986665726e+00
4.610000000000000000e+03	4.610000000000000000e+02	4.610000000000000000e+03	2.473675398005791060e+00
4.620000000000000000e+03	4.620000000000000000e+02	4.620000000000000000e+03	2.395005034929328591e+00
4.630000000000000000e+03	4.630000000000000000e+02	4.630000000000000000e+03	2.368746100750465988e+00
4.640000000000000000e+03	4.640000000000000000e+02	4.640000000000000000e+03	2.484829305803363919e+00
4.650000000000000000e+03	4.650000000000000000e+02	4.650000000000000000e+03	2.491070647941438398e+00
4.660000000000000000e+03	4.660000000000000000e+02	4.660000000000000000e+03	2.442956166509743010e+00
4.670000000000000000e+03	4.670000000000000000e+02	4.670000000000000000e+03	2.468245548589729665e+00
4.680000000000000000e+03	4.680000000000000000e+02	4.680000000000000000e+03	2.517175887319234917e+00
4.690000000000000000e+03	4.690000000000000000e+02	4.690000000000000000e+03	2.584850105641132156e+00
4.700000000000000000e+03	4.700000000000000000e+02	4.700000000000000000e+03	2.554658119834780639e+00
4.710000000000000000e+03	4.710000000000000000e+02	4.710000000000000000e+03	2.475516589438037762e+00
4.720000000000000000e+03	4.720000000000000000e+02	4.720000000000000000e+03	2.487840229754143540e+00
4.730000000000000000e+03	4.730000000000000000e+02	4.730000000000000000e+03	2.569621115590453808e+00
4.740000000000000000e+03	4.740000000000000000e+02	4.740000000000000000e+03	2.601456067908456848e+00
4.750000000000000000e+03	4.750000000000000000e+02	4.750000000000000000e+03	2.559609803910070536e+00
4.760000000000000000e+03	4.760000000000000000e+02	4.760000000000000000e+03	2.566882170950143927e+00
4.770000000000000000e+03	4.770000000000000000e+02	4.770000000000000000e+03	2.649422086897637030e+00
4.780000000000000000e+03	4.780000000000000000e+02	4.780000000000000000e+03	2.629866736036571506e+00
4.790000000000000000e+03	4.790000000000000000e+02	4.790000000000000000e+03	2.586545606155249644e+00
4.800000000000000000e+03	4.800000000000000000e+02	4.800000000000000000e+03	2.629719108989942544e+00
4.810000000000000000e+03	4.810000000000000000e+02	4.810000000000000000e+03	2.728468870681964642e+00
4.820000000000000000e+03	4.820000000000000000e+02	4.820000000000000000e+03	2.614954037685046639e+00
4.830000000000000000e+03	4.830000000000000000e+02	4.830000000000000000e+03	2.619945490894723950e+00
4.840000000000000000e+03	4.840000000000000000e+02	4.840000000000000000e+03	2.595821528442725068e+00
4.850000000000000000e+03	4.850000000000000000e+02	4.850000000000000000e+03	2.651928189781706635e+00
4.860000000000000000e+03	4.860000000000000000e+02	4.860000000000000000e+03	2.733519832629338620e+00
4.870000000000000000e+03	4.870000000000000000e+02	4.870000000000000000e+03	2.755672320255065255e+00
4.880000000000000000e+03	4.880000000000000000e+02	4.880000000000000000e+03	2.743261287491137512e+00
4.890000000000000000e+03	4.890000000000000000e+02	4.890000000000000000e+03	2.752545981563702338e+00
4.900000000000000000e+03	4.900000000000000000e+02	4.900000000000000000e+03	2.627230876540473492e+00
4.910000000000000000e+03	4.910000000000000000e+02	4.910000000000000000e+03	2.551544689781432229e+00
4.920000000000000000e+03	4.920000000000000000e+02	4.920000000000000000e+03	2.512418846123886329e+00
4.930000000000000000e+03	4.930000000000000000e+02	4.930000000000000000e+03	2.562010109119557733e+00
4.940000000000000000e+03	4.940000000000000000e+02	4.940000000000000000e+03	2.525482557156215613e+00
4.950000000000000000e+03	4.950000000000000000e+02	4.950000000000000000e+03	2.520012943535168137e+00
4.960000000000000000e+03	4.960000000000000000e+02	4.960000000000000000e+03	2.552624649357255304e+00
4.970000000000000000e+03	4.970000000000000000e+02	4.970000000000000000e+03	2.570191449076509649e+00
4.980000000000000000e+03	4.980000000000000000e+02	4.980000000000000000e+03	2.541864999361822530e+00
4.990000000000000000e+03	4.990000000000000000e+02	4.990000000000000000e+03	2.472841067554860661e+00
5.000000000000000000e+03	5.000000000000000000e+02	5.000000000000000000e+03	2.518098426465281925e+00
5.010000000000000000e+03	5.010000000000000000e+02	5.010000000000000000e+03	2.480141971358768682e+00
5.020000000000000000e+03	5.020000000000000000e+02	5.020000000000000000e+03	2.517011007945491929e+00
5.030000000000000000e+03	5.030000000000000000e+02	5.030000000000000000e+03	2.538741245373676847e+00
5.040000000000000000e+03	5.040000000000000000e+02	5.040000000000000000e+03	2.506774110576904580e+00
5.050000000000000000e+03	5.050000000000000000e+02	5.050000000000000000e+03	2.557002179779621187e+00
5.060000000000000000e+03	5.060000000000000000e+02	5.060000000000000000e+03	2.515484520122406309e+00
5.070000000000000000e+03	5.070000000000000000e+02	5.070000000000000000e+03	2.569719895309531932e+00
5.080000000000000000e+03	5.080000000000000000e+02	5.080000000000000000e+03	2.549217943608559356e+00
5.090000000000000000e+03	5.090000000000000000e+02	5.090000000000000000e+03	2.604250421523762959e+00
5.100000000000000000e+03	5.100000000000000000e+02	5.100000000000000000e+03	2.570453796162157190e+00
5.110000000000000000e+03	5.110000000000000000e+02	5.110000000000000000e+03	2.629708893418960969e+00
5.120000000000000000e+03	5.120000000000000000e+02	5.120000000000000000e+03	2.544330575763111391e+00
5.130000000000000000e+03	5.130000000000000000e+02	5.130000000000000000e+03	2.619261811202895807e+00
5.140000000000000000e+03	5.140000000000000000e+02	5.140000000000000000e+03	2.593123661008878145e+00
5.150000000000000000e+03	5.150000000000000000e+02	5.150000000000000000e+03	2.584572715986840130e+00
5.160000000000000000e+03	5.160000000000000000e+02	5.160000000000000000e+03	2.602272367454878665e+00
5.170000000000000000e+03	5.170000000000000000e+02	5.170000000000000000e+03	2.649816759740977634e+00
5.180000000000000000e+03	5.180000000000000000e+02	5.180000000000000000e+03	2.712838287069052612e+00
5.190000000000000000e+03	5.190000000000000000e+02	5.190000000000000000e+03	2.725556150494783392e+00
5.200000000000000000e+03	5.200000000000000000e+02	5.200000000000000000e+03	2.695107023568210636e+00
5.210000000000000000e+03	5.210000000000000000e+02	5.210000000000000000e+03	2.640644565979580527e+00
5.220000000000000000e+03	5.220000000000000000e+02	5.220000000000000000e+03	2.575388918708248820e+00
5.230000000000000000e+03	5.230000000000000000e+02	5.230000000000000000e+03	2.543322570057485521e+00
5.240000000000000000e+03	5.240000000000000000e+02	5.240000000000000000e+03	2.545720371000295135e+00
5.250000000000000000e+03	5.250000000000000000e+02	5.250000000000000000e+03	2.520694625239282782e+00
5.260000000000000000e+03	5.260000000000000000e+02	5.260000000000000000e+03	2.611341981620522112e+00
5.270000000000000000e+03	5.270000000000000000e+02	5.270000000000000000e+03	2.632897324610095069e+00
5.280000000000000000e+03	5.280000000000000000e+02	5.280000000000000000e+03	2.687326877539443881e+00
5.290000000000000000e+03	5.290000000000000000e+02	5.290000000000000000e+03	2.696713048488526443e+00
5.300000000000000000e+03	5.300000000000000000e+02	5.300000000000000000e+03	2.670122139143904949e+00
5.310000000000000000e+03	5.310000000000000000e+02	5.310000000000000000e+03	2.658743009188721196e+00
5.320000000000000000e+03	5.320000000000000000e+02	5.320000000000000000e+03	2.714329316544156878e+00
5.330000000000000000e+03	5.330000000000000000e+02	5.330000000000000000e+03	2.705775938726215912e+00
5.340000000000000000e+03	5.340000000000000000e+02	5.340000000000000000e+03	2.691603549804847617e+00
5.350000000000000000e+03	5.350000000000000000e+02	5.350000000000000000e+03	2.677567148398158459e+00
5.360000000000000000e+03	5.360000000000000000e+02	5.360000000000000000e+03	2.633525169031832203e+00
5.370000000000000000e+03	5.370000000000000000e+02	5.370000000000000000e+03	2.604030433683134582e+00
5.380000000000000000e+03	5.380000000000000000e+02	5.380000000000000000e+03	2.704148650685303412e+00
5.390000000000000000e+03	5.390000000000000000e+02	5.390000000000000000e+03	2.683616363298261032e+00
5.400000000000000000e+03	5.400000000000000000e+02	5.400000000000000000e+03	2.654015168436161254e+00
5.410000000000000000e+03	5.410000000000000000e+02	5.410000000000000000e+03	2.654681857454455507e+00
5.420000000000000000e+03	5.420000000000000000e+02	5.420000000000000000e+03	2.600536270254059978e+00
5.430000000000000000e+03	5.430000000000000000e+02	5.430000000000000000e+03	2.672312427946666791e+00
5.440000000000000000e+03	5.440000000000000000e+02	5.440000000000000000e+03	2.678279900157304994e+00
5.450000000000000000e+03	5.450000000000000000e+02	5.450000000000000000e+03	2.673736209004914155e+00
5.460000000000000000e+03	5.460000000000000000e+02	5.460000000000000000e+03	2.614300271250312502e+00
5.470000000000000000e+03	5.470000000000000000e+02	5.470000000000000000e+03	2.592774182651254034e+00
5.480000000000000000e+03	5.480000000000000000e+02	5.480000000000000000e+03	2.532720393309255247e+00
5.490000000000000000e+03	5.490000000000000000e+02	5.490000000000000000e+03	2.517878894007152368e+00
5.500000000000000000e+03	5.500000000000000000e+02	5.500000000000000000e+03	2.554230428967802169e+00
5.510000000000000000e+03	5.510000000000000000e+02	5.510000000000000000e+03	2.580886405507356152e+00
5.520000000000000000e+03	5.520000000000000000e+02	5.520000000000000000e+03	2.580408837159208879e+00
5.530000000000000000e+03	5.530000000000000000e+02	5.530000000000000000e+03	2.610401662103962295e+00
5.540000000000000000e+03	5.540000000000000000e+02	5.540000000000000000e+03	2.651571544837862060e+00
5.550000000000000000e+03	5.550000000000000000e+02	5.550000000000000000e+03	2.660349001313969008e+00
5.560000000000000000e+03	5.560000000000000000e+02	5.560000000000000000e+03	2.632928645509330590e+00
5.570000000000000000e+03	5.570000000000000000e+02	5.570000000000000000e+03	2.620254783087221817e+00
5.580000000000000000e+03	5.580000000000000000e+02	5.580000000000000000e+03	2.615251311397578604e+00
5.590000000000000000e+03	5.590000000000000000e+02	5.590000000000000000e+03	2.641022564993352528e+00
5.600000000000000000e+03	5.600000000000000000e+02	5.600000000000000000e+03	2.625553226844849153e+00
5.610000000000000000e+03	5.610000000000000000e+02	5.610000000000000000e+03	2.649404798047225285e+00
5.620000000000000000e+03	5.620000000000000000e+02	5.620000000000000000e+03	2.784426396450395025e+00
5.630000000000000000e+03	5.630000000000000000e+02	5.630000000000000000e+03	2.765756052477451821e+00
5.640000000000000000e+03	5.640000000000000000e+02	5.640000000000000000e+03	2.722443591523529438e+00
5.650000000000000000e+03	5.650000000000000000e+02	5.650000000000000000e+03	2.722891953633924889e+00
5.660000000000000000e+03	5.660000000000000000e+02	5.660000000000000000e+03	2.820076605335849251e+00
5.670000000000000000e+03	5.670000000000000000e+02	5.670000000000000000e+03	2.790374762147405541e+00
5.680000000000000000e+03	5.680000000000000000e+02	5.680000000000000000e+03	2.826891011856969893e+00
5.690000000000000000e+03	5.690000000000000000e+02	5.690000000000000000e+03	2.746471122171440626e+00
5.700000000000000000e+03	5.700000000000000000e+02	5.700000000000000000e+03	2.729074486660320709e+00
5.710000000000000000e+03	5.710000000000000000e+02	5.710000000000000000e+03	2.839942585573106193e+00
5.720000000000000000e+03	5.720000000000000000e+02	5.720000000000000000e+03	2.774557128737477729e+00
5.730000000000000000e+03	5.730000000000000000e+02	5.730000000000000000e+03	2.780070215199247130e+00
5.740000000000000000e+03	5.740000000000000000e+02	5.740000000000000000e+03	2.720062074140777941e+00
5.750000000000000000e+03	5.750000000000000000e+02	5.750000000000000000e+03	2.757630740413438808e+00
5.760000000000000000e+03	5.760000000000000000e+02	5.760000000000000000e+03	2.791286968979181271e+00
5.770000000000000000e+03	5.770000000000000000e+02	5.770000000000000000e+03	2.850919085032598499e+00
5.780000000000000000e+03	5.780000000000000000e+02	5.780000000000000000e+03	2.806418729378009846e+00
5.790000000000000000e+03	5.790000000000000000e+02	5.790000000000000000e+03	2.740950059509660530e+00
5.800000000000000000e+03	5.800000000000000000e+02	5.800000000000000000e+03	2.711501207043515826e+00
5.810000000000000000e+03	5.810000000000000000e+02	5.810000000000000000e+03	2.838219816114090577e+00
5.820000000000000000e+03	5.820000000000000000e+02	5.820000000000000000e+03	2.823783831267332456e+00
5.830000000000000000e+03	5.830000000000000000e+02	5.830000000000000000e+03	2.707114760740692017e+00
5.840000000000000000e+03	5.840000000000000000e+02	5.840000000000000000e+03	2.727189813898230675e+00
5.850000000000000000e+03	5.850000000000000000e+02	5.850000000000000000e+03	2.616282084692286958e+00
5.860000000000000000e+03	5.860000000000000000e+02	5.860000000000000000e+03	2.649966855882372574e+00
5.870000000000000000e+03	5.870000000000000000e+02	5.870000000000000000e+03	2.684237901267912285e+00
5.880000000000000000e+03	5.880000000000000000e+02	5.880000000000000000e+03	2.711564636364470537e+00
5.890000000000000000e+03	5.890000000000000000e+02	5.890000000000000000e+03	2.693396219247314871e+00
5.900000000000000000e+03	5.900000000000000000e+02	5.900000000000000000e+03	2.677268291836532033e+00
5.910000000000000000e+03	5.910000000000000000e+02	5.910000000000000000e+03	2.642636818955616640e+00
5.920000000000000000e+03	5.920000000000000000e+02	5.920000000000000000e+03	2.582757770716742840e+00
5.930000000000000000e+03	5.930000000000000000e+02	5.930000000000000000e+03	2.620956091430842960e+00
5.940000000000000000e+03	5.940000000000000000e+02	5.940000000000000000e+03	2.564115665737837446e+00
5.950000000000000000e+03	5.950000000000000000e+02	5.950000000000000000e+03	2.561233086747604748e+00
5.960000000000000000e+03	5.960000000000000000e+02	5.960000000000000000e+03	2.602040710815796132e+00
5.970000000000000000e+03	5.970000000000000000e+02	5.970000000000000000e+03	2.624843934645241461e+00
5.980000000000000000e+03	5.980000000000000000e+02	5.980000000000000000e+03	2.554223227153267661e+00
5.990000000000000000e+03	5.990000000000000000e+02	5.990000000000000000e+03	2.545270440535662537e+00
6.000000000000000000e+03	6.000000000000000000e+02	6.000000000000000000e+03	2.591266401677521980e+00
6.010000000000000000e+03	6.010000000000000000e+02	6.010000000000000000e+03	2.509950609522173970e+00
6.020000000000000000e+03	6.020000000000000000e+02	6.020000000000000000e+03	2.591832782537212942e+00
6.030000000000000000e+03	6.030000000000000000e+02	6.030000000000000000e+03	2.544247793199061025e+00
6.040000000000000000e+03	6.040000000000000000e+02	6.040000000000000000e+03	2.555126589527016989e+00
6.050000000000000000e+03	6.050000000000000000e+02	6.050000000000000000e+03	2.575808269800673678e+00
6.060000000000000000e+03	6.060000000000000000e+02	6.060000000000000000e+03	2.548434428241515004e+00
6.070000000000000000e+03	6.070000000000000000e+02	6.070000000000000000e+03	2.531817210001968466e+00
6.080000000000000000e+03	6.080000000000000000e+02	6.080000000000000000e+03	2.586655711648959688e+00
6.090000000000000000e+03	6.090000000000000000e+02	6.090000000000000000e+03	2.548945531774831519e+00
6.100000000000000000e+03	6.100000000000000000e+02	6.100000000000000000e+03	2.595013820318400111e+00
6.110000000000000000e+03	6.110000000000000000e+02	6.110000000000000000e+03	2.522173819666374328e+00
6.120000000000000000e+03	6.120000000000000000e+02	6.120000000000000000e+03	2.557287701228767141e+00
6.130000000000000000e+03	6.130000000000000000e+02	6.130000000000000000e+03	2.504838556164916685e+00
6.140000000000000000e+03	6.140000000000000000e+02	6.140000000000000000e+03	2.541117631858707426e+00
6.150000000000000000e+03	6.150000000000000000e+02	6.150000000000000000e+03	2.510968567404928020e+00
6.160000000000000000e+03	6.160000000000000000e+02	6.160000000000000000e+03	2.644374729411754554e+00
6.170000000000000000e+03	6.170000000000000000e+02	6.170000000000000000e+03	2.640887451174661393e+00
6.180000000000000000e+03	6.180000000000000000e+02	6.180000000000000000e+03	2.592109692767967211e+00
6.190000000000000000e+03	6.190000000000000000e+02	6.190000000000000000e+03	2.644951897382953110e+00
6.200000000000000000e+03	6.200000000000000000e+02	6.200000000000000000e+03	2.543652992594861217e+00
6.210000000000000000e+03	6.210000000000000000e+02	6.210000000000000000e+03	2.479898233167233013e+00
6.220000000000000000e+03	6.220000000000000000e+02	6.220000000000000000e+03	2.418487962180318362e+00
6.230000000000000000e+03	6.230000000000000000e+02	6.230000000000000000e+03	2.497795629530738637e+00
6.240000000000000000e+03	6.240000000000000000e+02	6.240000000000000000e+03	2.564111150783288995e+00
6.250000000000000000e+03	6.250000000000000000e+02	6.250000000000000000e+03	2.510170400140967484e+00
6.260000000000000000e+03	6.260000000000000000e+02	6.260000000000000000e+03	2.581923715618552606e+00
6.270000000000000000e+03	6.270000000000000000e+02	6.270000000000000000e+03	2.567270097192930756e+00
6.280000000000000000e+03	6.280000000000000000e+02	6.280000000000000000e+03	2.544848751352569938e+00
6.290000000000000000e+03	6.290000000000000000e+02	6.290000000000000000e+03	2.553575006917996326e+00
6.300000000000000000e+03	6.300000000000000000e+02	6.300000000000000000e+03	2.591090200497670359e+00
6.310000000000000000e+03	6.310000000000000000e+02	6.310000000000000000e+03	2.555931873397653042e+00
6.320000000000000000e+03	6.320000000000000000e+02	6.320000000000000000e+03	2.605056877349360089e+00
6.330000000000000000e+03	6.330000000000000000e+02	6.330000000000000000e+03	2.686036360657773958e+00
6.340000000000000000e+03	6.340000000000000000e+02	6.340000000000000000e+03	2.633815508142022033e+00
6.350000000000000000e+03	6.350000000000000000e+02	6.350000000000000000e+03	2.638452550050438550e+00
6.360000000000000000e+03	6.360000000000000000e+02	6.360000000000000000e+03	2.630682969830570705e+00
6.370000000000000000e+03	6.370000000000000000e+02	6.370000000000000000e+03	2.668560554811159502e+00
6.380000000000000000e+03	6.380000000000000000e+02	6.380000000000000000e+03	2.643849416611656178e+00
6.390000000000000000e+03	6.390000000000000000e+02	6.390000000000000000e+03	2.647164838219071559e+00
6.400000000000000000e+03	6.400000000000000000e+02	6.400000000000000000e+03	2.617748193791118450e+00
6.410000000000000000e+03	6.410000000000000000e+02	6.410000000000000000e+03	2.549525967950283523e+00
6.420000000000000000e+03	6.420000000000000000e+02	6.420000000000000000e+03	2.603149651437068890e+00
6.430000000000000000e+03	6.430000000000000000e+02	6.430000000000000000e+03	2.610088330236810972e+00
6.440000000000000000e+03	6.440000000000000000e+02	6.440000000000000000e+03	2.666951009537566364e+00
6.450000000000000000e+03	6.450000000000000000e+02	6.450000000000000000e+03	2.615107874625848705e+00
6.460000000000000000e+03	6.460000000000000000e+02	6.460000000000000000e+03	2.604977963529587548e+00
6.470000000000000000e+03	6.470000000000000000e+02	6.470000000000000000e+03	2.719237671253472044e+00
6.480000000000000000e+03	6.480000000000000000e+02	6.480000000000000000e+03	2.703979337931555982e+00
6.490000000000000000e+03	6.490000000000000000e+02	6.490000000000000000e+03	2.690222073460214691e+00
6.500000000000000000e+03	6.500000000000000000e+02	6.500000000000000000e+03	2.740018192604332992e+00
6.510000000000000000e+03	6.510000000000000000e+02	6.510000000000000000e+03	2.729816625942049768e+00
6.520000000000000000e+03	6.520000000000000000e+02	6.520000000000000000e+03	2.749243677864359636e+00
6.530000000000000000e+03	6.530000000000000000e+02	6.530000000000000000e+03	2.630145606986848072e+00
6.540000000000000000e+03	6.540000000000000000e+02	6.540000000000000000e+03	2.625825472425542539e+00
6.550000000000000000e+03	6.550000000000000000e+02	6.550000000000000000e+03	2.650422663722953320e+00
6.560000000000000000e+03	6.560000000000000000e+02	6.560000000000000000e+03	2.637530430085435640e+00
6.570000000000000000e+03	6.570000000000000000e+02	6.570000000000000000e+03	2.738382669473105491e+00
6.580000000000000000e+03	6.580000000000000000e+02	6.580000000000000000e+03	2.679440127951147499e+00
6.590000000000000000e+03	6.590000000000000000e+02	6.590000000000000000e+03	2.674743895482299738e+00
6.600000000000000000e+03	6.600000000000000000e+02	6.600000000000000000e+03	2.739236749376093627e+00
6.610000000000000000e+03	6.610000000000000000e+02	6.610000000000000000e+03	2.663109267554251591e+00
6.620000000000000000e+03	6.620000000000000000e+02	6.620000000000000000e+03	2.651161939014134106e+00
6.630000000000000000e+03	6.630000000000000000e+02	6.630000000000000000e+03	2.648157031662501826e+00
6.640000000000000000e+03	6.640000000000000000e+02	6.640000000000000000e+03	2.666991212810311040e+00
6.650000000000000000e+03	6.650000000000000000e+02	6.650000000000000000e+03	2.624879409460287416e+00
6.660000000000000000e+03	6.660000000000000000e+02	6.660000000000000000e+03	2.665561097189984352e+00
6.670000000000000000e+03	6.670000000000000000e+02	6.670000000000000000e+03	2.651463690439163745e+00
6.680000000000000000e+03	6.680000000000000000e+02	6.680000000000000000e+03	2.694141713420363349e+00
6.690000000000000000e+03	6.690000000000000000e+02	6.690000000000000000e+03	2.747726545338588622e+00
6.700000000000000000e+03	6.700000000000000000e+02	6.700000000000000000e+03	2.759008812211293904e+00
6.710000000000000000e+03	6.710000000000000000e+02	6.710000000000000000e+03	2.707847345956885476e+00
6.720000000000000000e+03	6.720000000000000000e+02	6.720000000000000000e+03	2.704436341785977138e+00
6.730000000000000000e+03	6.730000000000000000e+02	6.730000000000000000e+03	2.682740078462216182e+00
6.740000000000000000e+03	6.740000000000000000e+02	6.740000000000000000e+03	2.726858899012392090e+00
6.750000000000000000e+03	6.750000000000000000e+02	6.750000000000000000e+03	2.649628161843094354e+00
6.760000000000000000e+03	6.760000000000000000e+02	6.760000000000000000e+03	2.808199617655476654e+00
6.770000000000000000e+03	6.770000000000000000e+02	6.770000000000000000e+03	2.750699749993594345e+00
6.780000000000000000e+03	6.780000000000000000e+02	6.780000000000000000e+03	2.852122776587521447e+00
6.790000000000000000e+03	6.790000000000000000e+02	6.790000000000000000e+03	2.818243732824257997e+00
6.800000000000000000e+03	6.800000000000000000e+02	6.800000000000000000e+03	2.842858434161695147e+00
6.810000000000000000e+03	6.810000000000000000e+02	6.810000000000000000e+03	2.832073161792779903e+00
6.820000000000000000e+03	6.820000000000000000e+02	6.820000000000000000e+03	2.780877327228858942e+00
6.830000000000000000e+03	6.830000000000000000e+02	6.830000000000000000e+03	2.785015823101909316e+00
6.840000000000000000e+03	6.840000000000000000e+02	6.840000000000000000e+03	2.766871305941868364e+00
6.850000000000000000e+03	6.850000000000000000e+02	6.850000000000000000e+03	2.879979362923809294e+00
6.860000000000000000e+03	6.860000000000000000e+02	6.860000000000000000e+03	2.849388057017629095e+00
6.870000000000000000e+03	6.870000000000000000e+02	6.870000000000000000e+03	2.828247033337275784e+00
6.880000000000000000e+03	6.880000000000000000e+02	6.880000000000000000e+03	2.858656719055344908e+00
6.890000000000000000e+03	6.890000000000000000e+02	6.890000000000000000e+03	2.907802493863677729e+00
6.900000000000000000e+03	6.900000000000000000e+02	6.900000000000000000e+03	2.810158552743669436e+00
6.910000000000000000e+03	6.910000000000000000e+02	6.910000000000000000e+03	2.817948914303487928e+00
6.920000000000000000e+03	6.920000000000000000e+02	6.920000000000000000e+03	2.792991546419178572e+00
6.930000000000000000e+03	6.930000000000000000e+02	6.930000000000000000e+03	2.739064000362861240e+00
6.940000000000000000e+03	6.940000000000000000e+02	6.940000000000000000e+03	2.717628414668982639e+00
6.950000000000000000e+03	6.950000000000000000e+02	6.950000000000000000e+03	2.707256447441146019e+00
6.960000000000000000e+03	6.960000000000000000e+02	6.960000000000000000e+03	2.687689954802448877e+00
6.970000000000000000e+03	6.970000000000000000e+02	6.970000000000000000e+03	2.695444144789453933e+00
6.980000000000000000e+03	6.980000000000000000e+02	6.980000000000000000e+03	2.701850544737848470e+00
6.990000000000000000e+03	6.990000000000000000e+02	6.990000000000000000e+03	2.737129332707894935e+00
7.000000000000000000e+03	7.000000000000000000e+02	7.000000000000000000e+03	2.685642729089074976e+00
7.010000000000000000e+03	7.010000000000000000e+02	7.010000000000000000e+03	2.741188121576081382e+00
7.020000000000000000e+03	7.020000000000000000e+02	7.020000000000000000e+03	2.751465283489495484e+00
7.030000000000000000e+03	7.030000000000000000e+02	7.030000000000000000e+03	2.744442220835308976e+00
7.040000000000000000e+03	7.040000000000000000e+02	7.040000000000000000e+03	2.697336068653368280e+00
7.050000000000000000e+03	7.050000000000000000e+02	7.050000000000000000e+03	2.728925481649899787e+00
7.060000000000000000e+03	7.060000000000000000e+02	7.060000000000000000e+03	2.750826166318284915e+00
7.070000000000000000e+03	7.070000000000000000e+02	7.070000000000000000e+03	2.730253231330364461e+00
7.080000000000000000e+03	7.080000000000000000e+02	7.080000000000000000e+03	2.768242640288507861e+00
7.090000000000000000e+03	7.090000000000000000e+02	7.090000000000000000e+03	2.819094282300611098e+00
7.100000000000000000e+03	7.100000000000000000e+02	7.100000000000000000e+03	2.779109211033208293e+00
7.110000000000000000e+03	7.110000000000000000e+02	7.110000000000000000e+03	2.716277583946836938e+00
7.120000000000000000e+03	7.120000000000000000e+02	7.120000000000000000e+03	2.725066778468111295e+00
7.130000000000000000e+03	7.130000000000000000e+02	7.130000000000000000e+03	2.661158097055240201e+00
7.140000000000000000e+03	7.140000000000000000e+02	7.140000000000000000e+03	2.721402563715519474e+00
7.150000000000000000e+03	7.150000000000000000e+02	7.150000000000000000e+03	2.756027758131377681e+00
7.160000000000000000e+03	7.160000000000000000e+02	7.160000000000000000e+03	2.745755741183188992e+00
7.170000000000000000e+03	7.170000000000000000e+02	7.170000000000000000e+03	2.734834671564347897e+00
7.180000000000000000e+03	7.180000000000000000e+02	7.180000000000000000e+03	2.687085353186575265e+00
7.190000000000000000e+03	7.190000000000000000e+02	7.190000000000000000e+03	2.676747681466936424e+00
7.200000000000000000e+03	7.200000000000000000e+02	7.200000000000000000e+03	2.677911229996795761e+00
7.210000000000000000e+03	7.210000000000000000e+02	7.210000000000000000e+03	2.749356540131234095e+00
7.220000000000000000e+03	7.220000000000000000e+02	7.220000000000000000e+03	2.609871886338744673e+00
7.230000000000000000e+03	7.230000000000000000e+02	7.230000000000000000e+03	2.577646523461683437e+00
7.240000000000000000e+03	7.240000000000000000e+02	7.240000000000000000e+03	2.623634551583255980e+00
7.250000000000000000e+03	7.250000000000000000e+02	7.250000000000000000e+03	2.717852897366981768e+00
7.260000000000000000e+03	7.260000000000000000e+02	7.260000000000000000e+03	2.701309576986706595e+00
7.270000000000000000e+03	7.270000000000000000e+02	7.270000000000000000e+03	2.659943996290894841e+00
7.280000000000000000e+03	7.280000000000000000e+02	7.280000000000000000e+03	2.667953427346671180e+00
7.290000000000000000e+03	7.290000000000000000e+02	7.290000000000000000e+03	2.772385635251271907e+00
7.300000000000000000e+03	7.300000000000000000e+02	7.300000000000000000e+03	2.701575991699127766e+00
7.310000000000000000e+03	7.310000000000000000e+02	7.310000000000000000e+03	2.632325284899153850e+00
7.320000000000000000e+03	7.320000000000000000e+02	7.320000000000000000e+03	2.584765258409074118e+00
7.330000000000000000e+03	7.330000000000000000e+02	7.330000000000000000e+03	2.612734049892952104e+00
7.340000000000000000e+03	7.340000000000000000e+02	7.340000000000000000e+03	2.628664621867741857e+00
7.350000000000000000e+03	7.350000000000000000e+02	7.350000000000000000e+03	2.545243650871534591e+00
7.360000000000000000e+03	7.360000000000000000e+02	7.360000000000000000e+03	2.574152370714072990e+00
7.370000000000000000e+03	7.370000000000000000e+02	7.370000000000000000e+03	2.595685496752984545e+00
7.380000000000000000e+03	7.380000000000000000e+02	7.380000000000000000e+03	2.615655626491174335e+00
7.390000000000000000e+03	7.390000000000000000e+02	7.390000000000000000e+03	2.615500629763271689e+00
7.400000000000000000e+03	7.400000000000000000e+02	7.400000000000000000e+03	2.573014662215089565e+00
7.410000000000000000e+03	7.410000000000000000e+02	7.410000000000000000e+03	2.606564666048960532e+00
7.420000000000000000e+03	7.420000000000000000e+02	7.420000000000000000e+03	2.728373658092097642e+00
7.430000000000000000e+03	7.430000000000000000e+02	7.430000000000000000e+03	2.662301665598822975e+00
7.440000000000000000e+03	7.440000000000000000e+02	7.440000000000000000e+03	2.658448230579720128e+00
7.450000000000000000e+03	7.450000000000000000e+02	7.450000000000000000e+03	2.749851888690602042e+00
7.460000000000000000e+03	7.460000000000000000e+02	7.460000000000000000e+03	2.725876542607355013e+00
7.470000000000000000e+03	7.470000000000000000e+02	7.470000000000000000e+03	2.757358342823944319e+00
7.480000000000000000e+03	7.480000000000000000e+02	7.480000000000000000e+03	2.880974096982319210e+00
7.490000000000000000e+03	7.490000000000000000e+02	7.490000000000000000e+03	2.774409256384733347e+00
7.500000000000000000e+03	7.500000000000000000e+02	7.500000000000000000e+03	2.749819120224655133e+00
7.510000000000000000e+03	7.510000000000000000e+02	7.510000000000000000e+03	2.627904066014198570e+00
7.520000000000000000e+03	7.520000000000000000e+02	7.520000000000000000e+03	2.687208165982122310e+00
7.530000000000000000e+03	7.530000000000000000e+02	7.530000000000000000e+03	2.676713643230909323e+00
7.540000000000000000e+03	7.540000000000000000e+02	7.540000000000000000e+03	2.802250600415173931e+00
7.550000000000000000e+03	7.550000000000000000e+02	7.550000000000000000e+03	2.789862329702671229e+00
7.560000000000000000e+03	7.560000000000000000e+02	7.560000000000000000e+03	2.737304539776689527e+00
7.570000000000000000e+03	7.570000000000000000e+02	7.570000000000000000e+03	2.683999064054406691e+00
7.580000000000000000e+03	7.580000000000000000e+02	7.580000000000000000e+03	2.710047460386941331e+00
7.590000000000000000e+03	7.590000000000000000e+02	7.590000000000000000e+03	2.760079277640152373e+00
7.600000000000000000e+03	7.600000000000000000e+02	7.600000000000000000e+03	2.739150575907342233e+00
7.610000000000000000e+03	7.610000000000000000e+02	7.610000000000000000e+03	2.730982390112175029e+00
7.620000000000000000e+03	7.620000000000000000e+02	7.620000000000000000e+03	2.717269582172609610e+00
7.630000000000000000e+03	7.630000000000000000e+02	7.630000000000000000e+03	2.898054824641566274e+00
7.640000000000000000e+03	7.640000000000000000e+02	7.640000000000000000e+03	2.865780309285184124e+00
7.650000000000000000e+03	7.650000000000000000e+02	7.650000000000000000e+03	2.918512914079538056e+00
7.660000000000000000e+03	7.660000000000000000e+02	7.660000000000000000e+03	2.899629094175990573e+00
7.670000000000000000e+03	7.670000000000000000e+02	7.670000000000000000e+03	2.813001669507324554e+00
7.680000000000000000e+03	7.680000000000000000e+02	7.680000000000000000e+03	2.729280885806373291e+00
7.690000000000000000e+03	7.690000000000000000e+02	7.690000000000000000e+03	2.822043279602353127e+00
7.700000000000000000e+03	7.700000000000000000e+02	7.700000000000000000e+03	2.804829590100885284e+00
7.710000000000000000e+03	7.710000000000000000e+02	7.710000000000000000e+03	2.794945622689352316e+00
7.720000000000000000e+03	7.720000000000000000e+02	7.720000000000000000e+03	2.811889947091312791e+00
7.730000000000000000e+03	7.730000000000000000e+02	7.730000000000000000e+03	2.887326456706056810e+00
7.740000000000000000e+03	7.740000000000000000e+02	7.740000000000000000e+03	2.771677372676795148e+00
7.750000000000000000e+03	7.750000000000000000e+02	7.750000000000000000e+03	2.878994574145465890e+00
7.760000000000000000e+03	7.760000000000000000e+02	7.760000000000000000e+03	2.859201592360783195e+00
7.770000000000000000e+03	7.770000000000000000e+02	7.770000000000000000e+03	2.819886932691522130e+00
7.780000000000000000e+03	7.780000000000000000e+02	7.780000000000000000e+03	2.794407710284386059e+00
7.790000000000000000e+03	7.790000000000000000e+02	7.790000000000000000e+03	2.732472995536347593e+00
7.800000000000000000e+03	7.800000000000000000e+02	7.800000000000000000e+03	2.771851018524925436e+00
7.810000000000000000e+03	7.810000000000000000e+02	7.810000000000000000e+03	2.802455647091167457e+00
7.820000000000000000e+03	7.820000000000000000e+02	7.820000000000000000e+03	2.835698685338162939e+00
7.830000000000000000e+03	7.830000000000000000e+02	7.830000000000000000e+03	2.875273543460206582e+00
7.840000000000000000e+03	7.840000000000000000e+02	7.840000000000000000e+03	2.818306234464599491e+00
7.850000000000000000e+03	7.850000000000000000e+02	7.850000000000000000e+03	2.809653760838083603e+00
7.860000000000000000e+03	7.860000000000000000e+02	7.860000000000000000e+03	2.795551219406919419e+00
7.870000000000000000e+03	7.870000000000000000e+02	7.870000000000000000e+03	2.786541575992401043e+00
7.880000000000000000e+03	7.880000000000000000e+02	7.880000000000000000e+03	2.857639239686210697e+00
7.890000000000000000e+03	7.890000000000000000e+02	7.890000000000000000e+03	2.829974462740092900e+00
7.900000000000000000e+03	7.900000000000000000e+02	7.900000000000000000e+03	2.777860117585269073e+00
7.910000000000000000e+03	7.910000000000000000e+02	7.910000000000000000e+03	2.799703459997872290e+00
7.920000000000000000e+03	7.920000000000000000e+02	7.920000000000000000e+03	2.757187789851550441e+00
7.930000000000000000e+03	7.930000000000000000e+02	7.930000000000000000e+03	2.714998561337478300e+00
7.940000000000000000e+03	7.940000000000000000e+02	7.940000000000000000e+03	2.833366618453334596e+00
7.950000000000000000e+03	7.950000000000000000e+02	7.950000000000000000e+03	2.829746280297220640e+00
7.960000000000000000e+03	7.960000000000000000e+02	7.960000000000000000e+03	2.857156237007011157e+00
7.970000000000000000e+03	7.970000000000000000e+02	7.970000000000000000e+03	2.827124946534719907e+00
7.980000000000000000e+03	7.980000000000000000e+02	7.980000000000000000e+03	2.908050765008690863e+00
7.990000000000000000e+03	7.990000000000000000e+02	7.990000000000000000e+03	2.935627182101140153e+00
8.000000000000000000e+03	8.000000000000000000e+02	8.000000000000000000e+03	2.975361082559775383e+00
8.010000000000000000e+03	8.010000000000000000e+02	8.010000000000000000e+03	2.910582519012135272e+00
8.020000000000000000e+03	8.020000000000000000e+02	8.020000000000000000e+03	2.943722159196257682e+00
8.030000000000000000e+03	8.030000000000000000e+02	8.030000000000000000e+03	2.906275074842315842e+00
8.040000000000000000e+03	8.040000000000000000e+02	8.040000000000000000e+03	2.854420125828802668e+00
8.050000000000000000e+03	8.050000000000000000e+02	8.050000000000000000e+03	2.965860744396515702e+00
8.060000000000000000e+03	8.060000000000000000e+02	8.060000000000000000e+03	2.914331674299651453e+00
8.070000000000000000e+03	8.070000000000000000e+02	8.070000000000000000e+03	2.788479589100705258e+00
8.080000000000000000e+03	8.080000000000000000e+02	8.080000000000000000e+03	2.757669852414264877e+00
8.090000000000000000e+03	8.090000000000000000e+02	8.090000000000000000e+03	2.777651800631110390e+00
8.100000000000000000e+03	8.100000000000000000e+02	8.100000000000000000e+03	2.825771123616857228e+00
8.110000000000000000e+03	8.110000000000000000e+02	8.110000000000000000e+03	2.796873403781609202e+00
8.120000000000000000e+03	8.120000000000000000e+02	8.120000000000000000e+03	2.845460106616090723e+00
8.130000000000000000e+03	8.130000000000000000e+02	8.130000000000000000e+03	2.935344511735959117e+00
8.140000000000000000e+03	8.140000000000000000e+02	8.140000000000000000e+03	2.907489579444475503e+00
8.150000000000000000e+03	8.150000000000000000e+02	8.150000000000000000e+03	2.942080955492256233e+00
8.160000000000000000e+03	8.160000000000000000e+02	8.160000000000000000e+03	2.919540771932395362e+00
8.170000000000000000e+03	8.170000000000000000e+02	8.170000000000000000e+03	2.919631324544792239e+00
8.180000000000000000e+03	8.180000000000000000e+02	8.180000000000000000e+03	2.872942601059568002e+00
8.190000000000000000e+03	8.190000000000000000e+02	8.190000000000000000e+03	2.881153377950311789e+00
8.200000000000000000e+03	8.200000000000000000e+02	8.200000000000000000e+03	2.876847895942232558e+00
8.210000000000000000e+03	8.210000000000000000e+02	8.210000000000000000e+03	2.894654284200928185e+00
8.220000000000000000e+03	8.220000000000000000e+02	8.220000000000000000e+03	2.871810962450618732e+00
8.230000000000000000e+03	8.230000000000000000e+02	8.230000000000000000e+03	2.879695708394110820e+00
8.240000000000000000e+03	8.240000000000000000e+02	8.240000000000000000e+03	2.943484803341128497e+00
8.250000000000000000e+03	8.250000000000000000e+02	8.250000000000000000e+03	2.986227313282277862e+00
8.260000000000000000e+03	8.260000000000000000e+02	8.260000000000000000e+03	2.958640678238543487e+00
8.270000000000000000e+03	8.270000000000000000e+02	8.270000000000000000e+03	2.956536637412559898e+00
8.280000000000000000e+03	8.280000000000000000e+02	8.280000000000000000e+03	2.923662199095252934e+00
8.290000000000000000e+03	8.290000000000000000e+02	8.290000000000000000e+03	2.869047787928604265e+00
8.300000000000000000e+03	8.300000000000000000e+02	8.300000000000000000e+03	2.938552719895497933e+00
8.310000000000000000e+03	8.310000000000000000e+02	8.310000000000000000e+03	2.849155032529116838e+00
8.320000000000000000e+03	8.320000000000000000e+02	8.320000000000000000e+03	2.853380570157075358e+00
8.330000000000000000e+03	8.330000000000000000e+02	8.330000000000000000e+03	2.810565855815173375e+00
8.340000000000000000e+03	8.340000000000000000e+02	8.340000000000000000e+03	2.878313036647265122e+00
8.350000000000000000e+03	8.350000000000000000e+02	8.350000000000000000e+03	2.840178798779464220e+00
8.360000000000000000e+03	8.360000000000000000e+02	8.360000000000000000e+03	2.843250511376694600e+00
8.370000000000000000e+03	8.370000000000000000e+02	8.370000000000000000e+03	2.856188931548029775e+00
8.380000000000000000e+03	8.380000000000000000e+02	8.380000000000000000e+03	2.906421311102447280e+00
8.390000000000000000e+03	8.390000000000000000e+02	8.390000000000000000e+03	2.931184701692679528e+00
8.400000000000000000e+03	8.400000000000000000e+02	8.400000000000000000e+03	2.863572121926186043e+00
8.410000000000000000e+03	8.410000000000000000e+02	8.410000000000000000e+03	2.882289525243233452e+00
8.420000000000000000e+03	8.420000000000000000e+02	8.420000000000000000e+03	2.840231535203687763e+00
8.430000000000000000e+03	8.430000000000000000e+02	8.430000000000000000e+03	2.834541237126520841e+00
8.440000000000000000e+03	8.440000000000000000e+02	8.440000000000000000e+03	2.776120630141608370e+00
8.450000000000000000e+03	8.450000000000000000e+02	8.450000000000000000e+03	2.825903491617434149e+00
8.460000000000000000e+03	8.460000000000000000e+02	8.460000000000000000e+03	2.747667305433383778e+00
8.470000000000000000e+03	8.470000000000000000e+02	8.470000000000000000e+03	2.775422499349825323e+00
8.480000000000000000e+03	8.480000000000000000e+02	8.480000000000000000e+03	2.811081316329040014e+00
8.490000000000000000e+03	8.490000000000000000e+02	8.490000000000000000e+03	2.820707539327702129e+00
8.500000000000000000e+03	8.500000000000000000e+02	8.500000000000000000e+03	2.861912225681858324e+00
8.510000000000000000e+03	8.510000000000000000e+02	8.510000000000000000e+03	2.866302545880749175e+00
8.520000000000000000e+03	8.520000000000000000e+02	8.520000000000000000e+03	2.788965545451327799e+00
8.530000000000000000e+03	8.530000000000000000e+02	8.530000000000000000e+03	2.778311475984528656e+00
8.540000000000000000e+03	8.540000000000000000e+02	8.540000000000000000e+03	2.819204083909740088e+00
8.550000000000000000e+03	8.550000000000000000e+02	8.550000000000000000e+03	2.807120347668099924e+00
8.560000000000000000e+03	8.560000000000000000e+02	8.560000000000000000e+03	2.743076421707703716e+00
8.570000000000000000e+03	8.570000000000000000e+02	8.570000000000000000e+03	2.609243094628415083e+00
8.580000000000000000e+03	8.580000000000000000e+02	8.580000000000000000e+03	2.688003595614317121e+00
8.590000000000000000e+03	8.590000000000000000e+02	8.590000000000000000e+03	2.692692097944443308e+00
8.600000000000000000e+03	8.600000000000000000e+02	8.600000000000000000e+03	2.748404526692289185e+00
8.610000000000000000e+03	8.610000000000000000e+02	8.610000000000000000e+03	2.784677563888379836e+00
8.620000000000000000e+03	8.620000000000000000e+02	8.620000000000000000e+03	2.717606474475298128e+00
8.630000000000000000e+03	8.630000000000000000e+02	8.630000000000000000e+03	2.702467946129438747e+00
8.640000000000000000e+03	8.640000000000000000e+02	8.640000000000000000e+03	2.778243298463361377e+00
8.650000000000000000e+03	8.650000000000000000e+02	8.650000000000000000e+03	2.849222002222125738e+00
8.660000000000000000e+03	8.660000000000000000e+02	8.660000000000000000e+03	2.833122431605167524e+00
8.670000000000000000e+03	8.670000000000000000e+02	8.670000000000000000e+03	2.845835919779435841e+00
8.680000000000000000e+03	8.680000000000000000e+02	8.680000000000000000e+03	2.749419798776338464e+00
8.690000000000000000e+03	8.690000000000000000e+02	8.690000000000000000e+03	2.766248156242555822e+00
8.700000000000000000e+03	8.700000000000000000e+02	8.700000000000000000e+03	2.804065409073705162e+00
8.710000000000000000e+03	8.710000000000000000e+02	8.710000000000000000e+03	2.799403048818093431e+00
8.720000000000000000e+03	8.720000000000000000e+02	8.720000000000000000e+03	2.784157712266371210e+00
8.730000000000000000e+03	8.730000000000000000e+02	8.730000000000000000e+03	2.806611658625457917e+00
8.740000000000000000e+03	8.740000000000000000e+02	8.740000000000000000e+03	2.913200648704969531e+00
8.750000000000000000e+03	8.750000000000000000e+02	8.750000000000000000e+03	2.881036311213911016e+00
8.760000000000000000e+03	8.760000000000000000e+02	8.760000000000000000e+03	2.829029013070587517e+00
8.770000000000000000e+03	8.770000000000000000e+02	8.770000000000000000e+03	2.804711600890644085e+00
8.780000000000000000e+03	8.780000000000000000e+02	8.780000000000000000e+03	2.798611052441076996e+00
8.790000000000000000e+03	8.790000000000000000e+02	8.790000000000000000e+03	2.826269304300541574e+00
8.800000000000000000e+03	8.800000000000000000e+02	8.800000000000000000e+03	2.911137998655950465e+00
8.810000000000000000e+03	8.810000000000000000e+02	8.810000000000000000e+03	2.971381281322283741e+00
8.820000000000000000e+03	8.820000000000000000e+02	8.820000000000000000e+03	2.951838482486417004e+00
8.830000000000000000e+03	8.830000000000000000e+02	8.830000000000000000e+03	2.952802402217195255e+00
8.840000000000000000e+03	8.840000000000000000e+02	8.840000000000000000e+03	2.940632754383656788e+00
8.850000000000000000e+03	8.850000000000000000e+02	8.850000000000000000e+03	2.875821213911843977e+00
8.860000000000000000e+03	8.860000000000000000e+02	8.860000000000000000e+03	2.802555673831140570e+00
8.870000000000000000e+03	8.870000000000000000e+02	8.870000000000000000e+03	2.776690053694037097e+00
8.880000000000000000e+03	8.880000000000000000e+02	8.880000000000000000e+03	2.816529684179322146e+00
8.890000000000000000e+03	8.890000000000000000e+02	8.890000000000000000e+03	2.849552829230255657e+00
8.900000000000000000e+03	8.900000000000000000e+02	8.900000000000000000e+03	2.818103288552624708e+00
8.910000000000000000e+03	8.910000000000000000e+02	8.910000000000000000e+03	2.839381203543373644e+00
8.920000000000000000e+03	8.920000000000000000e+02	8.920000000000000000e+03	2.880758123625354550e+00
8.930000000000000000e+03	8.930000000000000000e+02	8.930000000000000000e+03	2.930644233777677687e+00
8.940000000000000000e+03	8.940000000000000000e+02	8.940000000000000000e+03	2.889098724306261801e+00
8.950000000000000000e+03	8.950000000000000000e+02	8.950000000000000000e+03	2.857358628290022740e+00
8.960000000000000000e+03	8.960000000000000000e+02	8.960000000000000000e+03	2.931221852215511348e+00
8.970000000000000000e+03	8.970000000000000000e+02	8.970000000000000000e+03	2.800541509489518077e+00
8.980000000000000000e+03	8.980000000000000000e+02	8.980000000000000000e+03	2.854874464765928543e+00
8.990000000000000000e+03	8.990000000000000000e+02	8.990000000000000000e+03	2.856785410405550341e+00
9.000000000000000000e+03	9.000000000000000000e+02	9.000000000000000000e+03	2.860303932659007842e+00
9.010000000000000000e+03	9.010000000000000000e+02	9.010000000000000000e+03	2.851068349277366742e+00
9.020000000000000000e+03	9.020000000000000000e+02	9.020000000000000000e+03	2.887068951289576191e+00
9.030000000000000000e+03	9.030000000000000000e+02	9.030000000000000000e+03	2.906358476626062171e+00
9.040000000000000000e+03	9.040000000000000000e+02	9.040000000000000000e+03	2.916176224536168426e+00
9.050000000000000000e+03	9.050000000000000000e+02	9.050000000000000000e+03	2.908242333693937365e+00
9.060000000000000000e+03	9.060000000000000000e+02	9.060000000000000000e+03	2.851010486506439623e+00
9.070000000000000000e+03	9.070000000000000000e+02	9.070000000000000000e+03	2.808370907040004028e+00
9.080000000000000000e+03	9.080000000000000000e+02	9.080000000000000000e+03	2.890397838016019794e+00
9.090000000000000000e+03	9.090000000000000000e+02	9.090000000000000000e+03	2.898851250952790171e+00
9.100000000000000000e+03	9.100000000000000000e+02	9.100000000000000000e+03	2.962689370952833912e+00
9.110000000000000000e+03	9.110000000000000000e+02	9.110000000000000000e+03	2.850006907418720203e+00
9.120000000000000000e+03	9.120000000000000000e+02	9.120000000000000000e+03	2.936784164974231448e+00
9.130000000000000000e+03	9.130000000000000000e+02	9.130000000000000000e+03	2.882245544701891315e+00
9.140000000000000000e+03	9.140000000000000000e+02	9.140000000000000000e+03	2.820948642253847893e+00
9.150000000000000000e+03	9.150000000000000000e+02	9.150000000000000000e+03	2.878675371123855520e+00
9.160000000000000000e+03	9.160000000000000000e+02	9.160000000000000000e+03	2.877159918005743222e+00
9.170000000000000000e+03	9.170000000000000000e+02	9.170000000000000000e+03	2.863870330828366839e+00
9.180000000000000000e+03	9.180000000000000000e+02	9.180000000000000000e+03	2.893825464751795806e+00
9.190000000000000000e+03	9.190000000000000000e+02	9.190000000000000000e+03	2.898962651159209702e+00
9.200000000000000000e+03	9.200000000000000000e+02	9.200000000000000000e+03	2.919894977887368182e+00
9.210000000000000000e+03	9.210000000000000000e+02	9.210000000000000000e+03	2.939308453045603287e+00
9.220000000000000000e+03	9.220000000000000000e+02	9.220000000000000000e+03	2.796946163027703047e+00
9.230000000000000000e+03	9.230000000000000000e+02	9.230000000000000000e+03	2.703744104126856840e+00
9.240000000000000000e+03	9.240000000000000000e+02	9.240000000000000000e+03	2.727329685259574976e+00
9.250000000000000000e+03	9.250000000000000000e+02	9.250000000000000000e+03	2.670294543269753351e+00
9.260000000000000000e+03	9.260000000000000000e+02	9.260000000000000000e+03	2.764886052459974319e+00
9.270000000000000000e+03	9.270000000000000000e+02	9.270000000000000000e+03	2.769104395371312144e+00
9.280000000000000000e+03	9.280000000000000000e+02	9.280000000000000000e+03	2.845836926152889745e+00
9.290000000000000000e+03	9.290000000000000000e+02	9.290000000000000000e+03	2.810320635714066206e+00
9.300000000000000000e+03	9.300000000000000000e+02	9.300000000000000000e+03	2.826471382764693008e+00
9.310000000000000000e+03	9.310000000000000000e+02	9.310000000000000000e+03	2.848894938982722280e+00
9.320000000000000000e+03	9.320000000000000000e+02	9.320000000000000000e+03	2.857869229789386623e+00
9.330000000000000000e+03	9.330000000000000000e+02	9.330000000000000000e+03	2.910801271695022674e+00
9.340000000000000000e+03	9.340000000000000000e+02	9.340000000000000000e+03	2.928392357972527726e+00
9.350000000000000000e+03	9.350000000000000000e+02	9.350000000000000000e+03	2.941920607512711783e+00
9.360000000000000000e+03	9.360000000000000000e+02	9.360000000000000000e+03	2.903237045429178487e+00
9.370000000000000000e+03	9.370000000000000000e+02	9.370000000000000000e+03	2.807078048858719477e+00
9.380000000000000000e+03	9.380000000000000000e+02	9.380000000000000000e+03	2.813224958957284194e+00
9.390000000000000000e+03	9.390000000000000000e+02	9.390000000000000000e+03	2.827276343725203311e+00
9.400000000000000000e+03	9.400000000000000000e+02	9.400000000000000000e+03	2.833868142373830779e+00
9.410000000000000000e+03	9.410000000000000000e+02	9.410000000000000000e+03	2.958686351780698498e+00
9.420000000000000000e+03	9.420000000000000000e+02	9.420000000000000000e+03	2.898598217946752875e+00
9.430000000000000000e+03	9.430000000000000000e+02	9.430000000000000000e+03	2.845944640457926500e+00
9.440000000000000000e+03	9.440000000000000000e+02	9.440000000000000000e+03	2.824006726099477671e+00
9.450000000000000000e+03	9.450000000000000000e+02	9.450000000000000000e+03	2.862693819540656381e+00
9.460000000000000000e+03	9.460000000000000000e+02	9.460000000000000000e+03	2.920077949107379833e+00
9.470000000000000000e+03	9.470000000000000000e+02	9.470000000000000000e+03	2.917520063257976304e+00
9.480000000000000000e+03	9.480000000000000000e+02	9.480000000000000000e+03	2.873406209445211523e+00
9.490000000000000000e+03	9.490000000000000000e+02	9.490000000000000000e+03	2.881699108810638954e+00
9.500000000000000000e+03	9.500000000000000000e+02	9.500000000000000000e+03	2.840636461529673085e+00
9.510000000000000000e+03	9.510000000000000000e+02	9.510000000000000000e+03	2.825344209756099456e+00
9.520000000000000000e+03	9.520000000000000000e+02	9.520000000000000000e+03	2.713011014797701126e+00
9.530000000000000000e+03	9.530000000000000000e+02	9.530000000000000000e+03	2.785945261598924638e+00
9.540000000000000000e+03	9.540000000000000000e+02	9.540000000000000000e+03	2.819010352504400796e+00
9.550000000000000000e+03	9.550000000000000000e+02	9.550000000000000000e+03	2.760718577037619692e+00
9.560000000000000000e+03	9.560000000000000000e+02	9.560000000000000000e+03	2.765916928878560554e+00
9.570000000000000000e+03	9.570000000000000000e+02	9.570000000000000000e+03	2.722884051679757889e+00
9.580000000000000000e+03	9.580000000000000000e+02	9.580000000000000000e+03	2.742138965563479580e+00
9.590000000000000000e+03	9.590000000000000000e+02	9.590000000000000000e+03	2.729882093030876256e+00
9.600000000000000000e+03	9.600000000000000000e+02	9.600000000000000000e+03	2.737370556580708048e+00
9.610000000000000000e+03	9.610000000000000000e+02	9.610000000000000000e+03	2.685507685635659225e+00
9.620000000000000000e+03	9.620000000000000000e+02	9.620000000000000000e+03	2.625805379097393644e+00
9.630000000000000000e+03	9.630000000000000000e+02	9.630000000000000000e+03	2.656169977796672743e+00
9.640000000000000000e+03	9.640000000000000000e+02	9.640000000000000000e+03	2.596058981346737848e+00
9.650000000000000000e+03	9.650000000000000000e+02	9.650000000000000000e+03	2.572790778007210122e+00
9.660000000000000000e+03	9.660000000000000000e+02	9.660000000000000000e+03	2.593368966991992597e+00
9.670000000000000000e+03	9.670000000000000000e+02	9.670000000000000000e+03	2.696192540386779690e+00
9.680000000000000000e+03	9.680000000000000000e+02	9.680000000000000000e+03	2.725944859038347268e+00
9.690000000000000000e+03	9.690000000000000000e+02	9.690000000000000000e+03	2.714744981421444603e+00
9.700000000000000000e+03	9.700000000000000000e+02	9.700000000000000000e+03	2.703768583996814634e+00
9.710000000000000000e+03	9.710000000000000000e+02	9.710000000000000000e+03	2.736779759063664219e+00
9.720000000000000000e+03	9.720000000000000000e+02	9.720000000000000000e+03	2.695607902350464435e+00
9.730000000000000000e+03	9.730000000000000000e+02	9.730000000000000000e+03	2.819107655541675417e+00
9.740000000000000000e+03	9.740000000000000000e+02	9.740000000000000000e+03	2.758309480025580296e+00
9.750000000000000000e+03	9.750000000000000000e+02	9.750000000000000000e+03	2.670341330845973360e+00
9.760000000000000000e+03	9.760000000000000000e+02	9.760000000000000000e+03	2.718827258207622055e+00
9.770000000000000000e+03	9.770000000000000000e+02	9.770000000000000000e+03	2.747899363611731260e+00
9.780000000000000000e+03	9.780000000000000000e+02	9.780000000000000000e+03	2.671259950021612095e+00
9.790000000000000000e+03	9.790000000000000000e+02	9.790000000000000000e+03	2.655559606979421616e+00
9.800000000000000000e+03	9.800000000000000000e+02	9.800000000000000000e+03	2.661682866416605897e+00
9.810000000000000000e+03	9.810000000000000000e+02	9.810000000000000000e+03	2.658551681398384936e+00
9.820000000000000000e+03	9.820000000000000000e+02	9.820000000000000000e+03	2.615480516389016241e+00
9.830000000000000000e+03	9.830000000000000000e+02	9.830000000000000000e+03	2.612191922454123461e+00
9.840000000000000000e+03	9.840000000000000000e+02	9.840000000000000000e+03	2.663486160051107721e+00
9.850000000000000000e+03	9.850000000000000000e+02	9.850000000000000000e+03	2.663297350471362179e+00
9.860000000000000000e+03	9.860000000000000000e+02	9.860000000000000000e+03	2.738355765325718227e+00
9.870000000000000000e+03	9.870000000000000000e+02	9.870000000000000000e+03	2.725419155204186872e+00
9.880000000000000000e+03	9.880000000000000000e+02	9.880000000000000000e+03	2.717150737268282601e+00
9.890000000000000000e+03	9.890000000000000000e+02	9.890000000000000000e+03	2.707012255486834995e+00
9.900000000000000000e+03	9.900000000000000000e+02	9.900000000000000000e+03	2.672821560331246182e+00
9.910000000000000000e+03	9.910000000000000000e+02	9.910000000000000000e+03	2.731760268546025827e+00
9.920000000000000000e+03	9.920000000000000000e+02	9.920000000000000000e+03	2.794052240489122596e+00
9.930000000000000000e+03	9.930000000000000000e+02	9.930000000000000000e+03	2.774926592515843282e+00
9.940000000000000000e+03	9.940000000000000000e+02	9.940000000000000000e+03	2.749184380709078113e+00
9.950000000000000000e+03	9.950000000000000000e+02	9.950000000000000000e+03	2.800527965030483291e+00
9.960000000000000000e+03	9.960000000000000000e+02	9.960000000000000000e+03	2.690192655512777975e+00
9.970000000000000000e+03	9.970000000000000000e+02	9.970000000000000000e+03	2.690638246612349960e+00
9.980000000000000000e+03	9.980000000000000000e+02	9.980000000000000000e+03	2.627642573072327181e+00
9.990000000000000000e+03	9.990000000000000000e+02	9.990000000000000000e+03	2.724626006482282925e+00
1.000000000000000000e+04	1.000000000000000000e+03	1.000000000000000000e+04	2.724505903758956737e+00
1.001000000000000000e+04	1.001000000000000000e+03	1.001000000000000000e+04	2.708207334018001955e+00
1.002000000000000000e+04	1.002000000000000000e+03	1.002000000000000000e+04	2.671053422409027878e+00
1.003000000000000000e+04	1.003000000000000000e+03	1.003000000000000000e+04	2.681897294795335895e+00
1.004000000000000000e+04	1.004000000000000000e+03	1.004000000000000000e+04	2.613679057398174965e+00
1.005000000000000000e+04	1.005000000000000000e+03	1.005000000000000000e+04	2.695941623877006421e+00
1.006000000000000000e+04	1.006000000000000000e+03	1.006000000000000000e+04	2.691382660574071828e+00
1.007000000000000000e+04	1.007000000000000000e+03	1.007000000000000000e+04	2.732473412892500342e+00
1.008000000000000000e+04	1.008000000000000000e+03	1.008000000000000000e+04	2.770426113432691739e+00
1.009000000000000000e+04	1.009000000000000000e+03	1.009000000000000000e+04	2.746405415849255238e+00
1.010000000000000000e+04	1.010000000000000000e+03	1.010000000000000000e+04	2.702867643233192840e+00
1.011000000000000000e+04	1.011000000000000000e+03	1.011000000000000000e+04	2.870322089137081090e+00
1.012000000000000000e+04	1.012000000000000000e+03	1.012000000000000000e+04	2.806564386512019116e+00
1.013000000000000000e+04	1.013000000000000000e+03	1.013000000000000000e+04	2.784637426614344324e+00
1.014000000000000000e+04	1.014000000000000000e+03	1.014000000000000000e+04	2.785345668445715184e+00
1.015000000000000000e+04	1.015000000000000000e+03	1.015000000000000000e+04	2.813462957689127908e+00
1.016000000000000000e+04	1.016000000000000000e+03	1.016000000000000000e+04	2.838911040250704509e+00
1.017000000000000000e+04	1.017000000000000000e+03	1.017000000000000000e+04	2.886232282302063190e+00
1.018000000000000000e+04	1.018000000000000000e+03	1.018000000000000000e+04	2.862198796238613951e+00
1.019000000000000000e+04	1.019000000000000000e+03	1.019000000000000000e+04	2.839076902883316489e+00
1.020000000000000000e+04	1.020000000000000000e+03	1.020000000000000000e+04	2.811071755574286790e+00
1.021000000000000000e+04	1.021000000000000000e+03	1.021000000000000000e+04	2.890403391793123333e+00
1.022000000000000000e+04	1.022000000000000000e+03	1.022000000000000000e+04	2.885642372049119775e+00
1.023000000000000000e+04	1.023000000000000000e+03	1.023000000000000000e+04	2.892964048755397588e+00
1.024000000000000000e+04	1.024000000000000000e+03	1.024000000000000000e+04	2.829588089097998083e+00
1.025000000000000000e+04	1.025000000000000000e+03	1.025000000000000000e+04	2.813726255434334522e+00
1.026000000000000000e+04	1.026000000000000000e+03	1.026000000000000000e+04	2.830052173050730868e+00
1.027000000000000000e+04	1.027000000000000000e+03	1.027000000000000000e+04	2.798006328620392225e+00
1.028000000000000000e+04	1.028000000000000000e+03	1.028000000000000000e+04	2.822251099329628587e+00
1.029000000000000000e+04	1.029000000000000000e+03	1.029000000000000000e+04	2.793478504951918850e+00
1.030000000000000000e+04	1.030000000000000000e+03	1.030000000000000000e+04	2.763909451673165929e+00
1.031000000000000000e+04	1.031000000000000000e+03	1.031000000000000000e+04	2.720096112581191328e+00
1.032000000000000000e+04	1.032000000000000000e+03	1.032000000000000000e+04	2.683751828269252737e+00
1.033000000000000000e+04	1.033000000000000000e+03	1.033000000000000000e+04	2.639289496285536885e+00
1.034000000000000000e+04	1.034000000000000000e+03	1.034000000000000000e+04	2.620361854943743740e+00
1.035000000000000000e+04	1.035000000000000000e+03	1.035000000000000000e+04	2.675280505399536768e+00
1.036000000000000000e+04	1.036000000000000000e+03	1.036000000000000000e+04	2.730423501531174857e+00
1.037000000000000000e+04	1.037000000000000000e+03	1.037000000000000000e+04	2.711800036353273491e+00
1.038000000000000000e+04	1.038000000000000000e+03	1.038000000000000000e+04	2.688908950000548526e+00
1.039000000000000000e+04	1.039000000000000000e+03	1.039000000000000000e+04	2.724619607221467898e+00
1.040000000000000000e+04	1.040000000000000000e+03	1.040000000000000000e+04	2.774925816722318750e+00
1.041000000000000000e+04	1.041000000000000000e+03	1.041000000000000000e+04	2.765989956263145810e+00
1.042000000000000000e+04	1.042000000000000000e+03	1.042000000000000000e+04	2.753990261666192207e+00
1.043000000000000000e+04	1.043000000000000000e+03	1.043000000000000000e+04	2.775132426122905560e+00
1.044000000000000000e+04	1.044000000000000000e+03	1.044000000000000000e+04	2.795684946496911127e+00
1.045000000000000000e+04	1.045000000000000000e+03	1.045000000000000000e+04	2.746379064075977094e+00
1.046000000000000000e+04	1.046000000000000000e+03	1.046000000000000000e+04	2.658064560240151142e+00
1.047000000000000000e+04	1.047000000000000000e+03	1.047000000000000000e+04	2.753548984562869339e+00
1.048000000000000000e+04	1.048000000000000000e+03	1.048000000000000000e+04	2.816574300134869091e+00
1.049000000000000000e+04	1.049000000000000000e+03	1.049000000000000000e+04	2.788978003892933710e+00
1.050000000000000000e+04	1.050000000000000000e+03	1.050000000000000000e+04	2.695574247193914363e+00
1.051000000000000000e+04	1.051000000000000000e+03	1.051000000000000000e+04	2.724033563249032674e+00
1.052000000000000000e+04	1.052000000000000000e+03	1.052000000000000000e+04	2.706085512365482781e+00
1.053000000000000000e+04	1.053000000000000000e+03	1.053000000000000000e+04	2.739677095188203904e+00
1.054000000000000000e+04	1.054000000000000000e+03	1.054000000000000000e+04	2.700523492972001893e+00
1.055000000000000000e+04	1.055000000000000000e+03	1.055000000000000000e+04	2.684494740971794524e+00
1.056000000000000000e+04	1.056000000000000000e+03	1.056000000000000000e+04	2.707508708056804991e+00
1.057000000000000000e+04	1.057000000000000000e+03	1.057000000000000000e+04	2.663493059340279689e+00
1.058000000000000000e+04	1.058000000000000000e+03	1.058000000000000000e+04	2.697353886516901333e+00
1.059000000000000000e+04	1.059000000000000000e+03	1.059000000000000000e+04	2.687829726939176656e+00
1.060000000000000000e+04	1.060000000000000000e+03	1.060000000000000000e+04	2.694179056064994970e+00
1.061000000000000000e+04	1.061000000000000000e+03	1.061000000000000000e+04	2.719216959472985806e+00
1.062000000000000000e+04	1.062000000000000000e+03	1.062000000000000000e+04	2.658546353312365440e+00
1.063000000000000000e+04	1.063000000000000000e+03	1.063000000000000000e+04	2.704448808154352513e+00
1.064000000000000000e+04	1.064000000000000000e+03	1.064000000000000000e+04	2.668651704228809596e+00
1.065000000000000000e+04	1.065000000000000000e+03	1.065000000000000000e+04	2.734361296115747297e+00
1.066000000000000000e+04	1.066000000000000000e+03	1.066000000000000000e+04	2.810516597906370428e+00
1.067000000000000000e+04	1.067000000000000000e+03	1.067000000000000000e+04	2.866728610966323476e+00
1.068000000000000000e+04	1.068000000000000000e+03	1.068000000000000000e+04	2.798153958148939413e+00
1.069000000000000000e+04	1.069000000000000000e+03	1.069000000000000000e+04	2.792083007927435023e+00
1.070000000000000000e+04	1.070000000000000000e+03	1.070000000000000000e+04	2.879651877541477667e+00
1.071000000000000000e+04	1.071000000000000000e+03	1.071000000000000000e+04	2.811664179378202011e+00
1.072000000000000000e+04	1.072000000000000000e+03	1.072000000000000000e+04	2.923333497724595276e+00
1.073000000000000000e+04	1.073000000000000000e+03	1.073000000000000000e+04	2.840918693061500910e+00
1.074000000000000000e+04	1.074000000000000000e+03	1.074000000000000000e+04	2.733491483250396037e+00
1.075000000000000000e+04	1.075000000000000000e+03	1.075000000000000000e+04	2.756515903102825682e+00
1.076000000000000000e+04	1.076000000000000000e+03	1.076000000000000000e+04	2.712194275471525362e+00
1.077000000000000000e+04	1.077000000000000000e+03	1.077000000000000000e+04	2.755280999322176072e+00
1.078000000000000000e+04	1.078000000000000000e+03	1.078000000000000000e+04	2.708318373537440316e+00
1.079000000000000000e+04	1.079000000000000000e+03	1.079000000000000000e+04	2.656221013158056810e+00
1.080000000000000000e+04	1.080000000000000000e+03	1.080000000000000000e+04	2.637887343130323359e+00
1.081000000000000000e+04	1.081000000000000000e+03	1.081000000000000000e+04	2.688650727944134289e+00
1.082000000000000000e+04	1.082000000000000000e+03	1.082000000000000000e+04	2.665914624867252947e+00
1.083000000000000000e+04	1.083000000000000000e+03	1.083000000000000000e+04	2.636668605749000971e+00
1.084000000000000000e+04	1.084000000000000000e+03	1.084000000000000000e+04	2.669935226717792709e+00
1.085000000000000000e+04	1.085000000000000000e+03	1.085000000000000000e+04	2.706923809619213639e+00
1.086000000000000000e+04	1.086000000000000000e+03	1.086000000000000000e+04	2.644125648472861911e+00
1.087000000000000000e+04	1.087000000000000000e+03	1.087000000000000000e+04	2.600038452468756311e+00
1.088000000000000000e+04	1.088000000000000000e+03	1.088000000000000000e+04	2.654333505746478306e+00
1.089000000000000000e+04	1.089000000000000000e+03	1.089000000000000000e+04	2.571079981626570365e+00
1.090000000000000000e+04	1.090000000000000000e+03	1.090000000000000000e+04	2.637659041896569523e+00
1.091000000000000000e+04	1.091000000000000000e+03	1.091000000000000000e+04	2.789078088249406395e+00
1.092000000000000000e+04	1.092000000000000000e+03	1.092000000000000000e+04	2.734757540577098300e+00
1.093000000000000000e+04	1.093000000000000000e+03	1.093000000000000000e+04	2.776170759182979175e+00
1.094000000000000000e+04	1.094000000000000000e+03	1.094000000000000000e+04	2.852260461312912554e+00
1.095000000000000000e+04	1.095000000000000000e+03	1.095000000000000000e+04	2.897863198330743906e+00
1.096000000000000000e+04	1.096000000000000000e+03	1.096000000000000000e+04	2.917961446694191885e+00
1.097000000000000000e+04	1.097000000000000000e+03	1.097000000000000000e+04	2.923870379477385040e+00
1.098000000000000000e+04	1.098000000000000000e+03	1.098000000000000000e+04	2.803292488188106724e+00
1.099000000000000000e+04	1.099000000000000000e+03	1.099000000000000000e+04	2.818582358613166416e+00
1.100000000000000000e+04	1.100000000000000000e+03	1.100000000000000000e+04	2.877534824976454964e+00
1.101000000000000000e+04	1.101000000000000000e+03	1.101000000000000000e+04	2.941272064560541910e+00
1.102000000000000000e+04	1.102000000000000000e+03	1.102000000000000000e+04	2.882218111612659950e+00
1.103000000000000000e+04	1.103000000000000000e+03	1.103000000000000000e+04	2.852271912381686647e+00
1.104000000000000000e+04	1.104000000000000000e+03	1.104000000000000000e+04	2.918799308852562113e+00
1.105000000000000000e+04	1.105000000000000000e+03	1.105000000000000000e+04	2.880252771652155985e+00
1.106000000000000000e+04	1.106000000000000000e+03	1.106000000000000000e+04	2.899649984502821187e+00
1.107000000000000000e+04	1.107000000000000000e+03	1.107000000000000000e+04	2.788404268115594498e+00
1.108000000000000000e+04	1.108000000000000000e+03	1.108000000000000000e+04	2.835054533257085119e+00
1.109000000000000000e+04	1.109000000000000000e+03	1.109000000000000000e+04	2.822059588553830878e+00
1.110000000000000000e+04	1.110000000000000000e+03	1.110000000000000000e+04	2.804364496824250708e+00
1.111000000000000000e+04	1.111000000000000000e+03	1.111000000000000000e+04	2.781896932697723201e+00
1.112000000000000000e+04	1.112000000000000000e+03	1.112000000000000000e+04	2.793835919306706828e+00
1.113000000000000000e+04	1.113000000000000000e+03	1.113000000000000000e+04	2.690228390520306601e+00
1.114000000000000000e+04	1.114000000000000000e+03	1.114000000000000000e+04	2.717685405031649903e+00
1.115000000000000000e+04	1.115000000000000000e+03	1.115000000000000000e+04	2.753847730917914127e+00
1.116000000000000000e+04	1.116000000000000000e+03	1.116000000000000000e+04	2.780913480250270187e+00
1.117000000000000000e+04	1.117000000000000000e+03	1.117000000000000000e+04	2.810643117941006075e+00
1.118000000000000000e+04	1.118000000000000000e+03	1.118000000000000000e+04	2.706641701828882418e+00
1.119000000000000000e+04	1.119000000000000000e+03	1.119000000000000000e+04	2.781508888451165173e+00
1.120000000000000000e+04	1.120000000000000000e+03	1.120000000000000000e+04	2.826794237728587955e+00
1.121000000000000000e+04	1.121000000000000000e+03	1.121000000000000000e+04	2.828957206526083734e+00
1.122000000000000000e+04	1.122000000000000000e+03	1.122000000000000000e+04	2.833365516906971582e+00
1.123000000000000000e+04	1.123000000000000000e+03	1.123000000000000000e+04	2.830844059692250170e+00
1.124000000000000000e+04	1.124000000000000000e+03	1.124000000000000000e+04	2.838089119434854091e+00
1.125000000000000000e+04	1.125000000000000000e+03	1.125000000000000000e+04	2.820860382720847159e+00
1.126000000000000000e+04	1.126000000000000000e+03	1.126000000000000000e+04	2.853271116937139418e+00
1.127000000000000000e+04	1.127000000000000000e+03	1.127000000000000000e+04	2.903809432696457637e+00
1.128000000000000000e+04	1.128000000000000000e+03	1.128000000000000000e+04	2.902771207973682710e+00
1.129000000000000000e+04	1.129000000000000000e+03	1.129000000000000000e+04	2.888487921655805923e+00
1.130000000000000000e+04	1.130000000000000000e+03	1.130000000000000000e+04	2.879328797137594709e+00
1.131000000000000000e+04	1.131000000000000000e+03	1.131000000000000000e+04	2.830481931682534924e+00
1.132000000000000000e+04	1.132000000000000000e+03	1.132000000000000000e+04	2.811984473115474170e+00
1.133000000000000000e+04	1.133000000000000000e+03	1.133000000000000000e+04	2.827804843891016162e+00
1.134000000000000000e+04	1.134000000000000000e+03	1.134000000000000000e+04	2.902169961879198734e+00
1.135000000000000000e+04	1.135000000000000000e+03	1.135000000000000000e+04	2.962409941703519234e+00
1.136000000000000000e+04	1.136000000000000000e+03	1.136000000000000000e+04	2.895898194396569370e+00
1.137000000000000000e+04	1.137000000000000000e+03	1.137000000000000000e+04	2.914065692826729226e+00
1.138000000000000000e+04	1.138000000000000000e+03	1.138000000000000000e+04	2.812664533269880529e+00
1.139000000000000000e+04	1.139000000000000000e+03	1.139000000000000000e+04	2.819434003718693571e+00
1.140000000000000000e+04	1.140000000000000000e+03	1.140000000000000000e+04	2.783670709819261013e+00
1.141000000000000000e+04	1.141000000000000000e+03	1.141000000000000000e+04	2.853619415070420384e+00
1.142000000000000000e+04	1.142000000000000000e+03	1.142000000000000000e+04	2.946332866743615941e+00
1.143000000000000000e+04	1.143000000000000000e+03	1.143000000000000000e+04	2.824981953539763779e+00
1.144000000000000000e+04	1.144000000000000000e+03	1.144000000000000000e+04	2.804031868790960225e+00
1.145000000000000000e+04	1.145000000000000000e+03	1.145000000000000000e+04	2.730141259690832101e+00
1.146000000000000000e+04	1.146000000000000000e+03	1.146000000000000000e+04	2.726017886014020508e+00
1.147000000000000000e+04	1.147000000000000000e+03	1.147000000000000000e+04	2.746591486061920051e+00
1.148000000000000000e+04	1.148000000000000000e+03	1.148000000000000000e+04	2.767627131146687347e+00
1.149000000000000000e+04	1.149000000000000000e+03	1.149000000000000000e+04	2.763567247006397221e+00
1.150000000000000000e+04	1.150000000000000000e+03	1.150000000000000000e+04	2.779424112023769489e+00
1.151000000000000000e+04	1.151000000000000000e+03	1.151000000000000000e+04	2.821466983787118910e+00
1.152000000000000000e+04	1.152000000000000000e+03	1.152000000000000000e+04	2.786443329990914375e+00
1.153000000000000000e+04	1.153000000000000000e+03	1.153000000000000000e+04	2.738620420809623202e+00
1.154000000000000000e+04	1.154000000000000000e+03	1.154000000000000000e+04	2.800556382833590430e+00
1.155000000000000000e+04	1.155000000000000000e+03	1.155000000000000000e+04	2.776755810758546161e+00
1.156000000000000000e+04	1.156000000000000000e+03	1.156000000000000000e+04	2.785998451437464052e+00
1.157000000000000000e+04	1.157000000000000000e+03	1.157000000000000000e+04	2.835685638148212728e+00
1.158000000000000000e+04	1.158000000000000000e+03	1.158000000000000000e+04	2.812824721236497183e+00
1.159000000000000000e+04	1.159000000000000000e+03	1.159000000000000000e+04	2.895601877021404480e+00
1.160000000000000000e+04	1.160000000000000000e+03	1.160000000000000000e+04	2.866259349039786741e+00
1.161000000000000000e+04	1.161000000000000000e+03	1.161000000000000000e+04	2.825453786100523779e+00
1.162000000000000000e+04	1.162000000000000000e+03	1.162000000000000000e+04	2.867579690389158387e+00
1.163000000000000000e+04	1.163000000000000000e+03	1.163000000000000000e+04	2.918382752541366365e+00
1.164000000000000000e+04	1.164000000000000000e+03	1.164000000000000000e+04	2.890393707770081200e+00
1.165000000000000000e+04	1.165000000000000000e+03	1.165000000000000000e+04	2.777190983079501407e+00
1.166000000000000000e+04	1.166000000000000000e+03	1.166000000000000000e+04	2.846292483578247712e+00
1.167000000000000000e+04	1.167000000000000000e+03	1.167000000000000000e+04	2.748249873944902610e+00
1.168000000000000000e+04	1.168000000000000000e+03	1.168000000000000000e+04	2.768918704207982362e+00
1.169000000000000000e+04	1.169000000000000000e+03	1.169000000000000000e+04	2.723036286324813648e+00
1.170000000000000000e+04	1.170000000000000000e+03	1.170000000000000000e+04	2.673931436930867100e+00
1.171000000000000000e+04	1.171000000000000000e+03	1.171000000000000000e+04	2.704123227501890270e+00
1.172000000000000000e+04	1.172000000000000000e+03	1.172000000000000000e+04	2.696242382270957361e+00
1.173000000000000000e+04	1.173000000000000000e+03	1.173000000000000000e+04	2.730769146341091691e+00
1.174000000000000000e+04	1.174000000000000000e+03	1.174000000000000000e+04	2.751076446437132006e+00
1.175000000000000000e+04	1.175000000000000000e+03	1.175000000000000000e+04	2.728599658841677211e+00
1.176000000000000000e+04	1.176000000000000000e+03	1.176000000000000000e+04	2.750478069356368405e+00
1.177000000000000000e+04	1.177000000000000000e+03	1.177000000000000000e+04	2.730273769356839075e+00
1.178000000000000000e+04	1.178000000000000000e+03	1.178000000000000000e+04	2.773284774888517656e+00
1.179000000000000000e+04	1.179000000000000000e+03	1.179000000000000000e+04	2.775500524941233227e+00
1.180000000000000000e+04	1.180000000000000000e+03	1.180000000000000000e+04	2.793623137091013842e+00
1.181000000000000000e+04	1.181000000000000000e+03	1.181000000000000000e+04	2.840680934041245109e+00
1.182000000000000000e+04	1.182000000000000000e+03	1.182000000000000000e+04	2.829860378234528184e+00
1.183000000000000000e+04	1.183000000000000000e+03	1.183000000000000000e+04	2.802033435594381228e+00
1.184000000000000000e+04	1.184000000000000000e+03	1.184000000000000000e+04	2.825900016444713891e+00
1.185000000000000000e+04	1.185000000000000000e+03	1.185000000000000000e+04	2.905730356213272803e+00
1.186000000000000000e+04	1.186000000000000000e+03	1.186000000000000000e+04	2.825830718177964052e+00
1.187000000000000000e+04	1.187000000000000000e+03	1.187000000000000000e+04	2.799832545803545347e+00
1.188000000000000000e+04	1.188000000000000000e+03	1.188000000000000000e+04	2.825104825383052187e+00
1.189000000000000000e+04	1.189000000000000000e+03	1.189000000000000000e+04	2.833590800909961516e+00
1.190000000000000000e+04	1.190000000000000000e+03	1.190000000000000000e+04	2.750766194864414871e+00
1.191000000000000000e+04	1.191000000000000000e+03	1.191000000000000000e+04	2.802468044003885161e+00
1.192000000000000000e+04	1.192000000000000000e+03	1.192000000000000000e+04	2.838214316365894607e+00
1.193000000000000000e+04	1.193000000000000000e+03	1.193000000000000000e+04	2.838704056530137354e+00
1.194000000000000000e+04	1.194000000000000000e+03	1.194000000000000000e+04	2.861187721964725483e+00
1.195000000000000000e+04	1.195000000000000000e+03	1.195000000000000000e+04	2.886332554504891235e+00
1.196000000000000000e+04	1.196000000000000000e+03	1.196000000000000000e+04	2.875422327143092094e+00
1.197000000000000000e+04	1.197000000000000000e+03	1.197000000000000000e+04	2.845074107982584977e+00
1.198000000000000000e+04	1.198000000000000000e+03	1.198000000000000000e+04	2.931745994011556000e+00
1.199000000000000000e+04	1.199000000000000000e+03	1.199000000000000000e+04	2.842946382685439310e+00
1.200000000000000000e+04	1.200000000000000000e+03	1.200000000000000000e+04	2.885863455583618009e+00
1.201000000000000000e+04	1.201000000000000000e+03	1.201000000000000000e+04	2.865290624307587297e+00
1.202000000000000000e+04	1.202000000000000000e+03	1.202000000000000000e+04	2.907224613422074722e+00
1.203000000000000000e+04	1.203000000000000000e+03	1.203000000000000000e+04	2.817959227861617677e+00
1.204000000000000000e+04	1.204000000000000000e+03	1.204000000000000000e+04	2.780974377827891253e+00
1.205000000000000000e+04	1.205000000000000000e+03	1.205000000000000000e+04	2.794418023753276525e+00
1.206000000000000000e+04	1.206000000000000000e+03	1.206000000000000000e+04	2.900672846542957206e+00
1.207000000000000000e+04	1.207000000000000000e+03	1.207000000000000000e+04	2.918326450313082354e+00
1.208000000000000000e+04	1.208000000000000000e+03	1.208000000000000000e+04	2.969225554805559497e+00
1.209000000000000000e+04	1.209000000000000000e+03	1.209000000000000000e+04	3.051248987189044914e+00
1.210000000000000000e+04	1.210000000000000000e+03	1.210000000000000000e+04	3.019498320574477201e+00
1.211000000000000000e+04	1.211000000000000000e+03	1.211000000000000000e+04	3.052788608632651890e+00
1.212000000000000000e+04	1.212000000000000000e+03	1.212000000000000000e+04	3.041226821353102405e+00
1.213000000000000000e+04	1.213000000000000000e+03	1.213000000000000000e+04	2.980911845623364531e+00
1.214000000000000000e+04	1.214000000000000000e+03	1.214000000000000000e+04	3.034809006596403957e+00
1.215000000000000000e+04	1.215000000000000000e+03	1.215000000000000000e+04	3.056010183855308426e+00
1.216000000000000000e+04	1.216000000000000000e+03	1.216000000000000000e+04	3.088940932540756634e+00
1.217000000000000000e+04	1.217000000000000000e+03	1.217000000000000000e+04	2.966735589667585327e+00
1.218000000000000000e+04	1.218000000000000000e+03	1.218000000000000000e+04	2.858183704242430512e+00
1.219000000000000000e+04	1.219000000000000000e+03	1.219000000000000000e+04	2.899236681654045800e+00
1.220000000000000000e+04	1.220000000000000000e+03	1.220000000000000000e+04	2.901616469578352397e+00
1.221000000000000000e+04	1.221000000000000000e+03	1.221000000000000000e+04	2.900667426357448786e+00
1.222000000000000000e+04	1.222000000000000000e+03	1.222000000000000000e+04	2.914544738547860891e+00
1.223000000000000000e+04	1.223000000000000000e+03	1.223000000000000000e+04	3.067974326254458983e+00
1.224000000000000000e+04	1.224000000000000000e+03	1.224000000000000000e+04	3.070524603821741749e+00
1.225000000000000000e+04	1.225000000000000000e+03	1.225000000000000000e+04	3.094851546233267747e+00
1.226000000000000000e+04	1.226000000000000000e+03	1.226000000000000000e+04	3.065090345216551437e+00
1.227000000000000000e+04	1.227000000000000000e+03	1.227000000000000000e+04	3.046969955903546801e+00
1.228000000000000000e+04	1.228000000000000000e+03	1.228000000000000000e+04	3.041998046621985363e+00
1.229000000000000000e+04	1.229000000000000000e+03	1.229000000000000000e+04	3.009356239952540424e+00
1.230000000000000000e+04	1.230000000000000000e+03	1.230000000000000000e+04	3.028662510135127217e+00
1.231000000000000000e+04	1.231000000000000000e+03	1.231000000000000000e+04	2.948429337247543636e+00
1.232000000000000000e+04	1.232000000000000000e+03	1.232000000000000000e+04	3.040067672150414069e+00
1.233000000000000000e+04	1.233000000000000000e+03	1.233000000000000000e+04	2.992125654080022290e+00
1.234000000000000000e+04	1.234000000000000000e+03	1.234000000000000000e+04	2.952709888519173376e+00
1.235000000000000000e+04	1.235000000000000000e+03	1.235000000000000000e+04	2.888640542467555861e+00
1.236000000000000000e+04	1.236000000000000000e+03	1.236000000000000000e+04	2.890298456384500003e+00
1.237000000000000000e+04	1.237000000000000000e+03	1.237000000000000000e+04	2.902321227429096151e+00
1.238000000000000000e+04	1.238000000000000000e+03	1.238000000000000000e+04	2.925584421354101572e+00
1.239000000000000000e+04	1.239000000000000000e+03	1.239000000000000000e+04	2.844342460997358213e+00
1.240000000000000000e+04	1.240000000000000000e+03	1.240000000000000000e+04	2.843361157807235973e+00
1.241000000000000000e+04	1.241000000000000000e+03	1.241000000000000000e+04	2.795503300057221807e+00
1.242000000000000000e+04	1.242000000000000000e+03	1.242000000000000000e+04	2.829780583308894037e+00
1.243000000000000000e+04	1.243000000000000000e+03	1.243000000000000000e+04	2.878865657476418427e+00
1.244000000000000000e+04	1.244000000000000000e+03	1.244000000000000000e+04	2.931033937485356233e+00
1.245000000000000000e+04	1.245000000000000000e+03	1.245000000000000000e+04	2.886670166772218771e+00
1.246000000000000000e+04	1.246000000000000000e+03	1.246000000000000000e+04	2.916081740778893039e+00
1.247000000000000000e+04	1.247000000000000000e+03	1.247000000000000000e+04	2.845072898584812826e+00
1.248000000000000000e+04	1.248000000000000000e+03	1.248000000000000000e+04	2.859360213759511993e+00
1.249000000000000000e+04	1.249000000000000000e+03	1.249000000000000000e+04	2.857113271714394109e+00
1.250000000000000000e+04	1.250000000000000000e+03	1.250000000000000000e+04	2.848388387567076574e+00
1.251000000000000000e+04	1.251000000000000000e+03	1.251000000000000000e+04	2.779171708018684406e+00
1.252000000000000000e+04	1.252000000000000000e+03	1.252000000000000000e+04	2.735670915478058074e+00
1.253000000000000000e+04	1.253000000000000000e+03	1.253000000000000000e+04	2.716561223123347357e+00
1.254000000000000000e+04	1.254000000000000000e+03	1.254000000000000000e+04	2.792808887084118563e+00
1.255000000000000000e+04	1.255000000000000000e+03	1.255000000000000000e+04	2.714425351664235375e+00
1.256000000000000000e+04	1.256000000000000000e+03	1.256000000000000000e+04	2.718535217068801302e+00
1.257000000000000000e+04	1.257000000000000000e+03	1.257000000000000000e+04	2.750233601245707593e+00
1.258000000000000000e+04	1.258000000000000000e+03	1.258000000000000000e+04	2.772904750183115219e+00
1.259000000000000000e+04	1.259000000000000000e+03	1.259000000000000000e+04	2.829168748818339463e+00
1.260000000000000000e+04	1.260000000000000000e+03	1.260000000000000000e+04	2.883121827440599638e+00
1.261000000000000000e+04	1.261000000000000000e+03	1.261000000000000000e+04	2.866122003504657734e+00
1.262000000000000000e+04	1.262000000000000000e+03	1.262000000000000000e+04	2.908673475733422720e+00
1.263000000000000000e+04	1.263000000000000000e+03	1.263000000000000000e+04	2.922604497506678278e+00
1.264000000000000000e+04	1.264000000000000000e+03	1.264000000000000000e+04	2.928523228779937870e+00
1.265000000000000000e+04	1.265000000000000000e+03	1.265000000000000000e+04	2.774290172821203715e+00
1.266000000000000000e+04	1.266000000000000000e+03	1.266000000000000000e+04	2.879674547834634613e+00
1.267000000000000000e+04	1.267000000000000000e+03	1.267000000000000000e+04	2.914441668711821531e+00
1.268000000000000000e+04	1.268000000000000000e+03	1.268000000000000000e+04	2.842468419341056318e+00
1.269000000000000000e+04	1.269000000000000000e+03	1.269000000000000000e+04	2.946137882453736534e+00
1.270000000000000000e+04	1.270000000000000000e+03	1.270000000000000000e+04	2.994550512622479843e+00
1.271000000000000000e+04	1.271000000000000000e+03	1.271000000000000000e+04	2.958567242422250221e+00
1.272000000000000000e+04	1.272000000000000000e+03	1.272000000000000000e+04	2.890204349164672060e+00
1.273000000000000000e+04	1.273000000000000000e+03	1.273000000000000000e+04	2.928918116526296966e+00
1.274000000000000000e+04	1.274000000000000000e+03	1.274000000000000000e+04	2.937191119697430075e+00
1.275000000000000000e+04	1.275000000000000000e+03	1.275000000000000000e+04	2.863332913799016222e+00
1.276000000000000000e+04	1.276000000000000000e+03	1.276000000000000000e+04	2.883089799447200896e+00
1.277000000000000000e+04	1.277000000000000000e+03	1.277000000000000000e+04	2.888982685458158173e+00
1.278000000000000000e+04	1.278000000000000000e+03	1.278000000000000000e+04	2.931300616561804073e+00
1.279000000000000000e+04	1.279000000000000000e+03	1.279000000000000000e+04	2.983406851766734480e+00
1.280000000000000000e+04	1.280000000000000000e+03	1.280000000000000000e+04	2.918031088359095637e+00
1.281000000000000000e+04	1.281000000000000000e+03	1.281000000000000000e+04	2.840743151608231987e+00
1.282000000000000000e+04	1.282000000000000000e+03	1.282000000000000000e+04	2.884857535701410125e+00
1.283000000000000000e+04	1.283000000000000000e+03	1.283000000000000000e+04	2.880888189726568349e+00
1.284000000000000000e+04	1.284000000000000000e+03	1.284000000000000000e+04	2.929542428617924354e+00
1.285000000000000000e+04	1.285000000000000000e+03	1.285000000000000000e+04	2.834145056647406236e+00
1.286000000000000000e+04	1.286000000000000000e+03	1.286000000000000000e+04	2.840950638560526098e+00
1.287000000000000000e+04	1.287000000000000000e+03	1.287000000000000000e+04	2.892387293383099856e+00
1.288000000000000000e+04	1.288000000000000000e+03	1.288000000000000000e+04	2.953607250390849703e+00
1.289000000000000000e+04	1.289000000000000000e+03	1.289000000000000000e+04	2.932308928291499139e+00
1.290000000000000000e+04	1.290000000000000000e+03	1.290000000000000000e+04	2.909533457498441944e+00
1.291000000000000000e+04	1.291000000000000000e+03	1.291000000000000000e+04	2.921157469396118422e+00
1.292000000000000000e+04	1.292000000000000000e+03	1.292000000000000000e+04	2.941448129170346260e+00
1.293000000000000000e+04	1.293000000000000000e+03	1.293000000000000000e+04	2.839744799768700645e+00
1.294000000000000000e+04	1.294000000000000000e+03	1.294000000000000000e+04	2.761332130327297296e+00
1.295000000000000000e+04	1.295000000000000000e+03	1.295000000000000000e+04	2.807342958501761743e+00
1.296000000000000000e+04	1.296000000000000000e+03	1.296000000000000000e+04	2.871315270894083227e+00
1.297000000000000000e+04	1.297000000000000000e+03	1.297000000000000000e+04	2.950920873365292962e+00
1.298000000000000000e+04	1.298000000000000000e+03	1.298000000000000000e+04	2.940967219697972368e+00
1.299000000000000000e+04	1.299000000000000000e+03	1.299000000000000000e+04	2.930925703200502497e+00
1.300000000000000000e+04	1.300000000000000000e+03	1.300000000000000000e+04	2.893825241816186278e+00
1.301000000000000000e+04	1.301000000000000000e+03	1.301000000000000000e+04	2.962539539328033822e+00
1.302000000000000000e+04	1.302000000000000000e+03	1.302000000000000000e+04	2.949499298199518726e+00
1.303000000000000000e+04	1.303000000000000000e+03	1.303000000000000000e+04	2.877683235672734430e+00
1.304000000000000000e+04	1.304000000000000000e+03	1.304000000000000000e+04	2.851832120639492985e+00
1.305000000000000000e+04	1.305000000000000000e+03	1.305000000000000000e+04	2.836296899703757646e+00
1.306000000000000000e+04	1.306000000000000000e+03	1.306000000000000000e+04	2.875812819024200273e+00
1.307000000000000000e+04	1.307000000000000000e+03	1.307000000000000000e+04	2.909518376754606450e+00
1.308000000000000000e+04	1.308000000000000000e+03	1.308000000000000000e+04	2.877260908492421887e+00
1.309000000000000000e+04	1.309000000000000000e+03	1.309000000000000000e+04	2.793402446018150798e+00
1.310000000000000000e+04	1.310000000000000000e+03	1.310000000000000000e+04	2.855021230007886324e+00
1.311000000000000000e+04	1.311000000000000000e+03	1.311000000000000000e+04	2.891860191866800101e+00
1.312000000000000000e+04	1.312000000000000000e+03	1.312000000000000000e+04	2.896272403511822802e+00
1.313000000000000000e+04	1.313000000000000000e+03	1.313000000000000000e+04	2.835019898436433206e+00
1.314000000000000000e+04	1.314000000000000000e+03	1.314000000000000000e+04	2.851322245507278641e+00
1.315000000000000000e+04	1.315000000000000000e+03	1.315000000000000000e+04	2.904139356627951418e+00
1.316000000000000000e+04	1.316000000000000000e+03	1.316000000000000000e+04	2.864254526436487147e+00
1.317000000000000000e+04	1.317000000000000000e+03	1.317000000000000000e+04	2.908989293531039078e+00
1.318000000000000000e+04	1.318000000000000000e+03	1.318000000000000000e+04	2.908886531140380427e+00
1.319000000000000000e+04	1.319000000000000000e+03	1.319000000000000000e+04	2.937876113567644332e+00
1.320000000000000000e+04	1.320000000000000000e+03	1.320000000000000000e+04	2.930557003365885205e+00
1.321000000000000000e+04	1.321000000000000000e+03	1.321000000000000000e+04	2.864494787142320309e+00
1.322000000000000000e+04	1.322000000000000000e+03	1.322000000000000000e+04	2.915936157555529373e+00
1.323000000000000000e+04	1.323000000000000000e+03	1.323000000000000000e+04	2.968931787130490552e+00
1.324000000000000000e+04	1.324000000000000000e+03	1.324000000000000000e+04	3.067136593657342925e+00
1.325000000000000000e+04	1.325000000000000000e+03	1.325000000000000000e+04	2.980071702693474656e+00
1.326000000000000000e+04	1.326000000000000000e+03	1.326000000000000000e+04	2.932245390479270242e+00
1.327000000000000000e+04	1.327000000000000000e+03	1.327000000000000000e+04	2.971447215750344650e+00
1.328000000000000000e+04	1.328000000000000000e+03	1.328000000000000000e+04	2.989819891450379963e+00
1.329000000000000000e+04	1.329000000000000000e+03	1.329000000000000000e+04	2.885560606316478705e+00
1.330000000000000000e+04	1.330000000000000000e+03	1.330000000000000000e+04	2.917948473221605887e+00
1.331000000000000000e+04	1.331000000000000000e+03	1.331000000000000000e+04	2.864691054217805455e+00
1.332000000000000000e+04	1.332000000000000000e+03	1.332000000000000000e+04	2.821765137102490328e+00
1.333000000000000000e+04	1.333000000000000000e+03	1.333000000000000000e+04	2.896459415259768910e+00
1.334000000000000000e+04	1.334000000000000000e+03	1.334000000000000000e+04	2.946331291344510550e+00
1.335000000000000000e+04	1.335000000000000000e+03	1.335000000000000000e+04	2.843536428376926217e+00
1.336000000000000000e+04	1.336000000000000000e+03	1.336000000000000000e+04	2.859117956065594601e+00
1.337000000000000000e+04	1.337000000000000000e+03	1.337000000000000000e+04	2.877492004360377997e+00
1.338000000000000000e+04	1.338000000000000000e+03	1.338000000000000000e+04	2.895808270798624129e+00
1.339000000000000000e+04	1.339000000000000000e+03	1.339000000000000000e+04	2.909037840315744639e+00
1.340000000000000000e+04	1.340000000000000000e+03	1.340000000000000000e+04	2.918083405257374086e+00
1.341000000000000000e+04	1.341000000000000000e+03	1.341000000000000000e+04	2.953746329538079252e+00
1.342000000000000000e+04	1.342000000000000000e+03	1.342000000000000000e+04	3.061660035463065199e+00
1.343000000000000000e+04	1.343000000000000000e+03	1.343000000000000000e+04	2.961383816896270282e+00
1.344000000000000000e+04	1.344000000000000000e+03	1.344000000000000000e+04	2.900669555005218392e+00
1.345000000000000000e+04	1.345000000000000000e+03	1.345000000000000000e+04	2.884181667579298392e+00
1.346000000000000000e+04	1.346000000000000000e+03	1.346000000000000000e+04	2.852735209170737640e+00
1.347000000000000000e+04	1.347000000000000000e+03	1.347000000000000000e+04	2.842299689813587715e+00
1.348000000000000000e+04	1.348000000000000000e+03	1.348000000000000000e+04	2.873572937126369187e+00
1.349000000000000000e+04	1.349000000000000000e+03	1.349000000000000000e+04	2.859477026158485202e+00
1.350000000000000000e+04	1.350000000000000000e+03	1.350000000000000000e+04	2.858007475677750708e+00
1.351000000000000000e+04	1.351000000000000000e+03	1.351000000000000000e+04	2.816548819360169098e+00
1.352000000000000000e+04	1.352000000000000000e+03	1.352000000000000000e+04	2.772357308050515279e+00
1.353000000000000000e+04	1.353000000000000000e+03	1.353000000000000000e+04	2.798717670040934191e+00
1.354000000000000000e+04	1.354000000000000000e+03	1.354000000000000000e+04	2.786880201909757826e+00
1.355000000000000000e+04	1.355000000000000000e+03	1.355000000000000000e+04	2.860272922454282885e+00
1.356000000000000000e+04	1.356000000000000000e+03	1.356000000000000000e+04	2.836735889925853904e+00
1.357000000000000000e+04	1.357000000000000000e+03	1.357000000000000000e+04	2.730003323834138573e+00
1.358000000000000000e+04	1.358000000000000000e+03	1.358000000000000000e+04	2.750335073775093786e+00
1.359000000000000000e+04	1.359000000000000000e+03	1.359000000000000000e+04	2.777775434964213197e+00
1.360000000000000000e+04	1.360000000000000000e+03	1.360000000000000000e+04	2.751799368467411799e+00
1.361000000000000000e+04	1.361000000000000000e+03	1.361000000000000000e+04	2.798115756808055465e+00
1.362000000000000000e+04	1.362000000000000000e+03	1.362000000000000000e+04	2.782400280944576032e+00
1.363000000000000000e+04	1.363000000000000000e+03	1.363000000000000000e+04	2.772908554131953807e+00
1.364000000000000000e+04	1.364000000000000000e+03	1.364000000000000000e+04	2.901948143425542082e+00
1.365000000000000000e+04	1.365000000000000000e+03	1.365000000000000000e+04	2.879893150928873435e+00
1.366000000000000000e+04	1.366000000000000000e+03	1.366000000000000000e+04	2.867761689870460984e+00
1.367000000000000000e+04	1.367000000000000000e+03	1.367000000000000000e+04	2.896113904292719088e+00
1.368000000000000000e+04	1.368000000000000000e+03	1.368000000000000000e+04	2.940163322285763048e+00
1.369000000000000000e+04	1.369000000000000000e+03	1.369000000000000000e+04	2.934086116746823958e+00
1.370000000000000000e+04	1.370000000000000000e+03	1.370000000000000000e+04	2.957206099987497616e+00
1.371000000000000000e+04	1.371000000000000000e+03	1.371000000000000000e+04	2.980365354928621535e+00
1.372000000000000000e+04	1.372000000000000000e+03	1.372000000000000000e+04	2.906939841087615495e+00
1.373000000000000000e+04	1.373000000000000000e+03	1.373000000000000000e+04	2.901127894987100664e+00
1.374000000000000000e+04	1.374000000000000000e+03	1.374000000000000000e+04	2.888020313851071830e+00
1.375000000000000000e+04	1.375000000000000000e+03	1.375000000000000000e+04	2.858856736600173143e+00
1.376000000000000000e+04	1.376000000000000000e+03	1.376000000000000000e+04	2.874225109467392070e+00
1.377000000000000000e+04	1.377000000000000000e+03	1.377000000000000000e+04	2.915629600462256832e+00
1.378000000000000000e+04	1.378000000000000000e+03	1.378000000000000000e+04	2.863287101146353653e+00
1.379000000000000000e+04	1.379000000000000000e+03	1.379000000000000000e+04	2.898413296517115878e+00
1.380000000000000000e+04	1.380000000000000000e+03	1.380000000000000000e+04	2.828763313484494724e+00
1.381000000000000000e+04	1.381000000000000000e+03	1.381000000000000000e+04	2.951041049290449525e+00
1.382000000000000000e+04	1.382000000000000000e+03	1.382000000000000000e+04	2.948930056052072590e+00
1.383000000000000000e+04	1.383000000000000000e+03	1.383000000000000000e+04	2.978117371852364137e+00
1.384000000000000000e+04	1.384000000000000000e+03	1.384000000000000000e+04	2.972212636466611269e+00
1.385000000000000000e+04	1.385000000000000000e+03	1.385000000000000000e+04	3.000603646245243894e+00
1.386000000000000000e+04	1.386000000000000000e+03	1.386000000000000000e+04	2.984177310098198088e+00
1.387000000000000000e+04	1.387000000000000000e+03	1.387000000000000000e+04	2.953507255820517763e+00
1.388000000000000000e+04	1.388000000000000000e+03	1.388000000000000000e+04	3.024672328043101377e+00
1.389000000000000000e+04	1.389000000000000000e+03	1.389000000000000000e+04	2.954826932923300564e+00
1.390000000000000000e+04	1.390000000000000000e+03	1.390000000000000000e+04	2.979784009453365634e+00
1.391000000000000000e+04	1.391000000000000000e+03	1.391000000000000000e+04	2.939098299436211370e+00
1.392000000000000000e+04	1.392000000000000000e+03	1.392000000000000000e+04	2.918480790292514282e+00
1.393000000000000000e+04	1.393000000000000000e+03	1.393000000000000000e+04	2.906182489146328152e+00
1.394000000000000000e+04	1.394000000000000000e+03	1.394000000000000000e+04	2.910251956094910053e+00
1.395000000000000000e+04	1.395000000000000000e+03	1.395000000000000000e+04	2.983096229041804381e+00
1.396000000000000000e+04	1.396000000000000000e+03	1.396000000000000000e+04	2.963275321091548786e+00
1.397000000000000000e+04	1.397000000000000000e+03	1.397000000000000000e+04	2.828478184996202405e+00
1.398000000000000000e+04	1.398000000000000000e+03	1.398000000000000000e+04	2.777915894243172534e+00
1.399000000000000000e+04	1.399000000000000000e+03	1.399000000000000000e+04	2.841586093903023524e+00
1.400000000000000000e+04	1.400000000000000000e+03	1.400000000000000000e+04	2.899024954402153575e+00
1.401000000000000000e+04	1.401000000000000000e+03	1.401000000000000000e+04	2.824557667901206326e+00
1.402000000000000000e+04	1.402000000000000000e+03	1.402000000000000000e+04	2.812180249093680029e+00
1.403000000000000000e+04	1.403000000000000000e+03	1.403000000000000000e+04	2.860313908727225574e+00
1.404000000000000000e+04	1.404000000000000000e+03	1.404000000000000000e+04	2.963241424056420659e+00
1.405000000000000000e+04	1.405000000000000000e+03	1.405000000000000000e+04	2.970999900083692857e+00
1.406000000000000000e+04	1.406000000000000000e+03	1.406000000000000000e+04	2.981474668785082383e+00
1.407000000000000000e+04	1.407000000000000000e+03	1.407000000000000000e+04	2.957729299287199520e+00
1.408000000000000000e+04	1.408000000000000000e+03	1.408000000000000000e+04	2.923944323559839464e+00
1.409000000000000000e+04	1.409000000000000000e+03	1.409000000000000000e+04	2.964382293787294120e+00
1.410000000000000000e+04	1.410000000000000000e+03	1.410000000000000000e+04	2.976608164787159616e+00
1.411000000000000000e+04	1.411000000000000000e+03	1.411000000000000000e+04	2.942020939128351831e+00
1.412000000000000000e+04	1.412000000000000000e+03	1.412000000000000000e+04	2.902929312119543859e+00
1.413000000000000000e+04	1.413000000000000000e+03	1.413000000000000000e+04	2.928054101959356448e+00
1.414000000000000000e+04	1.414000000000000000e+03	1.414000000000000000e+04	2.919117076402636179e+00
1.415000000000000000e+04	1.415000000000000000e+03	1.415000000000000000e+04	2.901246790334540471e+00
1.416000000000000000e+04	1.416000000000000000e+03	1.416000000000000000e+04	2.886709843475968373e+00
1.417000000000000000e+04	1.417000000000000000e+03	1.417000000000000000e+04	2.867320674158224225e+00
1.418000000000000000e+04	1.418000000000000000e+03	1.418000000000000000e+04	2.826220846055933045e+00
1.419000000000000000e+04	1.419000000000000000e+03	1.419000000000000000e+04	2.820046202674594493e+00
1.420000000000000000e+04	1.420000000000000000e+03	1.420000000000000000e+04	2.893157167544508024e+00
1.421000000000000000e+04	1.421000000000000000e+03	1.421000000000000000e+04	2.913427657511796109e+00
1.422000000000000000e+04	1.422000000000000000e+03	1.422000000000000000e+04	2.917382224249869704e+00
1.423000000000000000e+04	1.423000000000000000e+03	1.423000000000000000e+04	2.967778677475555682e+00
1.424000000000000000e+04	1.424000000000000000e+03	1.424000000000000000e+04	2.954338046814899865e+00
1.425000000000000000e+04	1.425000000000000000e+03	1.425000000000000000e+04	2.839058955700607623e+00
1.426000000000000000e+04	1.426000000000000000e+03	1.426000000000000000e+04	2.880657533967317718e+00
1.427000000000000000e+04	1.427000000000000000e+03	1.427000000000000000e+04	2.925246772031674602e+00
1.428000000000000000e+04	1.428000000000000000e+03	1.428000000000000000e+04	2.856297910922532157e+00
1.429000000000000000e+04	1.429000000000000000e+03	1.429000000000000000e+04	2.907053387256505417e+00
1.430000000000000000e+04	1.430000000000000000e+03	1.430000000000000000e+04	2.908238217841833340e+00
1.431000000000000000e+04	1.431000000000000000e+03	1.431000000000000000e+04	2.964186822423737322e+00
1.432000000000000000e+04	1.432000000000000000e+03	1.432000000000000000e+04	3.008787115776239141e+00
1.433000000000000000e+04	1.433000000000000000e+03	1.433000000000000000e+04	3.008659734119685680e+00
1.434000000000000000e+04	1.434000000000000000e+03	1.434000000000000000e+04	3.054791429517302870e+00
1.435000000000000000e+04	1.435000000000000000e+03	1.435000000000000000e+04	3.022036596749534620e+00
1.436000000000000000e+04	1.436000000000000000e+03	1.436000000000000000e+04	2.991934101747956820e+00
1.437000000000000000e+04	1.437000000000000000e+03	1.437000000000000000e+04	2.980092976688698769e+00
1.438000000000000000e+04	1.438000000000000000e+03	1.438000000000000000e+04	2.941928255246552215e+00
1.439000000000000000e+04	1.439000000000000000e+03	1.439000000000000000e+04	2.971767106977861506e+00
1.440000000000000000e+04	1.440000000000000000e+03	1.440000000000000000e+04	2.986581627816583762e+00
1.441000000000000000e+04	1.441000000000000000e+03	1.441000000000000000e+04	2.971442784402832160e+00
1.442000000000000000e+04	1.442000000000000000e+03	1.442000000000000000e+04	3.021418073904363233e+00
1.443000000000000000e+04	1.443000000000000000e+03	1.443000000000000000e+04	3.021393882851842960e+00
1.444000000000000000e+04	1.444000000000000000e+03	1.444000000000000000e+04	3.049500502068108965e+00
1.445000000000000000e+04	1.445000000000000000e+03	1.445000000000000000e+04	3.126662408097886203e+00
1.446000000000000000e+04	1.446000000000000000e+03	1.446000000000000000e+04	2.989238449182617163e+00
1.447000000000000000e+04	1.447000000000000000e+03	1.447000000000000000e+04	2.942160306418355464e+00
1.448000000000000000e+04	1.448000000000000000e+03	1.448000000000000000e+04	2.971645120755018077e+00
1.449000000000000000e+04	1.449000000000000000e+03	1.449000000000000000e+04	2.989827968199354480e+00
1.450000000000000000e+04	1.450000000000000000e+03	1.450000000000000000e+04	2.987217710439144192e+00
1.451000000000000000e+04	1.451000000000000000e+03	1.451000000000000000e+04	2.994412424560850550e+00
1.452000000000000000e+04	1.452000000000000000e+03	1.452000000000000000e+04	2.950069026019936480e+00
1.453000000000000000e+04	1.453000000000000000e+03	1.453000000000000000e+04	2.921953423773020919e+00
1.454000000000000000e+04	1.454000000000000000e+03	1.454000000000000000e+04	2.971140214773234867e+00
1.455000000000000000e+04	1.455000000000000000e+03	1.455000000000000000e+04	2.868486434707253174e+00
1.456000000000000000e+04	1.456000000000000000e+03	1.456000000000000000e+04	2.903350659299236192e+00
1.457000000000000000e+04	1.457000000000000000e+03	1.457000000000000000e+04	2.967291685286337355e+00
1.458000000000000000e+04	1.458000000000000000e+03	1.458000000000000000e+04	3.088206709684805595e+00
1.459000000000000000e+04	1.459000000000000000e+03	1.459000000000000000e+04	3.053046926488502955e+00
1.460000000000000000e+04	1.460000000000000000e+03	1.460000000000000000e+04	2.931330978119762953e+00
1.461000000000000000e+04	1.461000000000000000e+03	1.461000000000000000e+04	2.960057602390921971e+00
1.462000000000000000e+04	1.462000000000000000e+03	1.462000000000000000e+04	3.102720070057761959e+00
1.463000000000000000e+04	1.463000000000000000e+03	1.463000000000000000e+04	3.101011092951445836e+00
1.464000000000000000e+04	1.464000000000000000e+03	1.464000000000000000e+04	3.141590551929321684e+00
1.465000000000000000e+04	1.465000000000000000e+03	1.465000000000000000e+04	3.137206257744368454e+00
1.466000000000000000e+04	1.466000000000000000e+03	1.466000000000000000e+04	3.166129558027721558e+00
1.467000000000000000e+04	1.467000000000000000e+03	1.467000000000000000e+04	3.156699666877377908e+00
1.468000000000000000e+04	1.468000000000000000e+03	1.468000000000000000e+04	3.096660305282035619e+00
1.469000000000000000e+04	1.469000000000000000e+03	1.469000000000000000e+04	3.157221093269402257e+00
1.470000000000000000e+04	1.470000000000000000e+03	1.470000000000000000e+04	3.189071936794077189e+00
1.471000000000000000e+04	1.471000000000000000e+03	1.471000000000000000e+04	3.171482035218911921e+00
1.472000000000000000e+04	1.472000000000000000e+03	1.472000000000000000e+04	3.113730627663975792e+00
1.473000000000000000e+04	1.473000000000000000e+03	1.473000000000000000e+04	3.093856385090194561e+00
1.474000000000000000e+04	1.474000000000000000e+03	1.474000000000000000e+04	3.088980505863310633e+00
1.475000000000000000e+04	1.475000000000000000e+03	1.475000000000000000e+04	3.046019137462049109e+00
1.476000000000000000e+04	1.476000000000000000e+03	1.476000000000000000e+04	3.128843454223234843e+00
1.477000000000000000e+04	1.477000000000000000e+03	1.477000000000000000e+04	3.248119391612231954e+00
1.478000000000000000e+04	1.478000000000000000e+03	1.478000000000000000e+04	3.135818421813814094e+00
1.479000000000000000e+04	1.479000000000000000e+03	1.479000000000000000e+04	3.144627637308846424e+00
1.480000000000000000e+04	1.480000000000000000e+03	1.480000000000000000e+04	3.157200962161637925e+00
1.481000000000000000e+04	1.481000000000000000e+03	1.481000000000000000e+04	3.157603147734688420e+00
1.482000000000000000e+04	1.482000000000000000e+03	1.482000000000000000e+04	3.189060298288558748e+00
1.483000000000000000e+04	1.483000000000000000e+03	1.483000000000000000e+04	3.083493075266692252e+00
1.484000000000000000e+04	1.484000000000000000e+03	1.484000000000000000e+04	3.146723308008393172e+00
1.485000000000000000e+04	1.485000000000000000e+03	1.485000000000000000e+04	3.061621758835766371e+00
1.486000000000000000e+04	1.486000000000000000e+03	1.486000000000000000e+04	2.994719793064321678e+00
1.487000000000000000e+04	1.487000000000000000e+03	1.487000000000000000e+04	3.006935588518877100e+00
1.488000000000000000e+04	1.488000000000000000e+03	1.488000000000000000e+04	2.988264907684446747e+00
1.489000000000000000e+04	1.489000000000000000e+03	1.489000000000000000e+04	3.007237367301692998e+00
1.490000000000000000e+04	1.490000000000000000e+03	1.490000000000000000e+04	2.996189783026041553e+00
1.491000000000000000e+04	1.491000000000000000e+03	1.491000000000000000e+04	3.081132002272199077e+00
1.492000000000000000e+04	1.492000000000000000e+03	1.492000000000000000e+04	3.029815534970244695e+00
1.493000000000000000e+04	1.493000000000000000e+03	1.493000000000000000e+04	2.996059547730084205e+00
1.494000000000000000e+04	1.494000000000000000e+03	1.494000000000000000e+04	3.034365295911519489e+00
1.495000000000000000e+04	1.495000000000000000e+03	1.495000000000000000e+04	3.002689564873703087e+00
1.496000000000000000e+04	1.496000000000000000e+03	1.496000000000000000e+04	3.071736195291376426e+00
1.497000000000000000e+04	1.497000000000000000e+03	1.497000000000000000e+04	3.056981013255661406e+00
1.498000000000000000e+04	1.498000000000000000e+03	1.498000000000000000e+04	3.082116838754252797e+00
1.499000000000000000e+04	1.499000000000000000e+03	1.499000000000000000e+04	3.031191221067900621e+00
1.500000000000000000e+04	1.500000000000000000e+03	1.500000000000000000e+04	3.046197365054834183e+00
1.501000000000000000e+04	1.501000000000000000e+03	1.501000000000000000e+04	3.062534364016534116e+00
1.502000000000000000e+04	1.502000000000000000e+03	1.502000000000000000e+04	3.103599434109152178e+00
1.503000000000000000e+04	1.503000000000000000e+03	1.503000000000000000e+04	3.064320111493674670e+00
1.504000000000000000e+04	1.504000000000000000e+03	1.504000000000000000e+04	3.028952425589731323e+00
1.505000000000000000e+04	1.505000000000000000e+03	1.505000000000000000e+04	3.067545707192530280e+00
1.506000000000000000e+04	1.506000000000000000e+03	1.506000000000000000e+04	3.003208777312585287e+00
1.507000000000000000e+04	1.507000000000000000e+03	1.507000000000000000e+04	3.075821516720539606e+00
1.508000000000000000e+04	1.508000000000000000e+03	1.508000000000000000e+04	3.076698014151960869e+00
1.509000000000000000e+04	1.509000000000000000e+03	1.509000000000000000e+04	3.011517908426981194e+00
1.510000000000000000e+04	1.510000000000000000e+03	1.510000000000000000e+04	2.952673874681418287e+00
1.511000000000000000e+04	1.511000000000000000e+03	1.511000000000000000e+04	3.023386470285949645e+00
1.512000000000000000e+04	1.512000000000000000e+03	1.512000000000000000e+04	2.977653393799923887e+00
1.513000000000000000e+04	1.513000000000000000e+03	1.513000000000000000e+04	3.036265910488128217e+00
1.514000000000000000e+04	1.514000000000000000e+03	1.514000000000000000e+04	3.005258956528726877e+00
1.515000000000000000e+04	1.515000000000000000e+03	1.515000000000000000e+04	2.912223108784987247e+00
1.516000000000000000e+04	1.516000000000000000e+03	1.516000000000000000e+04	2.867094257699857263e+00
1.517000000000000000e+04	1.517000000000000000e+03	1.517000000000000000e+04	2.825528290423622302e+00
1.518000000000000000e+04	1.518000000000000000e+03	1.518000000000000000e+04	2.829567483151338880e+00
1.519000000000000000e+04	1.519000000000000000e+03	1.519000000000000000e+04	2.926116187103957156e+00
1.520000000000000000e+04	1.520000000000000000e+03	1.520000000000000000e+04	2.896014758761511487e+00
1.521000000000000000e+04	1.521000000000000000e+03	1.521000000000000000e+04	2.876635821199740484e+00
1.522000000000000000e+04	1.522000000000000000e+03	1.522000000000000000e+04	2.921101305778300183e+00
1.523000000000000000e+04	1.523000000000000000e+03	1.523000000000000000e+04	2.897810253669433234e+00
1.524000000000000000e+04	1.524000000000000000e+03	1.524000000000000000e+04	2.962575439578215786e+00
1.525000000000000000e+04	1.525000000000000000e+03	1.525000000000000000e+04	3.066479764587942025e+00
1.526000000000000000e+04	1.526000000000000000e+03	1.526000000000000000e+04	3.052666436734121636e+00
1.527000000000000000e+04	1.527000000000000000e+03	1.527000000000000000e+04	2.990062396246147003e+00
1.528000000000000000e+04	1.528000000000000000e+03	1.528000000000000000e+04	2.996295955018251522e+00
1.529000000000000000e+04	1.529000000000000000e+03	1.529000000000000000e+04	2.952425852077308566e+00
1.530000000000000000e+04	1.530000000000000000e+03	1.530000000000000000e+04	2.923115524150740718e+00
1.531000000000000000e+04	1.531000000000000000e+03	1.531000000000000000e+04	3.043598526547914407e+00
1.532000000000000000e+04	1.532000000000000000e+03	1.532000000000000000e+04	2.985439292587437787e+00
1.533000000000000000e+04	1.533000000000000000e+03	1.533000000000000000e+04	2.977787868388714898e+00
1.534000000000000000e+04	1.534000000000000000e+03	1.534000000000000000e+04	2.922384054182899149e+00
1.535000000000000000e+04	1.535000000000000000e+03	1.535000000000000000e+04	2.962998393253820861e+00
1.536000000000000000e+04	1.536000000000000000e+03	1.536000000000000000e+04	2.919849890242657064e+00
1.537000000000000000e+04	1.537000000000000000e+03	1.537000000000000000e+04	2.876463003600379764e+00
1.538000000000000000e+04	1.538000000000000000e+03	1.538000000000000000e+04	2.923487591985028278e+00
1.539000000000000000e+04	1.539000000000000000e+03	1.539000000000000000e+04	2.917511617898394416e+00
1.540000000000000000e+04	1.540000000000000000e+03	1.540000000000000000e+04	2.956416560696648599e+00
1.541000000000000000e+04	1.541000000000000000e+03	1.541000000000000000e+04	3.007237780237687286e+00
1.542000000000000000e+04	1.542000000000000000e+03	1.542000000000000000e+04	3.013179885705909111e+00
1.543000000000000000e+04	1.543000000000000000e+03	1.543000000000000000e+04	3.015637900860753895e+00
1.544000000000000000e+04	1.544000000000000000e+03	1.544000000000000000e+04	2.956160639610133867e+00
1.545000000000000000e+04	1.545000000000000000e+03	1.545000000000000000e+04	2.852802678891603438e+00
1.546000000000000000e+04	1.546000000000000000e+03	1.546000000000000000e+04	2.888570586821074926e+00
1.547000000000000000e+04	1.547000000000000000e+03	1.547000000000000000e+04	2.925934218660729336e+00
1.548000000000000000e+04	1.548000000000000000e+03	1.548000000000000000e+04	2.964913237238960164e+00
1.549000000000000000e+04	1.549000000000000000e+03	1.549000000000000000e+04	2.867298230009073023e+00
1.550000000000000000e+04	1.550000000000000000e+03	1.550000000000000000e+04	2.865798776140451309e+00
1.551000000000000000e+04	1.551000000000000000e+03	1.551000000000000000e+04	2.880133753855053325e+00
1.552000000000000000e+04	1.552000000000000000e+03	1.552000000000000000e+04	2.846340522422126096e+00
1.553000000000000000e+04	1.553000000000000000e+03	1.553000000000000000e+04	2.894778783056424221e+00
1.554000000000000000e+04	1.554000000000000000e+03	1.554000000000000000e+04	2.973312153563054228e+00
1.555000000000000000e+04	1.555000000000000000e+03	1.555000000000000000e+04	2.903206303336439476e+00
1.556000000000000000e+04	1.556000000000000000e+03	1.556000000000000000e+04	2.919543507836155349e+00
1.557000000000000000e+04	1.557000000000000000e+03	1.557000000000000000e+04	2.990510723832362938e+00
1.558000000000000000e+04	1.558000000000000000e+03	1.558000000000000000e+04	2.958177101480766957e+00
1.559000000000000000e+04	1.559000000000000000e+03	1.559000000000000000e+04	3.009822560604275665e+00
1.560000000000000000e+04	1.560000000000000000e+03	1.560000000000000000e+04	2.961387568253796232e+00
1.561000000000000000e+04	1.561000000000000000e+03	1.561000000000000000e+04	2.991667273402913718e+00
1.562000000000000000e+04	1.562000000000000000e+03	1.562000000000000000e+04	2.919182377226018144e+00
1.563000000000000000e+04	1.563000000000000000e+03	1.563000000000000000e+04	2.936916485588365155e+00
1.564000000000000000e+04	1.564000000000000000e+03	1.564000000000000000e+04	2.843441092373475421e+00
1.565000000000000000e+04	1.565000000000000000e+03	1.565000000000000000e+04	2.905987138528916436e+00
1.566000000000000000e+04	1.566000000000000000e+03	1.566000000000000000e+04	2.925498725222563046e+00
1.567000000000000000e+04	1.567000000000000000e+03	1.567000000000000000e+04	2.882205089605788029e+00
1.568000000000000000e+04	1.568000000000000000e+03	1.568000000000000000e+04	2.835937932960805874e+00
1.569000000000000000e+04	1.569000000000000000e+03	1.569000000000000000e+04	2.903278760863547969e+00
1.570000000000000000e+04	1.570000000000000000e+03	1.570000000000000000e+04	2.849791246491141461e+00
1.571000000000000000e+04	1.571000000000000000e+03	1.571000000000000000e+04	2.829952254987742055e+00
1.572000000000000000e+04	1.572000000000000000e+03	1.572000000000000000e+04	2.905708348903140337e+00
1.573000000000000000e+04	1.573000000000000000e+03	1.573000000000000000e+04	2.937627275733574628e+00
1.574000000000000000e+04	1.574000000000000000e+03	1.574000000000000000e+04	2.967082761632766630e+00
1.575000000000000000e+04	1.575000000000000000e+03	1.575000000000000000e+04	2.942671884452384479e+00
1.576000000000000000e+04	1.576000000000000000e+03	1.576000000000000000e+04	2.942447160928221006e+00
1.577000000000000000e+04	1.577000000000000000e+03	1.577000000000000000e+04	2.950664606558747405e+00
1.578000000000000000e+04	1.578000000000000000e+03	1.578000000000000000e+04	2.873276730318372607e+00
1.579000000000000000e+04	1.579000000000000000e+03	1.579000000000000000e+04	2.888521315145872403e+00
1.580000000000000000e+04	1.580000000000000000e+03	1.580000000000000000e+04	2.816497261829144172e+00
1.581000000000000000e+04	1.581000000000000000e+03	1.581000000000000000e+04	2.826341112371936859e+00
1.582000000000000000e+04	1.582000000000000000e+03	1.582000000000000000e+04	2.864065855524001947e+00
1.583000000000000000e+04	1.583000000000000000e+03	1.583000000000000000e+04	2.908893006267576187e+00
1.584000000000000000e+04	1.584000000000000000e+03	1.584000000000000000e+04	2.934067746527787790e+00
1.585000000000000000e+04	1.585000000000000000e+03	1.585000000000000000e+04	2.965153145292940273e+00
1.586000000000000000e+04	1.586000000000000000e+03	1.586000000000000000e+04	2.935261069589945482e+00
1.587000000000000000e+04	1.587000000000000000e+03	1.587000000000000000e+04	2.995710677331589800e+00
1.588000000000000000e+04	1.588000000000000000e+03	1.588000000000000000e+04	3.023504804839563853e+00
1.589000000000000000e+04	1.589000000000000000e+03	1.589000000000000000e+04	2.950580967314876624e+00
1.590000000000000000e+04	1.590000000000000000e+03	1.590000000000000000e+04	2.915428102209883576e+00
1.591000000000000000e+04	1.591000000000000000e+03	1.591000000000000000e+04	2.931328855238695574e+00
1.592000000000000000e+04	1.592000000000000000e+03	1.592000000000000000e+04	2.988186602332299824e+00
1.593000000000000000e+04	1.593000000000000000e+03	1.593000000000000000e+04	3.068704435610358328e+00
1.594000000000000000e+04	1.594000000000000000e+03	1.594000000000000000e+04	3.022000460864913585e+00
1.595000000000000000e+04	1.595000000000000000e+03	1.595000000000000000e+04	2.999427060914740206e+00
1.596000000000000000e+04	1.596000000000000000e+03	1.596000000000000000e+04	2.914306017508070834e+00
1.597000000000000000e+04	1.597000000000000000e+03	1.597000000000000000e+04	2.975570708030497169e+00
1.598000000000000000e+04	1.598000000000000000e+03	1.598000000000000000e+04	2.939228287943819407e+00
1.599000000000000000e+04	1.599000000000000000e+03	1.599000000000000000e+04	2.915101474969800766e+00
1.600000000000000000e+04	1.600000000000000000e+03	1.600000000000000000e+04	2.962802906383829704e+00
1.601000000000000000e+04	1.601000000000000000e+03	1.601000000000000000e+04	2.934833752009334162e+00
1.602000000000000000e+04	1.602000000000000000e+03	1.602000000000000000e+04	2.891421262277090065e+00
1.603000000000000000e+04	1.603000000000000000e+03	1.603000000000000000e+04	3.009480168712026060e+00
1.604000000000000000e+04	1.604000000000000000e+03	1.604000000000000000e+04	2.963140372552983237e+00
1.605000000000000000e+04	1.605000000000000000e+03	1.605000000000000000e+04	2.972586018280113596e+00
1.606000000000000000e+04	1.606000000000000000e+03	1.606000000000000000e+04	2.961260461534686250e+00
1.607000000000000000e+04	1.607000000000000000e+03	1.607000000000000000e+04	2.910689722449752548e+00
1.608000000000000000e+04	1.608000000000000000e+03	1.608000000000000000e+04	2.908334958743187038e+00
1.609000000000000000e+04	1.609000000000000000e+03	1.609000000000000000e+04	2.902886924115911871e+00
1.610000000000000000e+04	1.610000000000000000e+03	1.610000000000000000e+04	2.816793803248066830e+00
1.611000000000000000e+04	1.611000000000000000e+03	1.611000000000000000e+04	2.811322287737445969e+00
1.612000000000000000e+04	1.612000000000000000e+03	1.612000000000000000e+04	2.919340702910483198e+00
1.613000000000000000e+04	1.613000000000000000e+03	1.613000000000000000e+04	2.862558726851750723e+00
1.614000000000000000e+04	1.614000000000000000e+03	1.614000000000000000e+04	2.921363089019219039e+00
1.615000000000000000e+04	1.615000000000000000e+03	1.615000000000000000e+04	2.909907166058316896e+00
1.616000000000000000e+04	1.616000000000000000e+03	1.616000000000000000e+04	2.880427264901127327e+00
1.617000000000000000e+04	1.617000000000000000e+03	1.617000000000000000e+04	2.923304029202303145e+00
1.618000000000000000e+04	1.618000000000000000e+03	1.618000000000000000e+04	2.855105667218871712e+00
1.619000000000000000e+04	1.619000000000000000e+03	1.619000000000000000e+04	2.877850556651534220e+00
1.620000000000000000e+04	1.620000000000000000e+03	1.620000000000000000e+04	2.821140875265736092e+00
1.621000000000000000e+04	1.621000000000000000e+03	1.621000000000000000e+04	2.861217276495652495e+00
1.622000000000000000e+04	1.622000000000000000e+03	1.622000000000000000e+04	2.876040949669996571e+00
1.623000000000000000e+04	1.623000000000000000e+03	1.623000000000000000e+04	2.875092287833034277e+00
1.624000000000000000e+04	1.624000000000000000e+03	1.624000000000000000e+04	2.964019635371160089e+00
1.625000000000000000e+04	1.625000000000000000e+03	1.625000000000000000e+04	2.927715807955455940e+00
1.626000000000000000e+04	1.626000000000000000e+03	1.626000000000000000e+04	2.920664535256603855e+00
1.627000000000000000e+04	1.627000000000000000e+03	1.627000000000000000e+04	2.987026864374246582e+00
1.628000000000000000e+04	1.628000000000000000e+03	1.628000000000000000e+04	2.986556985396890518e+00
1.629000000000000000e+04	1.629000000000000000e+03	1.629000000000000000e+04	2.964697521711732175e+00
1.630000000000000000e+04	1.630000000000000000e+03	1.630000000000000000e+04	2.965390221230997714e+00
1.631000000000000000e+04	1.631000000000000000e+03	1.631000000000000000e+04	2.985661847662292701e+00
1.632000000000000000e+04	1.632000000000000000e+03	1.632000000000000000e+04	2.946863198582291510e+00
1.633000000000000000e+04	1.633000000000000000e+03	1.633000000000000000e+04	2.968094645786052421e+00
1.634000000000000000e+04	1.634000000000000000e+03	1.634000000000000000e+04	2.923229335709240484e+00
1.635000000000000000e+04	1.635000000000000000e+03	1.635000000000000000e+04	2.946321401652762795e+00
1.636000000000000000e+04	1.636000000000000000e+03	1.636000000000000000e+04	2.978571747986041185e+00
1.637000000000000000e+04	1.637000000000000000e+03	1.637000000000000000e+04	3.015769071699890169e+00
1.638000000000000000e+04	1.638000000000000000e+03	1.638000000000000000e+04	3.062384306453786120e+00
1.639000000000000000e+04	1.639000000000000000e+03	1.639000000000000000e+04	2.977497526403357408e+00
1.640000000000000000e+04	1.640000000000000000e+03	1.640000000000000000e+04	2.984169369487457590e+00
1.641000000000000000e+04	1.641000000000000000e+03	1.641000000000000000e+04	3.018894094642075032e+00
1.642000000000000000e+04	1.642000000000000000e+03	1.642000000000000000e+04	3.043530456856287536e+00
1.643000000000000000e+04	1.643000000000000000e+03	1.643000000000000000e+04	3.025430570890986104e+00
1.644000000000000000e+04	1.644000000000000000e+03	1.644000000000000000e+04	3.014907949528468745e+00
1.645000000000000000e+04	1.645000000000000000e+03	1.645000000000000000e+04	3.059327013862095157e+00
1.646000000000000000e+04	1.646000000000000000e+03	1.646000000000000000e+04	3.040043518215325147e+00
1.647000000000000000e+04	1.647000000000000000e+03	1.647000000000000000e+04	2.975636964965057363e+00
1.648000000000000000e+04	1.648000000000000000e+03	1.648000000000000000e+04	3.015473663519500747e+00
1.649000000000000000e+04	1.649000000000000000e+03	1.649000000000000000e+04	2.894812061221442079e+00
1.650000000000000000e+04	1.650000000000000000e+03	1.650000000000000000e+04	2.993026191109890988e+00
1.651000000000000000e+04	1.651000000000000000e+03	1.651000000000000000e+04	3.012720200622645006e+00
1.652000000000000000e+04	1.652000000000000000e+03	1.652000000000000000e+04	3.066853530078212486e+00
1.653000000000000000e+04	1.653000000000000000e+03	1.653000000000000000e+04	3.071434849557027835e+00
1.654000000000000000e+04	1.654000000000000000e+03	1.654000000000000000e+04	3.111963549633373294e+00
1.655000000000000000e+04	1.655000000000000000e+03	1.655000000000000000e+04	3.126406532155021623e+00
1.656000000000000000e+04	1.656000000000000000e+03	1.656000000000000000e+04	3.118669865841887656e+00
1.657000000000000000e+04	1.657000000000000000e+03	1.657000000000000000e+04	3.132191345475199729e+00
1.658000000000000000e+04	1.658000000000000000e+03	1.658000000000000000e+04	3.136966675049115860e+00
1.659000000000000000e+04	1.659000000000000000e+03	1.659000000000000000e+04	3.078604899656684601e+00
1.660000000000000000e+04	1.660000000000000000e+03	1.660000000000000000e+04	3.040583376310257435e+00
1.661000000000000000e+04	1.661000000000000000e+03	1.661000000000000000e+04	3.037263512849436076e+00
1.662000000000000000e+04	1.662000000000000000e+03	1.662000000000000000e+04	3.054939726282801082e+00
1.663000000000000000e+04	1.663000000000000000e+03	1.663000000000000000e+04	3.018817272344664016e+00
1.664000000000000000e+04	1.664000000000000000e+03	1.664000000000000000e+04	2.959227209367678135e+00
1.665000000000000000e+04	1.665000000000000000e+03	1.665000000000000000e+04	2.981941248892082896e+00
1.666000000000000000e+04	1.666000000000000000e+03	1.666000000000000000e+04	3.027592895365751602e+00
1.667000000000000000e+04	1.667000000000000000e+03	1.667000000000000000e+04	2.976458268844640820e+00
1.668000000000000000e+04	1.668000000000000000e+03	1.668000000000000000e+04	3.014022156578950007e+00
1.669000000000000000e+04	1.669000000000000000e+03	1.669000000000000000e+04	2.954909730559930559e+00
1.670000000000000000e+04	1.670000000000000000e+03	1.670000000000000000e+04	3.005512326661902378e+00
1.671000000000000000e+04	1.671000000000000000e+03	1.671000000000000000e+04	3.073682851108084257e+00
1.672000000000000000e+04	1.672000000000000000e+03	1.672000000000000000e+04	3.099327118290613026e+00
1.673000000000000000e+04	1.673000000000000000e+03	1.673000000000000000e+04	3.149710591570271223e+00
1.674000000000000000e+04	1.674000000000000000e+03	1.674000000000000000e+04	3.059206771872730268e+00
1.675000000000000000e+04	1.675000000000000000e+03	1.675000000000000000e+04	3.083844155780897545e+00
1.676000000000000000e+04	1.676000000000000000e+03	1.676000000000000000e+04	3.070509194136429976e+00
1.677000000000000000e+04	1.677000000000000000e+03	1.677000000000000000e+04	3.017465484252693564e+00
1.678000000000000000e+04	1.678000000000000000e+03	1.678000000000000000e+04	3.036281814096164489e+00
1.679000000000000000e+04	1.679000000000000000e+03	1.679000000000000000e+04	3.027006628730295468e+00
1.680000000000000000e+04	1.680000000000000000e+03	1.680000000000000000e+04	3.004353693179522278e+00
1.681000000000000000e+04	1.681000000000000000e+03	1.681000000000000000e+04	3.016184752697444349e+00
1.682000000000000000e+04	1.682000000000000000e+03	1.682000000000000000e+04	2.992382641166209556e+00
1.683000000000000000e+04	1.683000000000000000e+03	1.683000000000000000e+04	3.010372022966908201e+00
1.684000000000000000e+04	1.684000000000000000e+03	1.684000000000000000e+04	2.983610973896201557e+00
1.685000000000000000e+04	1.685000000000000000e+03	1.685000000000000000e+04	2.930748781831455929e+00
1.686000000000000000e+04	1.686000000000000000e+03	1.686000000000000000e+04	2.857849765986692159e+00
1.687000000000000000e+04	1.687000000000000000e+03	1.687000000000000000e+04	2.905683806356873067e+00
1.688000000000000000e+04	1.688000000000000000e+03	1.688000000000000000e+04	2.883629485949767091e+00
1.689000000000000000e+04	1.689000000000000000e+03	1.689000000000000000e+04	2.898661658125289531e+00
1.690000000000000000e+04	1.690000000000000000e+03	1.690000000000000000e+04	2.907382338913844677e+00
1.691000000000000000e+04	1.691000000000000000e+03	1.691000000000000000e+04	2.936405421908936386e+00
1.692000000000000000e+04	1.692000000000000000e+03	1.692000000000000000e+04	2.931769139852168582e+00
1.693000000000000000e+04	1.693000000000000000e+03	1.693000000000000000e+04	2.957223124541636938e+00
1.694000000000000000e+04	1.694000000000000000e+03	1.694000000000000000e+04	2.987144171666284098e+00
1.695000000000000000e+04	1.695000000000000000e+03	1.695000000000000000e+04	3.108587200833993425e+00
1.696000000000000000e+04	1.696000000000000000e+03	1.696000000000000000e+04	3.064798444679668776e+00
1.697000000000000000e+04	1.697000000000000000e+03	1.697000000000000000e+04	3.062168830367074879e+00
1.698000000000000000e+04	1.698000000000000000e+03	1.698000000000000000e+04	3.105480056002969835e+00
1.699000000000000000e+04	1.699000000000000000e+03	1.699000000000000000e+04	3.131486736103580526e+00
1.700000000000000000e+04	1.700000000000000000e+03	1.700000000000000000e+04	2.950488180686058115e+00
1.701000000000000000e+04	1.701000000000000000e+03	1.701000000000000000e+04	2.886901067662534182e+00
1.702000000000000000e+04	1.702000000000000000e+03	1.702000000000000000e+04	2.941692737548615710e+00
1.703000000000000000e+04	1.703000000000000000e+03	1.703000000000000000e+04	2.968313717619018188e+00
1.704000000000000000e+04	1.704000000000000000e+03	1.704000000000000000e+04	2.963744781242850568e+00
1.705000000000000000e+04	1.705000000000000000e+03	1.705000000000000000e+04	3.049031839935537835e+00
1.706000000000000000e+04	1.706000000000000000e+03	1.706000000000000000e+04	3.013124625218062569e+00
1.707000000000000000e+04	1.707000000000000000e+03	1.707000000000000000e+04	2.958267684987573087e+00
1.708000000000000000e+04	1.708000000000000000e+03	1.708000000000000000e+04	2.926355995205895066e+00
1.709000000000000000e+04	1.709000000000000000e+03	1.709000000000000000e+04	2.989631275638383379e+00
1.710000000000000000e+04	1.710000000000000000e+03	1.710000000000000000e+04	2.940204000401513973e+00
1.711000000000000000e+04	1.711000000000000000e+03	1.711000000000000000e+04	3.014648358984728382e+00
1.712000000000000000e+04	1.712000000000000000e+03	1.712000000000000000e+04	2.964052950329557845e+00
1.713000000000000000e+04	1.713000000000000000e+03	1.713000000000000000e+04	3.013388641360656095e+00
1.714000000000000000e+04	1.714000000000000000e+03	1.714000000000000000e+04	2.964578998805369459e+00
1.715000000000000000e+04	1.715000000000000000e+03	1.715000000000000000e+04	2.924794709742323917e+00
1.716000000000000000e+04	1.716000000000000000e+03	1.716000000000000000e+04	2.908266461116545631e+00
1.717000000000000000e+04	1.717000000000000000e+03	1.717000000000000000e+04	3.019770443025657780e+00
1.718000000000000000e+04	1.718000000000000000e+03	1.718000000000000000e+04	2.907634687965827691e+00
1.719000000000000000e+04	1.719000000000000000e+03	1.719000000000000000e+04	2.848487773870641782e+00
1.720000000000000000e+04	1.720000000000000000e+03	1.720000000000000000e+04	2.852147935183960925e+00
1.721000000000000000e+04	1.721000000000000000e+03	1.721000000000000000e+04	2.895737154236331712e+00
1.722000000000000000e+04	1.722000000000000000e+03	1.722000000000000000e+04	2.844835440620459455e+00
1.723000000000000000e+04	1.723000000000000000e+03	1.723000000000000000e+04	2.922879074529440402e+00
1.724000000000000000e+04	1.724000000000000000e+03	1.724000000000000000e+04	2.798500349064472204e+00
1.725000000000000000e+04	1.725000000000000000e+03	1.725000000000000000e+04	2.789912785564073960e+00
1.726000000000000000e+04	1.726000000000000000e+03	1.726000000000000000e+04	2.848296522344534676e+00
1.727000000000000000e+04	1.727000000000000000e+03	1.727000000000000000e+04	2.771799247168960090e+00
1.728000000000000000e+04	1.728000000000000000e+03	1.728000000000000000e+04	2.766654909395171558e+00
1.729000000000000000e+04	1.729000000000000000e+03	1.729000000000000000e+04	2.805828794233115708e+00
1.730000000000000000e+04	1.730000000000000000e+03	1.730000000000000000e+04	2.744847501989426064e+00
1.731000000000000000e+04	1.731000000000000000e+03	1.731000000000000000e+04	2.757716576992472746e+00
1.732000000000000000e+04	1.732000000000000000e+03	1.732000000000000000e+04	2.770869206737927914e+00
1.733000000000000000e+04	1.733000000000000000e+03	1.733000000000000000e+04	2.756329473004908603e+00
1.734000000000000000e+04	1.734000000000000000e+03	1.734000000000000000e+04	2.766385080175564060e+00
1.735000000000000000e+04	1.735000000000000000e+03	1.735000000000000000e+04	2.789561050981395951e+00
1.736000000000000000e+04	1.736000000000000000e+03	1.736000000000000000e+04	2.894593931267556375e+00
1.737000000000000000e+04	1.737000000000000000e+03	1.737000000000000000e+04	2.841201786744331326e+00
1.738000000000000000e+04	1.738000000000000000e+03	1.738000000000000000e+04	2.817680520697059432e+00
1.739000000000000000e+04	1.739000000000000000e+03	1.739000000000000000e+04	2.876535600070664334e+00
1.740000000000000000e+04	1.740000000000000000e+03	1.740000000000000000e+04	2.846107610497321971e+00
1.741000000000000000e+04	1.741000000000000000e+03	1.741000000000000000e+04	2.893138596182724953e+00
1.742000000000000000e+04	1.742000000000000000e+03	1.742000000000000000e+04	2.995888898633617181e+00
1.743000000000000000e+04	1.743000000000000000e+03	1.743000000000000000e+04	2.908855831613983423e+00
1.744000000000000000e+04	1.744000000000000000e+03	1.744000000000000000e+04	2.905590690083775129e+00
1.745000000000000000e+04	1.745000000000000000e+03	1.745000000000000000e+04	2.957376728924783649e+00
1.746000000000000000e+04	1.746000000000000000e+03	1.746000000000000000e+04	3.044814881148635521e+00
1.747000000000000000e+04	1.747000000000000000e+03	1.747000000000000000e+04	2.987050792301485735e+00
1.748000000000000000e+04	1.748000000000000000e+03	1.748000000000000000e+04	3.002922375243119557e+00
1.749000000000000000e+04	1.749000000000000000e+03	1.749000000000000000e+04	2.986111951483702232e+00
1.750000000000000000e+04	1.750000000000000000e+03	1.750000000000000000e+04	3.048778815638453654e+00
1.751000000000000000e+04	1.751000000000000000e+03	1.751000000000000000e+04	3.064003806846463451e+00
1.752000000000000000e+04	1.752000000000000000e+03	1.752000000000000000e+04	3.009074014190867619e+00
1.753000000000000000e+04	1.753000000000000000e+03	1.753000000000000000e+04	2.943675937323166458e+00
1.754000000000000000e+04	1.754000000000000000e+03	1.754000000000000000e+04	3.006540509274968187e+00
1.755000000000000000e+04	1.755000000000000000e+03	1.755000000000000000e+04	2.996077950506988330e+00
1.756000000000000000e+04	1.756000000000000000e+03	1.756000000000000000e+04	3.009109927916678195e+00
1.757000000000000000e+04	1.757000000000000000e+03	1.757000000000000000e+04	2.958546022362215311e+00
1.758000000000000000e+04	1.758000000000000000e+03	1.758000000000000000e+04	2.937370265851143802e+00
1.759000000000000000e+04	1.759000000000000000e+03	1.759000000000000000e+04	2.877089091797687459e+00
1.760000000000000000e+04	1.760000000000000000e+03	1.760000000000000000e+04	2.836235858685226319e+00
1.761000000000000000e+04	1.761000000000000000e+03	1.761000000000000000e+04	2.865420842720295180e+00
1.762000000000000000e+04	1.762000000000000000e+03	1.762000000000000000e+04	2.914297372711831535e+00
1.763000000000000000e+04	1.763000000000000000e+03	1.763000000000000000e+04	2.954748449803456634e+00
1.764000000000000000e+04	1.764000000000000000e+03	1.764000000000000000e+04	2.973152858004249666e+00
1.765000000000000000e+04	1.765000000000000000e+03	1.765000000000000000e+04	3.002452658749344749e+00
1.766000000000000000e+04	1.766000000000000000e+03	1.766000000000000000e+04	2.975191974175916076e+00
1.767000000000000000e+04	1.767000000000000000e+03	1.767000000000000000e+04	2.935020672523950491e+00
1.768000000000000000e+04	1.768000000000000000e+03	1.768000000000000000e+04	2.904966238875936302e+00
1.769000000000000000e+04	1.769000000000000000e+03	1.769000000000000000e+04	2.912434158617869695e+00
1.770000000000000000e+04	1.770000000000000000e+03	1.770000000000000000e+04	2.882807738582293666e+00
1.771000000000000000e+04	1.771000000000000000e+03	1.771000000000000000e+04	2.905692754856676441e+00
1.772000000000000000e+04	1.772000000000000000e+03	1.772000000000000000e+04	2.881102662174591433e+00
1.773000000000000000e+04	1.773000000000000000e+03	1.773000000000000000e+04	2.934195826785215289e+00
1.774000000000000000e+04	1.774000000000000000e+03	1.774000000000000000e+04	2.970717776498430496e+00
1.775000000000000000e+04	1.775000000000000000e+03	1.775000000000000000e+04	2.965249239408112469e+00
1.776000000000000000e+04	1.776000000000000000e+03	1.776000000000000000e+04	3.009140818016220020e+00
1.777000000000000000e+04	1.777000000000000000e+03	1.777000000000000000e+04	2.981902127262325841e+00
1.778000000000000000e+04	1.778000000000000000e+03	1.778000000000000000e+04	2.954492617461008219e+00
1.779000000000000000e+04	1.779000000000000000e+03	1.779000000000000000e+04	2.995205306936867817e+00
1.780000000000000000e+04	1.780000000000000000e+03	1.780000000000000000e+04	2.976127327395614142e+00
1.781000000000000000e+04	1.781000000000000000e+03	1.781000000000000000e+04	2.964017269165452717e+00
1.782000000000000000e+04	1.782000000000000000e+03	1.782000000000000000e+04	2.943491637801670890e+00
1.783000000000000000e+04	1.783000000000000000e+03	1.783000000000000000e+04	2.880130558315782352e+00
1.784000000000000000e+04	1.784000000000000000e+03	1.784000000000000000e+04	2.904038735465493293e+00
1.785000000000000000e+04	1.785000000000000000e+03	1.785000000000000000e+04	2.950914463568232726e+00
1.786000000000000000e+04	1.786000000000000000e+03	1.786000000000000000e+04	2.855758515761996907e+00
1.787000000000000000e+04	1.787000000000000000e+03	1.787000000000000000e+04	2.851022967750929560e+00
1.788000000000000000e+04	1.788000000000000000e+03	1.788000000000000000e+04	2.902570631967277937e+00
1.789000000000000000e+04	1.789000000000000000e+03	1.789000000000000000e+04	2.948068252029085734e+00
1.790000000000000000e+04	1.790000000000000000e+03	1.790000000000000000e+04	2.933432475985295440e+00
1.791000000000000000e+04	1.791000000000000000e+03	1.791000000000000000e+04	2.937398140698575411e+00
1.792000000000000000e+04	1.792000000000000000e+03	1.792000000000000000e+04	2.909393772686972301e+00
1.793000000000000000e+04	1.793000000000000000e+03	1.793000000000000000e+04	2.882351359194380347e+00
1.794000000000000000e+04	1.794000000000000000e+03	1.794000000000000000e+04	2.940134494219239336e+00
1.795000000000000000e+04	1.795000000000000000e+03	1.795000000000000000e+04	2.937128495342416823e+00
1.796000000000000000e+04	1.796000000000000000e+03	1.796000000000000000e+04	2.982450568782021971e+00
1.797000000000000000e+04	1.797000000000000000e+03	1.797000000000000000e+04	2.884079250929979743e+00
1.798000000000000000e+04	1.798000000000000000e+03	1.798000000000000000e+04	2.890156000038871298e+00
1.799000000000000000e+04	1.799000000000000000e+03	1.799000000000000000e+04	2.950609686772097451e+00
1.800000000000000000e+04	1.800000000000000000e+03	1.800000000000000000e+04	2.907921586423943605e+00
1.801000000000000000e+04	1.801000000000000000e+03	1.801000000000000000e+04	2.876097521211643748e+00
1.802000000000000000e+04	1.802000000000000000e+03	1.802000000000000000e+04	2.856914824287506871e+00
1.803000000000000000e+04	1.803000000000000000e+03	1.803000000000000000e+04	2.871222495817439047e+00
1.804000000000000000e+04	1.804000000000000000e+03	1.804000000000000000e+04	2.887424218410878485e+00
1.805000000000000000e+04	1.805000000000000000e+03	1.805000000000000000e+04	2.878802009891380465e+00
1.806000000000000000e+04	1.806000000000000000e+03	1.806000000000000000e+04	2.787280569346721748e+00
1.807000000000000000e+04	1.807000000000000000e+03	1.807000000000000000e+04	2.921397864106542563e+00
1.808000000000000000e+04	1.808000000000000000e+03	1.808000000000000000e+04	3.006247859657502186e+00
1.809000000000000000e+04	1.809000000000000000e+03	1.809000000000000000e+04	3.006798359309169388e+00
1.810000000000000000e+04	1.810000000000000000e+03	1.810000000000000000e+04	2.926602508189910967e+00
1.811000000000000000e+04	1.811000000000000000e+03	1.811000000000000000e+04	2.961301932730067143e+00
1.812000000000000000e+04	1.812000000000000000e+03	1.812000000000000000e+04	2.936258035031098057e+00
1.813000000000000000e+04	1.813000000000000000e+03	1.813000000000000000e+04	2.880460892745488444e+00
1.814000000000000000e+04	1.814000000000000000e+03	1.814000000000000000e+04	2.771301881645980458e+00
1.815000000000000000e+04	1.815000000000000000e+03	1.815000000000000000e+04	2.744980888405395447e+00
1.816000000000000000e+04	1.816000000000000000e+03	1.816000000000000000e+04	2.867782772574879235e+00
1.817000000000000000e+04	1.817000000000000000e+03	1.817000000000000000e+04	2.917885422172599608e+00
1.818000000000000000e+04	1.818000000000000000e+03	1.818000000000000000e+04	2.848167418356724934e+00
1.819000000000000000e+04	1.819000000000000000e+03	1.819000000000000000e+04	2.859965101434470025e+00
1.820000000000000000e+04	1.820000000000000000e+03	1.820000000000000000e+04	2.806084764548999910e+00
1.821000000000000000e+04	1.821000000000000000e+03	1.821000000000000000e+04	2.829484406140466923e+00
1.822000000000000000e+04	1.822000000000000000e+03	1.822000000000000000e+04	2.809428650008158890e+00
1.823000000000000000e+04	1.823000000000000000e+03	1.823000000000000000e+04	2.806989083853435929e+00
1.824000000000000000e+04	1.824000000000000000e+03	1.824000000000000000e+04	2.787570282259193899e+00
1.825000000000000000e+04	1.825000000000000000e+03	1.825000000000000000e+04	2.739549266668846794e+00
1.826000000000000000e+04	1.826000000000000000e+03	1.826000000000000000e+04	2.793586462381248747e+00
1.827000000000000000e+04	1.827000000000000000e+03	1.827000000000000000e+04	2.827789329646871685e+00
1.828000000000000000e+04	1.828000000000000000e+03	1.828000000000000000e+04	2.897463697630177748e+00
1.829000000000000000e+04	1.829000000000000000e+03	1.829000000000000000e+04	2.998962134515663625e+00
1.830000000000000000e+04	1.830000000000000000e+03	1.830000000000000000e+04	2.958884960268476583e+00
1.831000000000000000e+04	1.831000000000000000e+03	1.831000000000000000e+04	2.988750143026526640e+00
1.832000000000000000e+04	1.832000000000000000e+03	1.832000000000000000e+04	2.932406638046481717e+00
1.833000000000000000e+04	1.833000000000000000e+03	1.833000000000000000e+04	2.846527396003843080e+00
1.834000000000000000e+04	1.834000000000000000e+03	1.834000000000000000e+04	2.710905314886081552e+00
1.835000000000000000e+04	1.835000000000000000e+03	1.835000000000000000e+04	2.755623568392331357e+00
1.836000000000000000e+04	1.836000000000000000e+03	1.836000000000000000e+04	2.749940824662022720e+00
1.837000000000000000e+04	1.837000000000000000e+03	1.837000000000000000e+04	2.896980845866513832e+00
1.838000000000000000e+04	1.838000000000000000e+03	1.838000000000000000e+04	2.888401175055483883e+00
1.839000000000000000e+04	1.839000000000000000e+03	1.839000000000000000e+04	2.897354108682582474e+00
1.840000000000000000e+04	1.840000000000000000e+03	1.840000000000000000e+04	2.962842442554525668e+00
1.841000000000000000e+04	1.841000000000000000e+03	1.841000000000000000e+04	2.937206911917526142e+00
1.842000000000000000e+04	1.842000000000000000e+03	1.842000000000000000e+04	2.990668685176829822e+00
1.843000000000000000e+04	1.843000000000000000e+03	1.843000000000000000e+04	3.055494135055151883e+00
1.844000000000000000e+04	1.844000000000000000e+03	1.844000000000000000e+04	2.998931213090404224e+00
1.845000000000000000e+04	1.845000000000000000e+03	1.845000000000000000e+04	3.055593157254774983e+00
1.846000000000000000e+04	1.846000000000000000e+03	1.846000000000000000e+04	2.988796634687276299e+00
1.847000000000000000e+04	1.847000000000000000e+03	1.847000000000000000e+04	2.962530365926433706e+00
1.848000000000000000e+04	1.848000000000000000e+03	1.848000000000000000e+04	3.037243259008631568e+00
1.849000000000000000e+04	1.849000000000000000e+03	1.849000000000000000e+04	3.141843832190157393e+00
1.850000000000000000e+04	1.850000000000000000e+03	1.850000000000000000e+04	3.102294460281659116e+00
1.851000000000000000e+04	1.851000000000000000e+03	1.851000000000000000e+04	3.093166179843066743e+00
1.852000000000000000e+04	1.852000000000000000e+03	1.852000000000000000e+04	3.025651271033825473e+00
1.853000000000000000e+04	1.853000000000000000e+03	1.853000000000000000e+04	3.070035847480226732e+00
1.854000000000000000e+04	1.854000000000000000e+03	1.854000000000000000e+04	3.060042191425811353e+00
1.855000000000000000e+04	1.855000000000000000e+03	1.855000000000000000e+04	2.966470530056587229e+00
1.856000000000000000e+04	1.856000000000000000e+03	1.856000000000000000e+04	3.082291225277606017e+00
1.857000000000000000e+04	1.857000000000000000e+03	1.857000000000000000e+04	3.084520698521604043e+00
1.858000000000000000e+04	1.858000000000000000e+03	1.858000000000000000e+04	2.995947219071874557e+00
1.859000000000000000e+04	1.859000000000000000e+03	1.859000000000000000e+04	2.978248592224235214e+00
1.860000000000000000e+04	1.860000000000000000e+03	1.860000000000000000e+04	3.038645388591956653e+00
1.861000000000000000e+04	1.861000000000000000e+03	1.861000000000000000e+04	3.001268004039325810e+00
1.862000000000000000e+04	1.862000000000000000e+03	1.862000000000000000e+04	2.981554408007273338e+00
1.863000000000000000e+04	1.863000000000000000e+03	1.863000000000000000e+04	2.941124225769005562e+00
1.864000000000000000e+04	1.864000000000000000e+03	1.864000000000000000e+04	2.908307666417183412e+00
1.865000000000000000e+04	1.865000000000000000e+03	1.865000000000000000e+04	2.904260622674594394e+00
1.866000000000000000e+04	1.866000000000000000e+03	1.866000000000000000e+04	2.853328461195069554e+00
1.867000000000000000e+04	1.867000000000000000e+03	1.867000000000000000e+04	2.914601907595401720e+00
1.868000000000000000e+04	1.868000000000000000e+03	1.868000000000000000e+04	2.968411195381859269e+00
1.869000000000000000e+04	1.869000000000000000e+03	1.869000000000000000e+04	3.007957274576265050e+00
1.870000000000000000e+04	1.870000000000000000e+03	1.870000000000000000e+04	3.009367308074386571e+00
1.871000000000000000e+04	1.871000000000000000e+03	1.871000000000000000e+04	2.996553545971139432e+00
1.872000000000000000e+04	1.872000000000000000e+03	1.872000000000000000e+04	3.020004048216887504e+00
1.873000000000000000e+04	1.873000000000000000e+03	1.873000000000000000e+04	3.013035111926862353e+00
1.874000000000000000e+04	1.874000000000000000e+03	1.874000000000000000e+04	2.944338727922158672e+00
1.875000000000000000e+04	1.875000000000000000e+03	1.875000000000000000e+04	2.995847385999518053e+00
1.876000000000000000e+04	1.876000000000000000e+03	1.876000000000000000e+04	2.953102246736289960e+00
1.877000000000000000e+04	1.877000000000000000e+03	1.877000000000000000e+04	2.966372864239447793e+00
1.878000000000000000e+04	1.878000000000000000e+03	1.878000000000000000e+04	2.950240123529138003e+00
1.879000000000000000e+04	1.879000000000000000e+03	1.879000000000000000e+04	2.898322979553677570e+00
1.880000000000000000e+04	1.880000000000000000e+03	1.880000000000000000e+04	2.900354768334597821e+00
1.881000000000000000e+04	1.881000000000000000e+03	1.881000000000000000e+04	2.856461204039170365e+00
1.882000000000000000e+04	1.882000000000000000e+03	1.882000000000000000e+04	2.867665846638220106e+00
1.883000000000000000e+04	1.883000000000000000e+03	1.883000000000000000e+04	2.854065931846065052e+00
1.884000000000000000e+04	1.884000000000000000e+03	1.884000000000000000e+04	2.933514739404711857e+00
1.885000000000000000e+04	1.885000000000000000e+03	1.885000000000000000e+04	2.918193592282131821e+00
1.886000000000000000e+04	1.886000000000000000e+03	1.886000000000000000e+04	2.966862991239830105e+00
1.887000000000000000e+04	1.887000000000000000e+03	1.887000000000000000e+04	2.956393449285545927e+00
1.888000000000000000e+04	1.888000000000000000e+03	1.888000000000000000e+04	2.947468026301999000e+00
1.889000000000000000e+04	1.889000000000000000e+03	1.889000000000000000e+04	2.967070090012899897e+00
1.890000000000000000e+04	1.890000000000000000e+03	1.890000000000000000e+04	2.955633533225550114e+00
1.891000000000000000e+04	1.891000000000000000e+03	1.891000000000000000e+04	3.057378214288799079e+00
1.892000000000000000e+04	1.892000000000000000e+03	1.892000000000000000e+04	3.045473109827087743e+00
1.893000000000000000e+04	1.893000000000000000e+03	1.893000000000000000e+04	3.002974955375123933e+00
1.894000000000000000e+04	1.894000000000000000e+03	1.894000000000000000e+04	2.990692163217025357e+00
1.895000000000000000e+04	1.895000000000000000e+03	1.895000000000000000e+04	3.032761375479802624e+00
1.896000000000000000e+04	1.896000000000000000e+03	1.896000000000000000e+04	3.026299433326125943e+00
1.897000000000000000e+04	1.897000000000000000e+03	1.897000000000000000e+04	3.067897164642241048e+00
1.898000000000000000e+04	1.898000000000000000e+03	1.898000000000000000e+04	3.134107010350285272e+00
1.899000000000000000e+04	1.899000000000000000e+03	1.899000000000000000e+04	3.157387784088709015e+00
1.900000000000000000e+04	1.900000000000000000e+03	1.900000000000000000e+04	3.137168192421282864e+00
1.901000000000000000e+04	1.901000000000000000e+03	1.901000000000000000e+04	3.163896386655666859e+00
1.902000000000000000e+04	1.902000000000000000e+03	1.902000000000000000e+04	3.127306030695557570e+00
1.903000000000000000e+04	1.903000000000000000e+03	1.903000000000000000e+04	3.031917416359046324e+00
1.904000000000000000e+04	1.904000000000000000e+03	1.904000000000000000e+04	3.084679646534624009e+00
1.905000000000000000e+04	1.905000000000000000e+03	1.905000000000000000e+04	3.065028558026194894e+00
1.906000000000000000e+04	1.906000000000000000e+03	1.906000000000000000e+04	3.096300653697067862e+00
1.907000000000000000e+04	1.907000000000000000e+03	1.907000000000000000e+04	3.073984553961521371e+00
1.908000000000000000e+04	1.908000000000000000e+03	1.908000000000000000e+04	2.956202228221931350e+00
1.909000000000000000e+04	1.909000000000000000e+03	1.909000000000000000e+04	2.947563381718585784e+00
1.910000000000000000e+04	1.910000000000000000e+03	1.910000000000000000e+04	2.965592853855296251e+00
1.911000000000000000e+04	1.911000000000000000e+03	1.911000000000000000e+04	2.926062213791156719e+00
1.912000000000000000e+04	1.912000000000000000e+03	1.912000000000000000e+04	2.989065736188522227e+00
1.913000000000000000e+04	1.913000000000000000e+03	1.913000000000000000e+04	3.026747180872453757e+00
1.914000000000000000e+04	1.914000000000000000e+03	1.914000000000000000e+04	2.996249617263537779e+00
1.915000000000000000e+04	1.915000000000000000e+03	1.915000000000000000e+04	2.978288506164144867e+00
1.916000000000000000e+04	1.916000000000000000e+03	1.916000000000000000e+04	2.968450879687479560e+00
1.917000000000000000e+04	1.917000000000000000e+03	1.917000000000000000e+04	2.991497907637287845e+00
1.918000000000000000e+04	1.918000000000000000e+03	1.918000000000000000e+04	2.965220903988514234e+00
1.919000000000000000e+04	1.919000000000000000e+03	1.919000000000000000e+04	2.902514089896198524e+00
1.920000000000000000e+04	1.920000000000000000e+03	1.920000000000000000e+04	2.948056811122904630e+00
1.921000000000000000e+04	1.921000000000000000e+03	1.921000000000000000e+04	2.926995295055041524e+00
1.922000000000000000e+04	1.922000000000000000e+03	1.922000000000000000e+04	3.019770920649697654e+00
1.923000000000000000e+04	1.923000000000000000e+03	1.923000000000000000e+04	2.995371084947099583e+00
1.924000000000000000e+04	1.924000000000000000e+03	1.924000000000000000e+04	2.992737042654802337e+00
1.925000000000000000e+04	1.925000000000000000e+03	1.925000000000000000e+04	2.949957098656740939e+00
1.926000000000000000e+04	1.926000000000000000e+03	1.926000000000000000e+04	3.076826852505597287e+00
1.927000000000000000e+04	1.927000000000000000e+03	1.927000000000000000e+04	3.052129969355509509e+00
1.928000000000000000e+04	1.928000000000000000e+03	1.928000000000000000e+04	3.049302678454003157e+00
1.929000000000000000e+04	1.929000000000000000e+03	1.929000000000000000e+04	3.035564073986767308e+00
1.930000000000000000e+04	1.930000000000000000e+03	1.930000000000000000e+04	3.104881446612972162e+00
1.931000000000000000e+04	1.931000000000000000e+03	1.931000000000000000e+04	3.080546213310027870e+00
1.932000000000000000e+04	1.932000000000000000e+03	1.932000000000000000e+04	3.050768213609537316e+00
1.933000000000000000e+04	1.933000000000000000e+03	1.933000000000000000e+04	3.134840554562816184e+00
1.934000000000000000e+04	1.934000000000000000e+03	1.934000000000000000e+04	3.020969560695519807e+00
1.935000000000000000e+04	1.935000000000000000e+03	1.935000000000000000e+04	3.015674516923290582e+00
1.936000000000000000e+04	1.936000000000000000e+03	1.936000000000000000e+04	3.025716095611356682e+00
1.937000000000000000e+04	1.937000000000000000e+03	1.937000000000000000e+04	2.961802464870936902e+00
1.938000000000000000e+04	1.938000000000000000e+03	1.938000000000000000e+04	2.974245108606123011e+00
1.939000000000000000e+04	1.939000000000000000e+03	1.939000000000000000e+04	3.005408318898234565e+00
1.940000000000000000e+04	1.940000000000000000e+03	1.940000000000000000e+04	3.013149562589632069e+00
1.941000000000000000e+04	1.941000000000000000e+03	1.941000000000000000e+04	2.932028898167500675e+00
1.942000000000000000e+04	1.942000000000000000e+03	1.942000000000000000e+04	2.999297907688774245e+00
1.943000000000000000e+04	1.943000000000000000e+03	1.943000000000000000e+04	3.049330646043105553e+00
1.944000000000000000e+04	1.944000000000000000e+03	1.944000000000000000e+04	3.014309505762499786e+00
1.945000000000000000e+04	1.945000000000000000e+03	1.945000000000000000e+04	3.125417388597456547e+00
1.946000000000000000e+04	1.946000000000000000e+03	1.946000000000000000e+04	3.106136783357615005e+00
1.947000000000000000e+04	1.947000000000000000e+03	1.947000000000000000e+04	3.068842220810104937e+00
1.948000000000000000e+04	1.948000000000000000e+03	1.948000000000000000e+04	3.055121296400533648e+00
1.949000000000000000e+04	1.949000000000000000e+03	1.949000000000000000e+04	3.138739018719620244e+00
1.950000000000000000e+04	1.950000000000000000e+03	1.950000000000000000e+04	3.259041657844970352e+00
1.951000000000000000e+04	1.951000000000000000e+03	1.951000000000000000e+04	3.256514279284196789e+00
1.952000000000000000e+04	1.952000000000000000e+03	1.952000000000000000e+04	3.298929234348181971e+00
1.953000000000000000e+04	1.953000000000000000e+03	1.953000000000000000e+04	3.350854685123074717e+00
1.954000000000000000e+04	1.954000000000000000e+03	1.954000000000000000e+04	3.294838734500867616e+00
1.955000000000000000e+04	1.955000000000000000e+03	1.955000000000000000e+04	3.217366888958472337e+00
1.956000000000000000e+04	1.956000000000000000e+03	1.956000000000000000e+04	3.235151610893617580e+00
1.957000000000000000e+04	1.957000000000000000e+03	1.957000000000000000e+04	3.259470323349245469e+00
1.958000000000000000e+04	1.958000000000000000e+03	1.958000000000000000e+04	3.241356334853558341e+00
1.959000000000000000e+04	1.959000000000000000e+03	1.959000000000000000e+04	3.199403386878146627e+00
1.960000000000000000e+04	1.960000000000000000e+03	1.960000000000000000e+04	3.076408291151336183e+00
1.961000000000000000e+04	1.961000000000000000e+03	1.961000000000000000e+04	3.130175763878296991e+00
1.962000000000000000e+04	1.962000000000000000e+03	1.962000000000000000e+04	3.186514711671116551e+00
1.963000000000000000e+04	1.963000000000000000e+03	1.963000000000000000e+04	3.234448475078774976e+00
1.964000000000000000e+04	1.964000000000000000e+03	1.964000000000000000e+04	3.252216750970547743e+00
1.965000000000000000e+04	1.965000000000000000e+03	1.965000000000000000e+04	3.248333578808941358e+00
1.966000000000000000e+04	1.966000000000000000e+03	1.966000000000000000e+04	3.226770275749812011e+00
1.967000000000000000e+04	1.967000000000000000e+03	1.967000000000000000e+04	3.244206000079991714e+00
1.968000000000000000e+04	1.968000000000000000e+03	1.968000000000000000e+04	3.269852799347134020e+00
1.969000000000000000e+04	1.969000000000000000e+03	1.969000000000000000e+04	3.226808824372207063e+00
1.970000000000000000e+04	1.970000000000000000e+03	1.970000000000000000e+04	3.226656881712722580e+00
1.971000000000000000e+04	1.971000000000000000e+03	1.971000000000000000e+04	3.148231535538152936e+00
1.972000000000000000e+04	1.972000000000000000e+03	1.972000000000000000e+04	3.158695369243631479e+00
1.973000000000000000e+04	1.973000000000000000e+03	1.973000000000000000e+04	3.119277468533419917e+00
1.974000000000000000e+04	1.974000000000000000e+03	1.974000000000000000e+04	3.132480561270351682e+00
1.975000000000000000e+04	1.975000000000000000e+03	1.975000000000000000e+04	3.079005892430206615e+00
1.976000000000000000e+04	1.976000000000000000e+03	1.976000000000000000e+04	3.102948191947092038e+00
1.977000000000000000e+04	1.977000000000000000e+03	1.977000000000000000e+04	3.007835664937891007e+00
1.978000000000000000e+04	1.978000000000000000e+03	1.978000000000000000e+04	3.028719502481000081e+00
1.979000000000000000e+04	1.979000000000000000e+03	1.979000000000000000e+04	3.060671650010720501e+00
1.980000000000000000e+04	1.980000000000000000e+03	1.980000000000000000e+04	3.043860605901976157e+00
1.981000000000000000e+04	1.981000000000000000e+03	1.981000000000000000e+04	3.036710515363752361e+00
1.982000000000000000e+04	1.982000000000000000e+03	1.982000000000000000e+04	3.052101706696082495e+00
1.983000000000000000e+04	1.983000000000000000e+03	1.983000000000000000e+04	3.135899742011258429e+00
1.984000000000000000e+04	1.984000000000000000e+03	1.984000000000000000e+04	3.106181591687786181e+00
1.985000000000000000e+04	1.985000000000000000e+03	1.985000000000000000e+04	3.068667150391705789e+00
1.986000000000000000e+04	1.986000000000000000e+03	1.986000000000000000e+04	3.080191035325993365e+00
1.987000000000000000e+04	1.987000000000000000e+03	1.987000000000000000e+04	3.048004362851486349e+00
1.988000000000000000e+04	1.988000000000000000e+03	1.988000000000000000e+04	3.040978200309637280e+00
1.989000000000000000e+04	1.989000000000000000e+03	1.989000000000000000e+04	3.104907441308230265e+00
1.990000000000000000e+04	1.990000000000000000e+03	1.990000000000000000e+04	3.091796576297965338e+00
1.991000000000000000e+04	1.991000000000000000e+03	1.991000000000000000e+04	3.135758940597906719e+00
1.992000000000000000e+04	1.992000000000000000e+03	1.992000000000000000e+04	3.137001956341503917e+00
1.993000000000000000e+04	1.993000000000000000e+03	1.993000000000000000e+04	3.151280021076210414e+00
1.994000000000000000e+04	1.994000000000000000e+03	1.994000000000000000e+04	3.129297399742136054e+00
1.995000000000000000e+04	1.995000000000000000e+03	1.995000000000000000e+04	3.037777417218715303e+00
1.996000000000000000e+04	1.996000000000000000e+03	1.996000000000000000e+04	3.029759710056134647e+00
1.997000000000000000e+04	1.997000000000000000e+03	1.997000000000000000e+04	3.043482318516201879e+00
1.998000000000000000e+04	1.998000000000000000e+03	1.998000000000000000e+04	3.054593606269619066e+00
1.999000000000000000e+04	1.999000000000000000e+03	1.999000000000000000e+04	3.049363900546406381e+00
[truncated: 16,712 more rows]
