# Supplementary material for: Ion-combination specific effects driving the enzymatic activity of halophilic alcohol dehydrogenase 2 from Haloferax volcanii in aqueous ionic liquid solvent mixtures
Source: RSC Sustain. 2024 Jul 8;2(9):2559–80. doi: 10.1039/d3su00412k (PMC11353702; doi:10.1039/d3su00412k)
Supplement: SU-002-D3SU00412K-s005 [file SU-002-D3SU00412K-s005.zip › MDAnalysis_Calculated_Plotted_Data/RMSD/ILKexp.csv]

0.000000000000000000e+00	0.000000000000000000e+00	0.000000000000000000e+00	2.669731949706135575e-06
1.000000000000000000e+01	1.000000000000000000e+00	1.000000000000000000e+01	8.817477941569432653e-01
2.000000000000000000e+01	2.000000000000000000e+00	2.000000000000000000e+01	1.057001837161455127e+00
3.000000000000000000e+01	3.000000000000000000e+00	3.000000000000000000e+01	1.163471824289548540e+00
4.000000000000000000e+01	4.000000000000000000e+00	4.000000000000000000e+01	1.280589128595462478e+00
5.000000000000000000e+01	5.000000000000000000e+00	5.000000000000000000e+01	1.436125896603812402e+00
6.000000000000000000e+01	6.000000000000000000e+00	6.000000000000000000e+01	1.412575187103939589e+00
7.000000000000000000e+01	7.000000000000000000e+00	7.000000000000000000e+01	1.502563123155012503e+00
8.000000000000000000e+01	8.000000000000000000e+00	8.000000000000000000e+01	1.623394870177032434e+00
9.000000000000000000e+01	9.000000000000000000e+00	9.000000000000000000e+01	1.540261867240529048e+00
1.000000000000000000e+02	1.000000000000000000e+01	1.000000000000000000e+02	1.528194279646619025e+00
1.100000000000000000e+02	1.100000000000000000e+01	1.100000000000000000e+02	1.507271274834811825e+00
1.200000000000000000e+02	1.200000000000000000e+01	1.200000000000000000e+02	1.540377775909445024e+00
1.300000000000000000e+02	1.300000000000000000e+01	1.300000000000000000e+02	1.602386902788881740e+00
1.400000000000000000e+02	1.400000000000000000e+01	1.400000000000000000e+02	1.532738619128796165e+00
1.500000000000000000e+02	1.500000000000000000e+01	1.500000000000000000e+02	1.486302536223008230e+00
1.600000000000000000e+02	1.600000000000000000e+01	1.600000000000000000e+02	1.597769377435762195e+00
1.700000000000000000e+02	1.700000000000000000e+01	1.700000000000000000e+02	1.678936835260995908e+00
1.800000000000000000e+02	1.800000000000000000e+01	1.800000000000000000e+02	1.669876540617279082e+00
1.900000000000000000e+02	1.900000000000000000e+01	1.900000000000000000e+02	1.724616942176311118e+00
2.000000000000000000e+02	2.000000000000000000e+01	2.000000000000000000e+02	1.696616268858023302e+00
2.100000000000000000e+02	2.100000000000000000e+01	2.100000000000000000e+02	1.711529699200230459e+00
2.200000000000000000e+02	2.200000000000000000e+01	2.200000000000000000e+02	1.734913840750195613e+00
2.300000000000000000e+02	2.300000000000000000e+01	2.300000000000000000e+02	1.740306071801999588e+00
2.400000000000000000e+02	2.400000000000000000e+01	2.400000000000000000e+02	1.772828409173389463e+00
2.500000000000000000e+02	2.500000000000000000e+01	2.500000000000000000e+02	1.800167865401025136e+00
2.600000000000000000e+02	2.600000000000000000e+01	2.600000000000000000e+02	1.804410186071728539e+00
2.700000000000000000e+02	2.700000000000000000e+01	2.700000000000000000e+02	1.866701712038404848e+00
2.800000000000000000e+02	2.800000000000000000e+01	2.800000000000000000e+02	1.876068587224637207e+00
2.900000000000000000e+02	2.900000000000000000e+01	2.900000000000000000e+02	1.928844767263061755e+00
3.000000000000000000e+02	3.000000000000000000e+01	3.000000000000000000e+02	1.986336918294456133e+00
3.100000000000000000e+02	3.100000000000000000e+01	3.100000000000000000e+02	1.932085996995305255e+00
3.200000000000000000e+02	3.200000000000000000e+01	3.200000000000000000e+02	1.941607884436606479e+00
3.300000000000000000e+02	3.300000000000000000e+01	3.300000000000000000e+02	2.020891792328885384e+00
3.400000000000000000e+02	3.400000000000000000e+01	3.400000000000000000e+02	2.058474295177357583e+00
3.500000000000000000e+02	3.500000000000000000e+01	3.500000000000000000e+02	2.038678878136541694e+00
3.600000000000000000e+02	3.600000000000000000e+01	3.600000000000000000e+02	2.140748022421376184e+00
3.700000000000000000e+02	3.700000000000000000e+01	3.700000000000000000e+02	2.112939568665119339e+00
3.800000000000000000e+02	3.800000000000000000e+01	3.800000000000000000e+02	2.094226199668584254e+00
3.900000000000000000e+02	3.900000000000000000e+01	3.900000000000000000e+02	2.056361803283606182e+00
4.000000000000000000e+02	4.000000000000000000e+01	4.000000000000000000e+02	2.094289496656519312e+00
4.100000000000000000e+02	4.100000000000000000e+01	4.100000000000000000e+02	2.098633298017739346e+00
4.200000000000000000e+02	4.200000000000000000e+01	4.200000000000000000e+02	2.128754902065849386e+00
4.300000000000000000e+02	4.300000000000000000e+01	4.300000000000000000e+02	2.181729286922789779e+00
4.400000000000000000e+02	4.400000000000000000e+01	4.400000000000000000e+02	2.170676584624446903e+00
4.500000000000000000e+02	4.500000000000000000e+01	4.500000000000000000e+02	2.218013904750834264e+00
4.600000000000000000e+02	4.600000000000000000e+01	4.600000000000000000e+02	2.287463303003939519e+00
4.700000000000000000e+02	4.700000000000000000e+01	4.700000000000000000e+02	2.199969360626225612e+00
4.800000000000000000e+02	4.800000000000000000e+01	4.800000000000000000e+02	2.207278320876247868e+00
4.900000000000000000e+02	4.900000000000000000e+01	4.900000000000000000e+02	2.142802033410707629e+00
5.000000000000000000e+02	5.000000000000000000e+01	5.000000000000000000e+02	2.143295723873651415e+00
5.100000000000000000e+02	5.100000000000000000e+01	5.100000000000000000e+02	2.174462316481602375e+00
5.200000000000000000e+02	5.200000000000000000e+01	5.200000000000000000e+02	2.181855108397670939e+00
5.300000000000000000e+02	5.300000000000000000e+01	5.300000000000000000e+02	2.135941161782564990e+00
5.400000000000000000e+02	5.400000000000000000e+01	5.400000000000000000e+02	2.090026803491348950e+00
5.500000000000000000e+02	5.500000000000000000e+01	5.500000000000000000e+02	2.082161580049287419e+00
5.600000000000000000e+02	5.600000000000000000e+01	5.600000000000000000e+02	2.053679797607878221e+00
5.700000000000000000e+02	5.700000000000000000e+01	5.700000000000000000e+02	2.085959680296878282e+00
5.800000000000000000e+02	5.800000000000000000e+01	5.800000000000000000e+02	2.192381268659390869e+00
5.900000000000000000e+02	5.900000000000000000e+01	5.900000000000000000e+02	2.268382905457060783e+00
6.000000000000000000e+02	6.000000000000000000e+01	6.000000000000000000e+02	2.266536780522153904e+00
6.100000000000000000e+02	6.100000000000000000e+01	6.100000000000000000e+02	2.180898087773531557e+00
6.200000000000000000e+02	6.200000000000000000e+01	6.200000000000000000e+02	2.204886797304494994e+00
6.300000000000000000e+02	6.300000000000000000e+01	6.300000000000000000e+02	2.185913348266351974e+00
6.400000000000000000e+02	6.400000000000000000e+01	6.400000000000000000e+02	2.253513857440931023e+00
6.500000000000000000e+02	6.500000000000000000e+01	6.500000000000000000e+02	2.282003356589782150e+00
6.600000000000000000e+02	6.600000000000000000e+01	6.600000000000000000e+02	2.276165099881480192e+00
6.700000000000000000e+02	6.700000000000000000e+01	6.700000000000000000e+02	2.296240225874357943e+00
6.800000000000000000e+02	6.800000000000000000e+01	6.800000000000000000e+02	2.331889429327020924e+00
6.900000000000000000e+02	6.900000000000000000e+01	6.900000000000000000e+02	2.282156311123850756e+00
7.000000000000000000e+02	7.000000000000000000e+01	7.000000000000000000e+02	2.347807771218064943e+00
7.100000000000000000e+02	7.100000000000000000e+01	7.100000000000000000e+02	2.340765452990960505e+00
7.200000000000000000e+02	7.200000000000000000e+01	7.200000000000000000e+02	2.334673852425273921e+00
7.300000000000000000e+02	7.300000000000000000e+01	7.300000000000000000e+02	2.325192919075269149e+00
7.400000000000000000e+02	7.400000000000000000e+01	7.400000000000000000e+02	2.352737649989261381e+00
7.500000000000000000e+02	7.500000000000000000e+01	7.500000000000000000e+02	2.387428454336513628e+00
7.600000000000000000e+02	7.600000000000000000e+01	7.600000000000000000e+02	2.374334679384085600e+00
7.700000000000000000e+02	7.700000000000000000e+01	7.700000000000000000e+02	2.406595957548133047e+00
7.800000000000000000e+02	7.800000000000000000e+01	7.800000000000000000e+02	2.418163243341035162e+00
7.900000000000000000e+02	7.900000000000000000e+01	7.900000000000000000e+02	2.419169675701024147e+00
8.000000000000000000e+02	8.000000000000000000e+01	8.000000000000000000e+02	2.427999627150654760e+00
8.100000000000000000e+02	8.100000000000000000e+01	8.100000000000000000e+02	2.451549175776399192e+00
8.200000000000000000e+02	8.200000000000000000e+01	8.200000000000000000e+02	2.507719204292468973e+00
8.300000000000000000e+02	8.300000000000000000e+01	8.300000000000000000e+02	2.592035616732525138e+00
8.400000000000000000e+02	8.400000000000000000e+01	8.400000000000000000e+02	2.532831567362483494e+00
8.500000000000000000e+02	8.500000000000000000e+01	8.500000000000000000e+02	2.622119972314878922e+00
8.600000000000000000e+02	8.600000000000000000e+01	8.600000000000000000e+02	2.567273028069079199e+00
8.700000000000000000e+02	8.700000000000000000e+01	8.700000000000000000e+02	2.633635212906293877e+00
8.800000000000000000e+02	8.800000000000000000e+01	8.800000000000000000e+02	2.635757751743849742e+00
8.900000000000000000e+02	8.900000000000000000e+01	8.900000000000000000e+02	2.536227951435161110e+00
9.000000000000000000e+02	9.000000000000000000e+01	9.000000000000000000e+02	2.564551284150556221e+00
9.100000000000000000e+02	9.100000000000000000e+01	9.100000000000000000e+02	2.544370686622572375e+00
9.200000000000000000e+02	9.200000000000000000e+01	9.200000000000000000e+02	2.517100502249048244e+00
9.300000000000000000e+02	9.300000000000000000e+01	9.300000000000000000e+02	2.545147834799868836e+00
9.400000000000000000e+02	9.400000000000000000e+01	9.400000000000000000e+02	2.541541154750136311e+00
9.500000000000000000e+02	9.500000000000000000e+01	9.500000000000000000e+02	2.476644755781071350e+00
9.600000000000000000e+02	9.600000000000000000e+01	9.600000000000000000e+02	2.436204771305396921e+00
9.700000000000000000e+02	9.700000000000000000e+01	9.700000000000000000e+02	2.424589450242037980e+00
9.800000000000000000e+02	9.800000000000000000e+01	9.800000000000000000e+02	2.448096702139082481e+00
9.900000000000000000e+02	9.900000000000000000e+01	9.900000000000000000e+02	2.550558783698885890e+00
1.000000000000000000e+03	1.000000000000000000e+02	1.000000000000000000e+03	2.470862505143782251e+00
1.010000000000000000e+03	1.010000000000000000e+02	1.010000000000000000e+03	2.559270022745877782e+00
1.020000000000000000e+03	1.020000000000000000e+02	1.020000000000000000e+03	2.580352905597898427e+00
1.030000000000000000e+03	1.030000000000000000e+02	1.030000000000000000e+03	2.560841850074080828e+00
1.040000000000000000e+03	1.040000000000000000e+02	1.040000000000000000e+03	2.553111380836020405e+00
1.050000000000000000e+03	1.050000000000000000e+02	1.050000000000000000e+03	2.603843939045271672e+00
1.060000000000000000e+03	1.060000000000000000e+02	1.060000000000000000e+03	2.593848001582746310e+00
1.070000000000000000e+03	1.070000000000000000e+02	1.070000000000000000e+03	2.576097951761840754e+00
1.080000000000000000e+03	1.080000000000000000e+02	1.080000000000000000e+03	2.558240744585983606e+00
1.090000000000000000e+03	1.090000000000000000e+02	1.090000000000000000e+03	2.576371054311632935e+00
1.100000000000000000e+03	1.100000000000000000e+02	1.100000000000000000e+03	2.636435672995270707e+00
1.110000000000000000e+03	1.110000000000000000e+02	1.110000000000000000e+03	2.578153487471776195e+00
1.120000000000000000e+03	1.120000000000000000e+02	1.120000000000000000e+03	2.522057728069864613e+00
1.130000000000000000e+03	1.130000000000000000e+02	1.130000000000000000e+03	2.549738657603799030e+00
1.140000000000000000e+03	1.140000000000000000e+02	1.140000000000000000e+03	2.582086056007125929e+00
1.150000000000000000e+03	1.150000000000000000e+02	1.150000000000000000e+03	2.591005195129461036e+00
1.160000000000000000e+03	1.160000000000000000e+02	1.160000000000000000e+03	2.620156638958986317e+00
1.170000000000000000e+03	1.170000000000000000e+02	1.170000000000000000e+03	2.589266055403003364e+00
1.180000000000000000e+03	1.180000000000000000e+02	1.180000000000000000e+03	2.639145568489416060e+00
1.190000000000000000e+03	1.190000000000000000e+02	1.190000000000000000e+03	2.610420741962841795e+00
1.200000000000000000e+03	1.200000000000000000e+02	1.200000000000000000e+03	2.621161139187588418e+00
1.210000000000000000e+03	1.210000000000000000e+02	1.210000000000000000e+03	2.622553317463160560e+00
1.220000000000000000e+03	1.220000000000000000e+02	1.220000000000000000e+03	2.620415896059563376e+00
1.230000000000000000e+03	1.230000000000000000e+02	1.230000000000000000e+03	2.715087807084744398e+00
1.240000000000000000e+03	1.240000000000000000e+02	1.240000000000000000e+03	2.691901626235709166e+00
1.250000000000000000e+03	1.250000000000000000e+02	1.250000000000000000e+03	2.735535884196900636e+00
1.260000000000000000e+03	1.260000000000000000e+02	1.260000000000000000e+03	2.754272048789855543e+00
1.270000000000000000e+03	1.270000000000000000e+02	1.270000000000000000e+03	2.780027318956409310e+00
1.280000000000000000e+03	1.280000000000000000e+02	1.280000000000000000e+03	2.782314804805849917e+00
1.290000000000000000e+03	1.290000000000000000e+02	1.290000000000000000e+03	2.838952550212954229e+00
1.300000000000000000e+03	1.300000000000000000e+02	1.300000000000000000e+03	2.838318093568774625e+00
1.310000000000000000e+03	1.310000000000000000e+02	1.310000000000000000e+03	2.793740904948959436e+00
1.320000000000000000e+03	1.320000000000000000e+02	1.320000000000000000e+03	2.712982642429067504e+00
1.330000000000000000e+03	1.330000000000000000e+02	1.330000000000000000e+03	2.732012611089547072e+00
1.340000000000000000e+03	1.340000000000000000e+02	1.340000000000000000e+03	2.657917415437866637e+00
1.350000000000000000e+03	1.350000000000000000e+02	1.350000000000000000e+03	2.683826854557955333e+00
1.360000000000000000e+03	1.360000000000000000e+02	1.360000000000000000e+03	2.743740296558996761e+00
1.370000000000000000e+03	1.370000000000000000e+02	1.370000000000000000e+03	2.794088215514095364e+00
1.380000000000000000e+03	1.380000000000000000e+02	1.380000000000000000e+03	2.802508424533723286e+00
1.390000000000000000e+03	1.390000000000000000e+02	1.390000000000000000e+03	2.811980899309315163e+00
1.400000000000000000e+03	1.400000000000000000e+02	1.400000000000000000e+03	2.809546346314920395e+00
1.410000000000000000e+03	1.410000000000000000e+02	1.410000000000000000e+03	2.801673166446141838e+00
1.420000000000000000e+03	1.420000000000000000e+02	1.420000000000000000e+03	2.735112366195198152e+00
1.430000000000000000e+03	1.430000000000000000e+02	1.430000000000000000e+03	2.592672532564922250e+00
1.440000000000000000e+03	1.440000000000000000e+02	1.440000000000000000e+03	2.578819784039028118e+00
1.450000000000000000e+03	1.450000000000000000e+02	1.450000000000000000e+03	2.570932403209967188e+00
1.460000000000000000e+03	1.460000000000000000e+02	1.460000000000000000e+03	2.604432544065910626e+00
1.470000000000000000e+03	1.470000000000000000e+02	1.470000000000000000e+03	2.597239340325019352e+00
1.480000000000000000e+03	1.480000000000000000e+02	1.480000000000000000e+03	2.669662680034619040e+00
1.490000000000000000e+03	1.490000000000000000e+02	1.490000000000000000e+03	2.691997395427687234e+00
1.500000000000000000e+03	1.500000000000000000e+02	1.500000000000000000e+03	2.772907590319189985e+00
1.510000000000000000e+03	1.510000000000000000e+02	1.510000000000000000e+03	2.794763095280859755e+00
1.520000000000000000e+03	1.520000000000000000e+02	1.520000000000000000e+03	2.733292514775701232e+00
1.530000000000000000e+03	1.530000000000000000e+02	1.530000000000000000e+03	2.780612812827587987e+00
1.540000000000000000e+03	1.540000000000000000e+02	1.540000000000000000e+03	2.762307462320228169e+00
1.550000000000000000e+03	1.550000000000000000e+02	1.550000000000000000e+03	2.800163734210383559e+00
1.560000000000000000e+03	1.560000000000000000e+02	1.560000000000000000e+03	2.732027808516696687e+00
1.570000000000000000e+03	1.570000000000000000e+02	1.570000000000000000e+03	2.715756217571224873e+00
1.580000000000000000e+03	1.580000000000000000e+02	1.580000000000000000e+03	2.713785242339192827e+00
1.590000000000000000e+03	1.590000000000000000e+02	1.590000000000000000e+03	2.594336618138448625e+00
1.600000000000000000e+03	1.600000000000000000e+02	1.600000000000000000e+03	2.590511189675361869e+00
1.610000000000000000e+03	1.610000000000000000e+02	1.610000000000000000e+03	2.569078971684936707e+00
1.620000000000000000e+03	1.620000000000000000e+02	1.620000000000000000e+03	2.629033798186298121e+00
1.630000000000000000e+03	1.630000000000000000e+02	1.630000000000000000e+03	2.747421263361879973e+00
1.640000000000000000e+03	1.640000000000000000e+02	1.640000000000000000e+03	2.775883337470866241e+00
1.650000000000000000e+03	1.650000000000000000e+02	1.650000000000000000e+03	2.861857769020450970e+00
1.660000000000000000e+03	1.660000000000000000e+02	1.660000000000000000e+03	2.776959933298421834e+00
1.670000000000000000e+03	1.670000000000000000e+02	1.670000000000000000e+03	2.689650802685978004e+00
1.680000000000000000e+03	1.680000000000000000e+02	1.680000000000000000e+03	2.706641292410997934e+00
1.690000000000000000e+03	1.690000000000000000e+02	1.690000000000000000e+03	2.660968312883099873e+00
1.700000000000000000e+03	1.700000000000000000e+02	1.700000000000000000e+03	2.644691111452341481e+00
1.710000000000000000e+03	1.710000000000000000e+02	1.710000000000000000e+03	2.607293755539002333e+00
1.720000000000000000e+03	1.720000000000000000e+02	1.720000000000000000e+03	2.664122834558117603e+00
1.730000000000000000e+03	1.730000000000000000e+02	1.730000000000000000e+03	2.676745115819349596e+00
1.740000000000000000e+03	1.740000000000000000e+02	1.740000000000000000e+03	2.735080308944461969e+00
1.750000000000000000e+03	1.750000000000000000e+02	1.750000000000000000e+03	2.823078355533822137e+00
1.760000000000000000e+03	1.760000000000000000e+02	1.760000000000000000e+03	2.864066582958307183e+00
1.770000000000000000e+03	1.770000000000000000e+02	1.770000000000000000e+03	2.798633480169621546e+00
1.780000000000000000e+03	1.780000000000000000e+02	1.780000000000000000e+03	2.721610544053643999e+00
1.790000000000000000e+03	1.790000000000000000e+02	1.790000000000000000e+03	2.673063658452122571e+00
1.800000000000000000e+03	1.800000000000000000e+02	1.800000000000000000e+03	2.736612041445976473e+00
1.810000000000000000e+03	1.810000000000000000e+02	1.810000000000000000e+03	2.703893114051062696e+00
1.820000000000000000e+03	1.820000000000000000e+02	1.820000000000000000e+03	2.682480582527138946e+00
1.830000000000000000e+03	1.830000000000000000e+02	1.830000000000000000e+03	2.805194115609246364e+00
1.840000000000000000e+03	1.840000000000000000e+02	1.840000000000000000e+03	2.806540579005494696e+00
1.850000000000000000e+03	1.850000000000000000e+02	1.850000000000000000e+03	2.847222085701782923e+00
1.860000000000000000e+03	1.860000000000000000e+02	1.860000000000000000e+03	2.797968916675092288e+00
1.870000000000000000e+03	1.870000000000000000e+02	1.870000000000000000e+03	2.807779649879260653e+00
1.880000000000000000e+03	1.880000000000000000e+02	1.880000000000000000e+03	2.791133215418606373e+00
1.890000000000000000e+03	1.890000000000000000e+02	1.890000000000000000e+03	2.753096082430535496e+00
1.900000000000000000e+03	1.900000000000000000e+02	1.900000000000000000e+03	2.795529982449826534e+00
1.910000000000000000e+03	1.910000000000000000e+02	1.910000000000000000e+03	2.840862243201015325e+00
1.920000000000000000e+03	1.920000000000000000e+02	1.920000000000000000e+03	2.956169289471762163e+00
1.930000000000000000e+03	1.930000000000000000e+02	1.930000000000000000e+03	2.846558780702271640e+00
1.940000000000000000e+03	1.940000000000000000e+02	1.940000000000000000e+03	2.867813723634710321e+00
1.950000000000000000e+03	1.950000000000000000e+02	1.950000000000000000e+03	2.940378943648021437e+00
1.960000000000000000e+03	1.960000000000000000e+02	1.960000000000000000e+03	2.914373981560248517e+00
1.970000000000000000e+03	1.970000000000000000e+02	1.970000000000000000e+03	2.903649608081413369e+00
1.980000000000000000e+03	1.980000000000000000e+02	1.980000000000000000e+03	2.875388496002325045e+00
1.990000000000000000e+03	1.990000000000000000e+02	1.990000000000000000e+03	2.888021882369792959e+00
2.000000000000000000e+03	2.000000000000000000e+02	2.000000000000000000e+03	2.974256775165381228e+00
2.010000000000000000e+03	2.010000000000000000e+02	2.010000000000000000e+03	2.886301180274714717e+00
2.020000000000000000e+03	2.020000000000000000e+02	2.020000000000000000e+03	2.867437031590613028e+00
2.030000000000000000e+03	2.030000000000000000e+02	2.030000000000000000e+03	2.913147528937937825e+00
2.040000000000000000e+03	2.040000000000000000e+02	2.040000000000000000e+03	2.853375640624375542e+00
2.050000000000000000e+03	2.050000000000000000e+02	2.050000000000000000e+03	2.835733255331763125e+00
2.060000000000000000e+03	2.060000000000000000e+02	2.060000000000000000e+03	2.871790878601975017e+00
2.070000000000000000e+03	2.070000000000000000e+02	2.070000000000000000e+03	2.911270244357995196e+00
2.080000000000000000e+03	2.080000000000000000e+02	2.080000000000000000e+03	2.943336992803165408e+00
2.090000000000000000e+03	2.090000000000000000e+02	2.090000000000000000e+03	2.919858465389236102e+00
2.100000000000000000e+03	2.100000000000000000e+02	2.100000000000000000e+03	2.905611783577537022e+00
2.110000000000000000e+03	2.110000000000000000e+02	2.110000000000000000e+03	2.928059158009527874e+00
2.120000000000000000e+03	2.120000000000000000e+02	2.120000000000000000e+03	2.930738727919667497e+00
2.130000000000000000e+03	2.130000000000000000e+02	2.130000000000000000e+03	2.934523771420512794e+00
2.140000000000000000e+03	2.140000000000000000e+02	2.140000000000000000e+03	2.951101490086847967e+00
2.150000000000000000e+03	2.150000000000000000e+02	2.150000000000000000e+03	2.893756038921149631e+00
2.160000000000000000e+03	2.160000000000000000e+02	2.160000000000000000e+03	2.860609449559615491e+00
2.170000000000000000e+03	2.170000000000000000e+02	2.170000000000000000e+03	2.875327773939019060e+00
2.180000000000000000e+03	2.180000000000000000e+02	2.180000000000000000e+03	2.890370421856942595e+00
2.190000000000000000e+03	2.190000000000000000e+02	2.190000000000000000e+03	2.803239414427132647e+00
2.200000000000000000e+03	2.200000000000000000e+02	2.200000000000000000e+03	2.779949603029417293e+00
2.210000000000000000e+03	2.210000000000000000e+02	2.210000000000000000e+03	2.742383938851343572e+00
2.220000000000000000e+03	2.220000000000000000e+02	2.220000000000000000e+03	2.781495174770265422e+00
2.230000000000000000e+03	2.230000000000000000e+02	2.230000000000000000e+03	2.751445986807780741e+00
2.240000000000000000e+03	2.240000000000000000e+02	2.240000000000000000e+03	2.807635657721612610e+00
2.250000000000000000e+03	2.250000000000000000e+02	2.250000000000000000e+03	2.809153936488323566e+00
2.260000000000000000e+03	2.260000000000000000e+02	2.260000000000000000e+03	2.881569167932490849e+00
2.270000000000000000e+03	2.270000000000000000e+02	2.270000000000000000e+03	2.970138413493833784e+00
2.280000000000000000e+03	2.280000000000000000e+02	2.280000000000000000e+03	2.849271747306840741e+00
2.290000000000000000e+03	2.290000000000000000e+02	2.290000000000000000e+03	2.807479258219980345e+00
2.300000000000000000e+03	2.300000000000000000e+02	2.300000000000000000e+03	2.809724237391775681e+00
2.310000000000000000e+03	2.310000000000000000e+02	2.310000000000000000e+03	2.806475327932425046e+00
2.320000000000000000e+03	2.320000000000000000e+02	2.320000000000000000e+03	2.832234718758339209e+00
2.330000000000000000e+03	2.330000000000000000e+02	2.330000000000000000e+03	2.866939696545258709e+00
2.340000000000000000e+03	2.340000000000000000e+02	2.340000000000000000e+03	2.856858573867873563e+00
2.350000000000000000e+03	2.350000000000000000e+02	2.350000000000000000e+03	2.888666697913910397e+00
2.360000000000000000e+03	2.360000000000000000e+02	2.360000000000000000e+03	2.832124852814926541e+00
2.370000000000000000e+03	2.370000000000000000e+02	2.370000000000000000e+03	2.841826551000601775e+00
2.380000000000000000e+03	2.380000000000000000e+02	2.380000000000000000e+03	2.859671590052406120e+00
2.390000000000000000e+03	2.390000000000000000e+02	2.390000000000000000e+03	2.854275271939974878e+00
2.400000000000000000e+03	2.400000000000000000e+02	2.400000000000000000e+03	2.862734671216817794e+00
2.410000000000000000e+03	2.410000000000000000e+02	2.410000000000000000e+03	2.830319254820193198e+00
2.420000000000000000e+03	2.420000000000000000e+02	2.420000000000000000e+03	2.790688078832484376e+00
2.430000000000000000e+03	2.430000000000000000e+02	2.430000000000000000e+03	2.852423762792753781e+00
2.440000000000000000e+03	2.440000000000000000e+02	2.440000000000000000e+03	2.951662126982221857e+00
2.450000000000000000e+03	2.450000000000000000e+02	2.450000000000000000e+03	2.957203063015823030e+00
2.460000000000000000e+03	2.460000000000000000e+02	2.460000000000000000e+03	2.909252511872458591e+00
2.470000000000000000e+03	2.470000000000000000e+02	2.470000000000000000e+03	2.859875849720121543e+00
2.480000000000000000e+03	2.480000000000000000e+02	2.480000000000000000e+03	2.850915597459187545e+00
2.490000000000000000e+03	2.490000000000000000e+02	2.490000000000000000e+03	2.912340541942925132e+00
2.500000000000000000e+03	2.500000000000000000e+02	2.500000000000000000e+03	2.968583387759558434e+00
2.510000000000000000e+03	2.510000000000000000e+02	2.510000000000000000e+03	3.002167111314009595e+00
2.520000000000000000e+03	2.520000000000000000e+02	2.520000000000000000e+03	2.960096220938888134e+00
2.530000000000000000e+03	2.530000000000000000e+02	2.530000000000000000e+03	2.941398459197434700e+00
2.540000000000000000e+03	2.540000000000000000e+02	2.540000000000000000e+03	2.959981358250217909e+00
2.550000000000000000e+03	2.550000000000000000e+02	2.550000000000000000e+03	2.994929091312406477e+00
2.560000000000000000e+03	2.560000000000000000e+02	2.560000000000000000e+03	2.955607454314248095e+00
2.570000000000000000e+03	2.570000000000000000e+02	2.570000000000000000e+03	3.083747470254515566e+00
2.580000000000000000e+03	2.580000000000000000e+02	2.580000000000000000e+03	3.065183557922612767e+00
2.590000000000000000e+03	2.590000000000000000e+02	2.590000000000000000e+03	3.029949444824361127e+00
2.600000000000000000e+03	2.600000000000000000e+02	2.600000000000000000e+03	3.022216267686855584e+00
2.610000000000000000e+03	2.610000000000000000e+02	2.610000000000000000e+03	2.974798403698626359e+00
2.620000000000000000e+03	2.620000000000000000e+02	2.620000000000000000e+03	2.959512496684091332e+00
2.630000000000000000e+03	2.630000000000000000e+02	2.630000000000000000e+03	2.967614695335853980e+00
2.640000000000000000e+03	2.640000000000000000e+02	2.640000000000000000e+03	3.055722661859250344e+00
2.650000000000000000e+03	2.650000000000000000e+02	2.650000000000000000e+03	3.085864257677467304e+00
2.660000000000000000e+03	2.660000000000000000e+02	2.660000000000000000e+03	3.005929155858932056e+00
2.670000000000000000e+03	2.670000000000000000e+02	2.670000000000000000e+03	2.962509906571121565e+00
2.680000000000000000e+03	2.680000000000000000e+02	2.680000000000000000e+03	2.960391035226954237e+00
2.690000000000000000e+03	2.690000000000000000e+02	2.690000000000000000e+03	2.859496865820239986e+00
2.700000000000000000e+03	2.700000000000000000e+02	2.700000000000000000e+03	2.820750880014395445e+00
2.710000000000000000e+03	2.710000000000000000e+02	2.710000000000000000e+03	2.889698930809222244e+00
2.720000000000000000e+03	2.720000000000000000e+02	2.720000000000000000e+03	2.941600221004938565e+00
2.730000000000000000e+03	2.730000000000000000e+02	2.730000000000000000e+03	2.924957576199593845e+00
2.740000000000000000e+03	2.740000000000000000e+02	2.740000000000000000e+03	2.979043523776120139e+00
2.750000000000000000e+03	2.750000000000000000e+02	2.750000000000000000e+03	2.880965974177775557e+00
2.760000000000000000e+03	2.760000000000000000e+02	2.760000000000000000e+03	2.906839408145403869e+00
2.770000000000000000e+03	2.770000000000000000e+02	2.770000000000000000e+03	2.850306139144176854e+00
2.780000000000000000e+03	2.780000000000000000e+02	2.780000000000000000e+03	2.875428573707441871e+00
2.790000000000000000e+03	2.790000000000000000e+02	2.790000000000000000e+03	2.826582743102162620e+00
2.800000000000000000e+03	2.800000000000000000e+02	2.800000000000000000e+03	2.889044091518417900e+00
2.810000000000000000e+03	2.810000000000000000e+02	2.810000000000000000e+03	2.879034577808394335e+00
2.820000000000000000e+03	2.820000000000000000e+02	2.820000000000000000e+03	2.836325316159244103e+00
2.830000000000000000e+03	2.830000000000000000e+02	2.830000000000000000e+03	2.916250882588822702e+00
2.840000000000000000e+03	2.840000000000000000e+02	2.840000000000000000e+03	2.907425885067134175e+00
2.850000000000000000e+03	2.850000000000000000e+02	2.850000000000000000e+03	2.879137086026698267e+00
2.860000000000000000e+03	2.860000000000000000e+02	2.860000000000000000e+03	2.960253146748669462e+00
2.870000000000000000e+03	2.870000000000000000e+02	2.870000000000000000e+03	2.986616627053552353e+00
2.880000000000000000e+03	2.880000000000000000e+02	2.880000000000000000e+03	3.069597461379018899e+00
2.890000000000000000e+03	2.890000000000000000e+02	2.890000000000000000e+03	3.042636949993311024e+00
2.900000000000000000e+03	2.900000000000000000e+02	2.900000000000000000e+03	3.076222458872455601e+00
2.910000000000000000e+03	2.910000000000000000e+02	2.910000000000000000e+03	3.077619283453279841e+00
2.920000000000000000e+03	2.920000000000000000e+02	2.920000000000000000e+03	3.052412506897567379e+00
2.930000000000000000e+03	2.930000000000000000e+02	2.930000000000000000e+03	3.004398035671278500e+00
2.940000000000000000e+03	2.940000000000000000e+02	2.940000000000000000e+03	3.044579839609205418e+00
2.950000000000000000e+03	2.950000000000000000e+02	2.950000000000000000e+03	3.118495657273998134e+00
2.960000000000000000e+03	2.960000000000000000e+02	2.960000000000000000e+03	3.257589429224063249e+00
2.970000000000000000e+03	2.970000000000000000e+02	2.970000000000000000e+03	3.231501144458217567e+00
2.980000000000000000e+03	2.980000000000000000e+02	2.980000000000000000e+03	3.148111371401682401e+00
2.990000000000000000e+03	2.990000000000000000e+02	2.990000000000000000e+03	3.202392615438673040e+00
3.000000000000000000e+03	3.000000000000000000e+02	3.000000000000000000e+03	3.194985549314690143e+00
3.010000000000000000e+03	3.010000000000000000e+02	3.010000000000000000e+03	3.097012909138235681e+00
3.020000000000000000e+03	3.020000000000000000e+02	3.020000000000000000e+03	3.208623551043259248e+00
3.030000000000000000e+03	3.030000000000000000e+02	3.030000000000000000e+03	3.237192372550268704e+00
3.040000000000000000e+03	3.040000000000000000e+02	3.040000000000000000e+03	3.242510352296020582e+00
3.050000000000000000e+03	3.050000000000000000e+02	3.050000000000000000e+03	3.306332921205175079e+00
3.060000000000000000e+03	3.060000000000000000e+02	3.060000000000000000e+03	3.278702115614483770e+00
3.070000000000000000e+03	3.070000000000000000e+02	3.070000000000000000e+03	3.146496075341333132e+00
3.080000000000000000e+03	3.080000000000000000e+02	3.080000000000000000e+03	3.129698918538295516e+00
3.090000000000000000e+03	3.090000000000000000e+02	3.090000000000000000e+03	3.093782745995649286e+00
3.100000000000000000e+03	3.100000000000000000e+02	3.100000000000000000e+03	3.083250273662178742e+00
3.110000000000000000e+03	3.110000000000000000e+02	3.110000000000000000e+03	3.097105625062769096e+00
3.120000000000000000e+03	3.120000000000000000e+02	3.120000000000000000e+03	3.089352035965374554e+00
3.130000000000000000e+03	3.130000000000000000e+02	3.130000000000000000e+03	3.029615481237048158e+00
3.140000000000000000e+03	3.140000000000000000e+02	3.140000000000000000e+03	3.080033650649260046e+00
3.150000000000000000e+03	3.150000000000000000e+02	3.150000000000000000e+03	3.132798603300338325e+00
3.160000000000000000e+03	3.160000000000000000e+02	3.160000000000000000e+03	3.105083853038624220e+00
3.170000000000000000e+03	3.170000000000000000e+02	3.170000000000000000e+03	3.018018532491550943e+00
3.180000000000000000e+03	3.180000000000000000e+02	3.180000000000000000e+03	3.049227266132614300e+00
3.190000000000000000e+03	3.190000000000000000e+02	3.190000000000000000e+03	3.081056493606654012e+00
3.200000000000000000e+03	3.200000000000000000e+02	3.200000000000000000e+03	3.146754695224882603e+00
3.210000000000000000e+03	3.210000000000000000e+02	3.210000000000000000e+03	3.120418633664511887e+00
3.220000000000000000e+03	3.220000000000000000e+02	3.220000000000000000e+03	3.047354418525234365e+00
3.230000000000000000e+03	3.230000000000000000e+02	3.230000000000000000e+03	3.077412716930060022e+00
3.240000000000000000e+03	3.240000000000000000e+02	3.240000000000000000e+03	3.037166364651604056e+00
3.250000000000000000e+03	3.250000000000000000e+02	3.250000000000000000e+03	3.092164458345005418e+00
3.260000000000000000e+03	3.260000000000000000e+02	3.260000000000000000e+03	3.065879277756208054e+00
3.270000000000000000e+03	3.270000000000000000e+02	3.270000000000000000e+03	3.104862177502624832e+00
3.280000000000000000e+03	3.280000000000000000e+02	3.280000000000000000e+03	3.055374350073321921e+00
3.290000000000000000e+03	3.290000000000000000e+02	3.290000000000000000e+03	3.060216568562204031e+00
3.300000000000000000e+03	3.300000000000000000e+02	3.300000000000000000e+03	3.122556668341760489e+00
3.310000000000000000e+03	3.310000000000000000e+02	3.310000000000000000e+03	2.995265070685887654e+00
3.320000000000000000e+03	3.320000000000000000e+02	3.320000000000000000e+03	3.041355938993124397e+00
3.330000000000000000e+03	3.330000000000000000e+02	3.330000000000000000e+03	3.003150774686564439e+00
3.340000000000000000e+03	3.340000000000000000e+02	3.340000000000000000e+03	3.035073145602869005e+00
3.350000000000000000e+03	3.350000000000000000e+02	3.350000000000000000e+03	3.085779005059477775e+00
3.360000000000000000e+03	3.360000000000000000e+02	3.360000000000000000e+03	3.050289549622664520e+00
3.370000000000000000e+03	3.370000000000000000e+02	3.370000000000000000e+03	3.089939602036534172e+00
3.380000000000000000e+03	3.380000000000000000e+02	3.380000000000000000e+03	3.109135143520204370e+00
3.390000000000000000e+03	3.390000000000000000e+02	3.390000000000000000e+03	3.075984545486074140e+00
3.400000000000000000e+03	3.400000000000000000e+02	3.400000000000000000e+03	3.106358421207386034e+00
3.410000000000000000e+03	3.410000000000000000e+02	3.410000000000000000e+03	3.123967575046521450e+00
3.420000000000000000e+03	3.420000000000000000e+02	3.420000000000000000e+03	3.055376806355391217e+00
3.430000000000000000e+03	3.430000000000000000e+02	3.430000000000000000e+03	2.998221193983295674e+00
3.440000000000000000e+03	3.440000000000000000e+02	3.440000000000000000e+03	3.003242727160621683e+00
3.450000000000000000e+03	3.450000000000000000e+02	3.450000000000000000e+03	3.023432493699963253e+00
3.460000000000000000e+03	3.460000000000000000e+02	3.460000000000000000e+03	2.935692847057666643e+00
3.470000000000000000e+03	3.470000000000000000e+02	3.470000000000000000e+03	2.975682566721921329e+00
3.480000000000000000e+03	3.480000000000000000e+02	3.480000000000000000e+03	3.020421284537395668e+00
3.490000000000000000e+03	3.490000000000000000e+02	3.490000000000000000e+03	3.022696163847863549e+00
3.500000000000000000e+03	3.500000000000000000e+02	3.500000000000000000e+03	3.019642868606110753e+00
3.510000000000000000e+03	3.510000000000000000e+02	3.510000000000000000e+03	3.035247963964823104e+00
3.520000000000000000e+03	3.520000000000000000e+02	3.520000000000000000e+03	3.016445099515463468e+00
3.530000000000000000e+03	3.530000000000000000e+02	3.530000000000000000e+03	2.920672043326653533e+00
3.540000000000000000e+03	3.540000000000000000e+02	3.540000000000000000e+03	2.911252545315457407e+00
3.550000000000000000e+03	3.550000000000000000e+02	3.550000000000000000e+03	2.859963632674683787e+00
3.560000000000000000e+03	3.560000000000000000e+02	3.560000000000000000e+03	2.984947854149279767e+00
3.570000000000000000e+03	3.570000000000000000e+02	3.570000000000000000e+03	3.028979967241624660e+00
3.580000000000000000e+03	3.580000000000000000e+02	3.580000000000000000e+03	3.051724933250186123e+00
3.590000000000000000e+03	3.590000000000000000e+02	3.590000000000000000e+03	3.080725734525850079e+00
3.600000000000000000e+03	3.600000000000000000e+02	3.600000000000000000e+03	3.028396719528960279e+00
3.610000000000000000e+03	3.610000000000000000e+02	3.610000000000000000e+03	2.972066076771436638e+00
3.620000000000000000e+03	3.620000000000000000e+02	3.620000000000000000e+03	2.984975190191270222e+00
3.630000000000000000e+03	3.630000000000000000e+02	3.630000000000000000e+03	2.992630300767045615e+00
3.640000000000000000e+03	3.640000000000000000e+02	3.640000000000000000e+03	2.959486001820473167e+00
3.650000000000000000e+03	3.650000000000000000e+02	3.650000000000000000e+03	2.978860065582106031e+00
3.660000000000000000e+03	3.660000000000000000e+02	3.660000000000000000e+03	2.914898768092142767e+00
3.670000000000000000e+03	3.670000000000000000e+02	3.670000000000000000e+03	2.938407134983700875e+00
3.680000000000000000e+03	3.680000000000000000e+02	3.680000000000000000e+03	3.010292870267214482e+00
3.690000000000000000e+03	3.690000000000000000e+02	3.690000000000000000e+03	2.974828909855934178e+00
3.700000000000000000e+03	3.700000000000000000e+02	3.700000000000000000e+03	2.975891067869631534e+00
3.710000000000000000e+03	3.710000000000000000e+02	3.710000000000000000e+03	2.941632187489892303e+00
3.720000000000000000e+03	3.720000000000000000e+02	3.720000000000000000e+03	2.872803065006002132e+00
3.730000000000000000e+03	3.730000000000000000e+02	3.730000000000000000e+03	2.970815473102096593e+00
3.740000000000000000e+03	3.740000000000000000e+02	3.740000000000000000e+03	3.063586326193353138e+00
3.750000000000000000e+03	3.750000000000000000e+02	3.750000000000000000e+03	3.063957080845021608e+00
3.760000000000000000e+03	3.760000000000000000e+02	3.760000000000000000e+03	3.014664124880860552e+00
3.770000000000000000e+03	3.770000000000000000e+02	3.770000000000000000e+03	2.970882631405051821e+00
3.780000000000000000e+03	3.780000000000000000e+02	3.780000000000000000e+03	3.109896079188652518e+00
3.790000000000000000e+03	3.790000000000000000e+02	3.790000000000000000e+03	3.128024023169098111e+00
3.800000000000000000e+03	3.800000000000000000e+02	3.800000000000000000e+03	3.083994044011376889e+00
3.810000000000000000e+03	3.810000000000000000e+02	3.810000000000000000e+03	3.087025803925318890e+00
3.820000000000000000e+03	3.820000000000000000e+02	3.820000000000000000e+03	3.137987988004798279e+00
3.830000000000000000e+03	3.830000000000000000e+02	3.830000000000000000e+03	3.106672351647977504e+00
3.840000000000000000e+03	3.840000000000000000e+02	3.840000000000000000e+03	3.143038165861465227e+00
3.850000000000000000e+03	3.850000000000000000e+02	3.850000000000000000e+03	3.072835492359735188e+00
3.860000000000000000e+03	3.860000000000000000e+02	3.860000000000000000e+03	3.064000118846252896e+00
3.870000000000000000e+03	3.870000000000000000e+02	3.870000000000000000e+03	3.123587580244647999e+00
3.880000000000000000e+03	3.880000000000000000e+02	3.880000000000000000e+03	3.118227179273390437e+00
3.890000000000000000e+03	3.890000000000000000e+02	3.890000000000000000e+03	3.183168773878862101e+00
3.900000000000000000e+03	3.900000000000000000e+02	3.900000000000000000e+03	3.067468765081109439e+00
3.910000000000000000e+03	3.910000000000000000e+02	3.910000000000000000e+03	3.030414653524553081e+00
3.920000000000000000e+03	3.920000000000000000e+02	3.920000000000000000e+03	3.023770337758781679e+00
3.930000000000000000e+03	3.930000000000000000e+02	3.930000000000000000e+03	2.961666208979544912e+00
3.940000000000000000e+03	3.940000000000000000e+02	3.940000000000000000e+03	3.002003975842128192e+00
3.950000000000000000e+03	3.950000000000000000e+02	3.950000000000000000e+03	2.980732202333440828e+00
3.960000000000000000e+03	3.960000000000000000e+02	3.960000000000000000e+03	2.981672002222419238e+00
3.970000000000000000e+03	3.970000000000000000e+02	3.970000000000000000e+03	3.081231540923135004e+00
3.980000000000000000e+03	3.980000000000000000e+02	3.980000000000000000e+03	3.025760953458975333e+00
3.990000000000000000e+03	3.990000000000000000e+02	3.990000000000000000e+03	3.037632360176646173e+00
4.000000000000000000e+03	4.000000000000000000e+02	4.000000000000000000e+03	3.070592527784838044e+00
4.010000000000000000e+03	4.010000000000000000e+02	4.010000000000000000e+03	3.094565342316217382e+00
4.020000000000000000e+03	4.020000000000000000e+02	4.020000000000000000e+03	3.032939412191283157e+00
4.030000000000000000e+03	4.030000000000000000e+02	4.030000000000000000e+03	3.009005406304113617e+00
4.040000000000000000e+03	4.040000000000000000e+02	4.040000000000000000e+03	2.985406301899157011e+00
4.050000000000000000e+03	4.050000000000000000e+02	4.050000000000000000e+03	3.023424570113905752e+00
4.060000000000000000e+03	4.060000000000000000e+02	4.060000000000000000e+03	2.996321691676518295e+00
4.070000000000000000e+03	4.070000000000000000e+02	4.070000000000000000e+03	3.055434353184221852e+00
4.080000000000000000e+03	4.080000000000000000e+02	4.080000000000000000e+03	3.093779841151399701e+00
4.090000000000000000e+03	4.090000000000000000e+02	4.090000000000000000e+03	3.012200495153597224e+00
4.100000000000000000e+03	4.100000000000000000e+02	4.100000000000000000e+03	3.057698211149477707e+00
4.110000000000000000e+03	4.110000000000000000e+02	4.110000000000000000e+03	2.922880740358479557e+00
4.120000000000000000e+03	4.120000000000000000e+02	4.120000000000000000e+03	2.999798423344118170e+00
4.130000000000000000e+03	4.130000000000000000e+02	4.130000000000000000e+03	3.045192770264709914e+00
4.140000000000000000e+03	4.140000000000000000e+02	4.140000000000000000e+03	3.087167352601631887e+00
4.150000000000000000e+03	4.150000000000000000e+02	4.150000000000000000e+03	3.118264393397110368e+00
4.160000000000000000e+03	4.160000000000000000e+02	4.160000000000000000e+03	3.129670350815859869e+00
4.170000000000000000e+03	4.170000000000000000e+02	4.170000000000000000e+03	3.084836431364140985e+00
4.180000000000000000e+03	4.180000000000000000e+02	4.180000000000000000e+03	3.085592101513591423e+00
4.190000000000000000e+03	4.190000000000000000e+02	4.190000000000000000e+03	3.091341225176921004e+00
4.200000000000000000e+03	4.200000000000000000e+02	4.200000000000000000e+03	3.041469887271782024e+00
4.210000000000000000e+03	4.210000000000000000e+02	4.210000000000000000e+03	3.125622809888142672e+00
4.220000000000000000e+03	4.220000000000000000e+02	4.220000000000000000e+03	3.163409593624672222e+00
4.230000000000000000e+03	4.230000000000000000e+02	4.230000000000000000e+03	3.101336912320762806e+00
4.240000000000000000e+03	4.240000000000000000e+02	4.240000000000000000e+03	3.050823422375360305e+00
4.250000000000000000e+03	4.250000000000000000e+02	4.250000000000000000e+03	3.115925789311188687e+00
4.260000000000000000e+03	4.260000000000000000e+02	4.260000000000000000e+03	3.149361025822616345e+00
4.270000000000000000e+03	4.270000000000000000e+02	4.270000000000000000e+03	3.216459222644283411e+00
4.280000000000000000e+03	4.280000000000000000e+02	4.280000000000000000e+03	3.264819594197146735e+00
4.290000000000000000e+03	4.290000000000000000e+02	4.290000000000000000e+03	3.250205696531509592e+00
4.300000000000000000e+03	4.300000000000000000e+02	4.300000000000000000e+03	3.219316555798808821e+00
4.310000000000000000e+03	4.310000000000000000e+02	4.310000000000000000e+03	3.322748508979997517e+00
4.320000000000000000e+03	4.320000000000000000e+02	4.320000000000000000e+03	3.274906758928709749e+00
4.330000000000000000e+03	4.330000000000000000e+02	4.330000000000000000e+03	3.327278114029495359e+00
4.340000000000000000e+03	4.340000000000000000e+02	4.340000000000000000e+03	3.264813303700262015e+00
4.350000000000000000e+03	4.350000000000000000e+02	4.350000000000000000e+03	3.290465096394417532e+00
4.360000000000000000e+03	4.360000000000000000e+02	4.360000000000000000e+03	3.249954249073795598e+00
4.370000000000000000e+03	4.370000000000000000e+02	4.370000000000000000e+03	3.233732784856786058e+00
4.380000000000000000e+03	4.380000000000000000e+02	4.380000000000000000e+03	3.268510006536331058e+00
4.390000000000000000e+03	4.390000000000000000e+02	4.390000000000000000e+03	3.314318250551961498e+00
4.400000000000000000e+03	4.400000000000000000e+02	4.400000000000000000e+03	3.287354216656682926e+00
4.410000000000000000e+03	4.410000000000000000e+02	4.410000000000000000e+03	3.364316223110733528e+00
4.420000000000000000e+03	4.420000000000000000e+02	4.420000000000000000e+03	3.373409801079655157e+00
4.430000000000000000e+03	4.430000000000000000e+02	4.430000000000000000e+03	3.289808558562772323e+00
4.440000000000000000e+03	4.440000000000000000e+02	4.440000000000000000e+03	3.321701815940186542e+00
4.450000000000000000e+03	4.450000000000000000e+02	4.450000000000000000e+03	3.303500656811823699e+00
4.460000000000000000e+03	4.460000000000000000e+02	4.460000000000000000e+03	3.325702275569618838e+00
4.470000000000000000e+03	4.470000000000000000e+02	4.470000000000000000e+03	3.313945741691272318e+00
4.480000000000000000e+03	4.480000000000000000e+02	4.480000000000000000e+03	3.268410642231194263e+00
4.490000000000000000e+03	4.490000000000000000e+02	4.490000000000000000e+03	3.338026543435137938e+00
4.500000000000000000e+03	4.500000000000000000e+02	4.500000000000000000e+03	3.318390954234343493e+00
4.510000000000000000e+03	4.510000000000000000e+02	4.510000000000000000e+03	3.398095091424243819e+00
4.520000000000000000e+03	4.520000000000000000e+02	4.520000000000000000e+03	3.445686476091190720e+00
4.530000000000000000e+03	4.530000000000000000e+02	4.530000000000000000e+03	3.430199680808510010e+00
4.540000000000000000e+03	4.540000000000000000e+02	4.540000000000000000e+03	3.382988542602119786e+00
4.550000000000000000e+03	4.550000000000000000e+02	4.550000000000000000e+03	3.315485831076867118e+00
4.560000000000000000e+03	4.560000000000000000e+02	4.560000000000000000e+03	3.247010896686809645e+00
4.570000000000000000e+03	4.570000000000000000e+02	4.570000000000000000e+03	3.251245075760009762e+00
4.580000000000000000e+03	4.580000000000000000e+02	4.580000000000000000e+03	3.234613041376685150e+00
4.590000000000000000e+03	4.590000000000000000e+02	4.590000000000000000e+03	3.356849258834979643e+00
4.600000000000000000e+03	4.600000000000000000e+02	4.600000000000000000e+03	3.419011516295883180e+00
4.610000000000000000e+03	4.610000000000000000e+02	4.610000000000000000e+03	3.333295668220558117e+00
4.620000000000000000e+03	4.620000000000000000e+02	4.620000000000000000e+03	3.277258883966029934e+00
4.630000000000000000e+03	4.630000000000000000e+02	4.630000000000000000e+03	3.266842093647563949e+00
4.640000000000000000e+03	4.640000000000000000e+02	4.640000000000000000e+03	3.305911550152535128e+00
4.650000000000000000e+03	4.650000000000000000e+02	4.650000000000000000e+03	3.312628077814701477e+00
4.660000000000000000e+03	4.660000000000000000e+02	4.660000000000000000e+03	3.344072719153528883e+00
4.670000000000000000e+03	4.670000000000000000e+02	4.670000000000000000e+03	3.368981231881118976e+00
4.680000000000000000e+03	4.680000000000000000e+02	4.680000000000000000e+03	3.324772050441589855e+00
4.690000000000000000e+03	4.690000000000000000e+02	4.690000000000000000e+03	3.223375770862726419e+00
4.700000000000000000e+03	4.700000000000000000e+02	4.700000000000000000e+03	3.229674497318415938e+00
4.710000000000000000e+03	4.710000000000000000e+02	4.710000000000000000e+03	3.171406309124034095e+00
4.720000000000000000e+03	4.720000000000000000e+02	4.720000000000000000e+03	3.158866786284596717e+00
4.730000000000000000e+03	4.730000000000000000e+02	4.730000000000000000e+03	3.133797844318530590e+00
4.740000000000000000e+03	4.740000000000000000e+02	4.740000000000000000e+03	3.121333771614201336e+00
4.750000000000000000e+03	4.750000000000000000e+02	4.750000000000000000e+03	3.118407775299261608e+00
4.760000000000000000e+03	4.760000000000000000e+02	4.760000000000000000e+03	3.157327885360305064e+00
4.770000000000000000e+03	4.770000000000000000e+02	4.770000000000000000e+03	3.211652837289276530e+00
4.780000000000000000e+03	4.780000000000000000e+02	4.780000000000000000e+03	3.218438075038522861e+00
4.790000000000000000e+03	4.790000000000000000e+02	4.790000000000000000e+03	3.178092943654218239e+00
4.800000000000000000e+03	4.800000000000000000e+02	4.800000000000000000e+03	3.141893786310761438e+00
4.810000000000000000e+03	4.810000000000000000e+02	4.810000000000000000e+03	3.236389454809369237e+00
4.820000000000000000e+03	4.820000000000000000e+02	4.820000000000000000e+03	3.166666380832050542e+00
4.830000000000000000e+03	4.830000000000000000e+02	4.830000000000000000e+03	3.151190138987802314e+00
4.840000000000000000e+03	4.840000000000000000e+02	4.840000000000000000e+03	3.181598521411749037e+00
4.850000000000000000e+03	4.850000000000000000e+02	4.850000000000000000e+03	3.254219164344235526e+00
4.860000000000000000e+03	4.860000000000000000e+02	4.860000000000000000e+03	3.268266308241153606e+00
4.870000000000000000e+03	4.870000000000000000e+02	4.870000000000000000e+03	3.182740781842309907e+00
4.880000000000000000e+03	4.880000000000000000e+02	4.880000000000000000e+03	3.191705765241571235e+00
4.890000000000000000e+03	4.890000000000000000e+02	4.890000000000000000e+03	3.229433741454545981e+00
4.900000000000000000e+03	4.900000000000000000e+02	4.900000000000000000e+03	3.204520045602260669e+00
4.910000000000000000e+03	4.910000000000000000e+02	4.910000000000000000e+03	3.252028932137004169e+00
4.920000000000000000e+03	4.920000000000000000e+02	4.920000000000000000e+03	3.169276020340859645e+00
4.930000000000000000e+03	4.930000000000000000e+02	4.930000000000000000e+03	3.208936985046495050e+00
4.940000000000000000e+03	4.940000000000000000e+02	4.940000000000000000e+03	3.262454855304774082e+00
4.950000000000000000e+03	4.950000000000000000e+02	4.950000000000000000e+03	3.215663532287282855e+00
4.960000000000000000e+03	4.960000000000000000e+02	4.960000000000000000e+03	3.171373622687183591e+00
4.970000000000000000e+03	4.970000000000000000e+02	4.970000000000000000e+03	3.137570036837490139e+00
4.980000000000000000e+03	4.980000000000000000e+02	4.980000000000000000e+03	3.151549005229111078e+00
4.990000000000000000e+03	4.990000000000000000e+02	4.990000000000000000e+03	3.132833957555678506e+00
5.000000000000000000e+03	5.000000000000000000e+02	5.000000000000000000e+03	3.178303840456939700e+00
5.010000000000000000e+03	5.010000000000000000e+02	5.010000000000000000e+03	3.199238937836004659e+00
5.020000000000000000e+03	5.020000000000000000e+02	5.020000000000000000e+03	3.106532377355544661e+00
5.030000000000000000e+03	5.030000000000000000e+02	5.030000000000000000e+03	3.118308768453183610e+00
5.040000000000000000e+03	5.040000000000000000e+02	5.040000000000000000e+03	3.122651352716505180e+00
5.050000000000000000e+03	5.050000000000000000e+02	5.050000000000000000e+03	3.128307232990877207e+00
5.060000000000000000e+03	5.060000000000000000e+02	5.060000000000000000e+03	3.139373769510434897e+00
5.070000000000000000e+03	5.070000000000000000e+02	5.070000000000000000e+03	3.153553592908253211e+00
5.080000000000000000e+03	5.080000000000000000e+02	5.080000000000000000e+03	3.146277369238621446e+00
5.090000000000000000e+03	5.090000000000000000e+02	5.090000000000000000e+03	3.133510141526067105e+00
5.100000000000000000e+03	5.100000000000000000e+02	5.100000000000000000e+03	3.200785417328072313e+00
5.110000000000000000e+03	5.110000000000000000e+02	5.110000000000000000e+03	3.157379916556283028e+00
5.120000000000000000e+03	5.120000000000000000e+02	5.120000000000000000e+03	3.182892487318548014e+00
5.130000000000000000e+03	5.130000000000000000e+02	5.130000000000000000e+03	3.219632853019141816e+00
5.140000000000000000e+03	5.140000000000000000e+02	5.140000000000000000e+03	3.232860980355256153e+00
5.150000000000000000e+03	5.150000000000000000e+02	5.150000000000000000e+03	3.155562843095201409e+00
5.160000000000000000e+03	5.160000000000000000e+02	5.160000000000000000e+03	3.178218405517724499e+00
5.170000000000000000e+03	5.170000000000000000e+02	5.170000000000000000e+03	3.205962309497400131e+00
5.180000000000000000e+03	5.180000000000000000e+02	5.180000000000000000e+03	3.198450021515802710e+00
5.190000000000000000e+03	5.190000000000000000e+02	5.190000000000000000e+03	3.260475622149237473e+00
5.200000000000000000e+03	5.200000000000000000e+02	5.200000000000000000e+03	3.204762817635491867e+00
5.210000000000000000e+03	5.210000000000000000e+02	5.210000000000000000e+03	3.215070578664800394e+00
5.220000000000000000e+03	5.220000000000000000e+02	5.220000000000000000e+03	3.198168499916622221e+00
5.230000000000000000e+03	5.230000000000000000e+02	5.230000000000000000e+03	3.243313184134795524e+00
5.240000000000000000e+03	5.240000000000000000e+02	5.240000000000000000e+03	3.175646902530846472e+00
5.250000000000000000e+03	5.250000000000000000e+02	5.250000000000000000e+03	3.224691699396943889e+00
5.260000000000000000e+03	5.260000000000000000e+02	5.260000000000000000e+03	3.236748511645879844e+00
5.270000000000000000e+03	5.270000000000000000e+02	5.270000000000000000e+03	3.254096292591730055e+00
5.280000000000000000e+03	5.280000000000000000e+02	5.280000000000000000e+03	3.235250944718735422e+00
5.290000000000000000e+03	5.290000000000000000e+02	5.290000000000000000e+03	3.297261029038132119e+00
5.300000000000000000e+03	5.300000000000000000e+02	5.300000000000000000e+03	3.198411271106508025e+00
5.310000000000000000e+03	5.310000000000000000e+02	5.310000000000000000e+03	3.230289990788237642e+00
5.320000000000000000e+03	5.320000000000000000e+02	5.320000000000000000e+03	3.268270633989821761e+00
5.330000000000000000e+03	5.330000000000000000e+02	5.330000000000000000e+03	3.269281417430383030e+00
5.340000000000000000e+03	5.340000000000000000e+02	5.340000000000000000e+03	3.229776995214272972e+00
5.350000000000000000e+03	5.350000000000000000e+02	5.350000000000000000e+03	3.272748703281622706e+00
5.360000000000000000e+03	5.360000000000000000e+02	5.360000000000000000e+03	3.302796294733660432e+00
5.370000000000000000e+03	5.370000000000000000e+02	5.370000000000000000e+03	3.152090114868409287e+00
5.380000000000000000e+03	5.380000000000000000e+02	5.380000000000000000e+03	3.178253907898834996e+00
5.390000000000000000e+03	5.390000000000000000e+02	5.390000000000000000e+03	3.162559076315255346e+00
5.400000000000000000e+03	5.400000000000000000e+02	5.400000000000000000e+03	3.164329776013099504e+00
5.410000000000000000e+03	5.410000000000000000e+02	5.410000000000000000e+03	3.288529872932620890e+00
5.420000000000000000e+03	5.420000000000000000e+02	5.420000000000000000e+03	3.279961731842068406e+00
5.430000000000000000e+03	5.430000000000000000e+02	5.430000000000000000e+03	3.353348384463008092e+00
5.440000000000000000e+03	5.440000000000000000e+02	5.440000000000000000e+03	3.310902294644391120e+00
5.450000000000000000e+03	5.450000000000000000e+02	5.450000000000000000e+03	3.316941493396797114e+00
5.460000000000000000e+03	5.460000000000000000e+02	5.460000000000000000e+03	3.231441638513174563e+00
5.470000000000000000e+03	5.470000000000000000e+02	5.470000000000000000e+03	3.275125920822157699e+00
5.480000000000000000e+03	5.480000000000000000e+02	5.480000000000000000e+03	3.257963471146045897e+00
5.490000000000000000e+03	5.490000000000000000e+02	5.490000000000000000e+03	3.312923215940705379e+00
5.500000000000000000e+03	5.500000000000000000e+02	5.500000000000000000e+03	3.312402927879062986e+00
5.510000000000000000e+03	5.510000000000000000e+02	5.510000000000000000e+03	3.239521728640863074e+00
5.520000000000000000e+03	5.520000000000000000e+02	5.520000000000000000e+03	3.224333734882098845e+00
5.530000000000000000e+03	5.530000000000000000e+02	5.530000000000000000e+03	3.351283219011500503e+00
5.540000000000000000e+03	5.540000000000000000e+02	5.540000000000000000e+03	3.306735961561393822e+00
5.550000000000000000e+03	5.550000000000000000e+02	5.550000000000000000e+03	3.364557123754299717e+00
5.560000000000000000e+03	5.560000000000000000e+02	5.560000000000000000e+03	3.412696951553868541e+00
5.570000000000000000e+03	5.570000000000000000e+02	5.570000000000000000e+03	3.402686752746844956e+00
5.580000000000000000e+03	5.580000000000000000e+02	5.580000000000000000e+03	3.416381199657039236e+00
5.590000000000000000e+03	5.590000000000000000e+02	5.590000000000000000e+03	3.484029563221967774e+00
5.600000000000000000e+03	5.600000000000000000e+02	5.600000000000000000e+03	3.448976292794287524e+00
5.610000000000000000e+03	5.610000000000000000e+02	5.610000000000000000e+03	3.407680077970857813e+00
5.620000000000000000e+03	5.620000000000000000e+02	5.620000000000000000e+03	3.428308555494119947e+00
5.630000000000000000e+03	5.630000000000000000e+02	5.630000000000000000e+03	3.417324715394929324e+00
5.640000000000000000e+03	5.640000000000000000e+02	5.640000000000000000e+03	3.356573461295517369e+00
5.650000000000000000e+03	5.650000000000000000e+02	5.650000000000000000e+03	3.436157586539432263e+00
5.660000000000000000e+03	5.660000000000000000e+02	5.660000000000000000e+03	3.552243442317330135e+00
5.670000000000000000e+03	5.670000000000000000e+02	5.670000000000000000e+03	3.616794156050767928e+00
5.680000000000000000e+03	5.680000000000000000e+02	5.680000000000000000e+03	3.648467973197258019e+00
5.690000000000000000e+03	5.690000000000000000e+02	5.690000000000000000e+03	3.535680925535150454e+00
5.700000000000000000e+03	5.700000000000000000e+02	5.700000000000000000e+03	3.440505069056305931e+00
5.710000000000000000e+03	5.710000000000000000e+02	5.710000000000000000e+03	3.381196631805265085e+00
5.720000000000000000e+03	5.720000000000000000e+02	5.720000000000000000e+03	3.459345428237590614e+00
5.730000000000000000e+03	5.730000000000000000e+02	5.730000000000000000e+03	3.342428391628545103e+00
5.740000000000000000e+03	5.740000000000000000e+02	5.740000000000000000e+03	3.385269376728246460e+00
5.750000000000000000e+03	5.750000000000000000e+02	5.750000000000000000e+03	3.287772602495964591e+00
5.760000000000000000e+03	5.760000000000000000e+02	5.760000000000000000e+03	3.238715277252364189e+00
5.770000000000000000e+03	5.770000000000000000e+02	5.770000000000000000e+03	3.255283343847640953e+00
5.780000000000000000e+03	5.780000000000000000e+02	5.780000000000000000e+03	3.314380390745746308e+00
5.790000000000000000e+03	5.790000000000000000e+02	5.790000000000000000e+03	3.303162088175922939e+00
5.800000000000000000e+03	5.800000000000000000e+02	5.800000000000000000e+03	3.311722072025745867e+00
5.810000000000000000e+03	5.810000000000000000e+02	5.810000000000000000e+03	3.168077583428679844e+00
5.820000000000000000e+03	5.820000000000000000e+02	5.820000000000000000e+03	3.246802632248801945e+00
5.830000000000000000e+03	5.830000000000000000e+02	5.830000000000000000e+03	3.197458112866645052e+00
5.840000000000000000e+03	5.840000000000000000e+02	5.840000000000000000e+03	3.325084090412270044e+00
5.850000000000000000e+03	5.850000000000000000e+02	5.850000000000000000e+03	3.351219421342224614e+00
5.860000000000000000e+03	5.860000000000000000e+02	5.860000000000000000e+03	3.284786388568428084e+00
5.870000000000000000e+03	5.870000000000000000e+02	5.870000000000000000e+03	3.331873195676805288e+00
5.880000000000000000e+03	5.880000000000000000e+02	5.880000000000000000e+03	3.295644922036045088e+00
5.890000000000000000e+03	5.890000000000000000e+02	5.890000000000000000e+03	3.253148709796511273e+00
5.900000000000000000e+03	5.900000000000000000e+02	5.900000000000000000e+03	3.273074613728861326e+00
5.910000000000000000e+03	5.910000000000000000e+02	5.910000000000000000e+03	3.252413575526567513e+00
5.920000000000000000e+03	5.920000000000000000e+02	5.920000000000000000e+03	3.214980383645841044e+00
5.930000000000000000e+03	5.930000000000000000e+02	5.930000000000000000e+03	3.203951370879440486e+00
5.940000000000000000e+03	5.940000000000000000e+02	5.940000000000000000e+03	3.262166877629412376e+00
5.950000000000000000e+03	5.950000000000000000e+02	5.950000000000000000e+03	3.193231472939948468e+00
5.960000000000000000e+03	5.960000000000000000e+02	5.960000000000000000e+03	3.255172012405616488e+00
5.970000000000000000e+03	5.970000000000000000e+02	5.970000000000000000e+03	3.211224724443938694e+00
5.980000000000000000e+03	5.980000000000000000e+02	5.980000000000000000e+03	3.218394506750473560e+00
5.990000000000000000e+03	5.990000000000000000e+02	5.990000000000000000e+03	3.306420566282108009e+00
6.000000000000000000e+03	6.000000000000000000e+02	6.000000000000000000e+03	3.231052397334035042e+00
6.010000000000000000e+03	6.010000000000000000e+02	6.010000000000000000e+03	3.268603742944836466e+00
6.020000000000000000e+03	6.020000000000000000e+02	6.020000000000000000e+03	3.156614709954907561e+00
6.030000000000000000e+03	6.030000000000000000e+02	6.030000000000000000e+03	3.168127208414381890e+00
6.040000000000000000e+03	6.040000000000000000e+02	6.040000000000000000e+03	3.203270153199588410e+00
6.050000000000000000e+03	6.050000000000000000e+02	6.050000000000000000e+03	3.218578306459246807e+00
6.060000000000000000e+03	6.060000000000000000e+02	6.060000000000000000e+03	3.260593755125254400e+00
6.070000000000000000e+03	6.070000000000000000e+02	6.070000000000000000e+03	3.207272745366395394e+00
6.080000000000000000e+03	6.080000000000000000e+02	6.080000000000000000e+03	3.277156685803238823e+00
6.090000000000000000e+03	6.090000000000000000e+02	6.090000000000000000e+03	3.266284760750259863e+00
6.100000000000000000e+03	6.100000000000000000e+02	6.100000000000000000e+03	3.268207991312019889e+00
6.110000000000000000e+03	6.110000000000000000e+02	6.110000000000000000e+03	3.373650637052637347e+00
6.120000000000000000e+03	6.120000000000000000e+02	6.120000000000000000e+03	3.310181595882204508e+00
6.130000000000000000e+03	6.130000000000000000e+02	6.130000000000000000e+03	3.348427794853610528e+00
6.140000000000000000e+03	6.140000000000000000e+02	6.140000000000000000e+03	3.371954513060038128e+00
6.150000000000000000e+03	6.150000000000000000e+02	6.150000000000000000e+03	3.264884709166486321e+00
6.160000000000000000e+03	6.160000000000000000e+02	6.160000000000000000e+03	3.299887734375839710e+00
6.170000000000000000e+03	6.170000000000000000e+02	6.170000000000000000e+03	3.180311512911051963e+00
6.180000000000000000e+03	6.180000000000000000e+02	6.180000000000000000e+03	3.203569382137869681e+00
6.190000000000000000e+03	6.190000000000000000e+02	6.190000000000000000e+03	3.158022843878592667e+00
6.200000000000000000e+03	6.200000000000000000e+02	6.200000000000000000e+03	3.221886252499955194e+00
6.210000000000000000e+03	6.210000000000000000e+02	6.210000000000000000e+03	3.109244632244486883e+00
6.220000000000000000e+03	6.220000000000000000e+02	6.220000000000000000e+03	3.133768927416335615e+00
6.230000000000000000e+03	6.230000000000000000e+02	6.230000000000000000e+03	3.212013497667969286e+00
6.240000000000000000e+03	6.240000000000000000e+02	6.240000000000000000e+03	3.257134766584720342e+00
6.250000000000000000e+03	6.250000000000000000e+02	6.250000000000000000e+03	3.227644915625059063e+00
6.260000000000000000e+03	6.260000000000000000e+02	6.260000000000000000e+03	3.284774504440074239e+00
6.270000000000000000e+03	6.270000000000000000e+02	6.270000000000000000e+03	3.254592702649606206e+00
6.280000000000000000e+03	6.280000000000000000e+02	6.280000000000000000e+03	3.175458984609587532e+00
6.290000000000000000e+03	6.290000000000000000e+02	6.290000000000000000e+03	3.208636832495762370e+00
6.300000000000000000e+03	6.300000000000000000e+02	6.300000000000000000e+03	3.209731682797313912e+00
6.310000000000000000e+03	6.310000000000000000e+02	6.310000000000000000e+03	3.219892933274775881e+00
6.320000000000000000e+03	6.320000000000000000e+02	6.320000000000000000e+03	3.150419817521098675e+00
6.330000000000000000e+03	6.330000000000000000e+02	6.330000000000000000e+03	3.227389493548557642e+00
6.340000000000000000e+03	6.340000000000000000e+02	6.340000000000000000e+03	3.254799401414254945e+00
6.350000000000000000e+03	6.350000000000000000e+02	6.350000000000000000e+03	3.310186744241951917e+00
6.360000000000000000e+03	6.360000000000000000e+02	6.360000000000000000e+03	3.228014288688013433e+00
6.370000000000000000e+03	6.370000000000000000e+02	6.370000000000000000e+03	3.212055251514930987e+00
6.380000000000000000e+03	6.380000000000000000e+02	6.380000000000000000e+03	3.214474974040581134e+00
6.390000000000000000e+03	6.390000000000000000e+02	6.390000000000000000e+03	3.234862086422604754e+00
6.400000000000000000e+03	6.400000000000000000e+02	6.400000000000000000e+03	3.258046905766370571e+00
6.410000000000000000e+03	6.410000000000000000e+02	6.410000000000000000e+03	3.290263962296379407e+00
6.420000000000000000e+03	6.420000000000000000e+02	6.420000000000000000e+03	3.278263652978876674e+00
6.430000000000000000e+03	6.430000000000000000e+02	6.430000000000000000e+03	3.257491703008450035e+00
6.440000000000000000e+03	6.440000000000000000e+02	6.440000000000000000e+03	3.327507996119821065e+00
6.450000000000000000e+03	6.450000000000000000e+02	6.450000000000000000e+03	3.336272453466578636e+00
6.460000000000000000e+03	6.460000000000000000e+02	6.460000000000000000e+03	3.277081122289012605e+00
6.470000000000000000e+03	6.470000000000000000e+02	6.470000000000000000e+03	3.361732775857682487e+00
6.480000000000000000e+03	6.480000000000000000e+02	6.480000000000000000e+03	3.388785867984913214e+00
6.490000000000000000e+03	6.490000000000000000e+02	6.490000000000000000e+03	3.267403065491487180e+00
6.500000000000000000e+03	6.500000000000000000e+02	6.500000000000000000e+03	3.180002249927697200e+00
6.510000000000000000e+03	6.510000000000000000e+02	6.510000000000000000e+03	3.210297686005481044e+00
6.520000000000000000e+03	6.520000000000000000e+02	6.520000000000000000e+03	3.156715220010095635e+00
6.530000000000000000e+03	6.530000000000000000e+02	6.530000000000000000e+03	3.265677722578707254e+00
6.540000000000000000e+03	6.540000000000000000e+02	6.540000000000000000e+03	3.356689870514148577e+00
6.550000000000000000e+03	6.550000000000000000e+02	6.550000000000000000e+03	3.322468948970012104e+00
6.560000000000000000e+03	6.560000000000000000e+02	6.560000000000000000e+03	3.347239637242928723e+00
6.570000000000000000e+03	6.570000000000000000e+02	6.570000000000000000e+03	3.400359988466837624e+00
6.580000000000000000e+03	6.580000000000000000e+02	6.580000000000000000e+03	3.384986069773676665e+00
6.590000000000000000e+03	6.590000000000000000e+02	6.590000000000000000e+03	3.354440081389357342e+00
6.600000000000000000e+03	6.600000000000000000e+02	6.600000000000000000e+03	3.380009224578608418e+00
6.610000000000000000e+03	6.610000000000000000e+02	6.610000000000000000e+03	3.284123980370658114e+00
6.620000000000000000e+03	6.620000000000000000e+02	6.620000000000000000e+03	3.218575054083436804e+00
6.630000000000000000e+03	6.630000000000000000e+02	6.630000000000000000e+03	3.227477096389125055e+00
6.640000000000000000e+03	6.640000000000000000e+02	6.640000000000000000e+03	3.330824300670203630e+00
6.650000000000000000e+03	6.650000000000000000e+02	6.650000000000000000e+03	3.465495997322793453e+00
6.660000000000000000e+03	6.660000000000000000e+02	6.660000000000000000e+03	3.301792639712708421e+00
6.670000000000000000e+03	6.670000000000000000e+02	6.670000000000000000e+03	3.321331560281431283e+00
6.680000000000000000e+03	6.680000000000000000e+02	6.680000000000000000e+03	3.296806447694757836e+00
6.690000000000000000e+03	6.690000000000000000e+02	6.690000000000000000e+03	3.179061061081465578e+00
6.700000000000000000e+03	6.700000000000000000e+02	6.700000000000000000e+03	3.242344486747679611e+00
6.710000000000000000e+03	6.710000000000000000e+02	6.710000000000000000e+03	3.297572686421835986e+00
6.720000000000000000e+03	6.720000000000000000e+02	6.720000000000000000e+03	3.350905725228747301e+00
6.730000000000000000e+03	6.730000000000000000e+02	6.730000000000000000e+03	3.347921330506518522e+00
6.740000000000000000e+03	6.740000000000000000e+02	6.740000000000000000e+03	3.359576612109839822e+00
6.750000000000000000e+03	6.750000000000000000e+02	6.750000000000000000e+03	3.380259067734856071e+00
6.760000000000000000e+03	6.760000000000000000e+02	6.760000000000000000e+03	3.399487416377857230e+00
6.770000000000000000e+03	6.770000000000000000e+02	6.770000000000000000e+03	3.409910571972231352e+00
6.780000000000000000e+03	6.780000000000000000e+02	6.780000000000000000e+03	3.456567946748163145e+00
6.790000000000000000e+03	6.790000000000000000e+02	6.790000000000000000e+03	3.312595150762471352e+00
6.800000000000000000e+03	6.800000000000000000e+02	6.800000000000000000e+03	3.279580561190686083e+00
6.810000000000000000e+03	6.810000000000000000e+02	6.810000000000000000e+03	3.228502950236568747e+00
6.820000000000000000e+03	6.820000000000000000e+02	6.820000000000000000e+03	3.258260691323543679e+00
6.830000000000000000e+03	6.830000000000000000e+02	6.830000000000000000e+03	3.215830995943017356e+00
6.840000000000000000e+03	6.840000000000000000e+02	6.840000000000000000e+03	3.171965609906144845e+00
6.850000000000000000e+03	6.850000000000000000e+02	6.850000000000000000e+03	3.192605178865798088e+00
6.860000000000000000e+03	6.860000000000000000e+02	6.860000000000000000e+03	3.275290334863558250e+00
6.870000000000000000e+03	6.870000000000000000e+02	6.870000000000000000e+03	3.317374012043623033e+00
6.880000000000000000e+03	6.880000000000000000e+02	6.880000000000000000e+03	3.361796014511004405e+00
6.890000000000000000e+03	6.890000000000000000e+02	6.890000000000000000e+03	3.393790750307406068e+00
6.900000000000000000e+03	6.900000000000000000e+02	6.900000000000000000e+03	3.404730962047026299e+00
6.910000000000000000e+03	6.910000000000000000e+02	6.910000000000000000e+03	3.310763476275367267e+00
6.920000000000000000e+03	6.920000000000000000e+02	6.920000000000000000e+03	3.321486418937702023e+00
6.930000000000000000e+03	6.930000000000000000e+02	6.930000000000000000e+03	3.278942941568312008e+00
6.940000000000000000e+03	6.940000000000000000e+02	6.940000000000000000e+03	3.257266456065704752e+00
6.950000000000000000e+03	6.950000000000000000e+02	6.950000000000000000e+03	3.233626744705687450e+00
6.960000000000000000e+03	6.960000000000000000e+02	6.960000000000000000e+03	3.338659156692411312e+00
6.970000000000000000e+03	6.970000000000000000e+02	6.970000000000000000e+03	3.209815007095192296e+00
6.980000000000000000e+03	6.980000000000000000e+02	6.980000000000000000e+03	3.176922124182857576e+00
6.990000000000000000e+03	6.990000000000000000e+02	6.990000000000000000e+03	3.158026539976943159e+00
7.000000000000000000e+03	7.000000000000000000e+02	7.000000000000000000e+03	3.163254985307930145e+00
7.010000000000000000e+03	7.010000000000000000e+02	7.010000000000000000e+03	3.125342602229091327e+00
7.020000000000000000e+03	7.020000000000000000e+02	7.020000000000000000e+03	3.133524685413442423e+00
7.030000000000000000e+03	7.030000000000000000e+02	7.030000000000000000e+03	3.165062376306854830e+00
7.040000000000000000e+03	7.040000000000000000e+02	7.040000000000000000e+03	3.092381456277218721e+00
7.050000000000000000e+03	7.050000000000000000e+02	7.050000000000000000e+03	3.157979502016479145e+00
7.060000000000000000e+03	7.060000000000000000e+02	7.060000000000000000e+03	3.156339548503915182e+00
7.070000000000000000e+03	7.070000000000000000e+02	7.070000000000000000e+03	3.082231097007146037e+00
7.080000000000000000e+03	7.080000000000000000e+02	7.080000000000000000e+03	3.031719476438270888e+00
7.090000000000000000e+03	7.090000000000000000e+02	7.090000000000000000e+03	3.164564847421547977e+00
7.100000000000000000e+03	7.100000000000000000e+02	7.100000000000000000e+03	3.150070557892159950e+00
7.110000000000000000e+03	7.110000000000000000e+02	7.110000000000000000e+03	3.219370312908646170e+00
7.120000000000000000e+03	7.120000000000000000e+02	7.120000000000000000e+03	3.177943479330579635e+00
7.130000000000000000e+03	7.130000000000000000e+02	7.130000000000000000e+03	3.133339436058428351e+00
7.140000000000000000e+03	7.140000000000000000e+02	7.140000000000000000e+03	3.101966393131136535e+00
7.150000000000000000e+03	7.150000000000000000e+02	7.150000000000000000e+03	3.113269292693459533e+00
7.160000000000000000e+03	7.160000000000000000e+02	7.160000000000000000e+03	3.168747641047195085e+00
7.170000000000000000e+03	7.170000000000000000e+02	7.170000000000000000e+03	3.299015267479904256e+00
7.180000000000000000e+03	7.180000000000000000e+02	7.180000000000000000e+03	3.220364192978900419e+00
7.190000000000000000e+03	7.190000000000000000e+02	7.190000000000000000e+03	3.232363184013737456e+00
7.200000000000000000e+03	7.200000000000000000e+02	7.200000000000000000e+03	3.130683663674932227e+00
7.210000000000000000e+03	7.210000000000000000e+02	7.210000000000000000e+03	3.087470278052146355e+00
7.220000000000000000e+03	7.220000000000000000e+02	7.220000000000000000e+03	3.155013810954613529e+00
7.230000000000000000e+03	7.230000000000000000e+02	7.230000000000000000e+03	3.116812941125056469e+00
7.240000000000000000e+03	7.240000000000000000e+02	7.240000000000000000e+03	3.079176001928507933e+00
7.250000000000000000e+03	7.250000000000000000e+02	7.250000000000000000e+03	3.088697275538741405e+00
7.260000000000000000e+03	7.260000000000000000e+02	7.260000000000000000e+03	3.129538800264348719e+00
7.270000000000000000e+03	7.270000000000000000e+02	7.270000000000000000e+03	3.144328468239774299e+00
7.280000000000000000e+03	7.280000000000000000e+02	7.280000000000000000e+03	3.235250864997096798e+00
7.290000000000000000e+03	7.290000000000000000e+02	7.290000000000000000e+03	3.284880584976368034e+00
7.300000000000000000e+03	7.300000000000000000e+02	7.300000000000000000e+03	3.275147462230235007e+00
7.310000000000000000e+03	7.310000000000000000e+02	7.310000000000000000e+03	3.313857003987592975e+00
7.320000000000000000e+03	7.320000000000000000e+02	7.320000000000000000e+03	3.401758042608727273e+00
7.330000000000000000e+03	7.330000000000000000e+02	7.330000000000000000e+03	3.368388134668798273e+00
7.340000000000000000e+03	7.340000000000000000e+02	7.340000000000000000e+03	3.479708597883514720e+00
7.350000000000000000e+03	7.350000000000000000e+02	7.350000000000000000e+03	3.412124221157922133e+00
7.360000000000000000e+03	7.360000000000000000e+02	7.360000000000000000e+03	3.487077481855974881e+00
7.370000000000000000e+03	7.370000000000000000e+02	7.370000000000000000e+03	3.522279812333084070e+00
7.380000000000000000e+03	7.380000000000000000e+02	7.380000000000000000e+03	3.564716800938141805e+00
7.390000000000000000e+03	7.390000000000000000e+02	7.390000000000000000e+03	3.529052513023075210e+00
7.400000000000000000e+03	7.400000000000000000e+02	7.400000000000000000e+03	3.550771261717104998e+00
7.410000000000000000e+03	7.410000000000000000e+02	7.410000000000000000e+03	3.427816806658795290e+00
7.420000000000000000e+03	7.420000000000000000e+02	7.420000000000000000e+03	3.380989975186325047e+00
7.430000000000000000e+03	7.430000000000000000e+02	7.430000000000000000e+03	3.385560011547625869e+00
7.440000000000000000e+03	7.440000000000000000e+02	7.440000000000000000e+03	3.370272530307239833e+00
7.450000000000000000e+03	7.450000000000000000e+02	7.450000000000000000e+03	3.398803991792988644e+00
7.460000000000000000e+03	7.460000000000000000e+02	7.460000000000000000e+03	3.361016924044430532e+00
7.470000000000000000e+03	7.470000000000000000e+02	7.470000000000000000e+03	3.388496338719197531e+00
7.480000000000000000e+03	7.480000000000000000e+02	7.480000000000000000e+03	3.361752261792039231e+00
7.490000000000000000e+03	7.490000000000000000e+02	7.490000000000000000e+03	3.329578771810897120e+00
7.500000000000000000e+03	7.500000000000000000e+02	7.500000000000000000e+03	3.242081826002449318e+00
7.510000000000000000e+03	7.510000000000000000e+02	7.510000000000000000e+03	3.408002139402869002e+00
7.520000000000000000e+03	7.520000000000000000e+02	7.520000000000000000e+03	3.350958422134422854e+00
7.530000000000000000e+03	7.530000000000000000e+02	7.530000000000000000e+03	3.372691954070620390e+00
7.540000000000000000e+03	7.540000000000000000e+02	7.540000000000000000e+03	3.455332142518987570e+00
7.550000000000000000e+03	7.550000000000000000e+02	7.550000000000000000e+03	3.420103366983187065e+00
7.560000000000000000e+03	7.560000000000000000e+02	7.560000000000000000e+03	3.353691828123198437e+00
7.570000000000000000e+03	7.570000000000000000e+02	7.570000000000000000e+03	3.421006991625497040e+00
7.580000000000000000e+03	7.580000000000000000e+02	7.580000000000000000e+03	3.511517172941912790e+00
7.590000000000000000e+03	7.590000000000000000e+02	7.590000000000000000e+03	3.455390212628785651e+00
7.600000000000000000e+03	7.600000000000000000e+02	7.600000000000000000e+03	3.368484067451023023e+00
7.610000000000000000e+03	7.610000000000000000e+02	7.610000000000000000e+03	3.357219936943297789e+00
7.620000000000000000e+03	7.620000000000000000e+02	7.620000000000000000e+03	3.360830281233558203e+00
7.630000000000000000e+03	7.630000000000000000e+02	7.630000000000000000e+03	3.252180565386586064e+00
7.640000000000000000e+03	7.640000000000000000e+02	7.640000000000000000e+03	3.251759932070682257e+00
7.650000000000000000e+03	7.650000000000000000e+02	7.650000000000000000e+03	3.281288571764177320e+00
7.660000000000000000e+03	7.660000000000000000e+02	7.660000000000000000e+03	3.209240671115978660e+00
7.670000000000000000e+03	7.670000000000000000e+02	7.670000000000000000e+03	3.203173192288707227e+00
7.680000000000000000e+03	7.680000000000000000e+02	7.680000000000000000e+03	3.171109458081134314e+00
7.690000000000000000e+03	7.690000000000000000e+02	7.690000000000000000e+03	3.258949809014044074e+00
7.700000000000000000e+03	7.700000000000000000e+02	7.700000000000000000e+03	3.265767182632039134e+00
7.710000000000000000e+03	7.710000000000000000e+02	7.710000000000000000e+03	3.319364061114011388e+00
7.720000000000000000e+03	7.720000000000000000e+02	7.720000000000000000e+03	3.348333991887725070e+00
7.730000000000000000e+03	7.730000000000000000e+02	7.730000000000000000e+03	3.354532190199555508e+00
7.740000000000000000e+03	7.740000000000000000e+02	7.740000000000000000e+03	3.381914671888734514e+00
7.750000000000000000e+03	7.750000000000000000e+02	7.750000000000000000e+03	3.417860108158882859e+00
7.760000000000000000e+03	7.760000000000000000e+02	7.760000000000000000e+03	3.357275860780576160e+00
7.770000000000000000e+03	7.770000000000000000e+02	7.770000000000000000e+03	3.336390884398709566e+00
7.780000000000000000e+03	7.780000000000000000e+02	7.780000000000000000e+03	3.330204878102444255e+00
7.790000000000000000e+03	7.790000000000000000e+02	7.790000000000000000e+03	3.244885200276720560e+00
7.800000000000000000e+03	7.800000000000000000e+02	7.800000000000000000e+03	3.187465892727175731e+00
7.810000000000000000e+03	7.810000000000000000e+02	7.810000000000000000e+03	3.160798003075236728e+00
7.820000000000000000e+03	7.820000000000000000e+02	7.820000000000000000e+03	3.149149507542946758e+00
7.830000000000000000e+03	7.830000000000000000e+02	7.830000000000000000e+03	3.231662575115045843e+00
7.840000000000000000e+03	7.840000000000000000e+02	7.840000000000000000e+03	3.317496866916051612e+00
7.850000000000000000e+03	7.850000000000000000e+02	7.850000000000000000e+03	3.341680856470528926e+00
7.860000000000000000e+03	7.860000000000000000e+02	7.860000000000000000e+03	3.348192205574417102e+00
7.870000000000000000e+03	7.870000000000000000e+02	7.870000000000000000e+03	3.315431541764439771e+00
7.880000000000000000e+03	7.880000000000000000e+02	7.880000000000000000e+03	3.393268185028816220e+00
7.890000000000000000e+03	7.890000000000000000e+02	7.890000000000000000e+03	3.378788422579433348e+00
7.900000000000000000e+03	7.900000000000000000e+02	7.900000000000000000e+03	3.400378384555459377e+00
7.910000000000000000e+03	7.910000000000000000e+02	7.910000000000000000e+03	3.375158899556104597e+00
7.920000000000000000e+03	7.920000000000000000e+02	7.920000000000000000e+03	3.349849158160231877e+00
7.930000000000000000e+03	7.930000000000000000e+02	7.930000000000000000e+03	3.451579556947550032e+00
7.940000000000000000e+03	7.940000000000000000e+02	7.940000000000000000e+03	3.441818020091978791e+00
7.950000000000000000e+03	7.950000000000000000e+02	7.950000000000000000e+03	3.354658702750252353e+00
7.960000000000000000e+03	7.960000000000000000e+02	7.960000000000000000e+03	3.295267369813819958e+00
7.970000000000000000e+03	7.970000000000000000e+02	7.970000000000000000e+03	3.395567932828578162e+00
7.980000000000000000e+03	7.980000000000000000e+02	7.980000000000000000e+03	3.396625911585599233e+00
7.990000000000000000e+03	7.990000000000000000e+02	7.990000000000000000e+03	3.326015226211129772e+00
8.000000000000000000e+03	8.000000000000000000e+02	8.000000000000000000e+03	3.352490422998932740e+00
8.010000000000000000e+03	8.010000000000000000e+02	8.010000000000000000e+03	3.354684202222059763e+00
8.020000000000000000e+03	8.020000000000000000e+02	8.020000000000000000e+03	3.380577949393015036e+00
8.030000000000000000e+03	8.030000000000000000e+02	8.030000000000000000e+03	3.455255132695121301e+00
8.040000000000000000e+03	8.040000000000000000e+02	8.040000000000000000e+03	3.404978537740904976e+00
8.050000000000000000e+03	8.050000000000000000e+02	8.050000000000000000e+03	3.424725920544926971e+00
8.060000000000000000e+03	8.060000000000000000e+02	8.060000000000000000e+03	3.381794720817443700e+00
8.070000000000000000e+03	8.070000000000000000e+02	8.070000000000000000e+03	3.313234262365009286e+00
8.080000000000000000e+03	8.080000000000000000e+02	8.080000000000000000e+03	3.375677163902119027e+00
8.090000000000000000e+03	8.090000000000000000e+02	8.090000000000000000e+03	3.291864674014955749e+00
8.100000000000000000e+03	8.100000000000000000e+02	8.100000000000000000e+03	3.229410865812756271e+00
8.110000000000000000e+03	8.110000000000000000e+02	8.110000000000000000e+03	3.291809734529440590e+00
8.120000000000000000e+03	8.120000000000000000e+02	8.120000000000000000e+03	3.246215412830105507e+00
8.130000000000000000e+03	8.130000000000000000e+02	8.130000000000000000e+03	3.264178390412810327e+00
8.140000000000000000e+03	8.140000000000000000e+02	8.140000000000000000e+03	3.349484229447489358e+00
8.150000000000000000e+03	8.150000000000000000e+02	8.150000000000000000e+03	3.424451879192232706e+00
8.160000000000000000e+03	8.160000000000000000e+02	8.160000000000000000e+03	3.486986454712581729e+00
8.170000000000000000e+03	8.170000000000000000e+02	8.170000000000000000e+03	3.374829163513157315e+00
8.180000000000000000e+03	8.180000000000000000e+02	8.180000000000000000e+03	3.430122106343881150e+00
8.190000000000000000e+03	8.190000000000000000e+02	8.190000000000000000e+03	3.333272059376610752e+00
8.200000000000000000e+03	8.200000000000000000e+02	8.200000000000000000e+03	3.382460530206136795e+00
8.210000000000000000e+03	8.210000000000000000e+02	8.210000000000000000e+03	3.257971088927225090e+00
8.220000000000000000e+03	8.220000000000000000e+02	8.220000000000000000e+03	3.352847456980219576e+00
8.230000000000000000e+03	8.230000000000000000e+02	8.230000000000000000e+03	3.273806802590289777e+00
8.240000000000000000e+03	8.240000000000000000e+02	8.240000000000000000e+03	3.223079679066428671e+00
8.250000000000000000e+03	8.250000000000000000e+02	8.250000000000000000e+03	3.344627688036037494e+00
8.260000000000000000e+03	8.260000000000000000e+02	8.260000000000000000e+03	3.337514938877764958e+00
8.270000000000000000e+03	8.270000000000000000e+02	8.270000000000000000e+03	3.351245618712734409e+00
8.280000000000000000e+03	8.280000000000000000e+02	8.280000000000000000e+03	3.347792705384987411e+00
8.290000000000000000e+03	8.290000000000000000e+02	8.290000000000000000e+03	3.340708481612745917e+00
8.300000000000000000e+03	8.300000000000000000e+02	8.300000000000000000e+03	3.381111617256897794e+00
8.310000000000000000e+03	8.310000000000000000e+02	8.310000000000000000e+03	3.404401839550390552e+00
8.320000000000000000e+03	8.320000000000000000e+02	8.320000000000000000e+03	3.336919063163063637e+00
8.330000000000000000e+03	8.330000000000000000e+02	8.330000000000000000e+03	3.304076538850891254e+00
8.340000000000000000e+03	8.340000000000000000e+02	8.340000000000000000e+03	3.399341087987605814e+00
8.350000000000000000e+03	8.350000000000000000e+02	8.350000000000000000e+03	3.370374332868256495e+00
8.360000000000000000e+03	8.360000000000000000e+02	8.360000000000000000e+03	3.302742080092022192e+00
8.370000000000000000e+03	8.370000000000000000e+02	8.370000000000000000e+03	3.304008017382890738e+00
8.380000000000000000e+03	8.380000000000000000e+02	8.380000000000000000e+03	3.385593678274394946e+00
8.390000000000000000e+03	8.390000000000000000e+02	8.390000000000000000e+03	3.443797748118566204e+00
8.400000000000000000e+03	8.400000000000000000e+02	8.400000000000000000e+03	3.491033713840075325e+00
8.410000000000000000e+03	8.410000000000000000e+02	8.410000000000000000e+03	3.505484457503758478e+00
8.420000000000000000e+03	8.420000000000000000e+02	8.420000000000000000e+03	3.584172522397432559e+00
8.430000000000000000e+03	8.430000000000000000e+02	8.430000000000000000e+03	3.579980896018248870e+00
8.440000000000000000e+03	8.440000000000000000e+02	8.440000000000000000e+03	3.582399366912009775e+00
8.450000000000000000e+03	8.450000000000000000e+02	8.450000000000000000e+03	3.576112777792014974e+00
8.460000000000000000e+03	8.460000000000000000e+02	8.460000000000000000e+03	3.498469184454376268e+00
8.470000000000000000e+03	8.470000000000000000e+02	8.470000000000000000e+03	3.397394733154529778e+00
8.480000000000000000e+03	8.480000000000000000e+02	8.480000000000000000e+03	3.493329282745545772e+00
8.490000000000000000e+03	8.490000000000000000e+02	8.490000000000000000e+03	3.457360130641930152e+00
8.500000000000000000e+03	8.500000000000000000e+02	8.500000000000000000e+03	3.516270587390010416e+00
8.510000000000000000e+03	8.510000000000000000e+02	8.510000000000000000e+03	3.499771898256362590e+00
8.520000000000000000e+03	8.520000000000000000e+02	8.520000000000000000e+03	3.444188022074836653e+00
8.530000000000000000e+03	8.530000000000000000e+02	8.530000000000000000e+03	3.402336251632886110e+00
8.540000000000000000e+03	8.540000000000000000e+02	8.540000000000000000e+03	3.353224598200692519e+00
8.550000000000000000e+03	8.550000000000000000e+02	8.550000000000000000e+03	3.369042680243027554e+00
8.560000000000000000e+03	8.560000000000000000e+02	8.560000000000000000e+03	3.481049204048427104e+00
8.570000000000000000e+03	8.570000000000000000e+02	8.570000000000000000e+03	3.411964881062942379e+00
8.580000000000000000e+03	8.580000000000000000e+02	8.580000000000000000e+03	3.469703435708555883e+00
8.590000000000000000e+03	8.590000000000000000e+02	8.590000000000000000e+03	3.520706376154299821e+00
8.600000000000000000e+03	8.600000000000000000e+02	8.600000000000000000e+03	3.478373703808754769e+00
8.610000000000000000e+03	8.610000000000000000e+02	8.610000000000000000e+03	3.448560567517869213e+00
8.620000000000000000e+03	8.620000000000000000e+02	8.620000000000000000e+03	3.398496493402900942e+00
8.630000000000000000e+03	8.630000000000000000e+02	8.630000000000000000e+03	3.502426842459753775e+00
8.640000000000000000e+03	8.640000000000000000e+02	8.640000000000000000e+03	3.374053316961935778e+00
8.650000000000000000e+03	8.650000000000000000e+02	8.650000000000000000e+03	3.379742179955897541e+00
8.660000000000000000e+03	8.660000000000000000e+02	8.660000000000000000e+03	3.425990762482945762e+00
8.670000000000000000e+03	8.670000000000000000e+02	8.670000000000000000e+03	3.530452943103700836e+00
8.680000000000000000e+03	8.680000000000000000e+02	8.680000000000000000e+03	3.432904235835399387e+00
8.690000000000000000e+03	8.690000000000000000e+02	8.690000000000000000e+03	3.377305342645578801e+00
8.700000000000000000e+03	8.700000000000000000e+02	8.700000000000000000e+03	3.381631827703253546e+00
8.710000000000000000e+03	8.710000000000000000e+02	8.710000000000000000e+03	3.413388459977852118e+00
8.720000000000000000e+03	8.720000000000000000e+02	8.720000000000000000e+03	3.471926879339196415e+00
8.730000000000000000e+03	8.730000000000000000e+02	8.730000000000000000e+03	3.383083565835708129e+00
8.740000000000000000e+03	8.740000000000000000e+02	8.740000000000000000e+03	3.523972496399398580e+00
8.750000000000000000e+03	8.750000000000000000e+02	8.750000000000000000e+03	3.363850457439413688e+00
8.760000000000000000e+03	8.760000000000000000e+02	8.760000000000000000e+03	3.443261856864634485e+00
8.770000000000000000e+03	8.770000000000000000e+02	8.770000000000000000e+03	3.322878867487266685e+00
8.780000000000000000e+03	8.780000000000000000e+02	8.780000000000000000e+03	3.346456497894369608e+00
8.790000000000000000e+03	8.790000000000000000e+02	8.790000000000000000e+03	3.375111608386442086e+00
8.800000000000000000e+03	8.800000000000000000e+02	8.800000000000000000e+03	3.291793612225395016e+00
8.810000000000000000e+03	8.810000000000000000e+02	8.810000000000000000e+03	3.320375153739909990e+00
8.820000000000000000e+03	8.820000000000000000e+02	8.820000000000000000e+03	3.300927260564014531e+00
8.830000000000000000e+03	8.830000000000000000e+02	8.830000000000000000e+03	3.323980709782179410e+00
8.840000000000000000e+03	8.840000000000000000e+02	8.840000000000000000e+03	3.299482703110825810e+00
8.850000000000000000e+03	8.850000000000000000e+02	8.850000000000000000e+03	3.358488776381242769e+00
8.860000000000000000e+03	8.860000000000000000e+02	8.860000000000000000e+03	3.453538998585851338e+00
8.870000000000000000e+03	8.870000000000000000e+02	8.870000000000000000e+03	3.472905497022380938e+00
8.880000000000000000e+03	8.880000000000000000e+02	8.880000000000000000e+03	3.425157521343860978e+00
8.890000000000000000e+03	8.890000000000000000e+02	8.890000000000000000e+03	3.623195603786910635e+00
8.900000000000000000e+03	8.900000000000000000e+02	8.900000000000000000e+03	3.604160588735145776e+00
8.910000000000000000e+03	8.910000000000000000e+02	8.910000000000000000e+03	3.612250869481771431e+00
8.920000000000000000e+03	8.920000000000000000e+02	8.920000000000000000e+03	3.659148518509108161e+00
8.930000000000000000e+03	8.930000000000000000e+02	8.930000000000000000e+03	3.712746681939455229e+00
8.940000000000000000e+03	8.940000000000000000e+02	8.940000000000000000e+03	3.661034527848101128e+00
8.950000000000000000e+03	8.950000000000000000e+02	8.950000000000000000e+03	3.628336978461919049e+00
8.960000000000000000e+03	8.960000000000000000e+02	8.960000000000000000e+03	3.640637246216318790e+00
8.970000000000000000e+03	8.970000000000000000e+02	8.970000000000000000e+03	3.693474716624139287e+00
8.980000000000000000e+03	8.980000000000000000e+02	8.980000000000000000e+03	3.726816770937492418e+00
8.990000000000000000e+03	8.990000000000000000e+02	8.990000000000000000e+03	3.743727180775228369e+00
9.000000000000000000e+03	9.000000000000000000e+02	9.000000000000000000e+03	3.749451043400148453e+00
9.010000000000000000e+03	9.010000000000000000e+02	9.010000000000000000e+03	3.810687249040236591e+00
9.020000000000000000e+03	9.020000000000000000e+02	9.020000000000000000e+03	3.733942520337723003e+00
9.030000000000000000e+03	9.030000000000000000e+02	9.030000000000000000e+03	3.650895251672109154e+00
9.040000000000000000e+03	9.040000000000000000e+02	9.040000000000000000e+03	3.620712562136730206e+00
9.050000000000000000e+03	9.050000000000000000e+02	9.050000000000000000e+03	3.625932960078891210e+00
9.060000000000000000e+03	9.060000000000000000e+02	9.060000000000000000e+03	3.708302291890184677e+00
9.070000000000000000e+03	9.070000000000000000e+02	9.070000000000000000e+03	3.692376133917703473e+00
9.080000000000000000e+03	9.080000000000000000e+02	9.080000000000000000e+03	3.524780578325022340e+00
9.090000000000000000e+03	9.090000000000000000e+02	9.090000000000000000e+03	3.540964940978124087e+00
9.100000000000000000e+03	9.100000000000000000e+02	9.100000000000000000e+03	3.480078528242447344e+00
9.110000000000000000e+03	9.110000000000000000e+02	9.110000000000000000e+03	3.477994904517162755e+00
9.120000000000000000e+03	9.120000000000000000e+02	9.120000000000000000e+03	3.364007022415185677e+00
9.130000000000000000e+03	9.130000000000000000e+02	9.130000000000000000e+03	3.456274238770708163e+00
9.140000000000000000e+03	9.140000000000000000e+02	9.140000000000000000e+03	3.488737967582744126e+00
9.150000000000000000e+03	9.150000000000000000e+02	9.150000000000000000e+03	3.429993753690271596e+00
9.160000000000000000e+03	9.160000000000000000e+02	9.160000000000000000e+03	3.376918543975927722e+00
9.170000000000000000e+03	9.170000000000000000e+02	9.170000000000000000e+03	3.326445229051801622e+00
9.180000000000000000e+03	9.180000000000000000e+02	9.180000000000000000e+03	3.279363655604846883e+00
9.190000000000000000e+03	9.190000000000000000e+02	9.190000000000000000e+03	3.349376118566628424e+00
9.200000000000000000e+03	9.200000000000000000e+02	9.200000000000000000e+03	3.352025899276344312e+00
9.210000000000000000e+03	9.210000000000000000e+02	9.210000000000000000e+03	3.273106042524048132e+00
9.220000000000000000e+03	9.220000000000000000e+02	9.220000000000000000e+03	3.242524933875671422e+00
9.230000000000000000e+03	9.230000000000000000e+02	9.230000000000000000e+03	3.259776948424021104e+00
9.240000000000000000e+03	9.240000000000000000e+02	9.240000000000000000e+03	3.295038138859506915e+00
9.250000000000000000e+03	9.250000000000000000e+02	9.250000000000000000e+03	3.216240591533819693e+00
9.260000000000000000e+03	9.260000000000000000e+02	9.260000000000000000e+03	3.338000344866200564e+00
9.270000000000000000e+03	9.270000000000000000e+02	9.270000000000000000e+03	3.335191259865319946e+00
9.280000000000000000e+03	9.280000000000000000e+02	9.280000000000000000e+03	3.419061521065586362e+00
9.290000000000000000e+03	9.290000000000000000e+02	9.290000000000000000e+03	3.380033272219984397e+00
9.300000000000000000e+03	9.300000000000000000e+02	9.300000000000000000e+03	3.390032499091975016e+00
9.310000000000000000e+03	9.310000000000000000e+02	9.310000000000000000e+03	3.403928860815498503e+00
9.320000000000000000e+03	9.320000000000000000e+02	9.320000000000000000e+03	3.431448012477743337e+00
9.330000000000000000e+03	9.330000000000000000e+02	9.330000000000000000e+03	3.427510542104413194e+00
9.340000000000000000e+03	9.340000000000000000e+02	9.340000000000000000e+03	3.437809095780878899e+00
9.350000000000000000e+03	9.350000000000000000e+02	9.350000000000000000e+03	3.383075195920112410e+00
9.360000000000000000e+03	9.360000000000000000e+02	9.360000000000000000e+03	3.386198516872994446e+00
9.370000000000000000e+03	9.370000000000000000e+02	9.370000000000000000e+03	3.439744938630214133e+00
9.380000000000000000e+03	9.380000000000000000e+02	9.380000000000000000e+03	3.571849694761124461e+00
9.390000000000000000e+03	9.390000000000000000e+02	9.390000000000000000e+03	3.534375633870099342e+00
9.400000000000000000e+03	9.400000000000000000e+02	9.400000000000000000e+03	3.517740761911911207e+00
9.410000000000000000e+03	9.410000000000000000e+02	9.410000000000000000e+03	3.489724338560153072e+00
9.420000000000000000e+03	9.420000000000000000e+02	9.420000000000000000e+03	3.494982624664628723e+00
9.430000000000000000e+03	9.430000000000000000e+02	9.430000000000000000e+03	3.515273294524416059e+00
9.440000000000000000e+03	9.440000000000000000e+02	9.440000000000000000e+03	3.453986086868063410e+00
9.450000000000000000e+03	9.450000000000000000e+02	9.450000000000000000e+03	3.478592532177977592e+00
9.460000000000000000e+03	9.460000000000000000e+02	9.460000000000000000e+03	3.407758437126074291e+00
9.470000000000000000e+03	9.470000000000000000e+02	9.470000000000000000e+03	3.454309048809395932e+00
9.480000000000000000e+03	9.480000000000000000e+02	9.480000000000000000e+03	3.430997808764837398e+00
9.490000000000000000e+03	9.490000000000000000e+02	9.490000000000000000e+03	3.431601322034918855e+00
9.500000000000000000e+03	9.500000000000000000e+02	9.500000000000000000e+03	3.445976341046278701e+00
9.510000000000000000e+03	9.510000000000000000e+02	9.510000000000000000e+03	3.410502979794096223e+00
9.520000000000000000e+03	9.520000000000000000e+02	9.520000000000000000e+03	3.425237718208314242e+00
9.530000000000000000e+03	9.530000000000000000e+02	9.530000000000000000e+03	3.353239161528581480e+00
9.540000000000000000e+03	9.540000000000000000e+02	9.540000000000000000e+03	3.324100176609162460e+00
9.550000000000000000e+03	9.550000000000000000e+02	9.550000000000000000e+03	3.355439859938117220e+00
9.560000000000000000e+03	9.560000000000000000e+02	9.560000000000000000e+03	3.465529990082458767e+00
9.570000000000000000e+03	9.570000000000000000e+02	9.570000000000000000e+03	3.360389693504902464e+00
9.580000000000000000e+03	9.580000000000000000e+02	9.580000000000000000e+03	3.349069532928497406e+00
9.590000000000000000e+03	9.590000000000000000e+02	9.590000000000000000e+03	3.480086837072130734e+00
9.600000000000000000e+03	9.600000000000000000e+02	9.600000000000000000e+03	3.454069056966345919e+00
9.610000000000000000e+03	9.610000000000000000e+02	9.610000000000000000e+03	3.459032327199989876e+00
9.620000000000000000e+03	9.620000000000000000e+02	9.620000000000000000e+03	3.379321056468452156e+00
9.630000000000000000e+03	9.630000000000000000e+02	9.630000000000000000e+03	3.454552896961328390e+00
9.640000000000000000e+03	9.640000000000000000e+02	9.640000000000000000e+03	3.387560788928827726e+00
9.650000000000000000e+03	9.650000000000000000e+02	9.650000000000000000e+03	3.369597914906258929e+00
9.660000000000000000e+03	9.660000000000000000e+02	9.660000000000000000e+03	3.424167765917648598e+00
9.670000000000000000e+03	9.670000000000000000e+02	9.670000000000000000e+03	3.468669605643321496e+00
9.680000000000000000e+03	9.680000000000000000e+02	9.680000000000000000e+03	3.407781435150417426e+00
9.690000000000000000e+03	9.690000000000000000e+02	9.690000000000000000e+03	3.478911545429593577e+00
9.700000000000000000e+03	9.700000000000000000e+02	9.700000000000000000e+03	3.421537350168742719e+00
9.710000000000000000e+03	9.710000000000000000e+02	9.710000000000000000e+03	3.325450410842402782e+00
9.720000000000000000e+03	9.720000000000000000e+02	9.720000000000000000e+03	3.448957200304748394e+00
9.730000000000000000e+03	9.730000000000000000e+02	9.730000000000000000e+03	3.467414281522125385e+00
9.740000000000000000e+03	9.740000000000000000e+02	9.740000000000000000e+03	3.460551993012880079e+00
9.750000000000000000e+03	9.750000000000000000e+02	9.750000000000000000e+03	3.445531475252921361e+00
9.760000000000000000e+03	9.760000000000000000e+02	9.760000000000000000e+03	3.455782483386021120e+00
9.770000000000000000e+03	9.770000000000000000e+02	9.770000000000000000e+03	3.356180631215340604e+00
9.780000000000000000e+03	9.780000000000000000e+02	9.780000000000000000e+03	3.408215016151846743e+00
9.790000000000000000e+03	9.790000000000000000e+02	9.790000000000000000e+03	3.431700115860295330e+00
9.800000000000000000e+03	9.800000000000000000e+02	9.800000000000000000e+03	3.443756646155920365e+00
9.810000000000000000e+03	9.810000000000000000e+02	9.810000000000000000e+03	3.438754724054904788e+00
9.820000000000000000e+03	9.820000000000000000e+02	9.820000000000000000e+03	3.363459523372693827e+00
9.830000000000000000e+03	9.830000000000000000e+02	9.830000000000000000e+03	3.355673706919633403e+00
9.840000000000000000e+03	9.840000000000000000e+02	9.840000000000000000e+03	3.356741609879313248e+00
9.850000000000000000e+03	9.850000000000000000e+02	9.850000000000000000e+03	3.431716816544624127e+00
9.860000000000000000e+03	9.860000000000000000e+02	9.860000000000000000e+03	3.523428801474730143e+00
9.870000000000000000e+03	9.870000000000000000e+02	9.870000000000000000e+03	3.451575084643470959e+00
9.880000000000000000e+03	9.880000000000000000e+02	9.880000000000000000e+03	3.483488315906498656e+00
9.890000000000000000e+03	9.890000000000000000e+02	9.890000000000000000e+03	3.467151862719582311e+00
9.900000000000000000e+03	9.900000000000000000e+02	9.900000000000000000e+03	3.454648037393701188e+00
9.910000000000000000e+03	9.910000000000000000e+02	9.910000000000000000e+03	3.505438220240497671e+00
9.920000000000000000e+03	9.920000000000000000e+02	9.920000000000000000e+03	3.509615176603649633e+00
9.930000000000000000e+03	9.930000000000000000e+02	9.930000000000000000e+03	3.468540230367803012e+00
9.940000000000000000e+03	9.940000000000000000e+02	9.940000000000000000e+03	3.500213053289647380e+00
9.950000000000000000e+03	9.950000000000000000e+02	9.950000000000000000e+03	3.513025477715711276e+00
9.960000000000000000e+03	9.960000000000000000e+02	9.960000000000000000e+03	3.602226523480995368e+00
9.970000000000000000e+03	9.970000000000000000e+02	9.970000000000000000e+03	3.591233226507603238e+00
9.980000000000000000e+03	9.980000000000000000e+02	9.980000000000000000e+03	3.524707042569513060e+00
9.990000000000000000e+03	9.990000000000000000e+02	9.990000000000000000e+03	3.509099081536728004e+00
1.000000000000000000e+04	1.000000000000000000e+03	1.000000000000000000e+04	3.633574825348648396e+00
1.001000000000000000e+04	1.001000000000000000e+03	1.001000000000000000e+04	3.653963760754345369e+00
1.002000000000000000e+04	1.002000000000000000e+03	1.002000000000000000e+04	3.733820760468712141e+00
1.003000000000000000e+04	1.003000000000000000e+03	1.003000000000000000e+04	3.672190751821595267e+00
1.004000000000000000e+04	1.004000000000000000e+03	1.004000000000000000e+04	3.606663010458335705e+00
1.005000000000000000e+04	1.005000000000000000e+03	1.005000000000000000e+04	3.640236090365140953e+00
1.006000000000000000e+04	1.006000000000000000e+03	1.006000000000000000e+04	3.625735860613566786e+00
1.007000000000000000e+04	1.007000000000000000e+03	1.007000000000000000e+04	3.639157647595960388e+00
1.008000000000000000e+04	1.008000000000000000e+03	1.008000000000000000e+04	3.654192279696759194e+00
1.009000000000000000e+04	1.009000000000000000e+03	1.009000000000000000e+04	3.741510792020337206e+00
1.010000000000000000e+04	1.010000000000000000e+03	1.010000000000000000e+04	3.646829266795326152e+00
1.011000000000000000e+04	1.011000000000000000e+03	1.011000000000000000e+04	3.622660212444102079e+00
1.012000000000000000e+04	1.012000000000000000e+03	1.012000000000000000e+04	3.568223836634586199e+00
1.013000000000000000e+04	1.013000000000000000e+03	1.013000000000000000e+04	3.625758654988723073e+00
1.014000000000000000e+04	1.014000000000000000e+03	1.014000000000000000e+04	3.535544235933628876e+00
1.015000000000000000e+04	1.015000000000000000e+03	1.015000000000000000e+04	3.576485216048944871e+00
1.016000000000000000e+04	1.016000000000000000e+03	1.016000000000000000e+04	3.643112351038610974e+00
1.017000000000000000e+04	1.017000000000000000e+03	1.017000000000000000e+04	3.697975720793556853e+00
1.018000000000000000e+04	1.018000000000000000e+03	1.018000000000000000e+04	3.644757799309401136e+00
1.019000000000000000e+04	1.019000000000000000e+03	1.019000000000000000e+04	3.577860841453221585e+00
1.020000000000000000e+04	1.020000000000000000e+03	1.020000000000000000e+04	3.598921714666595051e+00
1.021000000000000000e+04	1.021000000000000000e+03	1.021000000000000000e+04	3.604804857081992164e+00
1.022000000000000000e+04	1.022000000000000000e+03	1.022000000000000000e+04	3.614060087440812197e+00
1.023000000000000000e+04	1.023000000000000000e+03	1.023000000000000000e+04	3.781254078685465370e+00
1.024000000000000000e+04	1.024000000000000000e+03	1.024000000000000000e+04	3.814368814587285605e+00
1.025000000000000000e+04	1.025000000000000000e+03	1.025000000000000000e+04	3.780973320994708953e+00
1.026000000000000000e+04	1.026000000000000000e+03	1.026000000000000000e+04	3.744203112432975544e+00
1.027000000000000000e+04	1.027000000000000000e+03	1.027000000000000000e+04	3.740414480923586193e+00
1.028000000000000000e+04	1.028000000000000000e+03	1.028000000000000000e+04	3.783627844311006960e+00
1.029000000000000000e+04	1.029000000000000000e+03	1.029000000000000000e+04	3.758844686484756004e+00
1.030000000000000000e+04	1.030000000000000000e+03	1.030000000000000000e+04	3.686314847533595618e+00
1.031000000000000000e+04	1.031000000000000000e+03	1.031000000000000000e+04	3.659914976568039879e+00
1.032000000000000000e+04	1.032000000000000000e+03	1.032000000000000000e+04	3.618689772955727690e+00
1.033000000000000000e+04	1.033000000000000000e+03	1.033000000000000000e+04	3.568771485267983046e+00
1.034000000000000000e+04	1.034000000000000000e+03	1.034000000000000000e+04	3.545253502609260199e+00
1.035000000000000000e+04	1.035000000000000000e+03	1.035000000000000000e+04	3.590413655182129737e+00
1.036000000000000000e+04	1.036000000000000000e+03	1.036000000000000000e+04	3.629161650847126719e+00
1.037000000000000000e+04	1.037000000000000000e+03	1.037000000000000000e+04	3.678510547281139687e+00
1.038000000000000000e+04	1.038000000000000000e+03	1.038000000000000000e+04	3.688221736744232260e+00
1.039000000000000000e+04	1.039000000000000000e+03	1.039000000000000000e+04	3.723000918537128001e+00
1.040000000000000000e+04	1.040000000000000000e+03	1.040000000000000000e+04	3.682637571151897049e+00
1.041000000000000000e+04	1.041000000000000000e+03	1.041000000000000000e+04	3.605006268818765847e+00
1.042000000000000000e+04	1.042000000000000000e+03	1.042000000000000000e+04	3.623601464884774082e+00
1.043000000000000000e+04	1.043000000000000000e+03	1.043000000000000000e+04	3.567683144601447864e+00
1.044000000000000000e+04	1.044000000000000000e+03	1.044000000000000000e+04	3.500448646853437928e+00
1.045000000000000000e+04	1.045000000000000000e+03	1.045000000000000000e+04	3.469814681429617576e+00
1.046000000000000000e+04	1.046000000000000000e+03	1.046000000000000000e+04	3.535260559644527678e+00
1.047000000000000000e+04	1.047000000000000000e+03	1.047000000000000000e+04	3.537006942190238590e+00
1.048000000000000000e+04	1.048000000000000000e+03	1.048000000000000000e+04	3.590623379486423516e+00
1.049000000000000000e+04	1.049000000000000000e+03	1.049000000000000000e+04	3.639876220886173908e+00
1.050000000000000000e+04	1.050000000000000000e+03	1.050000000000000000e+04	3.577401981232070316e+00
1.051000000000000000e+04	1.051000000000000000e+03	1.051000000000000000e+04	3.625968864296504890e+00
1.052000000000000000e+04	1.052000000000000000e+03	1.052000000000000000e+04	3.595159035267286196e+00
1.053000000000000000e+04	1.053000000000000000e+03	1.053000000000000000e+04	3.635945334354873992e+00
1.054000000000000000e+04	1.054000000000000000e+03	1.054000000000000000e+04	3.590200836181404842e+00
1.055000000000000000e+04	1.055000000000000000e+03	1.055000000000000000e+04	3.601748284363203823e+00
1.056000000000000000e+04	1.056000000000000000e+03	1.056000000000000000e+04	3.609386184039210743e+00
1.057000000000000000e+04	1.057000000000000000e+03	1.057000000000000000e+04	3.741340396144801517e+00
1.058000000000000000e+04	1.058000000000000000e+03	1.058000000000000000e+04	3.703991450635415461e+00
1.059000000000000000e+04	1.059000000000000000e+03	1.059000000000000000e+04	3.771581609099221133e+00
1.060000000000000000e+04	1.060000000000000000e+03	1.060000000000000000e+04	3.831623365211120014e+00
1.061000000000000000e+04	1.061000000000000000e+03	1.061000000000000000e+04	3.781681101941528844e+00
1.062000000000000000e+04	1.062000000000000000e+03	1.062000000000000000e+04	3.870840751593591200e+00
1.063000000000000000e+04	1.063000000000000000e+03	1.063000000000000000e+04	3.905873999668689756e+00
1.064000000000000000e+04	1.064000000000000000e+03	1.064000000000000000e+04	3.864961501985647807e+00
1.065000000000000000e+04	1.065000000000000000e+03	1.065000000000000000e+04	3.865635160259205172e+00
1.066000000000000000e+04	1.066000000000000000e+03	1.066000000000000000e+04	3.881077564247360279e+00
1.067000000000000000e+04	1.067000000000000000e+03	1.067000000000000000e+04	3.864562983243505556e+00
1.068000000000000000e+04	1.068000000000000000e+03	1.068000000000000000e+04	3.895603777694319092e+00
1.069000000000000000e+04	1.069000000000000000e+03	1.069000000000000000e+04	3.859510594376189818e+00
1.070000000000000000e+04	1.070000000000000000e+03	1.070000000000000000e+04	3.916214187765805210e+00
1.071000000000000000e+04	1.071000000000000000e+03	1.071000000000000000e+04	3.909051963322138779e+00
1.072000000000000000e+04	1.072000000000000000e+03	1.072000000000000000e+04	3.988083533394582325e+00
1.073000000000000000e+04	1.073000000000000000e+03	1.073000000000000000e+04	3.927291165426567421e+00
1.074000000000000000e+04	1.074000000000000000e+03	1.074000000000000000e+04	3.894597474140336857e+00
1.075000000000000000e+04	1.075000000000000000e+03	1.075000000000000000e+04	3.911360026085049846e+00
1.076000000000000000e+04	1.076000000000000000e+03	1.076000000000000000e+04	3.839672266060464523e+00
1.077000000000000000e+04	1.077000000000000000e+03	1.077000000000000000e+04	3.850724194430666714e+00
1.078000000000000000e+04	1.078000000000000000e+03	1.078000000000000000e+04	3.772648998167103862e+00
1.079000000000000000e+04	1.079000000000000000e+03	1.079000000000000000e+04	3.677239963787976240e+00
1.080000000000000000e+04	1.080000000000000000e+03	1.080000000000000000e+04	3.649813028415538341e+00
1.081000000000000000e+04	1.081000000000000000e+03	1.081000000000000000e+04	3.589853516791540411e+00
1.082000000000000000e+04	1.082000000000000000e+03	1.082000000000000000e+04	3.610963155728908358e+00
1.083000000000000000e+04	1.083000000000000000e+03	1.083000000000000000e+04	3.595897090436706911e+00
1.084000000000000000e+04	1.084000000000000000e+03	1.084000000000000000e+04	3.600834633189132994e+00
1.085000000000000000e+04	1.085000000000000000e+03	1.085000000000000000e+04	3.641139486461583807e+00
1.086000000000000000e+04	1.086000000000000000e+03	1.086000000000000000e+04	3.664866163427831669e+00
1.087000000000000000e+04	1.087000000000000000e+03	1.087000000000000000e+04	3.644688825083452155e+00
1.088000000000000000e+04	1.088000000000000000e+03	1.088000000000000000e+04	3.653701207402626050e+00
1.089000000000000000e+04	1.089000000000000000e+03	1.089000000000000000e+04	3.622853243796166911e+00
1.090000000000000000e+04	1.090000000000000000e+03	1.090000000000000000e+04	3.604044809739245903e+00
1.091000000000000000e+04	1.091000000000000000e+03	1.091000000000000000e+04	3.566336644967361469e+00
1.092000000000000000e+04	1.092000000000000000e+03	1.092000000000000000e+04	3.670476744429340688e+00
1.093000000000000000e+04	1.093000000000000000e+03	1.093000000000000000e+04	3.688708629289711549e+00
1.094000000000000000e+04	1.094000000000000000e+03	1.094000000000000000e+04	3.719213967573254287e+00
1.095000000000000000e+04	1.095000000000000000e+03	1.095000000000000000e+04	3.727028987545746297e+00
1.096000000000000000e+04	1.096000000000000000e+03	1.096000000000000000e+04	3.693830464081239828e+00
1.097000000000000000e+04	1.097000000000000000e+03	1.097000000000000000e+04	3.630435306734080658e+00
1.098000000000000000e+04	1.098000000000000000e+03	1.098000000000000000e+04	3.504451309777544932e+00
1.099000000000000000e+04	1.099000000000000000e+03	1.099000000000000000e+04	3.510370624525336769e+00
1.100000000000000000e+04	1.100000000000000000e+03	1.100000000000000000e+04	3.482532395523572522e+00
1.101000000000000000e+04	1.101000000000000000e+03	1.101000000000000000e+04	3.448644997974180004e+00
1.102000000000000000e+04	1.102000000000000000e+03	1.102000000000000000e+04	3.496773328236397305e+00
1.103000000000000000e+04	1.103000000000000000e+03	1.103000000000000000e+04	3.501257084576340439e+00
1.104000000000000000e+04	1.104000000000000000e+03	1.104000000000000000e+04	3.527690369169018680e+00
1.105000000000000000e+04	1.105000000000000000e+03	1.105000000000000000e+04	3.517393357558525224e+00
1.106000000000000000e+04	1.106000000000000000e+03	1.106000000000000000e+04	3.433283730434099734e+00
1.107000000000000000e+04	1.107000000000000000e+03	1.107000000000000000e+04	3.502766498682133189e+00
1.108000000000000000e+04	1.108000000000000000e+03	1.108000000000000000e+04	3.441544560774761230e+00
1.109000000000000000e+04	1.109000000000000000e+03	1.109000000000000000e+04	3.473741748663026652e+00
1.110000000000000000e+04	1.110000000000000000e+03	1.110000000000000000e+04	3.564382804755233281e+00
1.111000000000000000e+04	1.111000000000000000e+03	1.111000000000000000e+04	3.570205808449084639e+00
1.112000000000000000e+04	1.112000000000000000e+03	1.112000000000000000e+04	3.635244498302044658e+00
1.113000000000000000e+04	1.113000000000000000e+03	1.113000000000000000e+04	3.546640184918826488e+00
1.114000000000000000e+04	1.114000000000000000e+03	1.114000000000000000e+04	3.551221451437235554e+00
1.115000000000000000e+04	1.115000000000000000e+03	1.115000000000000000e+04	3.527818943256691320e+00
1.116000000000000000e+04	1.116000000000000000e+03	1.116000000000000000e+04	3.389470464087665391e+00
1.117000000000000000e+04	1.117000000000000000e+03	1.117000000000000000e+04	3.332633916366177562e+00
1.118000000000000000e+04	1.118000000000000000e+03	1.118000000000000000e+04	3.371100249655588854e+00
1.119000000000000000e+04	1.119000000000000000e+03	1.119000000000000000e+04	3.424021586746845536e+00
1.120000000000000000e+04	1.120000000000000000e+03	1.120000000000000000e+04	3.408830749507703484e+00
1.121000000000000000e+04	1.121000000000000000e+03	1.121000000000000000e+04	3.262852531611944773e+00
1.122000000000000000e+04	1.122000000000000000e+03	1.122000000000000000e+04	3.342849414157913923e+00
1.123000000000000000e+04	1.123000000000000000e+03	1.123000000000000000e+04	3.256926513489797781e+00
1.124000000000000000e+04	1.124000000000000000e+03	1.124000000000000000e+04	3.298069304351385345e+00
1.125000000000000000e+04	1.125000000000000000e+03	1.125000000000000000e+04	3.314507320478238039e+00
1.126000000000000000e+04	1.126000000000000000e+03	1.126000000000000000e+04	3.319026126015940825e+00
1.127000000000000000e+04	1.127000000000000000e+03	1.127000000000000000e+04	3.464027756954470849e+00
1.128000000000000000e+04	1.128000000000000000e+03	1.128000000000000000e+04	3.534624823534243454e+00
1.129000000000000000e+04	1.129000000000000000e+03	1.129000000000000000e+04	3.545824830153461171e+00
1.130000000000000000e+04	1.130000000000000000e+03	1.130000000000000000e+04	3.571862188888392797e+00
1.131000000000000000e+04	1.131000000000000000e+03	1.131000000000000000e+04	3.624123227627163768e+00
1.132000000000000000e+04	1.132000000000000000e+03	1.132000000000000000e+04	3.617028626814387859e+00
1.133000000000000000e+04	1.133000000000000000e+03	1.133000000000000000e+04	3.675761635694242191e+00
1.134000000000000000e+04	1.134000000000000000e+03	1.134000000000000000e+04	3.662863368669144748e+00
1.135000000000000000e+04	1.135000000000000000e+03	1.135000000000000000e+04	3.652708318085431838e+00
1.136000000000000000e+04	1.136000000000000000e+03	1.136000000000000000e+04	3.712848034026904998e+00
1.137000000000000000e+04	1.137000000000000000e+03	1.137000000000000000e+04	3.677471532725646863e+00
1.138000000000000000e+04	1.138000000000000000e+03	1.138000000000000000e+04	3.669330177063182319e+00
1.139000000000000000e+04	1.139000000000000000e+03	1.139000000000000000e+04	3.577050385345433181e+00
1.140000000000000000e+04	1.140000000000000000e+03	1.140000000000000000e+04	3.542043384213591217e+00
1.141000000000000000e+04	1.141000000000000000e+03	1.141000000000000000e+04	3.599021518927584040e+00
1.142000000000000000e+04	1.142000000000000000e+03	1.142000000000000000e+04	3.594279381060712097e+00
1.143000000000000000e+04	1.143000000000000000e+03	1.143000000000000000e+04	3.684826896168353461e+00
1.144000000000000000e+04	1.144000000000000000e+03	1.144000000000000000e+04	3.674408181085798031e+00
1.145000000000000000e+04	1.145000000000000000e+03	1.145000000000000000e+04	3.687029969547167330e+00
1.146000000000000000e+04	1.146000000000000000e+03	1.146000000000000000e+04	3.702430062127867405e+00
1.147000000000000000e+04	1.147000000000000000e+03	1.147000000000000000e+04	3.630040841027570853e+00
1.148000000000000000e+04	1.148000000000000000e+03	1.148000000000000000e+04	3.583465089547976490e+00
1.149000000000000000e+04	1.149000000000000000e+03	1.149000000000000000e+04	3.602781266003781901e+00
1.150000000000000000e+04	1.150000000000000000e+03	1.150000000000000000e+04	3.651595288779710735e+00
1.151000000000000000e+04	1.151000000000000000e+03	1.151000000000000000e+04	3.680201470852176637e+00
1.152000000000000000e+04	1.152000000000000000e+03	1.152000000000000000e+04	3.655123539273983813e+00
1.153000000000000000e+04	1.153000000000000000e+03	1.153000000000000000e+04	3.604609128038194665e+00
1.154000000000000000e+04	1.154000000000000000e+03	1.154000000000000000e+04	3.560758612199208972e+00
1.155000000000000000e+04	1.155000000000000000e+03	1.155000000000000000e+04	3.549352720710388542e+00
1.156000000000000000e+04	1.156000000000000000e+03	1.156000000000000000e+04	3.542964276661122902e+00
1.157000000000000000e+04	1.157000000000000000e+03	1.157000000000000000e+04	3.513262657886402796e+00
1.158000000000000000e+04	1.158000000000000000e+03	1.158000000000000000e+04	3.485142856322041016e+00
1.159000000000000000e+04	1.159000000000000000e+03	1.159000000000000000e+04	3.542218008396871287e+00
1.160000000000000000e+04	1.160000000000000000e+03	1.160000000000000000e+04	3.565192440041715205e+00
1.161000000000000000e+04	1.161000000000000000e+03	1.161000000000000000e+04	3.483161630446133028e+00
1.162000000000000000e+04	1.162000000000000000e+03	1.162000000000000000e+04	3.513769968729776760e+00
1.163000000000000000e+04	1.163000000000000000e+03	1.163000000000000000e+04	3.492403581715787020e+00
1.164000000000000000e+04	1.164000000000000000e+03	1.164000000000000000e+04	3.489426186384194661e+00
1.165000000000000000e+04	1.165000000000000000e+03	1.165000000000000000e+04	3.427541552470098729e+00
1.166000000000000000e+04	1.166000000000000000e+03	1.166000000000000000e+04	3.451072257409098842e+00
1.167000000000000000e+04	1.167000000000000000e+03	1.167000000000000000e+04	3.491422364160428948e+00
1.168000000000000000e+04	1.168000000000000000e+03	1.168000000000000000e+04	3.537744590264618960e+00
1.169000000000000000e+04	1.169000000000000000e+03	1.169000000000000000e+04	3.409663364143479480e+00
1.170000000000000000e+04	1.170000000000000000e+03	1.170000000000000000e+04	3.400181033046649759e+00
1.171000000000000000e+04	1.171000000000000000e+03	1.171000000000000000e+04	3.435976125907524992e+00
1.172000000000000000e+04	1.172000000000000000e+03	1.172000000000000000e+04	3.465129916077333228e+00
1.173000000000000000e+04	1.173000000000000000e+03	1.173000000000000000e+04	3.496610498470759776e+00
1.174000000000000000e+04	1.174000000000000000e+03	1.174000000000000000e+04	3.429069660445186685e+00
1.175000000000000000e+04	1.175000000000000000e+03	1.175000000000000000e+04	3.345661632194174118e+00
1.176000000000000000e+04	1.176000000000000000e+03	1.176000000000000000e+04	3.408456282348775179e+00
1.177000000000000000e+04	1.177000000000000000e+03	1.177000000000000000e+04	3.384485710471699882e+00
1.178000000000000000e+04	1.178000000000000000e+03	1.178000000000000000e+04	3.417519893048893476e+00
1.179000000000000000e+04	1.179000000000000000e+03	1.179000000000000000e+04	3.371612537338879889e+00
1.180000000000000000e+04	1.180000000000000000e+03	1.180000000000000000e+04	3.383696143345352514e+00
1.181000000000000000e+04	1.181000000000000000e+03	1.181000000000000000e+04	3.374065157179474639e+00
1.182000000000000000e+04	1.182000000000000000e+03	1.182000000000000000e+04	3.406765492467567658e+00
1.183000000000000000e+04	1.183000000000000000e+03	1.183000000000000000e+04	3.409548577481268605e+00
1.184000000000000000e+04	1.184000000000000000e+03	1.184000000000000000e+04	3.372518472431629277e+00
1.185000000000000000e+04	1.185000000000000000e+03	1.185000000000000000e+04	3.460531373125673937e+00
1.186000000000000000e+04	1.186000000000000000e+03	1.186000000000000000e+04	3.429411451867169891e+00
1.187000000000000000e+04	1.187000000000000000e+03	1.187000000000000000e+04	3.405622429287816111e+00
1.188000000000000000e+04	1.188000000000000000e+03	1.188000000000000000e+04	3.386425144133982545e+00
1.189000000000000000e+04	1.189000000000000000e+03	1.189000000000000000e+04	3.319831449670584966e+00
1.190000000000000000e+04	1.190000000000000000e+03	1.190000000000000000e+04	3.382479080811390926e+00
1.191000000000000000e+04	1.191000000000000000e+03	1.191000000000000000e+04	3.368490661755758175e+00
1.192000000000000000e+04	1.192000000000000000e+03	1.192000000000000000e+04	3.332761040166614119e+00
1.193000000000000000e+04	1.193000000000000000e+03	1.193000000000000000e+04	3.218064611719474222e+00
1.194000000000000000e+04	1.194000000000000000e+03	1.194000000000000000e+04	3.188625978481063328e+00
1.195000000000000000e+04	1.195000000000000000e+03	1.195000000000000000e+04	3.233310646185745263e+00
1.196000000000000000e+04	1.196000000000000000e+03	1.196000000000000000e+04	3.341627972188531803e+00
1.197000000000000000e+04	1.197000000000000000e+03	1.197000000000000000e+04	3.287957186580696689e+00
1.198000000000000000e+04	1.198000000000000000e+03	1.198000000000000000e+04	3.232920232991153497e+00
1.199000000000000000e+04	1.199000000000000000e+03	1.199000000000000000e+04	3.279889858622393906e+00
1.200000000000000000e+04	1.200000000000000000e+03	1.200000000000000000e+04	3.231110192037692119e+00
1.201000000000000000e+04	1.201000000000000000e+03	1.201000000000000000e+04	3.319482238445141231e+00
1.202000000000000000e+04	1.202000000000000000e+03	1.202000000000000000e+04	3.439297377029099767e+00
1.203000000000000000e+04	1.203000000000000000e+03	1.203000000000000000e+04	3.467656527238687669e+00
1.204000000000000000e+04	1.204000000000000000e+03	1.204000000000000000e+04	3.417543600437907170e+00
1.205000000000000000e+04	1.205000000000000000e+03	1.205000000000000000e+04	3.386982988014830553e+00
1.206000000000000000e+04	1.206000000000000000e+03	1.206000000000000000e+04	3.450870827199980617e+00
1.207000000000000000e+04	1.207000000000000000e+03	1.207000000000000000e+04	3.372592404393105703e+00
1.208000000000000000e+04	1.208000000000000000e+03	1.208000000000000000e+04	3.346554544936492182e+00
1.209000000000000000e+04	1.209000000000000000e+03	1.209000000000000000e+04	3.300680481309771430e+00
1.210000000000000000e+04	1.210000000000000000e+03	1.210000000000000000e+04	3.334652777934235424e+00
1.211000000000000000e+04	1.211000000000000000e+03	1.211000000000000000e+04	3.324911342807896908e+00
1.212000000000000000e+04	1.212000000000000000e+03	1.212000000000000000e+04	3.338828155860976921e+00
1.213000000000000000e+04	1.213000000000000000e+03	1.213000000000000000e+04	3.271623074834525191e+00
1.214000000000000000e+04	1.214000000000000000e+03	1.214000000000000000e+04	3.243832007067648071e+00
1.215000000000000000e+04	1.215000000000000000e+03	1.215000000000000000e+04	3.347022621036276124e+00
1.216000000000000000e+04	1.216000000000000000e+03	1.216000000000000000e+04	3.355319172301219677e+00
1.217000000000000000e+04	1.217000000000000000e+03	1.217000000000000000e+04	3.304405057207270513e+00
1.218000000000000000e+04	1.218000000000000000e+03	1.218000000000000000e+04	3.404354546704903672e+00
1.219000000000000000e+04	1.219000000000000000e+03	1.219000000000000000e+04	3.217079650806475399e+00
1.220000000000000000e+04	1.220000000000000000e+03	1.220000000000000000e+04	3.330260909665620606e+00
1.221000000000000000e+04	1.221000000000000000e+03	1.221000000000000000e+04	3.306461439771700039e+00
1.222000000000000000e+04	1.222000000000000000e+03	1.222000000000000000e+04	3.270191418217191615e+00
1.223000000000000000e+04	1.223000000000000000e+03	1.223000000000000000e+04	3.320077632278019220e+00
1.224000000000000000e+04	1.224000000000000000e+03	1.224000000000000000e+04	3.202231382261012449e+00
1.225000000000000000e+04	1.225000000000000000e+03	1.225000000000000000e+04	3.172686977019894439e+00
1.226000000000000000e+04	1.226000000000000000e+03	1.226000000000000000e+04	3.201312697951598008e+00
1.227000000000000000e+04	1.227000000000000000e+03	1.227000000000000000e+04	3.301992885529116961e+00
1.228000000000000000e+04	1.228000000000000000e+03	1.228000000000000000e+04	3.293859117067023945e+00
1.229000000000000000e+04	1.229000000000000000e+03	1.229000000000000000e+04	3.206420907311740898e+00
1.230000000000000000e+04	1.230000000000000000e+03	1.230000000000000000e+04	3.268857847512245840e+00
1.231000000000000000e+04	1.231000000000000000e+03	1.231000000000000000e+04	3.372531290123336856e+00
1.232000000000000000e+04	1.232000000000000000e+03	1.232000000000000000e+04	3.301752734879550122e+00
1.233000000000000000e+04	1.233000000000000000e+03	1.233000000000000000e+04	3.276518880022214031e+00
1.234000000000000000e+04	1.234000000000000000e+03	1.234000000000000000e+04	3.235419016063526332e+00
1.235000000000000000e+04	1.235000000000000000e+03	1.235000000000000000e+04	3.193096138838281473e+00
1.236000000000000000e+04	1.236000000000000000e+03	1.236000000000000000e+04	3.165717587662279175e+00
1.237000000000000000e+04	1.237000000000000000e+03	1.237000000000000000e+04	3.293932258085014997e+00
1.238000000000000000e+04	1.238000000000000000e+03	1.238000000000000000e+04	3.213603496624327427e+00
1.239000000000000000e+04	1.239000000000000000e+03	1.239000000000000000e+04	3.251437494129978845e+00
1.240000000000000000e+04	1.240000000000000000e+03	1.240000000000000000e+04	3.233744976678504912e+00
1.241000000000000000e+04	1.241000000000000000e+03	1.241000000000000000e+04	3.197838706712349932e+00
1.242000000000000000e+04	1.242000000000000000e+03	1.242000000000000000e+04	3.241829777572001081e+00
1.243000000000000000e+04	1.243000000000000000e+03	1.243000000000000000e+04	3.220997373839508349e+00
1.244000000000000000e+04	1.244000000000000000e+03	1.244000000000000000e+04	3.232172716365552922e+00
1.245000000000000000e+04	1.245000000000000000e+03	1.245000000000000000e+04	3.149504628277563612e+00
1.246000000000000000e+04	1.246000000000000000e+03	1.246000000000000000e+04	3.153099932045621667e+00
1.247000000000000000e+04	1.247000000000000000e+03	1.247000000000000000e+04	3.252327596418044919e+00
1.248000000000000000e+04	1.248000000000000000e+03	1.248000000000000000e+04	3.340899239404165666e+00
1.249000000000000000e+04	1.249000000000000000e+03	1.249000000000000000e+04	3.245588764388983805e+00
1.250000000000000000e+04	1.250000000000000000e+03	1.250000000000000000e+04	3.201076119650862140e+00
1.251000000000000000e+04	1.251000000000000000e+03	1.251000000000000000e+04	3.306372057956595611e+00
1.252000000000000000e+04	1.252000000000000000e+03	1.252000000000000000e+04	3.301479051808038800e+00
1.253000000000000000e+04	1.253000000000000000e+03	1.253000000000000000e+04	3.284451342403019503e+00
1.254000000000000000e+04	1.254000000000000000e+03	1.254000000000000000e+04	3.254881876663110241e+00
1.255000000000000000e+04	1.255000000000000000e+03	1.255000000000000000e+04	3.320530686427452416e+00
1.256000000000000000e+04	1.256000000000000000e+03	1.256000000000000000e+04	3.371116403888430035e+00
1.257000000000000000e+04	1.257000000000000000e+03	1.257000000000000000e+04	3.363478250967999905e+00
1.258000000000000000e+04	1.258000000000000000e+03	1.258000000000000000e+04	3.377252431686263101e+00
1.259000000000000000e+04	1.259000000000000000e+03	1.259000000000000000e+04	3.395451107016747461e+00
1.260000000000000000e+04	1.260000000000000000e+03	1.260000000000000000e+04	3.367491087253704052e+00
1.261000000000000000e+04	1.261000000000000000e+03	1.261000000000000000e+04	3.369038576081037739e+00
1.262000000000000000e+04	1.262000000000000000e+03	1.262000000000000000e+04	3.324461752705748285e+00
1.263000000000000000e+04	1.263000000000000000e+03	1.263000000000000000e+04	3.357913709577912353e+00
1.264000000000000000e+04	1.264000000000000000e+03	1.264000000000000000e+04	3.339489417824634820e+00
1.265000000000000000e+04	1.265000000000000000e+03	1.265000000000000000e+04	3.315994117461113166e+00
1.266000000000000000e+04	1.266000000000000000e+03	1.266000000000000000e+04	3.344208538549666265e+00
1.267000000000000000e+04	1.267000000000000000e+03	1.267000000000000000e+04	3.297845432184289827e+00
1.268000000000000000e+04	1.268000000000000000e+03	1.268000000000000000e+04	3.205912400779025617e+00
1.269000000000000000e+04	1.269000000000000000e+03	1.269000000000000000e+04	3.219447068960676450e+00
1.270000000000000000e+04	1.270000000000000000e+03	1.270000000000000000e+04	3.279864574963592627e+00
1.271000000000000000e+04	1.271000000000000000e+03	1.271000000000000000e+04	3.351718502370870656e+00
1.272000000000000000e+04	1.272000000000000000e+03	1.272000000000000000e+04	3.262504492791298727e+00
1.273000000000000000e+04	1.273000000000000000e+03	1.273000000000000000e+04	3.278614442812759489e+00
1.274000000000000000e+04	1.274000000000000000e+03	1.274000000000000000e+04	3.239883836582457821e+00
1.275000000000000000e+04	1.275000000000000000e+03	1.275000000000000000e+04	3.239697736505017023e+00
1.276000000000000000e+04	1.276000000000000000e+03	1.276000000000000000e+04	3.302816831371061301e+00
1.277000000000000000e+04	1.277000000000000000e+03	1.277000000000000000e+04	3.248512019667421757e+00
1.278000000000000000e+04	1.278000000000000000e+03	1.278000000000000000e+04	3.328559440023768801e+00
1.279000000000000000e+04	1.279000000000000000e+03	1.279000000000000000e+04	3.403376094279118469e+00
1.280000000000000000e+04	1.280000000000000000e+03	1.280000000000000000e+04	3.454163546096856052e+00
1.281000000000000000e+04	1.281000000000000000e+03	1.281000000000000000e+04	3.538664719854395901e+00
1.282000000000000000e+04	1.282000000000000000e+03	1.282000000000000000e+04	3.513529995960888108e+00
1.283000000000000000e+04	1.283000000000000000e+03	1.283000000000000000e+04	3.578541002009731020e+00
1.284000000000000000e+04	1.284000000000000000e+03	1.284000000000000000e+04	3.398889604513410934e+00
1.285000000000000000e+04	1.285000000000000000e+03	1.285000000000000000e+04	3.493903851845999942e+00
1.286000000000000000e+04	1.286000000000000000e+03	1.286000000000000000e+04	3.394938645844851166e+00
1.287000000000000000e+04	1.287000000000000000e+03	1.287000000000000000e+04	3.442147952963691360e+00
1.288000000000000000e+04	1.288000000000000000e+03	1.288000000000000000e+04	3.419087038457709227e+00
1.289000000000000000e+04	1.289000000000000000e+03	1.289000000000000000e+04	3.391606453608424054e+00
1.290000000000000000e+04	1.290000000000000000e+03	1.290000000000000000e+04	3.520630668206229608e+00
1.291000000000000000e+04	1.291000000000000000e+03	1.291000000000000000e+04	3.386173261792236211e+00
1.292000000000000000e+04	1.292000000000000000e+03	1.292000000000000000e+04	3.406425186504200120e+00
1.293000000000000000e+04	1.293000000000000000e+03	1.293000000000000000e+04	3.375677898606151750e+00
1.294000000000000000e+04	1.294000000000000000e+03	1.294000000000000000e+04	3.384235313300291814e+00
1.295000000000000000e+04	1.295000000000000000e+03	1.295000000000000000e+04	3.383494151882858514e+00
1.296000000000000000e+04	1.296000000000000000e+03	1.296000000000000000e+04	3.347513298939406301e+00
1.297000000000000000e+04	1.297000000000000000e+03	1.297000000000000000e+04	3.335633002096629607e+00
1.298000000000000000e+04	1.298000000000000000e+03	1.298000000000000000e+04	3.364819991276083666e+00
1.299000000000000000e+04	1.299000000000000000e+03	1.299000000000000000e+04	3.327888190903923515e+00
1.300000000000000000e+04	1.300000000000000000e+03	1.300000000000000000e+04	3.384737699722572657e+00
1.301000000000000000e+04	1.301000000000000000e+03	1.301000000000000000e+04	3.404556274021579565e+00
1.302000000000000000e+04	1.302000000000000000e+03	1.302000000000000000e+04	3.331621744508132643e+00
1.303000000000000000e+04	1.303000000000000000e+03	1.303000000000000000e+04	3.364685095743578103e+00
1.304000000000000000e+04	1.304000000000000000e+03	1.304000000000000000e+04	3.341801240092664216e+00
1.305000000000000000e+04	1.305000000000000000e+03	1.305000000000000000e+04	3.278306956318038257e+00
1.306000000000000000e+04	1.306000000000000000e+03	1.306000000000000000e+04	3.336491605579394282e+00
1.307000000000000000e+04	1.307000000000000000e+03	1.307000000000000000e+04	3.303836874430353010e+00
1.308000000000000000e+04	1.308000000000000000e+03	1.308000000000000000e+04	3.294300142668788567e+00
1.309000000000000000e+04	1.309000000000000000e+03	1.309000000000000000e+04	3.376428047124663934e+00
1.310000000000000000e+04	1.310000000000000000e+03	1.310000000000000000e+04	3.383323784004266255e+00
1.311000000000000000e+04	1.311000000000000000e+03	1.311000000000000000e+04	3.324434165431862098e+00
1.312000000000000000e+04	1.312000000000000000e+03	1.312000000000000000e+04	3.283864196218378773e+00
1.313000000000000000e+04	1.313000000000000000e+03	1.313000000000000000e+04	3.300274804405078033e+00
1.314000000000000000e+04	1.314000000000000000e+03	1.314000000000000000e+04	3.260403393504179181e+00
1.315000000000000000e+04	1.315000000000000000e+03	1.315000000000000000e+04	3.202691458400053648e+00
1.316000000000000000e+04	1.316000000000000000e+03	1.316000000000000000e+04	3.207239825295049584e+00
1.317000000000000000e+04	1.317000000000000000e+03	1.317000000000000000e+04	3.203535763111650780e+00
1.318000000000000000e+04	1.318000000000000000e+03	1.318000000000000000e+04	3.264214278013069848e+00
1.319000000000000000e+04	1.319000000000000000e+03	1.319000000000000000e+04	3.303252275541816996e+00
1.320000000000000000e+04	1.320000000000000000e+03	1.320000000000000000e+04	3.311990523978675327e+00
1.321000000000000000e+04	1.321000000000000000e+03	1.321000000000000000e+04	3.278313770563141993e+00
1.322000000000000000e+04	1.322000000000000000e+03	1.322000000000000000e+04	3.248928070263247481e+00
1.323000000000000000e+04	1.323000000000000000e+03	1.323000000000000000e+04	3.098322765557197211e+00
1.324000000000000000e+04	1.324000000000000000e+03	1.324000000000000000e+04	3.184680915752316377e+00
1.325000000000000000e+04	1.325000000000000000e+03	1.325000000000000000e+04	3.263621701371642203e+00
1.326000000000000000e+04	1.326000000000000000e+03	1.326000000000000000e+04	3.206311960075441725e+00
1.327000000000000000e+04	1.327000000000000000e+03	1.327000000000000000e+04	3.238685624886185277e+00
1.328000000000000000e+04	1.328000000000000000e+03	1.328000000000000000e+04	3.289313336915370645e+00
1.329000000000000000e+04	1.329000000000000000e+03	1.329000000000000000e+04	3.162021574301399074e+00
1.330000000000000000e+04	1.330000000000000000e+03	1.330000000000000000e+04	3.163817946116664004e+00
1.331000000000000000e+04	1.331000000000000000e+03	1.331000000000000000e+04	3.186804721385938066e+00
1.332000000000000000e+04	1.332000000000000000e+03	1.332000000000000000e+04	3.203463790089755570e+00
1.333000000000000000e+04	1.333000000000000000e+03	1.333000000000000000e+04	3.213857973555667158e+00
1.334000000000000000e+04	1.334000000000000000e+03	1.334000000000000000e+04	3.309621368330766700e+00
1.335000000000000000e+04	1.335000000000000000e+03	1.335000000000000000e+04	3.294224731678276452e+00
1.336000000000000000e+04	1.336000000000000000e+03	1.336000000000000000e+04	3.236734743344787724e+00
1.337000000000000000e+04	1.337000000000000000e+03	1.337000000000000000e+04	3.215585336119868742e+00
1.338000000000000000e+04	1.338000000000000000e+03	1.338000000000000000e+04	3.174068975842512241e+00
1.339000000000000000e+04	1.339000000000000000e+03	1.339000000000000000e+04	3.074288218019558983e+00
1.340000000000000000e+04	1.340000000000000000e+03	1.340000000000000000e+04	3.090663091675204921e+00
1.341000000000000000e+04	1.341000000000000000e+03	1.341000000000000000e+04	3.095863625571197986e+00
1.342000000000000000e+04	1.342000000000000000e+03	1.342000000000000000e+04	3.137485745561558570e+00
1.343000000000000000e+04	1.343000000000000000e+03	1.343000000000000000e+04	3.021793504868181213e+00
1.344000000000000000e+04	1.344000000000000000e+03	1.344000000000000000e+04	3.107285134293245044e+00
1.345000000000000000e+04	1.345000000000000000e+03	1.345000000000000000e+04	3.154077462487108185e+00
1.346000000000000000e+04	1.346000000000000000e+03	1.346000000000000000e+04	3.117638487495869359e+00
1.347000000000000000e+04	1.347000000000000000e+03	1.347000000000000000e+04	3.145854639289581645e+00
1.348000000000000000e+04	1.348000000000000000e+03	1.348000000000000000e+04	3.145968681513160004e+00
1.349000000000000000e+04	1.349000000000000000e+03	1.349000000000000000e+04	3.190489796675931355e+00
1.350000000000000000e+04	1.350000000000000000e+03	1.350000000000000000e+04	3.218416249654223904e+00
1.351000000000000000e+04	1.351000000000000000e+03	1.351000000000000000e+04	3.190349452922556228e+00
1.352000000000000000e+04	1.352000000000000000e+03	1.352000000000000000e+04	3.263429897999275742e+00
1.353000000000000000e+04	1.353000000000000000e+03	1.353000000000000000e+04	3.332936694820336498e+00
1.354000000000000000e+04	1.354000000000000000e+03	1.354000000000000000e+04	3.267993805232291660e+00
1.355000000000000000e+04	1.355000000000000000e+03	1.355000000000000000e+04	3.317436996914736369e+00
1.356000000000000000e+04	1.356000000000000000e+03	1.356000000000000000e+04	3.393668564863327575e+00
1.357000000000000000e+04	1.357000000000000000e+03	1.357000000000000000e+04	3.376256340423552604e+00
1.358000000000000000e+04	1.358000000000000000e+03	1.358000000000000000e+04	3.444752269621922380e+00
1.359000000000000000e+04	1.359000000000000000e+03	1.359000000000000000e+04	3.421722494525692770e+00
1.360000000000000000e+04	1.360000000000000000e+03	1.360000000000000000e+04	3.351585592753962839e+00
1.361000000000000000e+04	1.361000000000000000e+03	1.361000000000000000e+04	3.389991200367182156e+00
1.362000000000000000e+04	1.362000000000000000e+03	1.362000000000000000e+04	3.437409821345702277e+00
1.363000000000000000e+04	1.363000000000000000e+03	1.363000000000000000e+04	3.411804997219842761e+00
1.364000000000000000e+04	1.364000000000000000e+03	1.364000000000000000e+04	3.390756482484971190e+00
1.365000000000000000e+04	1.365000000000000000e+03	1.365000000000000000e+04	3.535552726887357000e+00
1.366000000000000000e+04	1.366000000000000000e+03	1.366000000000000000e+04	3.435817980998376875e+00
1.367000000000000000e+04	1.367000000000000000e+03	1.367000000000000000e+04	3.473757665095378311e+00
1.368000000000000000e+04	1.368000000000000000e+03	1.368000000000000000e+04	3.440148965114088853e+00
1.369000000000000000e+04	1.369000000000000000e+03	1.369000000000000000e+04	3.464288210116793998e+00
1.370000000000000000e+04	1.370000000000000000e+03	1.370000000000000000e+04	3.555207769676620444e+00
1.371000000000000000e+04	1.371000000000000000e+03	1.371000000000000000e+04	3.550409135755924872e+00
1.372000000000000000e+04	1.372000000000000000e+03	1.372000000000000000e+04	3.527277118524883903e+00
1.373000000000000000e+04	1.373000000000000000e+03	1.373000000000000000e+04	3.621493165067600994e+00
1.374000000000000000e+04	1.374000000000000000e+03	1.374000000000000000e+04	3.565730407846356975e+00
1.375000000000000000e+04	1.375000000000000000e+03	1.375000000000000000e+04	3.538966689479486671e+00
1.376000000000000000e+04	1.376000000000000000e+03	1.376000000000000000e+04	3.585022405211065077e+00
1.377000000000000000e+04	1.377000000000000000e+03	1.377000000000000000e+04	3.608861770495715771e+00
1.378000000000000000e+04	1.378000000000000000e+03	1.378000000000000000e+04	3.697415596656068448e+00
1.379000000000000000e+04	1.379000000000000000e+03	1.379000000000000000e+04	3.580434974193391184e+00
1.380000000000000000e+04	1.380000000000000000e+03	1.380000000000000000e+04	3.495452282173158842e+00
1.381000000000000000e+04	1.381000000000000000e+03	1.381000000000000000e+04	3.611676177260735532e+00
1.382000000000000000e+04	1.382000000000000000e+03	1.382000000000000000e+04	3.646482064928663114e+00
1.383000000000000000e+04	1.383000000000000000e+03	1.383000000000000000e+04	3.629634269796956136e+00
1.384000000000000000e+04	1.384000000000000000e+03	1.384000000000000000e+04	3.722116237905785052e+00
1.385000000000000000e+04	1.385000000000000000e+03	1.385000000000000000e+04	3.688961274114878730e+00
1.386000000000000000e+04	1.386000000000000000e+03	1.386000000000000000e+04	3.767199642163153062e+00
1.387000000000000000e+04	1.387000000000000000e+03	1.387000000000000000e+04	3.763526924680526520e+00
1.388000000000000000e+04	1.388000000000000000e+03	1.388000000000000000e+04	3.777183699863210453e+00
1.389000000000000000e+04	1.389000000000000000e+03	1.389000000000000000e+04	3.778959458989140430e+00
1.390000000000000000e+04	1.390000000000000000e+03	1.390000000000000000e+04	3.768661913333113844e+00
1.391000000000000000e+04	1.391000000000000000e+03	1.391000000000000000e+04	3.707779660781529429e+00
1.392000000000000000e+04	1.392000000000000000e+03	1.392000000000000000e+04	3.653497166417171371e+00
1.393000000000000000e+04	1.393000000000000000e+03	1.393000000000000000e+04	3.728535158026957230e+00
1.394000000000000000e+04	1.394000000000000000e+03	1.394000000000000000e+04	3.671957166913095261e+00
1.395000000000000000e+04	1.395000000000000000e+03	1.395000000000000000e+04	3.585774137316390942e+00
1.396000000000000000e+04	1.396000000000000000e+03	1.396000000000000000e+04	3.621180526395157528e+00
1.397000000000000000e+04	1.397000000000000000e+03	1.397000000000000000e+04	3.607607787961283119e+00
1.398000000000000000e+04	1.398000000000000000e+03	1.398000000000000000e+04	3.563670702546025471e+00
1.399000000000000000e+04	1.399000000000000000e+03	1.399000000000000000e+04	3.521439427703727976e+00
1.400000000000000000e+04	1.400000000000000000e+03	1.400000000000000000e+04	3.512364293985746233e+00
1.401000000000000000e+04	1.401000000000000000e+03	1.401000000000000000e+04	3.513265399612269135e+00
1.402000000000000000e+04	1.402000000000000000e+03	1.402000000000000000e+04	3.531226323471603035e+00
1.403000000000000000e+04	1.403000000000000000e+03	1.403000000000000000e+04	3.579412976062189333e+00
1.404000000000000000e+04	1.404000000000000000e+03	1.404000000000000000e+04	3.461516597184078670e+00
1.405000000000000000e+04	1.405000000000000000e+03	1.405000000000000000e+04	3.577912292974659181e+00
1.406000000000000000e+04	1.406000000000000000e+03	1.406000000000000000e+04	3.558758490109217743e+00
1.407000000000000000e+04	1.407000000000000000e+03	1.407000000000000000e+04	3.461626407331177990e+00
1.408000000000000000e+04	1.408000000000000000e+03	1.408000000000000000e+04	3.447013380825117324e+00
1.409000000000000000e+04	1.409000000000000000e+03	1.409000000000000000e+04	3.339457884054672032e+00
1.410000000000000000e+04	1.410000000000000000e+03	1.410000000000000000e+04	3.336656526425739511e+00
1.411000000000000000e+04	1.411000000000000000e+03	1.411000000000000000e+04	3.306122577029147358e+00
1.412000000000000000e+04	1.412000000000000000e+03	1.412000000000000000e+04	3.385063484709609050e+00
1.413000000000000000e+04	1.413000000000000000e+03	1.413000000000000000e+04	3.365862715217763146e+00
1.414000000000000000e+04	1.414000000000000000e+03	1.414000000000000000e+04	3.415658583410281501e+00
1.415000000000000000e+04	1.415000000000000000e+03	1.415000000000000000e+04	3.399809304972925439e+00
1.416000000000000000e+04	1.416000000000000000e+03	1.416000000000000000e+04	3.393007164822917421e+00
1.417000000000000000e+04	1.417000000000000000e+03	1.417000000000000000e+04	3.447485435179417745e+00
1.418000000000000000e+04	1.418000000000000000e+03	1.418000000000000000e+04	3.338035062063621439e+00
1.419000000000000000e+04	1.419000000000000000e+03	1.419000000000000000e+04	3.238732088576846024e+00
1.420000000000000000e+04	1.420000000000000000e+03	1.420000000000000000e+04	3.265338174147646377e+00
1.421000000000000000e+04	1.421000000000000000e+03	1.421000000000000000e+04	3.352855170513693750e+00
1.422000000000000000e+04	1.422000000000000000e+03	1.422000000000000000e+04	3.407545121610512151e+00
1.423000000000000000e+04	1.423000000000000000e+03	1.423000000000000000e+04	3.401176811043551407e+00
1.424000000000000000e+04	1.424000000000000000e+03	1.424000000000000000e+04	3.392244742596664864e+00
1.425000000000000000e+04	1.425000000000000000e+03	1.425000000000000000e+04	3.446472263906808831e+00
1.426000000000000000e+04	1.426000000000000000e+03	1.426000000000000000e+04	3.428161657979492905e+00
1.427000000000000000e+04	1.427000000000000000e+03	1.427000000000000000e+04	3.421703439594359519e+00
1.428000000000000000e+04	1.428000000000000000e+03	1.428000000000000000e+04	3.430138470540939011e+00
1.429000000000000000e+04	1.429000000000000000e+03	1.429000000000000000e+04	3.496885649998168866e+00
1.430000000000000000e+04	1.430000000000000000e+03	1.430000000000000000e+04	3.490810817055200133e+00
1.431000000000000000e+04	1.431000000000000000e+03	1.431000000000000000e+04	3.513862769074580061e+00
1.432000000000000000e+04	1.432000000000000000e+03	1.432000000000000000e+04	3.544374607351450823e+00
1.433000000000000000e+04	1.433000000000000000e+03	1.433000000000000000e+04	3.544348056404214464e+00
1.434000000000000000e+04	1.434000000000000000e+03	1.434000000000000000e+04	3.488395447191225962e+00
1.435000000000000000e+04	1.435000000000000000e+03	1.435000000000000000e+04	3.466961120301936372e+00
1.436000000000000000e+04	1.436000000000000000e+03	1.436000000000000000e+04	3.499558609185699165e+00
1.437000000000000000e+04	1.437000000000000000e+03	1.437000000000000000e+04	3.508371628209298709e+00
1.438000000000000000e+04	1.438000000000000000e+03	1.438000000000000000e+04	3.451367421834205196e+00
1.439000000000000000e+04	1.439000000000000000e+03	1.439000000000000000e+04	3.448380648943346838e+00
1.440000000000000000e+04	1.440000000000000000e+03	1.440000000000000000e+04	3.444155659922629287e+00
1.441000000000000000e+04	1.441000000000000000e+03	1.441000000000000000e+04	3.446719272491193919e+00
1.442000000000000000e+04	1.442000000000000000e+03	1.442000000000000000e+04	3.468277678742994308e+00
1.443000000000000000e+04	1.443000000000000000e+03	1.443000000000000000e+04	3.423430404646308212e+00
1.444000000000000000e+04	1.444000000000000000e+03	1.444000000000000000e+04	3.485682612241271627e+00
1.445000000000000000e+04	1.445000000000000000e+03	1.445000000000000000e+04	3.536848276983152406e+00
1.446000000000000000e+04	1.446000000000000000e+03	1.446000000000000000e+04	3.591545074723800912e+00
1.447000000000000000e+04	1.447000000000000000e+03	1.447000000000000000e+04	3.569724677878057140e+00
1.448000000000000000e+04	1.448000000000000000e+03	1.448000000000000000e+04	3.697873026887543713e+00
1.449000000000000000e+04	1.449000000000000000e+03	1.449000000000000000e+04	3.617872625309295653e+00
1.450000000000000000e+04	1.450000000000000000e+03	1.450000000000000000e+04	3.593942181649737666e+00
1.451000000000000000e+04	1.451000000000000000e+03	1.451000000000000000e+04	3.569275997004325074e+00
1.452000000000000000e+04	1.452000000000000000e+03	1.452000000000000000e+04	3.584981926715945733e+00
1.453000000000000000e+04	1.453000000000000000e+03	1.453000000000000000e+04	3.600164942488566222e+00
1.454000000000000000e+04	1.454000000000000000e+03	1.454000000000000000e+04	3.592348758690258048e+00
1.455000000000000000e+04	1.455000000000000000e+03	1.455000000000000000e+04	3.607982598612650804e+00
1.456000000000000000e+04	1.456000000000000000e+03	1.456000000000000000e+04	3.700376609549326012e+00
1.457000000000000000e+04	1.457000000000000000e+03	1.457000000000000000e+04	3.608308898880808080e+00
1.458000000000000000e+04	1.458000000000000000e+03	1.458000000000000000e+04	3.689108216560273323e+00
1.459000000000000000e+04	1.459000000000000000e+03	1.459000000000000000e+04	3.667849705108749525e+00
1.460000000000000000e+04	1.460000000000000000e+03	1.460000000000000000e+04	3.709133061840934165e+00
1.461000000000000000e+04	1.461000000000000000e+03	1.461000000000000000e+04	3.812445020012947605e+00
1.462000000000000000e+04	1.462000000000000000e+03	1.462000000000000000e+04	3.683158263957350798e+00
1.463000000000000000e+04	1.463000000000000000e+03	1.463000000000000000e+04	3.538581291627285630e+00
1.464000000000000000e+04	1.464000000000000000e+03	1.464000000000000000e+04	3.646235022250637225e+00
1.465000000000000000e+04	1.465000000000000000e+03	1.465000000000000000e+04	3.688974712238874520e+00
1.466000000000000000e+04	1.466000000000000000e+03	1.466000000000000000e+04	3.744427716054199440e+00
1.467000000000000000e+04	1.467000000000000000e+03	1.467000000000000000e+04	3.755830400195022900e+00
1.468000000000000000e+04	1.468000000000000000e+03	1.468000000000000000e+04	3.616131146692712850e+00
1.469000000000000000e+04	1.469000000000000000e+03	1.469000000000000000e+04	3.635287460910206381e+00
1.470000000000000000e+04	1.470000000000000000e+03	1.470000000000000000e+04	3.576130959644630902e+00
1.471000000000000000e+04	1.471000000000000000e+03	1.471000000000000000e+04	3.613170123415996748e+00
1.472000000000000000e+04	1.472000000000000000e+03	1.472000000000000000e+04	3.626148191133229393e+00
1.473000000000000000e+04	1.473000000000000000e+03	1.473000000000000000e+04	3.597066146393575359e+00
1.474000000000000000e+04	1.474000000000000000e+03	1.474000000000000000e+04	3.595972483204084025e+00
1.475000000000000000e+04	1.475000000000000000e+03	1.475000000000000000e+04	3.647896517883229883e+00
1.476000000000000000e+04	1.476000000000000000e+03	1.476000000000000000e+04	3.535554191046799577e+00
1.477000000000000000e+04	1.477000000000000000e+03	1.477000000000000000e+04	3.593579576237559969e+00
1.478000000000000000e+04	1.478000000000000000e+03	1.478000000000000000e+04	3.622589860235757797e+00
1.479000000000000000e+04	1.479000000000000000e+03	1.479000000000000000e+04	3.609262770629862782e+00
1.480000000000000000e+04	1.480000000000000000e+03	1.480000000000000000e+04	3.687808837358023339e+00
1.481000000000000000e+04	1.481000000000000000e+03	1.481000000000000000e+04	3.698510719431397309e+00
1.482000000000000000e+04	1.482000000000000000e+03	1.482000000000000000e+04	3.621140281029321617e+00
1.483000000000000000e+04	1.483000000000000000e+03	1.483000000000000000e+04	3.736522477687861610e+00
1.484000000000000000e+04	1.484000000000000000e+03	1.484000000000000000e+04	3.704110793368245336e+00
1.485000000000000000e+04	1.485000000000000000e+03	1.485000000000000000e+04	3.682809381532623050e+00
1.486000000000000000e+04	1.486000000000000000e+03	1.486000000000000000e+04	3.668401117509453968e+00
1.487000000000000000e+04	1.487000000000000000e+03	1.487000000000000000e+04	3.527133891664553822e+00
1.488000000000000000e+04	1.488000000000000000e+03	1.488000000000000000e+04	3.582055115961860992e+00
1.489000000000000000e+04	1.489000000000000000e+03	1.489000000000000000e+04	3.701757024643730354e+00
1.490000000000000000e+04	1.490000000000000000e+03	1.490000000000000000e+04	3.544722331898420453e+00
1.491000000000000000e+04	1.491000000000000000e+03	1.491000000000000000e+04	3.569922695330313811e+00
1.492000000000000000e+04	1.492000000000000000e+03	1.492000000000000000e+04	3.568001800014685809e+00
1.493000000000000000e+04	1.493000000000000000e+03	1.493000000000000000e+04	3.491754510547716794e+00
1.494000000000000000e+04	1.494000000000000000e+03	1.494000000000000000e+04	3.529052908835335511e+00
1.495000000000000000e+04	1.495000000000000000e+03	1.495000000000000000e+04	3.529869111414527527e+00
1.496000000000000000e+04	1.496000000000000000e+03	1.496000000000000000e+04	3.494689031413977798e+00
1.497000000000000000e+04	1.497000000000000000e+03	1.497000000000000000e+04	3.589644426137869271e+00
1.498000000000000000e+04	1.498000000000000000e+03	1.498000000000000000e+04	3.507061386467662967e+00
1.499000000000000000e+04	1.499000000000000000e+03	1.499000000000000000e+04	3.569897924130536637e+00
1.500000000000000000e+04	1.500000000000000000e+03	1.500000000000000000e+04	3.526118469256861232e+00
1.501000000000000000e+04	1.501000000000000000e+03	1.501000000000000000e+04	3.494533983406519440e+00
1.502000000000000000e+04	1.502000000000000000e+03	1.502000000000000000e+04	3.543491204358759639e+00
1.503000000000000000e+04	1.503000000000000000e+03	1.503000000000000000e+04	3.605331959788014462e+00
1.504000000000000000e+04	1.504000000000000000e+03	1.504000000000000000e+04	3.598547794102098241e+00
1.505000000000000000e+04	1.505000000000000000e+03	1.505000000000000000e+04	3.483323391456833562e+00
1.506000000000000000e+04	1.506000000000000000e+03	1.506000000000000000e+04	3.504890637177996204e+00
1.507000000000000000e+04	1.507000000000000000e+03	1.507000000000000000e+04	3.510276099988479448e+00
1.508000000000000000e+04	1.508000000000000000e+03	1.508000000000000000e+04	3.545199728940302997e+00
1.509000000000000000e+04	1.509000000000000000e+03	1.509000000000000000e+04	3.570936775406973407e+00
1.510000000000000000e+04	1.510000000000000000e+03	1.510000000000000000e+04	3.620661287648919036e+00
1.511000000000000000e+04	1.511000000000000000e+03	1.511000000000000000e+04	3.610184784750437803e+00
1.512000000000000000e+04	1.512000000000000000e+03	1.512000000000000000e+04	3.572877603727436568e+00
1.513000000000000000e+04	1.513000000000000000e+03	1.513000000000000000e+04	3.582714303351432594e+00
1.514000000000000000e+04	1.514000000000000000e+03	1.514000000000000000e+04	3.467240364687099063e+00
1.515000000000000000e+04	1.515000000000000000e+03	1.515000000000000000e+04	3.570873574569030762e+00
1.516000000000000000e+04	1.516000000000000000e+03	1.516000000000000000e+04	3.575021935266089912e+00
1.517000000000000000e+04	1.517000000000000000e+03	1.517000000000000000e+04	3.649605884528577704e+00
1.518000000000000000e+04	1.518000000000000000e+03	1.518000000000000000e+04	3.581399970968052848e+00
1.519000000000000000e+04	1.519000000000000000e+03	1.519000000000000000e+04	3.536959367344650218e+00
1.520000000000000000e+04	1.520000000000000000e+03	1.520000000000000000e+04	3.520013775882281148e+00
1.521000000000000000e+04	1.521000000000000000e+03	1.521000000000000000e+04	3.701139901773990992e+00
1.522000000000000000e+04	1.522000000000000000e+03	1.522000000000000000e+04	3.653076183984606207e+00
1.523000000000000000e+04	1.523000000000000000e+03	1.523000000000000000e+04	3.717515197938667360e+00
1.524000000000000000e+04	1.524000000000000000e+03	1.524000000000000000e+04	3.621794941972797055e+00
1.525000000000000000e+04	1.525000000000000000e+03	1.525000000000000000e+04	3.713458239797148952e+00
1.526000000000000000e+04	1.526000000000000000e+03	1.526000000000000000e+04	3.740615923365283813e+00
1.527000000000000000e+04	1.527000000000000000e+03	1.527000000000000000e+04	3.659494568710182083e+00
1.528000000000000000e+04	1.528000000000000000e+03	1.528000000000000000e+04	3.695895429454633341e+00
1.529000000000000000e+04	1.529000000000000000e+03	1.529000000000000000e+04	3.721424360298314138e+00
1.530000000000000000e+04	1.530000000000000000e+03	1.530000000000000000e+04	3.670372473801101432e+00
1.531000000000000000e+04	1.531000000000000000e+03	1.531000000000000000e+04	3.649239595692217453e+00
1.532000000000000000e+04	1.532000000000000000e+03	1.532000000000000000e+04	3.587382390175072100e+00
1.533000000000000000e+04	1.533000000000000000e+03	1.533000000000000000e+04	3.518453705086046934e+00
1.534000000000000000e+04	1.534000000000000000e+03	1.534000000000000000e+04	3.501769786536287565e+00
1.535000000000000000e+04	1.535000000000000000e+03	1.535000000000000000e+04	3.491764750452085675e+00
1.536000000000000000e+04	1.536000000000000000e+03	1.536000000000000000e+04	3.536463548570454307e+00
1.537000000000000000e+04	1.537000000000000000e+03	1.537000000000000000e+04	3.585086471088142712e+00
1.538000000000000000e+04	1.538000000000000000e+03	1.538000000000000000e+04	3.528268985399203750e+00
1.539000000000000000e+04	1.539000000000000000e+03	1.539000000000000000e+04	3.517542999990586505e+00
1.540000000000000000e+04	1.540000000000000000e+03	1.540000000000000000e+04	3.472045139050673690e+00
1.541000000000000000e+04	1.541000000000000000e+03	1.541000000000000000e+04	3.501244615570378471e+00
1.542000000000000000e+04	1.542000000000000000e+03	1.542000000000000000e+04	3.596857554553082981e+00
1.543000000000000000e+04	1.543000000000000000e+03	1.543000000000000000e+04	3.616625600410708685e+00
1.544000000000000000e+04	1.544000000000000000e+03	1.544000000000000000e+04	3.543427810567385983e+00
1.545000000000000000e+04	1.545000000000000000e+03	1.545000000000000000e+04	3.617949546197881450e+00
1.546000000000000000e+04	1.546000000000000000e+03	1.546000000000000000e+04	3.615820335213010051e+00
1.547000000000000000e+04	1.547000000000000000e+03	1.547000000000000000e+04	3.617715824442248262e+00
1.548000000000000000e+04	1.548000000000000000e+03	1.548000000000000000e+04	3.568190186290355115e+00
1.549000000000000000e+04	1.549000000000000000e+03	1.549000000000000000e+04	3.720796051517892611e+00
1.550000000000000000e+04	1.550000000000000000e+03	1.550000000000000000e+04	3.730625543263507371e+00
1.551000000000000000e+04	1.551000000000000000e+03	1.551000000000000000e+04	3.660756916953322282e+00
1.552000000000000000e+04	1.552000000000000000e+03	1.552000000000000000e+04	3.770942938114666632e+00
1.553000000000000000e+04	1.553000000000000000e+03	1.553000000000000000e+04	3.720278860096408291e+00
1.554000000000000000e+04	1.554000000000000000e+03	1.554000000000000000e+04	3.752819325410760243e+00
1.555000000000000000e+04	1.555000000000000000e+03	1.555000000000000000e+04	3.729790524412448516e+00
1.556000000000000000e+04	1.556000000000000000e+03	1.556000000000000000e+04	3.671822275872199892e+00
1.557000000000000000e+04	1.557000000000000000e+03	1.557000000000000000e+04	3.615448929487913077e+00
1.558000000000000000e+04	1.558000000000000000e+03	1.558000000000000000e+04	3.694361830618110965e+00
1.559000000000000000e+04	1.559000000000000000e+03	1.559000000000000000e+04	3.765790418643562898e+00
1.560000000000000000e+04	1.560000000000000000e+03	1.560000000000000000e+04	3.852470336545761320e+00
1.561000000000000000e+04	1.561000000000000000e+03	1.561000000000000000e+04	3.813847355891146318e+00
1.562000000000000000e+04	1.562000000000000000e+03	1.562000000000000000e+04	3.777486591965144580e+00
1.563000000000000000e+04	1.563000000000000000e+03	1.563000000000000000e+04	3.867374592078631768e+00
1.564000000000000000e+04	1.564000000000000000e+03	1.564000000000000000e+04	3.862119681375749902e+00
1.565000000000000000e+04	1.565000000000000000e+03	1.565000000000000000e+04	3.856450823556909935e+00
1.566000000000000000e+04	1.566000000000000000e+03	1.566000000000000000e+04	3.753747514863934320e+00
1.567000000000000000e+04	1.567000000000000000e+03	1.567000000000000000e+04	3.789527342756763506e+00
1.568000000000000000e+04	1.568000000000000000e+03	1.568000000000000000e+04	3.801148163562811266e+00
1.569000000000000000e+04	1.569000000000000000e+03	1.569000000000000000e+04	3.847088386113189262e+00
1.570000000000000000e+04	1.570000000000000000e+03	1.570000000000000000e+04	3.772493031990932444e+00
1.571000000000000000e+04	1.571000000000000000e+03	1.571000000000000000e+04	3.868873885767660337e+00
1.572000000000000000e+04	1.572000000000000000e+03	1.572000000000000000e+04	3.882323816226532109e+00
1.573000000000000000e+04	1.573000000000000000e+03	1.573000000000000000e+04	3.919684005639422431e+00
1.574000000000000000e+04	1.574000000000000000e+03	1.574000000000000000e+04	3.873253430283332133e+00
1.575000000000000000e+04	1.575000000000000000e+03	1.575000000000000000e+04	3.749227956511255400e+00
1.576000000000000000e+04	1.576000000000000000e+03	1.576000000000000000e+04	3.794302172169942811e+00
1.577000000000000000e+04	1.577000000000000000e+03	1.577000000000000000e+04	3.785321464015293458e+00
1.578000000000000000e+04	1.578000000000000000e+03	1.578000000000000000e+04	3.741461927197041959e+00
1.579000000000000000e+04	1.579000000000000000e+03	1.579000000000000000e+04	3.716160788068326060e+00
1.580000000000000000e+04	1.580000000000000000e+03	1.580000000000000000e+04	3.739692899828102490e+00
1.581000000000000000e+04	1.581000000000000000e+03	1.581000000000000000e+04	3.711364307692403663e+00
1.582000000000000000e+04	1.582000000000000000e+03	1.582000000000000000e+04	3.600930394586459027e+00
1.583000000000000000e+04	1.583000000000000000e+03	1.583000000000000000e+04	3.582992944231234045e+00
1.584000000000000000e+04	1.584000000000000000e+03	1.584000000000000000e+04	3.508370053776666886e+00
1.585000000000000000e+04	1.585000000000000000e+03	1.585000000000000000e+04	3.460211176972439517e+00
1.586000000000000000e+04	1.586000000000000000e+03	1.586000000000000000e+04	3.479297055151515217e+00
1.587000000000000000e+04	1.587000000000000000e+03	1.587000000000000000e+04	3.501960033559566199e+00
1.588000000000000000e+04	1.588000000000000000e+03	1.588000000000000000e+04	3.540011225883593848e+00
1.589000000000000000e+04	1.589000000000000000e+03	1.589000000000000000e+04	3.529365525240221846e+00
1.590000000000000000e+04	1.590000000000000000e+03	1.590000000000000000e+04	3.547533037878607409e+00
1.591000000000000000e+04	1.591000000000000000e+03	1.591000000000000000e+04	3.524443235175521938e+00
1.592000000000000000e+04	1.592000000000000000e+03	1.592000000000000000e+04	3.437421998221989128e+00
1.593000000000000000e+04	1.593000000000000000e+03	1.593000000000000000e+04	3.465013406934569495e+00
1.594000000000000000e+04	1.594000000000000000e+03	1.594000000000000000e+04	3.439243601043937559e+00
1.595000000000000000e+04	1.595000000000000000e+03	1.595000000000000000e+04	3.497234486429325440e+00
1.596000000000000000e+04	1.596000000000000000e+03	1.596000000000000000e+04	3.500442416366623011e+00
1.597000000000000000e+04	1.597000000000000000e+03	1.597000000000000000e+04	3.427258440694437081e+00
1.598000000000000000e+04	1.598000000000000000e+03	1.598000000000000000e+04	3.499816576156299597e+00
1.599000000000000000e+04	1.599000000000000000e+03	1.599000000000000000e+04	3.527662477261367169e+00
1.600000000000000000e+04	1.600000000000000000e+03	1.600000000000000000e+04	3.560066151986311933e+00
1.601000000000000000e+04	1.601000000000000000e+03	1.601000000000000000e+04	3.533931730867977627e+00
1.602000000000000000e+04	1.602000000000000000e+03	1.602000000000000000e+04	3.583228090833301405e+00
1.603000000000000000e+04	1.603000000000000000e+03	1.603000000000000000e+04	3.583142082097817482e+00
1.604000000000000000e+04	1.604000000000000000e+03	1.604000000000000000e+04	3.623967641047691757e+00
1.605000000000000000e+04	1.605000000000000000e+03	1.605000000000000000e+04	3.672723768230779395e+00
1.606000000000000000e+04	1.606000000000000000e+03	1.606000000000000000e+04	3.742089403777113965e+00
1.607000000000000000e+04	1.607000000000000000e+03	1.607000000000000000e+04	3.643445243641370013e+00
1.608000000000000000e+04	1.608000000000000000e+03	1.608000000000000000e+04	3.612096853370788008e+00
1.609000000000000000e+04	1.609000000000000000e+03	1.609000000000000000e+04	3.627116674090771653e+00
1.610000000000000000e+04	1.610000000000000000e+03	1.610000000000000000e+04	3.563177074048864412e+00
1.611000000000000000e+04	1.611000000000000000e+03	1.611000000000000000e+04	3.491755080900144748e+00
1.612000000000000000e+04	1.612000000000000000e+03	1.612000000000000000e+04	3.607968378048519220e+00
1.613000000000000000e+04	1.613000000000000000e+03	1.613000000000000000e+04	3.625070543332187700e+00
1.614000000000000000e+04	1.614000000000000000e+03	1.614000000000000000e+04	3.521629962226083155e+00
1.615000000000000000e+04	1.615000000000000000e+03	1.615000000000000000e+04	3.569354536239970344e+00
1.616000000000000000e+04	1.616000000000000000e+03	1.616000000000000000e+04	3.456972714223880860e+00
1.617000000000000000e+04	1.617000000000000000e+03	1.617000000000000000e+04	3.454177423789121182e+00
1.618000000000000000e+04	1.618000000000000000e+03	1.618000000000000000e+04	3.437652789590041724e+00
1.619000000000000000e+04	1.619000000000000000e+03	1.619000000000000000e+04	3.572782682503070184e+00
1.620000000000000000e+04	1.620000000000000000e+03	1.620000000000000000e+04	3.501807929969384059e+00
1.621000000000000000e+04	1.621000000000000000e+03	1.621000000000000000e+04	3.532228588703210548e+00
1.622000000000000000e+04	1.622000000000000000e+03	1.622000000000000000e+04	3.581065043197197539e+00
1.623000000000000000e+04	1.623000000000000000e+03	1.623000000000000000e+04	3.620448000046085912e+00
1.624000000000000000e+04	1.624000000000000000e+03	1.624000000000000000e+04	3.697106074427771283e+00
1.625000000000000000e+04	1.625000000000000000e+03	1.625000000000000000e+04	3.739217132228537022e+00
1.626000000000000000e+04	1.626000000000000000e+03	1.626000000000000000e+04	3.718770725675546895e+00
1.627000000000000000e+04	1.627000000000000000e+03	1.627000000000000000e+04	3.727607287989452178e+00
1.628000000000000000e+04	1.628000000000000000e+03	1.628000000000000000e+04	3.758895753537625506e+00
1.629000000000000000e+04	1.629000000000000000e+03	1.629000000000000000e+04	3.676242280302589371e+00
1.630000000000000000e+04	1.630000000000000000e+03	1.630000000000000000e+04	3.630032260926494114e+00
1.631000000000000000e+04	1.631000000000000000e+03	1.631000000000000000e+04	3.661288015760212122e+00
1.632000000000000000e+04	1.632000000000000000e+03	1.632000000000000000e+04	3.709125211843978143e+00
1.633000000000000000e+04	1.633000000000000000e+03	1.633000000000000000e+04	3.809227513214267447e+00
1.634000000000000000e+04	1.634000000000000000e+03	1.634000000000000000e+04	3.699017815231985473e+00
1.635000000000000000e+04	1.635000000000000000e+03	1.635000000000000000e+04	3.817566636913793943e+00
1.636000000000000000e+04	1.636000000000000000e+03	1.636000000000000000e+04	3.774347160192990547e+00
1.637000000000000000e+04	1.637000000000000000e+03	1.637000000000000000e+04	3.775289827324082470e+00
1.638000000000000000e+04	1.638000000000000000e+03	1.638000000000000000e+04	3.715154471950690152e+00
1.639000000000000000e+04	1.639000000000000000e+03	1.639000000000000000e+04	3.681987598492348024e+00
1.640000000000000000e+04	1.640000000000000000e+03	1.640000000000000000e+04	3.772330996637184075e+00
1.641000000000000000e+04	1.641000000000000000e+03	1.641000000000000000e+04	3.815603483233569015e+00
1.642000000000000000e+04	1.642000000000000000e+03	1.642000000000000000e+04	3.868230164396194048e+00
1.643000000000000000e+04	1.643000000000000000e+03	1.643000000000000000e+04	3.861650417620234865e+00
1.644000000000000000e+04	1.644000000000000000e+03	1.644000000000000000e+04	3.880639913715434375e+00
1.645000000000000000e+04	1.645000000000000000e+03	1.645000000000000000e+04	3.919671397230961141e+00
1.646000000000000000e+04	1.646000000000000000e+03	1.646000000000000000e+04	3.855033797262429562e+00
1.647000000000000000e+04	1.647000000000000000e+03	1.647000000000000000e+04	3.728536489945014853e+00
1.648000000000000000e+04	1.648000000000000000e+03	1.648000000000000000e+04	3.752971019568705380e+00
1.649000000000000000e+04	1.649000000000000000e+03	1.649000000000000000e+04	3.708508400956239015e+00
1.650000000000000000e+04	1.650000000000000000e+03	1.650000000000000000e+04	3.710147305823927155e+00
1.651000000000000000e+04	1.651000000000000000e+03	1.651000000000000000e+04	3.653740949685110539e+00
1.652000000000000000e+04	1.652000000000000000e+03	1.652000000000000000e+04	3.658303140314862922e+00
1.653000000000000000e+04	1.653000000000000000e+03	1.653000000000000000e+04	3.708530302335447004e+00
1.654000000000000000e+04	1.654000000000000000e+03	1.654000000000000000e+04	3.721610160948918722e+00
1.655000000000000000e+04	1.655000000000000000e+03	1.655000000000000000e+04	3.773079269841189021e+00
1.656000000000000000e+04	1.656000000000000000e+03	1.656000000000000000e+04	3.779402741083177197e+00
1.657000000000000000e+04	1.657000000000000000e+03	1.657000000000000000e+04	3.725083794923094604e+00
1.658000000000000000e+04	1.658000000000000000e+03	1.658000000000000000e+04	3.771435154873141737e+00
1.659000000000000000e+04	1.659000000000000000e+03	1.659000000000000000e+04	3.776922324717501223e+00
1.660000000000000000e+04	1.660000000000000000e+03	1.660000000000000000e+04	3.766407352257195473e+00
1.661000000000000000e+04	1.661000000000000000e+03	1.661000000000000000e+04	3.733184408486337702e+00
1.662000000000000000e+04	1.662000000000000000e+03	1.662000000000000000e+04	3.718929616202155231e+00
1.663000000000000000e+04	1.663000000000000000e+03	1.663000000000000000e+04	3.841554720263483436e+00
1.664000000000000000e+04	1.664000000000000000e+03	1.664000000000000000e+04	3.816509570666612117e+00
1.665000000000000000e+04	1.665000000000000000e+03	1.665000000000000000e+04	3.830201220664548600e+00
1.666000000000000000e+04	1.666000000000000000e+03	1.666000000000000000e+04	3.875654174219728798e+00
1.667000000000000000e+04	1.667000000000000000e+03	1.667000000000000000e+04	3.891535530837610057e+00
1.668000000000000000e+04	1.668000000000000000e+03	1.668000000000000000e+04	3.751053539172408247e+00
1.669000000000000000e+04	1.669000000000000000e+03	1.669000000000000000e+04	3.792069742574485147e+00
1.670000000000000000e+04	1.670000000000000000e+03	1.670000000000000000e+04	3.830845907206207990e+00
1.671000000000000000e+04	1.671000000000000000e+03	1.671000000000000000e+04	3.877359490163346578e+00
1.672000000000000000e+04	1.672000000000000000e+03	1.672000000000000000e+04	3.857362971274092889e+00
1.673000000000000000e+04	1.673000000000000000e+03	1.673000000000000000e+04	3.856763473598470160e+00
1.674000000000000000e+04	1.674000000000000000e+03	1.674000000000000000e+04	3.852674709368753003e+00
1.675000000000000000e+04	1.675000000000000000e+03	1.675000000000000000e+04	3.821609478296382978e+00
1.676000000000000000e+04	1.676000000000000000e+03	1.676000000000000000e+04	3.859241101459640610e+00
1.677000000000000000e+04	1.677000000000000000e+03	1.677000000000000000e+04	3.926475859957660575e+00
1.678000000000000000e+04	1.678000000000000000e+03	1.678000000000000000e+04	3.884125905440841464e+00
1.679000000000000000e+04	1.679000000000000000e+03	1.679000000000000000e+04	3.876635063473393927e+00
1.680000000000000000e+04	1.680000000000000000e+03	1.680000000000000000e+04	3.870089420603661789e+00
1.681000000000000000e+04	1.681000000000000000e+03	1.681000000000000000e+04	3.845915759645302412e+00
1.682000000000000000e+04	1.682000000000000000e+03	1.682000000000000000e+04	3.890576503900399885e+00
1.683000000000000000e+04	1.683000000000000000e+03	1.683000000000000000e+04	3.844882867697862583e+00
1.684000000000000000e+04	1.684000000000000000e+03	1.684000000000000000e+04	3.771945809090632817e+00
1.685000000000000000e+04	1.685000000000000000e+03	1.685000000000000000e+04	3.757971333096802979e+00
1.686000000000000000e+04	1.686000000000000000e+03	1.686000000000000000e+04	3.756882148856457437e+00
1.687000000000000000e+04	1.687000000000000000e+03	1.687000000000000000e+04	3.723436488643129483e+00
1.688000000000000000e+04	1.688000000000000000e+03	1.688000000000000000e+04	3.764771513723669027e+00
1.689000000000000000e+04	1.689000000000000000e+03	1.689000000000000000e+04	3.832419325899057316e+00
1.690000000000000000e+04	1.690000000000000000e+03	1.690000000000000000e+04	3.787939230616136133e+00
1.691000000000000000e+04	1.691000000000000000e+03	1.691000000000000000e+04	3.771195384066185596e+00
1.692000000000000000e+04	1.692000000000000000e+03	1.692000000000000000e+04	3.838850927125526002e+00
1.693000000000000000e+04	1.693000000000000000e+03	1.693000000000000000e+04	3.778066469145315409e+00
1.694000000000000000e+04	1.694000000000000000e+03	1.694000000000000000e+04	3.871211247538147937e+00
1.695000000000000000e+04	1.695000000000000000e+03	1.695000000000000000e+04	3.844892972949697896e+00
1.696000000000000000e+04	1.696000000000000000e+03	1.696000000000000000e+04	3.865361147895830296e+00
1.697000000000000000e+04	1.697000000000000000e+03	1.697000000000000000e+04	3.910955491381681970e+00
1.698000000000000000e+04	1.698000000000000000e+03	1.698000000000000000e+04	3.901587660486850684e+00
1.699000000000000000e+04	1.699000000000000000e+03	1.699000000000000000e+04	3.861465310085394620e+00
1.700000000000000000e+04	1.700000000000000000e+03	1.700000000000000000e+04	3.948598430099514722e+00
1.701000000000000000e+04	1.701000000000000000e+03	1.701000000000000000e+04	3.971962010004339128e+00
1.702000000000000000e+04	1.702000000000000000e+03	1.702000000000000000e+04	3.987986956858767140e+00
1.703000000000000000e+04	1.703000000000000000e+03	1.703000000000000000e+04	3.988015430140404494e+00
1.704000000000000000e+04	1.704000000000000000e+03	1.704000000000000000e+04	3.963047722475712131e+00
1.705000000000000000e+04	1.705000000000000000e+03	1.705000000000000000e+04	4.012599503437146886e+00
1.706000000000000000e+04	1.706000000000000000e+03	1.706000000000000000e+04	4.165138229634481881e+00
1.707000000000000000e+04	1.707000000000000000e+03	1.707000000000000000e+04	4.157067555120887548e+00
1.708000000000000000e+04	1.708000000000000000e+03	1.708000000000000000e+04	4.040413864141422451e+00
1.709000000000000000e+04	1.709000000000000000e+03	1.709000000000000000e+04	4.051099657573359103e+00
1.710000000000000000e+04	1.710000000000000000e+03	1.710000000000000000e+04	4.002072205393855775e+00
1.711000000000000000e+04	1.711000000000000000e+03	1.711000000000000000e+04	3.997915198029728501e+00
1.712000000000000000e+04	1.712000000000000000e+03	1.712000000000000000e+04	3.969365140339927933e+00
1.713000000000000000e+04	1.713000000000000000e+03	1.713000000000000000e+04	4.101130189310739915e+00
1.714000000000000000e+04	1.714000000000000000e+03	1.714000000000000000e+04	3.959480000765059682e+00
1.715000000000000000e+04	1.715000000000000000e+03	1.715000000000000000e+04	3.992108866866378225e+00
1.716000000000000000e+04	1.716000000000000000e+03	1.716000000000000000e+04	3.954485263216498847e+00
1.717000000000000000e+04	1.717000000000000000e+03	1.717000000000000000e+04	3.985285813129721522e+00
1.718000000000000000e+04	1.718000000000000000e+03	1.718000000000000000e+04	4.015294047262781163e+00
1.719000000000000000e+04	1.719000000000000000e+03	1.719000000000000000e+04	3.943478814591336423e+00
1.720000000000000000e+04	1.720000000000000000e+03	1.720000000000000000e+04	3.951332577156486447e+00
1.721000000000000000e+04	1.721000000000000000e+03	1.721000000000000000e+04	3.898649673656637393e+00
1.722000000000000000e+04	1.722000000000000000e+03	1.722000000000000000e+04	3.850360357951471357e+00
1.723000000000000000e+04	1.723000000000000000e+03	1.723000000000000000e+04	3.921700372767535026e+00
1.724000000000000000e+04	1.724000000000000000e+03	1.724000000000000000e+04	3.775133852132754875e+00
1.725000000000000000e+04	1.725000000000000000e+03	1.725000000000000000e+04	3.864747754600182716e+00
1.726000000000000000e+04	1.726000000000000000e+03	1.726000000000000000e+04	3.881041438467199178e+00
1.727000000000000000e+04	1.727000000000000000e+03	1.727000000000000000e+04	3.935676817424257123e+00
1.728000000000000000e+04	1.728000000000000000e+03	1.728000000000000000e+04	3.965155895939471709e+00
1.729000000000000000e+04	1.729000000000000000e+03	1.729000000000000000e+04	3.906453067231348886e+00
1.730000000000000000e+04	1.730000000000000000e+03	1.730000000000000000e+04	3.876348270966490706e+00
1.731000000000000000e+04	1.731000000000000000e+03	1.731000000000000000e+04	3.821748099788655484e+00
1.732000000000000000e+04	1.732000000000000000e+03	1.732000000000000000e+04	3.919158707753767068e+00
1.733000000000000000e+04	1.733000000000000000e+03	1.733000000000000000e+04	3.922403350638874020e+00
1.734000000000000000e+04	1.734000000000000000e+03	1.734000000000000000e+04	3.948458317731313727e+00
1.735000000000000000e+04	1.735000000000000000e+03	1.735000000000000000e+04	3.845061674951571806e+00
1.736000000000000000e+04	1.736000000000000000e+03	1.736000000000000000e+04	3.909645468671909097e+00
1.737000000000000000e+04	1.737000000000000000e+03	1.737000000000000000e+04	3.815205361680420459e+00
1.738000000000000000e+04	1.738000000000000000e+03	1.738000000000000000e+04	3.850837397286236641e+00
1.739000000000000000e+04	1.739000000000000000e+03	1.739000000000000000e+04	3.906708903143100819e+00
1.740000000000000000e+04	1.740000000000000000e+03	1.740000000000000000e+04	3.948240054091776141e+00
1.741000000000000000e+04	1.741000000000000000e+03	1.741000000000000000e+04	3.811717198390122352e+00
1.742000000000000000e+04	1.742000000000000000e+03	1.742000000000000000e+04	3.877828704251715219e+00
1.743000000000000000e+04	1.743000000000000000e+03	1.743000000000000000e+04	3.895866345500472505e+00
1.744000000000000000e+04	1.744000000000000000e+03	1.744000000000000000e+04	3.916202613110590480e+00
1.745000000000000000e+04	1.745000000000000000e+03	1.745000000000000000e+04	3.803649688609087587e+00
1.746000000000000000e+04	1.746000000000000000e+03	1.746000000000000000e+04	3.826582974725766029e+00
1.747000000000000000e+04	1.747000000000000000e+03	1.747000000000000000e+04	3.826891822837181767e+00
1.748000000000000000e+04	1.748000000000000000e+03	1.748000000000000000e+04	3.799279958524375278e+00
1.749000000000000000e+04	1.749000000000000000e+03	1.749000000000000000e+04	3.797621128696103465e+00
1.750000000000000000e+04	1.750000000000000000e+03	1.750000000000000000e+04	3.797030961060448462e+00
1.751000000000000000e+04	1.751000000000000000e+03	1.751000000000000000e+04	3.901828744774985758e+00
1.752000000000000000e+04	1.752000000000000000e+03	1.752000000000000000e+04	3.858707187241548819e+00
1.753000000000000000e+04	1.753000000000000000e+03	1.753000000000000000e+04	3.890333728998038865e+00
1.754000000000000000e+04	1.754000000000000000e+03	1.754000000000000000e+04	3.891344877143382952e+00
1.755000000000000000e+04	1.755000000000000000e+03	1.755000000000000000e+04	3.856336702774787017e+00
1.756000000000000000e+04	1.756000000000000000e+03	1.756000000000000000e+04	3.868725316664090919e+00
1.757000000000000000e+04	1.757000000000000000e+03	1.757000000000000000e+04	3.970048544084933351e+00
1.758000000000000000e+04	1.758000000000000000e+03	1.758000000000000000e+04	3.937162047123724307e+00
1.759000000000000000e+04	1.759000000000000000e+03	1.759000000000000000e+04	3.980777678429478605e+00
1.760000000000000000e+04	1.760000000000000000e+03	1.760000000000000000e+04	4.014313710850163197e+00
1.761000000000000000e+04	1.761000000000000000e+03	1.761000000000000000e+04	4.020088837077214983e+00
1.762000000000000000e+04	1.762000000000000000e+03	1.762000000000000000e+04	3.989737282184210532e+00
1.763000000000000000e+04	1.763000000000000000e+03	1.763000000000000000e+04	3.908889615484966384e+00
1.764000000000000000e+04	1.764000000000000000e+03	1.764000000000000000e+04	3.947402117138441024e+00
1.765000000000000000e+04	1.765000000000000000e+03	1.765000000000000000e+04	4.041537919350048469e+00
1.766000000000000000e+04	1.766000000000000000e+03	1.766000000000000000e+04	4.027181851139982172e+00
1.767000000000000000e+04	1.767000000000000000e+03	1.767000000000000000e+04	3.943297544338117966e+00
1.768000000000000000e+04	1.768000000000000000e+03	1.768000000000000000e+04	3.921921511832948681e+00
1.769000000000000000e+04	1.769000000000000000e+03	1.769000000000000000e+04	3.963464959664205089e+00
1.770000000000000000e+04	1.770000000000000000e+03	1.770000000000000000e+04	3.909032347208383218e+00
1.771000000000000000e+04	1.771000000000000000e+03	1.771000000000000000e+04	4.016406956422921226e+00
1.772000000000000000e+04	1.772000000000000000e+03	1.772000000000000000e+04	3.997500518581921902e+00
1.773000000000000000e+04	1.773000000000000000e+03	1.773000000000000000e+04	3.982143990576886061e+00
1.774000000000000000e+04	1.774000000000000000e+03	1.774000000000000000e+04	4.056811277104428903e+00
1.775000000000000000e+04	1.775000000000000000e+03	1.775000000000000000e+04	4.053580586264249774e+00
1.776000000000000000e+04	1.776000000000000000e+03	1.776000000000000000e+04	4.109284938944112398e+00
1.777000000000000000e+04	1.777000000000000000e+03	1.777000000000000000e+04	4.044657857261976019e+00
1.778000000000000000e+04	1.778000000000000000e+03	1.778000000000000000e+04	4.054817219123468597e+00
1.779000000000000000e+04	1.779000000000000000e+03	1.779000000000000000e+04	3.928773511695369258e+00
1.780000000000000000e+04	1.780000000000000000e+03	1.780000000000000000e+04	3.931712438322171099e+00
1.781000000000000000e+04	1.781000000000000000e+03	1.781000000000000000e+04	3.904024513311675548e+00
1.782000000000000000e+04	1.782000000000000000e+03	1.782000000000000000e+04	3.900901633275601021e+00
1.783000000000000000e+04	1.783000000000000000e+03	1.783000000000000000e+04	3.919635760560590931e+00
1.784000000000000000e+04	1.784000000000000000e+03	1.784000000000000000e+04	3.936530534226993172e+00
1.785000000000000000e+04	1.785000000000000000e+03	1.785000000000000000e+04	3.855160699916436950e+00
1.786000000000000000e+04	1.786000000000000000e+03	1.786000000000000000e+04	3.839374022619519877e+00
1.787000000000000000e+04	1.787000000000000000e+03	1.787000000000000000e+04	3.797421157485396659e+00
1.788000000000000000e+04	1.788000000000000000e+03	1.788000000000000000e+04	3.778885317936572008e+00
1.789000000000000000e+04	1.789000000000000000e+03	1.789000000000000000e+04	3.910750750612285831e+00
1.790000000000000000e+04	1.790000000000000000e+03	1.790000000000000000e+04	3.783264565701494941e+00
1.791000000000000000e+04	1.791000000000000000e+03	1.791000000000000000e+04	3.842130767155516047e+00
1.792000000000000000e+04	1.792000000000000000e+03	1.792000000000000000e+04	3.809122720086967284e+00
1.793000000000000000e+04	1.793000000000000000e+03	1.793000000000000000e+04	3.838079782379332894e+00
1.794000000000000000e+04	1.794000000000000000e+03	1.794000000000000000e+04	3.808668463693357431e+00
1.795000000000000000e+04	1.795000000000000000e+03	1.795000000000000000e+04	3.860096518362333917e+00
1.796000000000000000e+04	1.796000000000000000e+03	1.796000000000000000e+04	3.836929538580899024e+00
1.797000000000000000e+04	1.797000000000000000e+03	1.797000000000000000e+04	3.842563067265554189e+00
1.798000000000000000e+04	1.798000000000000000e+03	1.798000000000000000e+04	3.780295169314641601e+00
1.799000000000000000e+04	1.799000000000000000e+03	1.799000000000000000e+04	3.829618708224741930e+00
1.800000000000000000e+04	1.800000000000000000e+03	1.800000000000000000e+04	3.815818118878118170e+00
1.801000000000000000e+04	1.801000000000000000e+03	1.801000000000000000e+04	3.884492125918621586e+00
1.802000000000000000e+04	1.802000000000000000e+03	1.802000000000000000e+04	3.940724952767570510e+00
1.803000000000000000e+04	1.803000000000000000e+03	1.803000000000000000e+04	3.888148760308762775e+00
1.804000000000000000e+04	1.804000000000000000e+03	1.804000000000000000e+04	3.894084509808191541e+00
1.805000000000000000e+04	1.805000000000000000e+03	1.805000000000000000e+04	3.859291112756937814e+00
1.806000000000000000e+04	1.806000000000000000e+03	1.806000000000000000e+04	3.933283213041919080e+00
1.807000000000000000e+04	1.807000000000000000e+03	1.807000000000000000e+04	3.921830715916092558e+00
1.808000000000000000e+04	1.808000000000000000e+03	1.808000000000000000e+04	3.911189569503621843e+00
1.809000000000000000e+04	1.809000000000000000e+03	1.809000000000000000e+04	3.972056786503217474e+00
1.810000000000000000e+04	1.810000000000000000e+03	1.810000000000000000e+04	3.855135680144210930e+00
1.811000000000000000e+04	1.811000000000000000e+03	1.811000000000000000e+04	3.852558870174101369e+00
1.812000000000000000e+04	1.812000000000000000e+03	1.812000000000000000e+04	3.805186340728951677e+00
1.813000000000000000e+04	1.813000000000000000e+03	1.813000000000000000e+04	3.872969705946427421e+00
1.814000000000000000e+04	1.814000000000000000e+03	1.814000000000000000e+04	3.795271291981838324e+00
1.815000000000000000e+04	1.815000000000000000e+03	1.815000000000000000e+04	3.932025165933212829e+00
1.816000000000000000e+04	1.816000000000000000e+03	1.816000000000000000e+04	3.972092057838737755e+00
1.817000000000000000e+04	1.817000000000000000e+03	1.817000000000000000e+04	4.093832468155166993e+00
1.818000000000000000e+04	1.818000000000000000e+03	1.818000000000000000e+04	4.091488886301643646e+00
1.819000000000000000e+04	1.819000000000000000e+03	1.819000000000000000e+04	4.087630506161679556e+00
1.820000000000000000e+04	1.820000000000000000e+03	1.820000000000000000e+04	4.055411210036719893e+00
1.821000000000000000e+04	1.821000000000000000e+03	1.821000000000000000e+04	4.058391127634733309e+00
1.822000000000000000e+04	1.822000000000000000e+03	1.822000000000000000e+04	4.030241041872110408e+00
1.823000000000000000e+04	1.823000000000000000e+03	1.823000000000000000e+04	4.047943993732545209e+00
1.824000000000000000e+04	1.824000000000000000e+03	1.824000000000000000e+04	4.070821352708031249e+00
1.825000000000000000e+04	1.825000000000000000e+03	1.825000000000000000e+04	4.075935210775977424e+00
1.826000000000000000e+04	1.826000000000000000e+03	1.826000000000000000e+04	3.895228488965851721e+00
1.827000000000000000e+04	1.827000000000000000e+03	1.827000000000000000e+04	3.892633425205514364e+00
1.828000000000000000e+04	1.828000000000000000e+03	1.828000000000000000e+04	3.952770084248793836e+00
1.829000000000000000e+04	1.829000000000000000e+03	1.829000000000000000e+04	3.877865250703879774e+00
1.830000000000000000e+04	1.830000000000000000e+03	1.830000000000000000e+04	3.854250486561078493e+00
1.831000000000000000e+04	1.831000000000000000e+03	1.831000000000000000e+04	3.804825019808547371e+00
1.832000000000000000e+04	1.832000000000000000e+03	1.832000000000000000e+04	3.846752776714474464e+00
1.833000000000000000e+04	1.833000000000000000e+03	1.833000000000000000e+04	3.847107617914840461e+00
1.834000000000000000e+04	1.834000000000000000e+03	1.834000000000000000e+04	3.967228396487181286e+00
1.835000000000000000e+04	1.835000000000000000e+03	1.835000000000000000e+04	4.004769165496588457e+00
1.836000000000000000e+04	1.836000000000000000e+03	1.836000000000000000e+04	4.018279588548097081e+00
1.837000000000000000e+04	1.837000000000000000e+03	1.837000000000000000e+04	4.038891882061854233e+00
1.838000000000000000e+04	1.838000000000000000e+03	1.838000000000000000e+04	3.951999886089777370e+00
1.839000000000000000e+04	1.839000000000000000e+03	1.839000000000000000e+04	3.950682137730114452e+00
1.840000000000000000e+04	1.840000000000000000e+03	1.840000000000000000e+04	3.865319808755079745e+00
1.841000000000000000e+04	1.841000000000000000e+03	1.841000000000000000e+04	3.929482143621530810e+00
1.842000000000000000e+04	1.842000000000000000e+03	1.842000000000000000e+04	3.894743220226061453e+00
1.843000000000000000e+04	1.843000000000000000e+03	1.843000000000000000e+04	3.874452640539591375e+00
1.844000000000000000e+04	1.844000000000000000e+03	1.844000000000000000e+04	3.979945828666676899e+00
1.845000000000000000e+04	1.845000000000000000e+03	1.845000000000000000e+04	3.856892847914689781e+00
1.846000000000000000e+04	1.846000000000000000e+03	1.846000000000000000e+04	3.847721957543377425e+00
1.847000000000000000e+04	1.847000000000000000e+03	1.847000000000000000e+04	3.834117320815035423e+00
1.848000000000000000e+04	1.848000000000000000e+03	1.848000000000000000e+04	3.800822095015712332e+00
1.849000000000000000e+04	1.849000000000000000e+03	1.849000000000000000e+04	3.863832508907363739e+00
1.850000000000000000e+04	1.850000000000000000e+03	1.850000000000000000e+04	3.946207889372713051e+00
1.851000000000000000e+04	1.851000000000000000e+03	1.851000000000000000e+04	3.925549444970797275e+00
1.852000000000000000e+04	1.852000000000000000e+03	1.852000000000000000e+04	3.858931086809356259e+00
1.853000000000000000e+04	1.853000000000000000e+03	1.853000000000000000e+04	3.915544012076393798e+00
1.854000000000000000e+04	1.854000000000000000e+03	1.854000000000000000e+04	3.950663867962470821e+00
1.855000000000000000e+04	1.855000000000000000e+03	1.855000000000000000e+04	3.926373459413101674e+00
1.856000000000000000e+04	1.856000000000000000e+03	1.856000000000000000e+04	3.900957948552156385e+00
1.857000000000000000e+04	1.857000000000000000e+03	1.857000000000000000e+04	3.891003954133600562e+00
1.858000000000000000e+04	1.858000000000000000e+03	1.858000000000000000e+04	3.908157872457446391e+00
1.859000000000000000e+04	1.859000000000000000e+03	1.859000000000000000e+04	3.898127012973995775e+00
1.860000000000000000e+04	1.860000000000000000e+03	1.860000000000000000e+04	3.808940619807174688e+00
1.861000000000000000e+04	1.861000000000000000e+03	1.861000000000000000e+04	3.873036915657107837e+00
1.862000000000000000e+04	1.862000000000000000e+03	1.862000000000000000e+04	3.886052998978079209e+00
1.863000000000000000e+04	1.863000000000000000e+03	1.863000000000000000e+04	3.850017118619228462e+00
1.864000000000000000e+04	1.864000000000000000e+03	1.864000000000000000e+04	3.873846558938188966e+00
1.865000000000000000e+04	1.865000000000000000e+03	1.865000000000000000e+04	3.877839053013619086e+00
1.866000000000000000e+04	1.866000000000000000e+03	1.866000000000000000e+04	3.984781810777462407e+00
1.867000000000000000e+04	1.867000000000000000e+03	1.867000000000000000e+04	3.986594447170526578e+00
1.868000000000000000e+04	1.868000000000000000e+03	1.868000000000000000e+04	3.939678767732577747e+00
1.869000000000000000e+04	1.869000000000000000e+03	1.869000000000000000e+04	3.953602953292390421e+00
1.870000000000000000e+04	1.870000000000000000e+03	1.870000000000000000e+04	3.925448700223823195e+00
1.871000000000000000e+04	1.871000000000000000e+03	1.871000000000000000e+04	4.012229177584120343e+00
1.872000000000000000e+04	1.872000000000000000e+03	1.872000000000000000e+04	3.885319126199393569e+00
1.873000000000000000e+04	1.873000000000000000e+03	1.873000000000000000e+04	3.943426519633659755e+00
1.874000000000000000e+04	1.874000000000000000e+03	1.874000000000000000e+04	3.819664144037039133e+00
1.875000000000000000e+04	1.875000000000000000e+03	1.875000000000000000e+04	3.902980893237496307e+00
1.876000000000000000e+04	1.876000000000000000e+03	1.876000000000000000e+04	3.877094973519128462e+00
1.877000000000000000e+04	1.877000000000000000e+03	1.877000000000000000e+04	3.887489676713707265e+00
1.878000000000000000e+04	1.878000000000000000e+03	1.878000000000000000e+04	3.863931053041662622e+00
1.879000000000000000e+04	1.879000000000000000e+03	1.879000000000000000e+04	3.799146380644398580e+00
1.880000000000000000e+04	1.880000000000000000e+03	1.880000000000000000e+04	3.797513975190050406e+00
1.881000000000000000e+04	1.881000000000000000e+03	1.881000000000000000e+04	3.718918842160020777e+00
1.882000000000000000e+04	1.882000000000000000e+03	1.882000000000000000e+04	3.767487268399194456e+00
1.883000000000000000e+04	1.883000000000000000e+03	1.883000000000000000e+04	3.818436205237164760e+00
1.884000000000000000e+04	1.884000000000000000e+03	1.884000000000000000e+04	3.873879505956671743e+00
1.885000000000000000e+04	1.885000000000000000e+03	1.885000000000000000e+04	3.847028225552759917e+00
1.886000000000000000e+04	1.886000000000000000e+03	1.886000000000000000e+04	3.795983975177060543e+00
1.887000000000000000e+04	1.887000000000000000e+03	1.887000000000000000e+04	3.804538861821754825e+00
1.888000000000000000e+04	1.888000000000000000e+03	1.888000000000000000e+04	3.872751142266659841e+00
1.889000000000000000e+04	1.889000000000000000e+03	1.889000000000000000e+04	3.903761322106517717e+00
1.890000000000000000e+04	1.890000000000000000e+03	1.890000000000000000e+04	3.803648964605697014e+00
1.891000000000000000e+04	1.891000000000000000e+03	1.891000000000000000e+04	3.715506844404798503e+00
1.892000000000000000e+04	1.892000000000000000e+03	1.892000000000000000e+04	3.704928706798086946e+00
1.893000000000000000e+04	1.893000000000000000e+03	1.893000000000000000e+04	3.742491419872257197e+00
1.894000000000000000e+04	1.894000000000000000e+03	1.894000000000000000e+04	3.700975089910826465e+00
1.895000000000000000e+04	1.895000000000000000e+03	1.895000000000000000e+04	3.731564954272219570e+00
1.896000000000000000e+04	1.896000000000000000e+03	1.896000000000000000e+04	3.801107850668305588e+00
1.897000000000000000e+04	1.897000000000000000e+03	1.897000000000000000e+04	3.833953485281255791e+00
1.898000000000000000e+04	1.898000000000000000e+03	1.898000000000000000e+04	3.956120265261433122e+00
1.899000000000000000e+04	1.899000000000000000e+03	1.899000000000000000e+04	4.050870332303776244e+00
1.900000000000000000e+04	1.900000000000000000e+03	1.900000000000000000e+04	4.099234249944481157e+00
1.901000000000000000e+04	1.901000000000000000e+03	1.901000000000000000e+04	4.049476739432443573e+00
1.902000000000000000e+04	1.902000000000000000e+03	1.902000000000000000e+04	4.109351480674089174e+00
1.903000000000000000e+04	1.903000000000000000e+03	1.903000000000000000e+04	4.092529091403052988e+00
1.904000000000000000e+04	1.904000000000000000e+03	1.904000000000000000e+04	3.983192762219221805e+00
1.905000000000000000e+04	1.905000000000000000e+03	1.905000000000000000e+04	3.989083318317157012e+00
1.906000000000000000e+04	1.906000000000000000e+03	1.906000000000000000e+04	4.062551876045320753e+00
1.907000000000000000e+04	1.907000000000000000e+03	1.907000000000000000e+04	4.045107581695015497e+00
1.908000000000000000e+04	1.908000000000000000e+03	1.908000000000000000e+04	4.009841218926679218e+00
1.909000000000000000e+04	1.909000000000000000e+03	1.909000000000000000e+04	3.969705501596819452e+00
1.910000000000000000e+04	1.910000000000000000e+03	1.910000000000000000e+04	3.952071184735977738e+00
1.911000000000000000e+04	1.911000000000000000e+03	1.911000000000000000e+04	3.983758788801273099e+00
1.912000000000000000e+04	1.912000000000000000e+03	1.912000000000000000e+04	3.999430474637099220e+00
1.913000000000000000e+04	1.913000000000000000e+03	1.913000000000000000e+04	4.075319768687897692e+00
1.914000000000000000e+04	1.914000000000000000e+03	1.914000000000000000e+04	4.054039214445185557e+00
1.915000000000000000e+04	1.915000000000000000e+03	1.915000000000000000e+04	4.131994540296417995e+00
1.916000000000000000e+04	1.916000000000000000e+03	1.916000000000000000e+04	4.132986695219321938e+00
1.917000000000000000e+04	1.917000000000000000e+03	1.917000000000000000e+04	4.111273801569260478e+00
1.918000000000000000e+04	1.918000000000000000e+03	1.918000000000000000e+04	4.135809150733570583e+00
1.919000000000000000e+04	1.919000000000000000e+03	1.919000000000000000e+04	4.112850163249139435e+00
1.920000000000000000e+04	1.920000000000000000e+03	1.920000000000000000e+04	4.079531225850318243e+00
1.921000000000000000e+04	1.921000000000000000e+03	1.921000000000000000e+04	4.064313385344777707e+00
1.922000000000000000e+04	1.922000000000000000e+03	1.922000000000000000e+04	4.086136940642882465e+00
1.923000000000000000e+04	1.923000000000000000e+03	1.923000000000000000e+04	4.154485513408553210e+00
1.924000000000000000e+04	1.924000000000000000e+03	1.924000000000000000e+04	4.032609520111301471e+00
1.925000000000000000e+04	1.925000000000000000e+03	1.925000000000000000e+04	4.035907663214612917e+00
1.926000000000000000e+04	1.926000000000000000e+03	1.926000000000000000e+04	4.123497574470730065e+00
1.927000000000000000e+04	1.927000000000000000e+03	1.927000000000000000e+04	4.139677685904935345e+00
1.928000000000000000e+04	1.928000000000000000e+03	1.928000000000000000e+04	4.255747003089379810e+00
1.929000000000000000e+04	1.929000000000000000e+03	1.929000000000000000e+04	4.312047898262118650e+00
1.930000000000000000e+04	1.930000000000000000e+03	1.930000000000000000e+04	4.292196555959267634e+00
1.931000000000000000e+04	1.931000000000000000e+03	1.931000000000000000e+04	4.335722424674895770e+00
1.932000000000000000e+04	1.932000000000000000e+03	1.932000000000000000e+04	4.327140462279855271e+00
1.933000000000000000e+04	1.933000000000000000e+03	1.933000000000000000e+04	4.403598518883964807e+00
1.934000000000000000e+04	1.934000000000000000e+03	1.934000000000000000e+04	4.288825805739639563e+00
1.935000000000000000e+04	1.935000000000000000e+03	1.935000000000000000e+04	4.321170819851253952e+00
1.936000000000000000e+04	1.936000000000000000e+03	1.936000000000000000e+04	4.330508042064230345e+00
1.937000000000000000e+04	1.937000000000000000e+03	1.937000000000000000e+04	4.296191657208511927e+00
1.938000000000000000e+04	1.938000000000000000e+03	1.938000000000000000e+04	4.339385443896222938e+00
1.939000000000000000e+04	1.939000000000000000e+03	1.939000000000000000e+04	4.307849520829178047e+00
1.940000000000000000e+04	1.940000000000000000e+03	1.940000000000000000e+04	4.267405135818242989e+00
1.941000000000000000e+04	1.941000000000000000e+03	1.941000000000000000e+04	4.208832484911865457e+00
1.942000000000000000e+04	1.942000000000000000e+03	1.942000000000000000e+04	4.129923023955034189e+00
1.943000000000000000e+04	1.943000000000000000e+03	1.943000000000000000e+04	4.069541156981198782e+00
1.944000000000000000e+04	1.944000000000000000e+03	1.944000000000000000e+04	4.108068811058666725e+00
1.945000000000000000e+04	1.945000000000000000e+03	1.945000000000000000e+04	4.151087558856551674e+00
1.946000000000000000e+04	1.946000000000000000e+03	1.946000000000000000e+04	4.163831553328136259e+00
1.947000000000000000e+04	1.947000000000000000e+03	1.947000000000000000e+04	4.272127891294255519e+00
1.948000000000000000e+04	1.948000000000000000e+03	1.948000000000000000e+04	4.276951690915593574e+00
1.949000000000000000e+04	1.949000000000000000e+03	1.949000000000000000e+04	4.154314334073824888e+00
1.950000000000000000e+04	1.950000000000000000e+03	1.950000000000000000e+04	4.147505078288711289e+00
1.951000000000000000e+04	1.951000000000000000e+03	1.951000000000000000e+04	4.172876001554662651e+00
1.952000000000000000e+04	1.952000000000000000e+03	1.952000000000000000e+04	4.185845572084353705e+00
1.953000000000000000e+04	1.953000000000000000e+03	1.953000000000000000e+04	4.259576214064099808e+00
1.954000000000000000e+04	1.954000000000000000e+03	1.954000000000000000e+04	4.266732089744188272e+00
1.955000000000000000e+04	1.955000000000000000e+03	1.955000000000000000e+04	4.311078178588634735e+00
1.956000000000000000e+04	1.956000000000000000e+03	1.956000000000000000e+04	4.256217198781587108e+00
1.957000000000000000e+04	1.957000000000000000e+03	1.957000000000000000e+04	4.162178776589963825e+00
1.958000000000000000e+04	1.958000000000000000e+03	1.958000000000000000e+04	4.170700155998658509e+00
1.959000000000000000e+04	1.959000000000000000e+03	1.959000000000000000e+04	4.063422126291691860e+00
1.960000000000000000e+04	1.960000000000000000e+03	1.960000000000000000e+04	4.021430415559187566e+00
1.961000000000000000e+04	1.961000000000000000e+03	1.961000000000000000e+04	4.075972468715989727e+00
1.962000000000000000e+04	1.962000000000000000e+03	1.962000000000000000e+04	4.127033297739323814e+00
1.963000000000000000e+04	1.963000000000000000e+03	1.963000000000000000e+04	4.257843960027801522e+00
1.964000000000000000e+04	1.964000000000000000e+03	1.964000000000000000e+04	4.202476436604273502e+00
1.965000000000000000e+04	1.965000000000000000e+03	1.965000000000000000e+04	4.140392899647737934e+00
1.966000000000000000e+04	1.966000000000000000e+03	1.966000000000000000e+04	4.183171464344587420e+00
1.967000000000000000e+04	1.967000000000000000e+03	1.967000000000000000e+04	4.325204686204574323e+00
1.968000000000000000e+04	1.968000000000000000e+03	1.968000000000000000e+04	4.417777498002415371e+00
1.969000000000000000e+04	1.969000000000000000e+03	1.969000000000000000e+04	4.266434906760057544e+00
1.970000000000000000e+04	1.970000000000000000e+03	1.970000000000000000e+04	4.248213115320476518e+00
1.971000000000000000e+04	1.971000000000000000e+03	1.971000000000000000e+04	4.297887719248374871e+00
1.972000000000000000e+04	1.972000000000000000e+03	1.972000000000000000e+04	4.178085959361967028e+00
1.973000000000000000e+04	1.973000000000000000e+03	1.973000000000000000e+04	4.230353789121728880e+00
1.974000000000000000e+04	1.974000000000000000e+03	1.974000000000000000e+04	4.215600741141908969e+00
1.975000000000000000e+04	1.975000000000000000e+03	1.975000000000000000e+04	4.311575926209718190e+00
1.976000000000000000e+04	1.976000000000000000e+03	1.976000000000000000e+04	4.225154939548064981e+00
1.977000000000000000e+04	1.977000000000000000e+03	1.977000000000000000e+04	4.246962917753580591e+00
1.978000000000000000e+04	1.978000000000000000e+03	1.978000000000000000e+04	4.180502452510010514e+00
1.979000000000000000e+04	1.979000000000000000e+03	1.979000000000000000e+04	4.132152887352749993e+00
1.980000000000000000e+04	1.980000000000000000e+03	1.980000000000000000e+04	4.233207973094351040e+00
1.981000000000000000e+04	1.981000000000000000e+03	1.981000000000000000e+04	4.250260516869272642e+00
1.982000000000000000e+04	1.982000000000000000e+03	1.982000000000000000e+04	4.254175183858271758e+00
1.983000000000000000e+04	1.983000000000000000e+03	1.983000000000000000e+04	4.341156909927361696e+00
1.984000000000000000e+04	1.984000000000000000e+03	1.984000000000000000e+04	4.366061881457373062e+00
1.985000000000000000e+04	1.985000000000000000e+03	1.985000000000000000e+04	4.310165894735249914e+00
1.986000000000000000e+04	1.986000000000000000e+03	1.986000000000000000e+04	4.347104157641433986e+00
1.987000000000000000e+04	1.987000000000000000e+03	1.987000000000000000e+04	4.356780781767709776e+00
1.988000000000000000e+04	1.988000000000000000e+03	1.988000000000000000e+04	4.359787574967735502e+00
1.989000000000000000e+04	1.989000000000000000e+03	1.989000000000000000e+04	4.312254470206809742e+00
1.990000000000000000e+04	1.990000000000000000e+03	1.990000000000000000e+04	4.249571906246693231e+00
1.991000000000000000e+04	1.991000000000000000e+03	1.991000000000000000e+04	4.227248948448330879e+00
1.992000000000000000e+04	1.992000000000000000e+03	1.992000000000000000e+04	4.204777497012870846e+00
1.993000000000000000e+04	1.993000000000000000e+03	1.993000000000000000e+04	4.144147792511448714e+00
1.994000000000000000e+04	1.994000000000000000e+03	1.994000000000000000e+04	4.196450294116948143e+00
1.995000000000000000e+04	1.995000000000000000e+03	1.995000000000000000e+04	4.255401457892204142e+00
1.996000000000000000e+04	1.996000000000000000e+03	1.996000000000000000e+04	4.129568263164511421e+00
1.997000000000000000e+04	1.997000000000000000e+03	1.997000000000000000e+04	4.315335829313220906e+00
1.998000000000000000e+04	1.998000000000000000e+03	1.998000000000000000e+04	4.321142523149306136e+00
1.999000000000000000e+04	1.999000000000000000e+03	1.999000000000000000e+04	4.445375297976241313e+00
[truncated: 17,436 more rows]
