# Supplementary material for: Ion-combination specific effects driving the enzymatic activity of halophilic alcohol dehydrogenase 2 from Haloferax volcanii in aqueous ionic liquid solvent mixtures
Source: RSC Sustain. 2024 Jul 8;2(9):2559–80. doi: 10.1039/d3su00412k (PMC11353702; doi:10.1039/d3su00412k)
Supplement: SU-002-D3SU00412K-s005 [file SU-002-D3SU00412K-s005.zip › MDAnalysis_Calculated_Plotted_Data/RMSD/ILLexp.csv]

0.000000000000000000e+00	0.000000000000000000e+00	0.000000000000000000e+00	8.238971666809675345e-07
1.000000000000000000e+01	1.000000000000000000e+00	1.000000000000000000e+01	8.576616945804724779e-01
2.000000000000000000e+01	2.000000000000000000e+00	2.000000000000000000e+01	9.955762909298887520e-01
3.000000000000000000e+01	3.000000000000000000e+00	3.000000000000000000e+01	1.117405620267274191e+00
4.000000000000000000e+01	4.000000000000000000e+00	4.000000000000000000e+01	1.182280941344303837e+00
5.000000000000000000e+01	5.000000000000000000e+00	5.000000000000000000e+01	1.288982662806717139e+00
6.000000000000000000e+01	6.000000000000000000e+00	6.000000000000000000e+01	1.397684453236701430e+00
7.000000000000000000e+01	7.000000000000000000e+00	7.000000000000000000e+01	1.456587970449011227e+00
8.000000000000000000e+01	8.000000000000000000e+00	8.000000000000000000e+01	1.610402641461844642e+00
9.000000000000000000e+01	9.000000000000000000e+00	9.000000000000000000e+01	1.677637382423208035e+00
1.000000000000000000e+02	1.000000000000000000e+01	1.000000000000000000e+02	1.714508427992439410e+00
1.100000000000000000e+02	1.100000000000000000e+01	1.100000000000000000e+02	1.665993800055587171e+00
1.200000000000000000e+02	1.200000000000000000e+01	1.200000000000000000e+02	1.671044697998078199e+00
1.300000000000000000e+02	1.300000000000000000e+01	1.300000000000000000e+02	1.670921424727336957e+00
1.400000000000000000e+02	1.400000000000000000e+01	1.400000000000000000e+02	1.655145126737830985e+00
1.500000000000000000e+02	1.500000000000000000e+01	1.500000000000000000e+02	1.666789047690132364e+00
1.600000000000000000e+02	1.600000000000000000e+01	1.600000000000000000e+02	1.713716965531105751e+00
1.700000000000000000e+02	1.700000000000000000e+01	1.700000000000000000e+02	1.696619243863295212e+00
1.800000000000000000e+02	1.800000000000000000e+01	1.800000000000000000e+02	1.671682686658313211e+00
1.900000000000000000e+02	1.900000000000000000e+01	1.900000000000000000e+02	1.725978998602508696e+00
2.000000000000000000e+02	2.000000000000000000e+01	2.000000000000000000e+02	1.773058986583523788e+00
2.100000000000000000e+02	2.100000000000000000e+01	2.100000000000000000e+02	1.846056669009629614e+00
2.200000000000000000e+02	2.200000000000000000e+01	2.200000000000000000e+02	1.869351937664539332e+00
2.300000000000000000e+02	2.300000000000000000e+01	2.300000000000000000e+02	1.860747563760565715e+00
2.400000000000000000e+02	2.400000000000000000e+01	2.400000000000000000e+02	1.919494219462446249e+00
2.500000000000000000e+02	2.500000000000000000e+01	2.500000000000000000e+02	1.920010436587874070e+00
2.600000000000000000e+02	2.600000000000000000e+01	2.600000000000000000e+02	1.860721276165895777e+00
2.700000000000000000e+02	2.700000000000000000e+01	2.700000000000000000e+02	1.843987405689250236e+00
2.800000000000000000e+02	2.800000000000000000e+01	2.800000000000000000e+02	1.849066771669434228e+00
2.900000000000000000e+02	2.900000000000000000e+01	2.900000000000000000e+02	1.901718165669284977e+00
3.000000000000000000e+02	3.000000000000000000e+01	3.000000000000000000e+02	1.938261066324383997e+00
3.100000000000000000e+02	3.100000000000000000e+01	3.100000000000000000e+02	1.904281249569666379e+00
3.200000000000000000e+02	3.200000000000000000e+01	3.200000000000000000e+02	1.943503682509782449e+00
3.300000000000000000e+02	3.300000000000000000e+01	3.300000000000000000e+02	2.011754224398442314e+00
3.400000000000000000e+02	3.400000000000000000e+01	3.400000000000000000e+02	1.959151697093188149e+00
3.500000000000000000e+02	3.500000000000000000e+01	3.500000000000000000e+02	1.969607112493568568e+00
3.600000000000000000e+02	3.600000000000000000e+01	3.600000000000000000e+02	1.977966285080835940e+00
3.700000000000000000e+02	3.700000000000000000e+01	3.700000000000000000e+02	1.953233230600455173e+00
3.800000000000000000e+02	3.800000000000000000e+01	3.800000000000000000e+02	2.029091867984035957e+00
3.900000000000000000e+02	3.900000000000000000e+01	3.900000000000000000e+02	2.124843757595014537e+00
4.000000000000000000e+02	4.000000000000000000e+01	4.000000000000000000e+02	2.088168444162899817e+00
4.100000000000000000e+02	4.100000000000000000e+01	4.100000000000000000e+02	2.170563391239231699e+00
4.200000000000000000e+02	4.200000000000000000e+01	4.200000000000000000e+02	2.127996499921743112e+00
4.300000000000000000e+02	4.300000000000000000e+01	4.300000000000000000e+02	2.197688666502597865e+00
4.400000000000000000e+02	4.400000000000000000e+01	4.400000000000000000e+02	2.218954706439500768e+00
4.500000000000000000e+02	4.500000000000000000e+01	4.500000000000000000e+02	2.271915901692562745e+00
4.600000000000000000e+02	4.600000000000000000e+01	4.600000000000000000e+02	2.297539592227366700e+00
4.700000000000000000e+02	4.700000000000000000e+01	4.700000000000000000e+02	2.311550646916689544e+00
4.800000000000000000e+02	4.800000000000000000e+01	4.800000000000000000e+02	2.335169106602348332e+00
4.900000000000000000e+02	4.900000000000000000e+01	4.900000000000000000e+02	2.267294512157179476e+00
5.000000000000000000e+02	5.000000000000000000e+01	5.000000000000000000e+02	2.335985863645747340e+00
5.100000000000000000e+02	5.100000000000000000e+01	5.100000000000000000e+02	2.321433594496968844e+00
5.200000000000000000e+02	5.200000000000000000e+01	5.200000000000000000e+02	2.413749733641235906e+00
5.300000000000000000e+02	5.300000000000000000e+01	5.300000000000000000e+02	2.368715115039252694e+00
5.400000000000000000e+02	5.400000000000000000e+01	5.400000000000000000e+02	2.386492543281736989e+00
5.500000000000000000e+02	5.500000000000000000e+01	5.500000000000000000e+02	2.369274061344066595e+00
5.600000000000000000e+02	5.600000000000000000e+01	5.600000000000000000e+02	2.331894283270237178e+00
5.700000000000000000e+02	5.700000000000000000e+01	5.700000000000000000e+02	2.386032179961385502e+00
5.800000000000000000e+02	5.800000000000000000e+01	5.800000000000000000e+02	2.480924030938779001e+00
5.900000000000000000e+02	5.900000000000000000e+01	5.900000000000000000e+02	2.512611588194119339e+00
6.000000000000000000e+02	6.000000000000000000e+01	6.000000000000000000e+02	2.514053540415928989e+00
6.100000000000000000e+02	6.100000000000000000e+01	6.100000000000000000e+02	2.470005646606312055e+00
6.200000000000000000e+02	6.200000000000000000e+01	6.200000000000000000e+02	2.435877909044501077e+00
6.300000000000000000e+02	6.300000000000000000e+01	6.300000000000000000e+02	2.407452136957532129e+00
6.400000000000000000e+02	6.400000000000000000e+01	6.400000000000000000e+02	2.422790187447070309e+00
6.500000000000000000e+02	6.500000000000000000e+01	6.500000000000000000e+02	2.337761450074081093e+00
6.600000000000000000e+02	6.600000000000000000e+01	6.600000000000000000e+02	2.330038084853593539e+00
6.700000000000000000e+02	6.700000000000000000e+01	6.700000000000000000e+02	2.298496148704109121e+00
6.800000000000000000e+02	6.800000000000000000e+01	6.800000000000000000e+02	2.254406780328389814e+00
6.900000000000000000e+02	6.900000000000000000e+01	6.900000000000000000e+02	2.185419341641458679e+00
7.000000000000000000e+02	7.000000000000000000e+01	7.000000000000000000e+02	2.180114493334352144e+00
7.100000000000000000e+02	7.100000000000000000e+01	7.100000000000000000e+02	2.173721490185540617e+00
7.200000000000000000e+02	7.200000000000000000e+01	7.200000000000000000e+02	2.163942750068749366e+00
7.300000000000000000e+02	7.300000000000000000e+01	7.300000000000000000e+02	2.158578840473518667e+00
7.400000000000000000e+02	7.400000000000000000e+01	7.400000000000000000e+02	2.219051318238037140e+00
7.500000000000000000e+02	7.500000000000000000e+01	7.500000000000000000e+02	2.169069274574217054e+00
7.600000000000000000e+02	7.600000000000000000e+01	7.600000000000000000e+02	2.144184039907894412e+00
7.700000000000000000e+02	7.700000000000000000e+01	7.700000000000000000e+02	2.103794528072865155e+00
7.800000000000000000e+02	7.800000000000000000e+01	7.800000000000000000e+02	2.138558448928838285e+00
7.900000000000000000e+02	7.900000000000000000e+01	7.900000000000000000e+02	2.198926981503042555e+00
8.000000000000000000e+02	8.000000000000000000e+01	8.000000000000000000e+02	2.252146954297928438e+00
8.100000000000000000e+02	8.100000000000000000e+01	8.100000000000000000e+02	2.181167010931404082e+00
8.200000000000000000e+02	8.200000000000000000e+01	8.200000000000000000e+02	2.136557901778377566e+00
8.300000000000000000e+02	8.300000000000000000e+01	8.300000000000000000e+02	2.092161434739111314e+00
8.400000000000000000e+02	8.400000000000000000e+01	8.400000000000000000e+02	2.132772025513064218e+00
8.500000000000000000e+02	8.500000000000000000e+01	8.500000000000000000e+02	2.080630648690574347e+00
8.600000000000000000e+02	8.600000000000000000e+01	8.600000000000000000e+02	2.248456165313224453e+00
8.700000000000000000e+02	8.700000000000000000e+01	8.700000000000000000e+02	2.232398336228377023e+00
8.800000000000000000e+02	8.800000000000000000e+01	8.800000000000000000e+02	2.281761010374717902e+00
8.900000000000000000e+02	8.900000000000000000e+01	8.900000000000000000e+02	2.307099914402090057e+00
9.000000000000000000e+02	9.000000000000000000e+01	9.000000000000000000e+02	2.300013282267059811e+00
9.100000000000000000e+02	9.100000000000000000e+01	9.100000000000000000e+02	2.345754455337426769e+00
9.200000000000000000e+02	9.200000000000000000e+01	9.200000000000000000e+02	2.307088426880330889e+00
9.300000000000000000e+02	9.300000000000000000e+01	9.300000000000000000e+02	2.316718295734927935e+00
9.400000000000000000e+02	9.400000000000000000e+01	9.400000000000000000e+02	2.224240361960007295e+00
9.500000000000000000e+02	9.500000000000000000e+01	9.500000000000000000e+02	2.244426288933353053e+00
9.600000000000000000e+02	9.600000000000000000e+01	9.600000000000000000e+02	2.299615940263760372e+00
9.700000000000000000e+02	9.700000000000000000e+01	9.700000000000000000e+02	2.236470087113949123e+00
9.800000000000000000e+02	9.800000000000000000e+01	9.800000000000000000e+02	2.335317624834143846e+00
9.900000000000000000e+02	9.900000000000000000e+01	9.900000000000000000e+02	2.358317511115481491e+00
1.000000000000000000e+03	1.000000000000000000e+02	1.000000000000000000e+03	2.343367815011232036e+00
1.010000000000000000e+03	1.010000000000000000e+02	1.010000000000000000e+03	2.392236607097880885e+00
1.020000000000000000e+03	1.020000000000000000e+02	1.020000000000000000e+03	2.468041268635735364e+00
1.030000000000000000e+03	1.030000000000000000e+02	1.030000000000000000e+03	2.377617755913730591e+00
1.040000000000000000e+03	1.040000000000000000e+02	1.040000000000000000e+03	2.362808559610901860e+00
1.050000000000000000e+03	1.050000000000000000e+02	1.050000000000000000e+03	2.369476990128502436e+00
1.060000000000000000e+03	1.060000000000000000e+02	1.060000000000000000e+03	2.293612553509290830e+00
1.070000000000000000e+03	1.070000000000000000e+02	1.070000000000000000e+03	2.250335274298039590e+00
1.080000000000000000e+03	1.080000000000000000e+02	1.080000000000000000e+03	2.246867459120317267e+00
1.090000000000000000e+03	1.090000000000000000e+02	1.090000000000000000e+03	2.205007681206255565e+00
1.100000000000000000e+03	1.100000000000000000e+02	1.100000000000000000e+03	2.345698855620396373e+00
1.110000000000000000e+03	1.110000000000000000e+02	1.110000000000000000e+03	2.249428222707012370e+00
1.120000000000000000e+03	1.120000000000000000e+02	1.120000000000000000e+03	2.306706312143304238e+00
1.130000000000000000e+03	1.130000000000000000e+02	1.130000000000000000e+03	2.381481291686551316e+00
1.140000000000000000e+03	1.140000000000000000e+02	1.140000000000000000e+03	2.385928898347835947e+00
1.150000000000000000e+03	1.150000000000000000e+02	1.150000000000000000e+03	2.408726529617410073e+00
1.160000000000000000e+03	1.160000000000000000e+02	1.160000000000000000e+03	2.404233429317355952e+00
1.170000000000000000e+03	1.170000000000000000e+02	1.170000000000000000e+03	2.383504135192185736e+00
1.180000000000000000e+03	1.180000000000000000e+02	1.180000000000000000e+03	2.355033821390645876e+00
1.190000000000000000e+03	1.190000000000000000e+02	1.190000000000000000e+03	2.340512397819130452e+00
1.200000000000000000e+03	1.200000000000000000e+02	1.200000000000000000e+03	2.335306662127066613e+00
1.210000000000000000e+03	1.210000000000000000e+02	1.210000000000000000e+03	2.394388269009104064e+00
1.220000000000000000e+03	1.220000000000000000e+02	1.220000000000000000e+03	2.460661932720208611e+00
1.230000000000000000e+03	1.230000000000000000e+02	1.230000000000000000e+03	2.447715374324455073e+00
1.240000000000000000e+03	1.240000000000000000e+02	1.240000000000000000e+03	2.542462385662808799e+00
1.250000000000000000e+03	1.250000000000000000e+02	1.250000000000000000e+03	2.504741453161795750e+00
1.260000000000000000e+03	1.260000000000000000e+02	1.260000000000000000e+03	2.591553979686164411e+00
1.270000000000000000e+03	1.270000000000000000e+02	1.270000000000000000e+03	2.529753190202184587e+00
1.280000000000000000e+03	1.280000000000000000e+02	1.280000000000000000e+03	2.507884240711263146e+00
1.290000000000000000e+03	1.290000000000000000e+02	1.290000000000000000e+03	2.522067667216804310e+00
1.300000000000000000e+03	1.300000000000000000e+02	1.300000000000000000e+03	2.452693868359162810e+00
1.310000000000000000e+03	1.310000000000000000e+02	1.310000000000000000e+03	2.417395033631905221e+00
1.320000000000000000e+03	1.320000000000000000e+02	1.320000000000000000e+03	2.513111117519653881e+00
1.330000000000000000e+03	1.330000000000000000e+02	1.330000000000000000e+03	2.510747328098273279e+00
1.340000000000000000e+03	1.340000000000000000e+02	1.340000000000000000e+03	2.472565661079547006e+00
1.350000000000000000e+03	1.350000000000000000e+02	1.350000000000000000e+03	2.407971853676275753e+00
1.360000000000000000e+03	1.360000000000000000e+02	1.360000000000000000e+03	2.431886066338091013e+00
1.370000000000000000e+03	1.370000000000000000e+02	1.370000000000000000e+03	2.403158912940395631e+00
1.380000000000000000e+03	1.380000000000000000e+02	1.380000000000000000e+03	2.402026949434623138e+00
1.390000000000000000e+03	1.390000000000000000e+02	1.390000000000000000e+03	2.399526295522603103e+00
1.400000000000000000e+03	1.400000000000000000e+02	1.400000000000000000e+03	2.381665006635990789e+00
1.410000000000000000e+03	1.410000000000000000e+02	1.410000000000000000e+03	2.504849232674227988e+00
1.420000000000000000e+03	1.420000000000000000e+02	1.420000000000000000e+03	2.483759915959234288e+00
1.430000000000000000e+03	1.430000000000000000e+02	1.430000000000000000e+03	2.507120037067371854e+00
1.440000000000000000e+03	1.440000000000000000e+02	1.440000000000000000e+03	2.461509451805953486e+00
1.450000000000000000e+03	1.450000000000000000e+02	1.450000000000000000e+03	2.514167066342087420e+00
1.460000000000000000e+03	1.460000000000000000e+02	1.460000000000000000e+03	2.470719157891474005e+00
1.470000000000000000e+03	1.470000000000000000e+02	1.470000000000000000e+03	2.459432810692344873e+00
1.480000000000000000e+03	1.480000000000000000e+02	1.480000000000000000e+03	2.475211361794078080e+00
1.490000000000000000e+03	1.490000000000000000e+02	1.490000000000000000e+03	2.492049507951419773e+00
1.500000000000000000e+03	1.500000000000000000e+02	1.500000000000000000e+03	2.447586311932683945e+00
1.510000000000000000e+03	1.510000000000000000e+02	1.510000000000000000e+03	2.452831402939283922e+00
1.520000000000000000e+03	1.520000000000000000e+02	1.520000000000000000e+03	2.405246061429516136e+00
1.530000000000000000e+03	1.530000000000000000e+02	1.530000000000000000e+03	2.376018841063387566e+00
1.540000000000000000e+03	1.540000000000000000e+02	1.540000000000000000e+03	2.451200617830692430e+00
1.550000000000000000e+03	1.550000000000000000e+02	1.550000000000000000e+03	2.448677404521940382e+00
1.560000000000000000e+03	1.560000000000000000e+02	1.560000000000000000e+03	2.454144966346095913e+00
1.570000000000000000e+03	1.570000000000000000e+02	1.570000000000000000e+03	2.538599687666224014e+00
1.580000000000000000e+03	1.580000000000000000e+02	1.580000000000000000e+03	2.543303967718966163e+00
1.590000000000000000e+03	1.590000000000000000e+02	1.590000000000000000e+03	2.586488353707446120e+00
1.600000000000000000e+03	1.600000000000000000e+02	1.600000000000000000e+03	2.605457979469348206e+00
1.610000000000000000e+03	1.610000000000000000e+02	1.610000000000000000e+03	2.563902635522262052e+00
1.620000000000000000e+03	1.620000000000000000e+02	1.620000000000000000e+03	2.527736044968767803e+00
1.630000000000000000e+03	1.630000000000000000e+02	1.630000000000000000e+03	2.613540908345238556e+00
1.640000000000000000e+03	1.640000000000000000e+02	1.640000000000000000e+03	2.641526895592480884e+00
1.650000000000000000e+03	1.650000000000000000e+02	1.650000000000000000e+03	2.613293016937954238e+00
1.660000000000000000e+03	1.660000000000000000e+02	1.660000000000000000e+03	2.732584824954574110e+00
1.670000000000000000e+03	1.670000000000000000e+02	1.670000000000000000e+03	2.728040950970933576e+00
1.680000000000000000e+03	1.680000000000000000e+02	1.680000000000000000e+03	2.643957178704281485e+00
1.690000000000000000e+03	1.690000000000000000e+02	1.690000000000000000e+03	2.617340813882685691e+00
1.700000000000000000e+03	1.700000000000000000e+02	1.700000000000000000e+03	2.595547317721338842e+00
1.710000000000000000e+03	1.710000000000000000e+02	1.710000000000000000e+03	2.671389000605377984e+00
1.720000000000000000e+03	1.720000000000000000e+02	1.720000000000000000e+03	2.644902425296237425e+00
1.730000000000000000e+03	1.730000000000000000e+02	1.730000000000000000e+03	2.787436343996763544e+00
1.740000000000000000e+03	1.740000000000000000e+02	1.740000000000000000e+03	2.798700087997586738e+00
1.750000000000000000e+03	1.750000000000000000e+02	1.750000000000000000e+03	2.837178798215934439e+00
1.760000000000000000e+03	1.760000000000000000e+02	1.760000000000000000e+03	2.807575194511467753e+00
1.770000000000000000e+03	1.770000000000000000e+02	1.770000000000000000e+03	2.900597023892786730e+00
1.780000000000000000e+03	1.780000000000000000e+02	1.780000000000000000e+03	2.803067412279217852e+00
1.790000000000000000e+03	1.790000000000000000e+02	1.790000000000000000e+03	2.696825504592070821e+00
1.800000000000000000e+03	1.800000000000000000e+02	1.800000000000000000e+03	2.675131311638184073e+00
1.810000000000000000e+03	1.810000000000000000e+02	1.810000000000000000e+03	2.764992680746674925e+00
1.820000000000000000e+03	1.820000000000000000e+02	1.820000000000000000e+03	2.778923176361793423e+00
1.830000000000000000e+03	1.830000000000000000e+02	1.830000000000000000e+03	2.822762058933320883e+00
1.840000000000000000e+03	1.840000000000000000e+02	1.840000000000000000e+03	2.781409849205839446e+00
1.850000000000000000e+03	1.850000000000000000e+02	1.850000000000000000e+03	2.791836564763147788e+00
1.860000000000000000e+03	1.860000000000000000e+02	1.860000000000000000e+03	2.832731714229851594e+00
1.870000000000000000e+03	1.870000000000000000e+02	1.870000000000000000e+03	2.848134048458351941e+00
1.880000000000000000e+03	1.880000000000000000e+02	1.880000000000000000e+03	2.828761746683974287e+00
1.890000000000000000e+03	1.890000000000000000e+02	1.890000000000000000e+03	2.772871995670897149e+00
1.900000000000000000e+03	1.900000000000000000e+02	1.900000000000000000e+03	2.780758806410274175e+00
1.910000000000000000e+03	1.910000000000000000e+02	1.910000000000000000e+03	2.866285003514094765e+00
1.920000000000000000e+03	1.920000000000000000e+02	1.920000000000000000e+03	2.897754118997886597e+00
1.930000000000000000e+03	1.930000000000000000e+02	1.930000000000000000e+03	2.863326105482722372e+00
1.940000000000000000e+03	1.940000000000000000e+02	1.940000000000000000e+03	2.893569776755738232e+00
1.950000000000000000e+03	1.950000000000000000e+02	1.950000000000000000e+03	2.844498605262235191e+00
1.960000000000000000e+03	1.960000000000000000e+02	1.960000000000000000e+03	2.872895488714926948e+00
1.970000000000000000e+03	1.970000000000000000e+02	1.970000000000000000e+03	2.862038545221907260e+00
1.980000000000000000e+03	1.980000000000000000e+02	1.980000000000000000e+03	2.910022536755809686e+00
1.990000000000000000e+03	1.990000000000000000e+02	1.990000000000000000e+03	2.799049454006806936e+00
2.000000000000000000e+03	2.000000000000000000e+02	2.000000000000000000e+03	2.703695311521231215e+00
2.010000000000000000e+03	2.010000000000000000e+02	2.010000000000000000e+03	2.692427183981942029e+00
2.020000000000000000e+03	2.020000000000000000e+02	2.020000000000000000e+03	2.758214499398182529e+00
2.030000000000000000e+03	2.030000000000000000e+02	2.030000000000000000e+03	2.740820304735231971e+00
2.040000000000000000e+03	2.040000000000000000e+02	2.040000000000000000e+03	2.748723715201748519e+00
2.050000000000000000e+03	2.050000000000000000e+02	2.050000000000000000e+03	2.736816882447576926e+00
2.060000000000000000e+03	2.060000000000000000e+02	2.060000000000000000e+03	2.817501792639487412e+00
2.070000000000000000e+03	2.070000000000000000e+02	2.070000000000000000e+03	2.838584541395845040e+00
2.080000000000000000e+03	2.080000000000000000e+02	2.080000000000000000e+03	2.722425168082629909e+00
2.090000000000000000e+03	2.090000000000000000e+02	2.090000000000000000e+03	2.730787365953326162e+00
2.100000000000000000e+03	2.100000000000000000e+02	2.100000000000000000e+03	2.718177107338142662e+00
2.110000000000000000e+03	2.110000000000000000e+02	2.110000000000000000e+03	2.772639824829887356e+00
2.120000000000000000e+03	2.120000000000000000e+02	2.120000000000000000e+03	2.752419919596092779e+00
2.130000000000000000e+03	2.130000000000000000e+02	2.130000000000000000e+03	2.762346548799586188e+00
2.140000000000000000e+03	2.140000000000000000e+02	2.140000000000000000e+03	2.816843681646984177e+00
2.150000000000000000e+03	2.150000000000000000e+02	2.150000000000000000e+03	2.895892141294801547e+00
2.160000000000000000e+03	2.160000000000000000e+02	2.160000000000000000e+03	2.889572307070855661e+00
2.170000000000000000e+03	2.170000000000000000e+02	2.170000000000000000e+03	3.004843437787247939e+00
2.180000000000000000e+03	2.180000000000000000e+02	2.180000000000000000e+03	3.009387343722867314e+00
2.190000000000000000e+03	2.190000000000000000e+02	2.190000000000000000e+03	2.931178884909640292e+00
2.200000000000000000e+03	2.200000000000000000e+02	2.200000000000000000e+03	3.032941002262160346e+00
2.210000000000000000e+03	2.210000000000000000e+02	2.210000000000000000e+03	3.017269668978682429e+00
2.220000000000000000e+03	2.220000000000000000e+02	2.220000000000000000e+03	2.937722162073431953e+00
2.230000000000000000e+03	2.230000000000000000e+02	2.230000000000000000e+03	2.981912988804968467e+00
2.240000000000000000e+03	2.240000000000000000e+02	2.240000000000000000e+03	2.951924851286585216e+00
2.250000000000000000e+03	2.250000000000000000e+02	2.250000000000000000e+03	2.951622662746072212e+00
2.260000000000000000e+03	2.260000000000000000e+02	2.260000000000000000e+03	2.931577610719234173e+00
2.270000000000000000e+03	2.270000000000000000e+02	2.270000000000000000e+03	2.892598196428490809e+00
2.280000000000000000e+03	2.280000000000000000e+02	2.280000000000000000e+03	2.844733521274931842e+00
2.290000000000000000e+03	2.290000000000000000e+02	2.290000000000000000e+03	2.911686439668344839e+00
2.300000000000000000e+03	2.300000000000000000e+02	2.300000000000000000e+03	2.938437783664312519e+00
2.310000000000000000e+03	2.310000000000000000e+02	2.310000000000000000e+03	3.010677840254315285e+00
2.320000000000000000e+03	2.320000000000000000e+02	2.320000000000000000e+03	3.051047149439095829e+00
2.330000000000000000e+03	2.330000000000000000e+02	2.330000000000000000e+03	3.170903650146279951e+00
2.340000000000000000e+03	2.340000000000000000e+02	2.340000000000000000e+03	3.254818293374146965e+00
2.350000000000000000e+03	2.350000000000000000e+02	2.350000000000000000e+03	3.133516107408238049e+00
2.360000000000000000e+03	2.360000000000000000e+02	2.360000000000000000e+03	3.106869410200169934e+00
2.370000000000000000e+03	2.370000000000000000e+02	2.370000000000000000e+03	3.054444013528445190e+00
2.380000000000000000e+03	2.380000000000000000e+02	2.380000000000000000e+03	3.063183642275395968e+00
2.390000000000000000e+03	2.390000000000000000e+02	2.390000000000000000e+03	3.089090453597779895e+00
2.400000000000000000e+03	2.400000000000000000e+02	2.400000000000000000e+03	3.064809555872318736e+00
2.410000000000000000e+03	2.410000000000000000e+02	2.410000000000000000e+03	3.154283411541527471e+00
2.420000000000000000e+03	2.420000000000000000e+02	2.420000000000000000e+03	3.125124490887130957e+00
2.430000000000000000e+03	2.430000000000000000e+02	2.430000000000000000e+03	3.029995756125884121e+00
2.440000000000000000e+03	2.440000000000000000e+02	2.440000000000000000e+03	3.012978804569302671e+00
2.450000000000000000e+03	2.450000000000000000e+02	2.450000000000000000e+03	3.057181582821350663e+00
2.460000000000000000e+03	2.460000000000000000e+02	2.460000000000000000e+03	3.052471507270342332e+00
2.470000000000000000e+03	2.470000000000000000e+02	2.470000000000000000e+03	3.059553104505039034e+00
2.480000000000000000e+03	2.480000000000000000e+02	2.480000000000000000e+03	3.062336806269974510e+00
2.490000000000000000e+03	2.490000000000000000e+02	2.490000000000000000e+03	3.019736628470647055e+00
2.500000000000000000e+03	2.500000000000000000e+02	2.500000000000000000e+03	3.097097757400845808e+00
2.510000000000000000e+03	2.510000000000000000e+02	2.510000000000000000e+03	3.046453001207170441e+00
2.520000000000000000e+03	2.520000000000000000e+02	2.520000000000000000e+03	3.141102374311581791e+00
2.530000000000000000e+03	2.530000000000000000e+02	2.530000000000000000e+03	3.171069308707964662e+00
2.540000000000000000e+03	2.540000000000000000e+02	2.540000000000000000e+03	3.162211122058561141e+00
2.550000000000000000e+03	2.550000000000000000e+02	2.550000000000000000e+03	3.200329146972751282e+00
2.560000000000000000e+03	2.560000000000000000e+02	2.560000000000000000e+03	3.260570997982561892e+00
2.570000000000000000e+03	2.570000000000000000e+02	2.570000000000000000e+03	3.204075166702056165e+00
2.580000000000000000e+03	2.580000000000000000e+02	2.580000000000000000e+03	3.137947869208018936e+00
2.590000000000000000e+03	2.590000000000000000e+02	2.590000000000000000e+03	3.078195040237307722e+00
2.600000000000000000e+03	2.600000000000000000e+02	2.600000000000000000e+03	3.092710386246420473e+00
2.610000000000000000e+03	2.610000000000000000e+02	2.610000000000000000e+03	3.156747604777763616e+00
2.620000000000000000e+03	2.620000000000000000e+02	2.620000000000000000e+03	3.269495374520071440e+00
2.630000000000000000e+03	2.630000000000000000e+02	2.630000000000000000e+03	3.199538882667811723e+00
2.640000000000000000e+03	2.640000000000000000e+02	2.640000000000000000e+03	3.356458899286436370e+00
2.650000000000000000e+03	2.650000000000000000e+02	2.650000000000000000e+03	3.368576145577622860e+00
2.660000000000000000e+03	2.660000000000000000e+02	2.660000000000000000e+03	3.364125441839652897e+00
2.670000000000000000e+03	2.670000000000000000e+02	2.670000000000000000e+03	3.404914054685296509e+00
2.680000000000000000e+03	2.680000000000000000e+02	2.680000000000000000e+03	3.274412145384918649e+00
2.690000000000000000e+03	2.690000000000000000e+02	2.690000000000000000e+03	3.372679951460658465e+00
2.700000000000000000e+03	2.700000000000000000e+02	2.700000000000000000e+03	3.285467822456038078e+00
2.710000000000000000e+03	2.710000000000000000e+02	2.710000000000000000e+03	3.316842697340637525e+00
2.720000000000000000e+03	2.720000000000000000e+02	2.720000000000000000e+03	3.484687384638832430e+00
2.730000000000000000e+03	2.730000000000000000e+02	2.730000000000000000e+03	3.506291148889155718e+00
2.740000000000000000e+03	2.740000000000000000e+02	2.740000000000000000e+03	3.501228941631576497e+00
2.750000000000000000e+03	2.750000000000000000e+02	2.750000000000000000e+03	3.451203635063553765e+00
2.760000000000000000e+03	2.760000000000000000e+02	2.760000000000000000e+03	3.333953818311570672e+00
2.770000000000000000e+03	2.770000000000000000e+02	2.770000000000000000e+03	3.397091046074358189e+00
2.780000000000000000e+03	2.780000000000000000e+02	2.780000000000000000e+03	3.401891849223455111e+00
2.790000000000000000e+03	2.790000000000000000e+02	2.790000000000000000e+03	3.390205393458560756e+00
2.800000000000000000e+03	2.800000000000000000e+02	2.800000000000000000e+03	3.459676441531033042e+00
2.810000000000000000e+03	2.810000000000000000e+02	2.810000000000000000e+03	3.358484939876920539e+00
2.820000000000000000e+03	2.820000000000000000e+02	2.820000000000000000e+03	3.489437546532828449e+00
2.830000000000000000e+03	2.830000000000000000e+02	2.830000000000000000e+03	3.394985401307427431e+00
2.840000000000000000e+03	2.840000000000000000e+02	2.840000000000000000e+03	3.387315338559432121e+00
2.850000000000000000e+03	2.850000000000000000e+02	2.850000000000000000e+03	3.375043240088716701e+00
2.860000000000000000e+03	2.860000000000000000e+02	2.860000000000000000e+03	3.412958620859050551e+00
2.870000000000000000e+03	2.870000000000000000e+02	2.870000000000000000e+03	3.332876274960944851e+00
2.880000000000000000e+03	2.880000000000000000e+02	2.880000000000000000e+03	3.377485471887192059e+00
2.890000000000000000e+03	2.890000000000000000e+02	2.890000000000000000e+03	3.352774492306159981e+00
2.900000000000000000e+03	2.900000000000000000e+02	2.900000000000000000e+03	3.347729911139307291e+00
2.910000000000000000e+03	2.910000000000000000e+02	2.910000000000000000e+03	3.342640420685476954e+00
2.920000000000000000e+03	2.920000000000000000e+02	2.920000000000000000e+03	3.393827439950802827e+00
2.930000000000000000e+03	2.930000000000000000e+02	2.930000000000000000e+03	3.337616800565247566e+00
2.940000000000000000e+03	2.940000000000000000e+02	2.940000000000000000e+03	3.323760621895718081e+00
2.950000000000000000e+03	2.950000000000000000e+02	2.950000000000000000e+03	3.339015489688923921e+00
2.960000000000000000e+03	2.960000000000000000e+02	2.960000000000000000e+03	3.364425818424871650e+00
2.970000000000000000e+03	2.970000000000000000e+02	2.970000000000000000e+03	3.358657551680405362e+00
2.980000000000000000e+03	2.980000000000000000e+02	2.980000000000000000e+03	3.317478156265798894e+00
2.990000000000000000e+03	2.990000000000000000e+02	2.990000000000000000e+03	3.407995262166783501e+00
3.000000000000000000e+03	3.000000000000000000e+02	3.000000000000000000e+03	3.343588779113152665e+00
3.010000000000000000e+03	3.010000000000000000e+02	3.010000000000000000e+03	3.393806580765269754e+00
3.020000000000000000e+03	3.020000000000000000e+02	3.020000000000000000e+03	3.357780555292705138e+00
3.030000000000000000e+03	3.030000000000000000e+02	3.030000000000000000e+03	3.251495217606367394e+00
3.040000000000000000e+03	3.040000000000000000e+02	3.040000000000000000e+03	3.230622261014961083e+00
3.050000000000000000e+03	3.050000000000000000e+02	3.050000000000000000e+03	3.307161293672230773e+00
3.060000000000000000e+03	3.060000000000000000e+02	3.060000000000000000e+03	3.415642709298444046e+00
3.070000000000000000e+03	3.070000000000000000e+02	3.070000000000000000e+03	3.350597760390884527e+00
3.080000000000000000e+03	3.080000000000000000e+02	3.080000000000000000e+03	3.384533790777972229e+00
3.090000000000000000e+03	3.090000000000000000e+02	3.090000000000000000e+03	3.406171684758835472e+00
3.100000000000000000e+03	3.100000000000000000e+02	3.100000000000000000e+03	3.465490673214205231e+00
3.110000000000000000e+03	3.110000000000000000e+02	3.110000000000000000e+03	3.470484390896722005e+00
3.120000000000000000e+03	3.120000000000000000e+02	3.120000000000000000e+03	3.326287008830207004e+00
3.130000000000000000e+03	3.130000000000000000e+02	3.130000000000000000e+03	3.257224399338066956e+00
3.140000000000000000e+03	3.140000000000000000e+02	3.140000000000000000e+03	3.287067791194626221e+00
3.150000000000000000e+03	3.150000000000000000e+02	3.150000000000000000e+03	3.266343942986986715e+00
3.160000000000000000e+03	3.160000000000000000e+02	3.160000000000000000e+03	3.242181297704612497e+00
3.170000000000000000e+03	3.170000000000000000e+02	3.170000000000000000e+03	3.263834097779773735e+00
3.180000000000000000e+03	3.180000000000000000e+02	3.180000000000000000e+03	3.355168388819391723e+00
3.190000000000000000e+03	3.190000000000000000e+02	3.190000000000000000e+03	3.382685413217207504e+00
3.200000000000000000e+03	3.200000000000000000e+02	3.200000000000000000e+03	3.403675013877951017e+00
3.210000000000000000e+03	3.210000000000000000e+02	3.210000000000000000e+03	3.443393478352176018e+00
3.220000000000000000e+03	3.220000000000000000e+02	3.220000000000000000e+03	3.456301530408126599e+00
3.230000000000000000e+03	3.230000000000000000e+02	3.230000000000000000e+03	3.399828462381902838e+00
3.240000000000000000e+03	3.240000000000000000e+02	3.240000000000000000e+03	3.400911306859006000e+00
3.250000000000000000e+03	3.250000000000000000e+02	3.250000000000000000e+03	3.441277898612205899e+00
3.260000000000000000e+03	3.260000000000000000e+02	3.260000000000000000e+03	3.454198197259705339e+00
3.270000000000000000e+03	3.270000000000000000e+02	3.270000000000000000e+03	3.410320253920892331e+00
3.280000000000000000e+03	3.280000000000000000e+02	3.280000000000000000e+03	3.335206861685129365e+00
3.290000000000000000e+03	3.290000000000000000e+02	3.290000000000000000e+03	3.376765594079386812e+00
3.300000000000000000e+03	3.300000000000000000e+02	3.300000000000000000e+03	3.323962698775359215e+00
3.310000000000000000e+03	3.310000000000000000e+02	3.310000000000000000e+03	3.332481666089464500e+00
3.320000000000000000e+03	3.320000000000000000e+02	3.320000000000000000e+03	3.233556129565492210e+00
3.330000000000000000e+03	3.330000000000000000e+02	3.330000000000000000e+03	3.292921007109494980e+00
3.340000000000000000e+03	3.340000000000000000e+02	3.340000000000000000e+03	3.205029068719321028e+00
3.350000000000000000e+03	3.350000000000000000e+02	3.350000000000000000e+03	3.253906142363139242e+00
3.360000000000000000e+03	3.360000000000000000e+02	3.360000000000000000e+03	3.193382786773529602e+00
3.370000000000000000e+03	3.370000000000000000e+02	3.370000000000000000e+03	3.185007558339508993e+00
3.380000000000000000e+03	3.380000000000000000e+02	3.380000000000000000e+03	3.199361843989866117e+00
3.390000000000000000e+03	3.390000000000000000e+02	3.390000000000000000e+03	3.156714987926438898e+00
3.400000000000000000e+03	3.400000000000000000e+02	3.400000000000000000e+03	3.179212549820804146e+00
3.410000000000000000e+03	3.410000000000000000e+02	3.410000000000000000e+03	3.125204865554347844e+00
3.420000000000000000e+03	3.420000000000000000e+02	3.420000000000000000e+03	3.158385063877001908e+00
3.430000000000000000e+03	3.430000000000000000e+02	3.430000000000000000e+03	3.170357102415816364e+00
3.440000000000000000e+03	3.440000000000000000e+02	3.440000000000000000e+03	3.072574524334248824e+00
3.450000000000000000e+03	3.450000000000000000e+02	3.450000000000000000e+03	3.040469608291492154e+00
3.460000000000000000e+03	3.460000000000000000e+02	3.460000000000000000e+03	3.060608842001148577e+00
3.470000000000000000e+03	3.470000000000000000e+02	3.470000000000000000e+03	3.068197123930081816e+00
3.480000000000000000e+03	3.480000000000000000e+02	3.480000000000000000e+03	3.005758520333539963e+00
3.490000000000000000e+03	3.490000000000000000e+02	3.490000000000000000e+03	3.099963149453889066e+00
3.500000000000000000e+03	3.500000000000000000e+02	3.500000000000000000e+03	3.073266012262168445e+00
3.510000000000000000e+03	3.510000000000000000e+02	3.510000000000000000e+03	3.164343141924472746e+00
3.520000000000000000e+03	3.520000000000000000e+02	3.520000000000000000e+03	3.173229768815440277e+00
3.530000000000000000e+03	3.530000000000000000e+02	3.530000000000000000e+03	3.205585351502491243e+00
3.540000000000000000e+03	3.540000000000000000e+02	3.540000000000000000e+03	3.195843326313509980e+00
3.550000000000000000e+03	3.550000000000000000e+02	3.550000000000000000e+03	3.246218588286974072e+00
3.560000000000000000e+03	3.560000000000000000e+02	3.560000000000000000e+03	3.235054421810974912e+00
3.570000000000000000e+03	3.570000000000000000e+02	3.570000000000000000e+03	3.273836600826503407e+00
3.580000000000000000e+03	3.580000000000000000e+02	3.580000000000000000e+03	3.271022491829850498e+00
3.590000000000000000e+03	3.590000000000000000e+02	3.590000000000000000e+03	3.154979998521279860e+00
3.600000000000000000e+03	3.600000000000000000e+02	3.600000000000000000e+03	3.184475430976347887e+00
3.610000000000000000e+03	3.610000000000000000e+02	3.610000000000000000e+03	3.197489869088712133e+00
3.620000000000000000e+03	3.620000000000000000e+02	3.620000000000000000e+03	3.098901212263658778e+00
3.630000000000000000e+03	3.630000000000000000e+02	3.630000000000000000e+03	3.047691521426379779e+00
3.640000000000000000e+03	3.640000000000000000e+02	3.640000000000000000e+03	3.168067706798911587e+00
3.650000000000000000e+03	3.650000000000000000e+02	3.650000000000000000e+03	3.212027375785321937e+00
3.660000000000000000e+03	3.660000000000000000e+02	3.660000000000000000e+03	3.204610594199214013e+00
3.670000000000000000e+03	3.670000000000000000e+02	3.670000000000000000e+03	3.254352108218542927e+00
3.680000000000000000e+03	3.680000000000000000e+02	3.680000000000000000e+03	3.313129166449615859e+00
3.690000000000000000e+03	3.690000000000000000e+02	3.690000000000000000e+03	3.346091428966064818e+00
3.700000000000000000e+03	3.700000000000000000e+02	3.700000000000000000e+03	3.370172084973405813e+00
3.710000000000000000e+03	3.710000000000000000e+02	3.710000000000000000e+03	3.395967295914861683e+00
3.720000000000000000e+03	3.720000000000000000e+02	3.720000000000000000e+03	3.420752123087611007e+00
3.730000000000000000e+03	3.730000000000000000e+02	3.730000000000000000e+03	3.486015943117445559e+00
3.740000000000000000e+03	3.740000000000000000e+02	3.740000000000000000e+03	3.418076611678820598e+00
3.750000000000000000e+03	3.750000000000000000e+02	3.750000000000000000e+03	3.379916837698871745e+00
3.760000000000000000e+03	3.760000000000000000e+02	3.760000000000000000e+03	3.399491773059881705e+00
3.770000000000000000e+03	3.770000000000000000e+02	3.770000000000000000e+03	3.377044146438708427e+00
3.780000000000000000e+03	3.780000000000000000e+02	3.780000000000000000e+03	3.339336271512115761e+00
3.790000000000000000e+03	3.790000000000000000e+02	3.790000000000000000e+03	3.258804576791273000e+00
3.800000000000000000e+03	3.800000000000000000e+02	3.800000000000000000e+03	3.256218757882763715e+00
3.810000000000000000e+03	3.810000000000000000e+02	3.810000000000000000e+03	3.249946598111589147e+00
3.820000000000000000e+03	3.820000000000000000e+02	3.820000000000000000e+03	3.307359928382310077e+00
3.830000000000000000e+03	3.830000000000000000e+02	3.830000000000000000e+03	3.394845679912471326e+00
3.840000000000000000e+03	3.840000000000000000e+02	3.840000000000000000e+03	3.293458334089509609e+00
3.850000000000000000e+03	3.850000000000000000e+02	3.850000000000000000e+03	3.234031092602740909e+00
3.860000000000000000e+03	3.860000000000000000e+02	3.860000000000000000e+03	3.297325211187192018e+00
3.870000000000000000e+03	3.870000000000000000e+02	3.870000000000000000e+03	3.194498439263835365e+00
3.880000000000000000e+03	3.880000000000000000e+02	3.880000000000000000e+03	3.202756602722172552e+00
3.890000000000000000e+03	3.890000000000000000e+02	3.890000000000000000e+03	3.226711889812539535e+00
3.900000000000000000e+03	3.900000000000000000e+02	3.900000000000000000e+03	3.281646453256457985e+00
3.910000000000000000e+03	3.910000000000000000e+02	3.910000000000000000e+03	3.303665856847537441e+00
3.920000000000000000e+03	3.920000000000000000e+02	3.920000000000000000e+03	3.419777219177050132e+00
3.930000000000000000e+03	3.930000000000000000e+02	3.930000000000000000e+03	3.430915281514362647e+00
3.940000000000000000e+03	3.940000000000000000e+02	3.940000000000000000e+03	3.294248649919330862e+00
3.950000000000000000e+03	3.950000000000000000e+02	3.950000000000000000e+03	3.285271246007480439e+00
3.960000000000000000e+03	3.960000000000000000e+02	3.960000000000000000e+03	3.256116639054429829e+00
3.970000000000000000e+03	3.970000000000000000e+02	3.970000000000000000e+03	3.313403026968224196e+00
3.980000000000000000e+03	3.980000000000000000e+02	3.980000000000000000e+03	3.234101087041014289e+00
3.990000000000000000e+03	3.990000000000000000e+02	3.990000000000000000e+03	3.153187979314715950e+00
4.000000000000000000e+03	4.000000000000000000e+02	4.000000000000000000e+03	3.203170583039801844e+00
4.010000000000000000e+03	4.010000000000000000e+02	4.010000000000000000e+03	3.333960824659964128e+00
4.020000000000000000e+03	4.020000000000000000e+02	4.020000000000000000e+03	3.329729727106513604e+00
4.030000000000000000e+03	4.030000000000000000e+02	4.030000000000000000e+03	3.221210256342331046e+00
4.040000000000000000e+03	4.040000000000000000e+02	4.040000000000000000e+03	3.227023165898179613e+00
4.050000000000000000e+03	4.050000000000000000e+02	4.050000000000000000e+03	3.248531461886832616e+00
4.060000000000000000e+03	4.060000000000000000e+02	4.060000000000000000e+03	3.250785967121569975e+00
4.070000000000000000e+03	4.070000000000000000e+02	4.070000000000000000e+03	3.257068064538925167e+00
4.080000000000000000e+03	4.080000000000000000e+02	4.080000000000000000e+03	3.252060059436711281e+00
4.090000000000000000e+03	4.090000000000000000e+02	4.090000000000000000e+03	3.285022463396107817e+00
4.100000000000000000e+03	4.100000000000000000e+02	4.100000000000000000e+03	3.291161183648455335e+00
4.110000000000000000e+03	4.110000000000000000e+02	4.110000000000000000e+03	3.288424814979109101e+00
4.120000000000000000e+03	4.120000000000000000e+02	4.120000000000000000e+03	3.388360399616631380e+00
4.130000000000000000e+03	4.130000000000000000e+02	4.130000000000000000e+03	3.394580974580394095e+00
4.140000000000000000e+03	4.140000000000000000e+02	4.140000000000000000e+03	3.375419850491416796e+00
4.150000000000000000e+03	4.150000000000000000e+02	4.150000000000000000e+03	3.345696046786369227e+00
4.160000000000000000e+03	4.160000000000000000e+02	4.160000000000000000e+03	3.351439675597212897e+00
4.170000000000000000e+03	4.170000000000000000e+02	4.170000000000000000e+03	3.282628866591761341e+00
4.180000000000000000e+03	4.180000000000000000e+02	4.180000000000000000e+03	3.358964822256878424e+00
4.190000000000000000e+03	4.190000000000000000e+02	4.190000000000000000e+03	3.414746367500777868e+00
4.200000000000000000e+03	4.200000000000000000e+02	4.200000000000000000e+03	3.466725016012865979e+00
4.210000000000000000e+03	4.210000000000000000e+02	4.210000000000000000e+03	3.471489390633557104e+00
4.220000000000000000e+03	4.220000000000000000e+02	4.220000000000000000e+03	3.530227696224943479e+00
4.230000000000000000e+03	4.230000000000000000e+02	4.230000000000000000e+03	3.520028849745689303e+00
4.240000000000000000e+03	4.240000000000000000e+02	4.240000000000000000e+03	3.568174625596483907e+00
4.250000000000000000e+03	4.250000000000000000e+02	4.250000000000000000e+03	3.509496015324717000e+00
4.260000000000000000e+03	4.260000000000000000e+02	4.260000000000000000e+03	3.549118011588298316e+00
4.270000000000000000e+03	4.270000000000000000e+02	4.270000000000000000e+03	3.549724745777095070e+00
4.280000000000000000e+03	4.280000000000000000e+02	4.280000000000000000e+03	3.446604887075284118e+00
4.290000000000000000e+03	4.290000000000000000e+02	4.290000000000000000e+03	3.392923513733486107e+00
4.300000000000000000e+03	4.300000000000000000e+02	4.300000000000000000e+03	3.365287018352722370e+00
4.310000000000000000e+03	4.310000000000000000e+02	4.310000000000000000e+03	3.239122837858681603e+00
4.320000000000000000e+03	4.320000000000000000e+02	4.320000000000000000e+03	3.391635774124192704e+00
4.330000000000000000e+03	4.330000000000000000e+02	4.330000000000000000e+03	3.482329534306081609e+00
4.340000000000000000e+03	4.340000000000000000e+02	4.340000000000000000e+03	3.456563486185152190e+00
4.350000000000000000e+03	4.350000000000000000e+02	4.350000000000000000e+03	3.465967371665382935e+00
4.360000000000000000e+03	4.360000000000000000e+02	4.360000000000000000e+03	3.464713615833512783e+00
4.370000000000000000e+03	4.370000000000000000e+02	4.370000000000000000e+03	3.424316296236557644e+00
4.380000000000000000e+03	4.380000000000000000e+02	4.380000000000000000e+03	3.372980767735967778e+00
4.390000000000000000e+03	4.390000000000000000e+02	4.390000000000000000e+03	3.534450415694617043e+00
4.400000000000000000e+03	4.400000000000000000e+02	4.400000000000000000e+03	3.452818934561789455e+00
4.410000000000000000e+03	4.410000000000000000e+02	4.410000000000000000e+03	3.427708448836214838e+00
4.420000000000000000e+03	4.420000000000000000e+02	4.420000000000000000e+03	3.342007102863075119e+00
4.430000000000000000e+03	4.430000000000000000e+02	4.430000000000000000e+03	3.446792121610514403e+00
4.440000000000000000e+03	4.440000000000000000e+02	4.440000000000000000e+03	3.478030846664916353e+00
4.450000000000000000e+03	4.450000000000000000e+02	4.450000000000000000e+03	3.460103772253131371e+00
4.460000000000000000e+03	4.460000000000000000e+02	4.460000000000000000e+03	3.417859262532199072e+00
4.470000000000000000e+03	4.470000000000000000e+02	4.470000000000000000e+03	3.439015731782855134e+00
4.480000000000000000e+03	4.480000000000000000e+02	4.480000000000000000e+03	3.439564902986838479e+00
4.490000000000000000e+03	4.490000000000000000e+02	4.490000000000000000e+03	3.502528854167359373e+00
4.500000000000000000e+03	4.500000000000000000e+02	4.500000000000000000e+03	3.486204658740163609e+00
4.510000000000000000e+03	4.510000000000000000e+02	4.510000000000000000e+03	3.539629623560426097e+00
4.520000000000000000e+03	4.520000000000000000e+02	4.520000000000000000e+03	3.676137799145079654e+00
4.530000000000000000e+03	4.530000000000000000e+02	4.530000000000000000e+03	3.619303251126627874e+00
4.540000000000000000e+03	4.540000000000000000e+02	4.540000000000000000e+03	3.645466445721793125e+00
4.550000000000000000e+03	4.550000000000000000e+02	4.550000000000000000e+03	3.566231532831483975e+00
4.560000000000000000e+03	4.560000000000000000e+02	4.560000000000000000e+03	3.627049900508801716e+00
4.570000000000000000e+03	4.570000000000000000e+02	4.570000000000000000e+03	3.564887906306125842e+00
4.580000000000000000e+03	4.580000000000000000e+02	4.580000000000000000e+03	3.632098263716232456e+00
4.590000000000000000e+03	4.590000000000000000e+02	4.590000000000000000e+03	3.608682309116525655e+00
4.600000000000000000e+03	4.600000000000000000e+02	4.600000000000000000e+03	3.501437324693143616e+00
4.610000000000000000e+03	4.610000000000000000e+02	4.610000000000000000e+03	3.531048624154470517e+00
4.620000000000000000e+03	4.620000000000000000e+02	4.620000000000000000e+03	3.404280894162369897e+00
4.630000000000000000e+03	4.630000000000000000e+02	4.630000000000000000e+03	3.397161549827224736e+00
4.640000000000000000e+03	4.640000000000000000e+02	4.640000000000000000e+03	3.407927402347947332e+00
4.650000000000000000e+03	4.650000000000000000e+02	4.650000000000000000e+03	3.575922573339284760e+00
4.660000000000000000e+03	4.660000000000000000e+02	4.660000000000000000e+03	3.596065787501492306e+00
4.670000000000000000e+03	4.670000000000000000e+02	4.670000000000000000e+03	3.683374469925764227e+00
4.680000000000000000e+03	4.680000000000000000e+02	4.680000000000000000e+03	3.608052653471559346e+00
4.690000000000000000e+03	4.690000000000000000e+02	4.690000000000000000e+03	3.619763060286031120e+00
4.700000000000000000e+03	4.700000000000000000e+02	4.700000000000000000e+03	3.649993361566172823e+00
4.710000000000000000e+03	4.710000000000000000e+02	4.710000000000000000e+03	3.641078237192713285e+00
4.720000000000000000e+03	4.720000000000000000e+02	4.720000000000000000e+03	3.598180996587572178e+00
4.730000000000000000e+03	4.730000000000000000e+02	4.730000000000000000e+03	3.645960587587683044e+00
4.740000000000000000e+03	4.740000000000000000e+02	4.740000000000000000e+03	3.638087712632181336e+00
4.750000000000000000e+03	4.750000000000000000e+02	4.750000000000000000e+03	3.644733353798160103e+00
4.760000000000000000e+03	4.760000000000000000e+02	4.760000000000000000e+03	3.539698591894738122e+00
4.770000000000000000e+03	4.770000000000000000e+02	4.770000000000000000e+03	3.428426510085661238e+00
4.780000000000000000e+03	4.780000000000000000e+02	4.780000000000000000e+03	3.494440925231016681e+00
4.790000000000000000e+03	4.790000000000000000e+02	4.790000000000000000e+03	3.561135277007366096e+00
4.800000000000000000e+03	4.800000000000000000e+02	4.800000000000000000e+03	3.491840564885678955e+00
4.810000000000000000e+03	4.810000000000000000e+02	4.810000000000000000e+03	3.441079464565286017e+00
4.820000000000000000e+03	4.820000000000000000e+02	4.820000000000000000e+03	3.416554988787847247e+00
4.830000000000000000e+03	4.830000000000000000e+02	4.830000000000000000e+03	3.386591338272326723e+00
4.840000000000000000e+03	4.840000000000000000e+02	4.840000000000000000e+03	3.383109845007309602e+00
4.850000000000000000e+03	4.850000000000000000e+02	4.850000000000000000e+03	3.513042489357372844e+00
4.860000000000000000e+03	4.860000000000000000e+02	4.860000000000000000e+03	3.487377107443769830e+00
4.870000000000000000e+03	4.870000000000000000e+02	4.870000000000000000e+03	3.408108035765072596e+00
4.880000000000000000e+03	4.880000000000000000e+02	4.880000000000000000e+03	3.416661015974529203e+00
4.890000000000000000e+03	4.890000000000000000e+02	4.890000000000000000e+03	3.370558201026264022e+00
4.900000000000000000e+03	4.900000000000000000e+02	4.900000000000000000e+03	3.593894006055641910e+00
4.910000000000000000e+03	4.910000000000000000e+02	4.910000000000000000e+03	3.668475200069854836e+00
4.920000000000000000e+03	4.920000000000000000e+02	4.920000000000000000e+03	3.637146074953317765e+00
4.930000000000000000e+03	4.930000000000000000e+02	4.930000000000000000e+03	3.642867113179371952e+00
4.940000000000000000e+03	4.940000000000000000e+02	4.940000000000000000e+03	3.643289232407089351e+00
4.950000000000000000e+03	4.950000000000000000e+02	4.950000000000000000e+03	3.617886793755118457e+00
4.960000000000000000e+03	4.960000000000000000e+02	4.960000000000000000e+03	3.728459180395751638e+00
4.970000000000000000e+03	4.970000000000000000e+02	4.970000000000000000e+03	3.614505622721756684e+00
4.980000000000000000e+03	4.980000000000000000e+02	4.980000000000000000e+03	3.524742892208226674e+00
4.990000000000000000e+03	4.990000000000000000e+02	4.990000000000000000e+03	3.499577498447342894e+00
5.000000000000000000e+03	5.000000000000000000e+02	5.000000000000000000e+03	3.496093460577144540e+00
5.010000000000000000e+03	5.010000000000000000e+02	5.010000000000000000e+03	3.507900506499278759e+00
5.020000000000000000e+03	5.020000000000000000e+02	5.020000000000000000e+03	3.510139632546111166e+00
5.030000000000000000e+03	5.030000000000000000e+02	5.030000000000000000e+03	3.627407603271232794e+00
5.040000000000000000e+03	5.040000000000000000e+02	5.040000000000000000e+03	3.536789704510872490e+00
5.050000000000000000e+03	5.050000000000000000e+02	5.050000000000000000e+03	3.577444694818737947e+00
5.060000000000000000e+03	5.060000000000000000e+02	5.060000000000000000e+03	3.554790602880768091e+00
5.070000000000000000e+03	5.070000000000000000e+02	5.070000000000000000e+03	3.477565252017103425e+00
5.080000000000000000e+03	5.080000000000000000e+02	5.080000000000000000e+03	3.676444467915389591e+00
5.090000000000000000e+03	5.090000000000000000e+02	5.090000000000000000e+03	3.677347869184914853e+00
5.100000000000000000e+03	5.100000000000000000e+02	5.100000000000000000e+03	3.667397224897557262e+00
5.110000000000000000e+03	5.110000000000000000e+02	5.110000000000000000e+03	3.604647922485111344e+00
5.120000000000000000e+03	5.120000000000000000e+02	5.120000000000000000e+03	3.546501986006878937e+00
5.130000000000000000e+03	5.130000000000000000e+02	5.130000000000000000e+03	3.628152236301998457e+00
5.140000000000000000e+03	5.140000000000000000e+02	5.140000000000000000e+03	3.585888640461549759e+00
5.150000000000000000e+03	5.150000000000000000e+02	5.150000000000000000e+03	3.496941276282803823e+00
5.160000000000000000e+03	5.160000000000000000e+02	5.160000000000000000e+03	3.481524458756954488e+00
5.170000000000000000e+03	5.170000000000000000e+02	5.170000000000000000e+03	3.431665181001291032e+00
5.180000000000000000e+03	5.180000000000000000e+02	5.180000000000000000e+03	3.432487703236931864e+00
5.190000000000000000e+03	5.190000000000000000e+02	5.190000000000000000e+03	3.482302094944239368e+00
5.200000000000000000e+03	5.200000000000000000e+02	5.200000000000000000e+03	3.496383524444329094e+00
5.210000000000000000e+03	5.210000000000000000e+02	5.210000000000000000e+03	3.434129304990274356e+00
5.220000000000000000e+03	5.220000000000000000e+02	5.220000000000000000e+03	3.488506194080427836e+00
5.230000000000000000e+03	5.230000000000000000e+02	5.230000000000000000e+03	3.494316536300350773e+00
5.240000000000000000e+03	5.240000000000000000e+02	5.240000000000000000e+03	3.479433589750529077e+00
5.250000000000000000e+03	5.250000000000000000e+02	5.250000000000000000e+03	3.461465090690556412e+00
5.260000000000000000e+03	5.260000000000000000e+02	5.260000000000000000e+03	3.519725145553543655e+00
5.270000000000000000e+03	5.270000000000000000e+02	5.270000000000000000e+03	3.497614917540415203e+00
5.280000000000000000e+03	5.280000000000000000e+02	5.280000000000000000e+03	3.560857286131957178e+00
5.290000000000000000e+03	5.290000000000000000e+02	5.290000000000000000e+03	3.600183897219163764e+00
5.300000000000000000e+03	5.300000000000000000e+02	5.300000000000000000e+03	3.647800790131110915e+00
5.310000000000000000e+03	5.310000000000000000e+02	5.310000000000000000e+03	3.704339827201536206e+00
5.320000000000000000e+03	5.320000000000000000e+02	5.320000000000000000e+03	3.770505517998827827e+00
5.330000000000000000e+03	5.330000000000000000e+02	5.330000000000000000e+03	3.678333189784086965e+00
5.340000000000000000e+03	5.340000000000000000e+02	5.340000000000000000e+03	3.750917623749784102e+00
5.350000000000000000e+03	5.350000000000000000e+02	5.350000000000000000e+03	3.813740345911510676e+00
5.360000000000000000e+03	5.360000000000000000e+02	5.360000000000000000e+03	3.855212753480588450e+00
5.370000000000000000e+03	5.370000000000000000e+02	5.370000000000000000e+03	3.783665775813589427e+00
5.380000000000000000e+03	5.380000000000000000e+02	5.380000000000000000e+03	3.796588062838222921e+00
5.390000000000000000e+03	5.390000000000000000e+02	5.390000000000000000e+03	3.820522108615571177e+00
5.400000000000000000e+03	5.400000000000000000e+02	5.400000000000000000e+03	3.789233525351461740e+00
5.410000000000000000e+03	5.410000000000000000e+02	5.410000000000000000e+03	3.744040280817448441e+00
5.420000000000000000e+03	5.420000000000000000e+02	5.420000000000000000e+03	3.705390754247478213e+00
5.430000000000000000e+03	5.430000000000000000e+02	5.430000000000000000e+03	3.759778439227934310e+00
5.440000000000000000e+03	5.440000000000000000e+02	5.440000000000000000e+03	3.802047544725531303e+00
5.450000000000000000e+03	5.450000000000000000e+02	5.450000000000000000e+03	3.714174770331901243e+00
5.460000000000000000e+03	5.460000000000000000e+02	5.460000000000000000e+03	3.706669192970660553e+00
5.470000000000000000e+03	5.470000000000000000e+02	5.470000000000000000e+03	3.646527543586766562e+00
5.480000000000000000e+03	5.480000000000000000e+02	5.480000000000000000e+03	3.669201676893977915e+00
5.490000000000000000e+03	5.490000000000000000e+02	5.490000000000000000e+03	3.671947408228056986e+00
5.500000000000000000e+03	5.500000000000000000e+02	5.500000000000000000e+03	3.735181438094847373e+00
5.510000000000000000e+03	5.510000000000000000e+02	5.510000000000000000e+03	3.729353156649640955e+00
5.520000000000000000e+03	5.520000000000000000e+02	5.520000000000000000e+03	3.709310462350526194e+00
5.530000000000000000e+03	5.530000000000000000e+02	5.530000000000000000e+03	3.588640443695031657e+00
5.540000000000000000e+03	5.540000000000000000e+02	5.540000000000000000e+03	3.547575545189627366e+00
5.550000000000000000e+03	5.550000000000000000e+02	5.550000000000000000e+03	3.490675980556470215e+00
5.560000000000000000e+03	5.560000000000000000e+02	5.560000000000000000e+03	3.404595653549366663e+00
5.570000000000000000e+03	5.570000000000000000e+02	5.570000000000000000e+03	3.447373429020862634e+00
5.580000000000000000e+03	5.580000000000000000e+02	5.580000000000000000e+03	3.517815084002850146e+00
5.590000000000000000e+03	5.590000000000000000e+02	5.590000000000000000e+03	3.512460467097199501e+00
5.600000000000000000e+03	5.600000000000000000e+02	5.600000000000000000e+03	3.458322059360447565e+00
5.610000000000000000e+03	5.610000000000000000e+02	5.610000000000000000e+03	3.484541403635758261e+00
5.620000000000000000e+03	5.620000000000000000e+02	5.620000000000000000e+03	3.406325567142400423e+00
5.630000000000000000e+03	5.630000000000000000e+02	5.630000000000000000e+03	3.473823218913516531e+00
5.640000000000000000e+03	5.640000000000000000e+02	5.640000000000000000e+03	3.535763750314887766e+00
5.650000000000000000e+03	5.650000000000000000e+02	5.650000000000000000e+03	3.489578826694685887e+00
5.660000000000000000e+03	5.660000000000000000e+02	5.660000000000000000e+03	3.411741060598965536e+00
5.670000000000000000e+03	5.670000000000000000e+02	5.670000000000000000e+03	3.506280042272918340e+00
5.680000000000000000e+03	5.680000000000000000e+02	5.680000000000000000e+03	3.462880974136677281e+00
5.690000000000000000e+03	5.690000000000000000e+02	5.690000000000000000e+03	3.504931050283564442e+00
5.700000000000000000e+03	5.700000000000000000e+02	5.700000000000000000e+03	3.548241253198628264e+00
5.710000000000000000e+03	5.710000000000000000e+02	5.710000000000000000e+03	3.447769114009888280e+00
5.720000000000000000e+03	5.720000000000000000e+02	5.720000000000000000e+03	3.499896398857590629e+00
5.730000000000000000e+03	5.730000000000000000e+02	5.730000000000000000e+03	3.442152539066012373e+00
5.740000000000000000e+03	5.740000000000000000e+02	5.740000000000000000e+03	3.450976129119147640e+00
5.750000000000000000e+03	5.750000000000000000e+02	5.750000000000000000e+03	3.463264937705363256e+00
5.760000000000000000e+03	5.760000000000000000e+02	5.760000000000000000e+03	3.527248399001081669e+00
5.770000000000000000e+03	5.770000000000000000e+02	5.770000000000000000e+03	3.560988027232869335e+00
5.780000000000000000e+03	5.780000000000000000e+02	5.780000000000000000e+03	3.520991917662103177e+00
5.790000000000000000e+03	5.790000000000000000e+02	5.790000000000000000e+03	3.438125315636284984e+00
5.800000000000000000e+03	5.800000000000000000e+02	5.800000000000000000e+03	3.451898788989782751e+00
5.810000000000000000e+03	5.810000000000000000e+02	5.810000000000000000e+03	3.489872232936865881e+00
5.820000000000000000e+03	5.820000000000000000e+02	5.820000000000000000e+03	3.495587939461163085e+00
5.830000000000000000e+03	5.830000000000000000e+02	5.830000000000000000e+03	3.538421614756234845e+00
5.840000000000000000e+03	5.840000000000000000e+02	5.840000000000000000e+03	3.519715740390850112e+00
5.850000000000000000e+03	5.850000000000000000e+02	5.850000000000000000e+03	3.407610078558901634e+00
5.860000000000000000e+03	5.860000000000000000e+02	5.860000000000000000e+03	3.421065476721769194e+00
5.870000000000000000e+03	5.870000000000000000e+02	5.870000000000000000e+03	3.465968809874082179e+00
5.880000000000000000e+03	5.880000000000000000e+02	5.880000000000000000e+03	3.453116843760380306e+00
5.890000000000000000e+03	5.890000000000000000e+02	5.890000000000000000e+03	3.426763709412519621e+00
5.900000000000000000e+03	5.900000000000000000e+02	5.900000000000000000e+03	3.546324965514803917e+00
5.910000000000000000e+03	5.910000000000000000e+02	5.910000000000000000e+03	3.568619785598424521e+00
5.920000000000000000e+03	5.920000000000000000e+02	5.920000000000000000e+03	3.561865658263974055e+00
5.930000000000000000e+03	5.930000000000000000e+02	5.930000000000000000e+03	3.650508599158837075e+00
5.940000000000000000e+03	5.940000000000000000e+02	5.940000000000000000e+03	3.634220418682429177e+00
5.950000000000000000e+03	5.950000000000000000e+02	5.950000000000000000e+03	3.583181580617562201e+00
5.960000000000000000e+03	5.960000000000000000e+02	5.960000000000000000e+03	3.553140802294317169e+00
5.970000000000000000e+03	5.970000000000000000e+02	5.970000000000000000e+03	3.487821124340718892e+00
5.980000000000000000e+03	5.980000000000000000e+02	5.980000000000000000e+03	3.558562593391322526e+00
5.990000000000000000e+03	5.990000000000000000e+02	5.990000000000000000e+03	3.526609151439864309e+00
6.000000000000000000e+03	6.000000000000000000e+02	6.000000000000000000e+03	3.418595172781241587e+00
6.010000000000000000e+03	6.010000000000000000e+02	6.010000000000000000e+03	3.401460531586082858e+00
6.020000000000000000e+03	6.020000000000000000e+02	6.020000000000000000e+03	3.357779303776853741e+00
6.030000000000000000e+03	6.030000000000000000e+02	6.030000000000000000e+03	3.422590383206757458e+00
6.040000000000000000e+03	6.040000000000000000e+02	6.040000000000000000e+03	3.414038031570088449e+00
6.050000000000000000e+03	6.050000000000000000e+02	6.050000000000000000e+03	3.463424891796156757e+00
6.060000000000000000e+03	6.060000000000000000e+02	6.060000000000000000e+03	3.408228316754617904e+00
6.070000000000000000e+03	6.070000000000000000e+02	6.070000000000000000e+03	3.397400712184316163e+00
6.080000000000000000e+03	6.080000000000000000e+02	6.080000000000000000e+03	3.408695725425992862e+00
6.090000000000000000e+03	6.090000000000000000e+02	6.090000000000000000e+03	3.397173924651185395e+00
6.100000000000000000e+03	6.100000000000000000e+02	6.100000000000000000e+03	3.500327924536863922e+00
6.110000000000000000e+03	6.110000000000000000e+02	6.110000000000000000e+03	3.501218894694326789e+00
6.120000000000000000e+03	6.120000000000000000e+02	6.120000000000000000e+03	3.638108201544528075e+00
6.130000000000000000e+03	6.130000000000000000e+02	6.130000000000000000e+03	3.532647895967401475e+00
6.140000000000000000e+03	6.140000000000000000e+02	6.140000000000000000e+03	3.588689071770257755e+00
6.150000000000000000e+03	6.150000000000000000e+02	6.150000000000000000e+03	3.461456225963455147e+00
6.160000000000000000e+03	6.160000000000000000e+02	6.160000000000000000e+03	3.353240750453307495e+00
6.170000000000000000e+03	6.170000000000000000e+02	6.170000000000000000e+03	3.413395555114786983e+00
6.180000000000000000e+03	6.180000000000000000e+02	6.180000000000000000e+03	3.523319145845411615e+00
6.190000000000000000e+03	6.190000000000000000e+02	6.190000000000000000e+03	3.528680654549688711e+00
6.200000000000000000e+03	6.200000000000000000e+02	6.200000000000000000e+03	3.478343500855541670e+00
6.210000000000000000e+03	6.210000000000000000e+02	6.210000000000000000e+03	3.586682100961211983e+00
6.220000000000000000e+03	6.220000000000000000e+02	6.220000000000000000e+03	3.566814978895640920e+00
6.230000000000000000e+03	6.230000000000000000e+02	6.230000000000000000e+03	3.567798083258491904e+00
6.240000000000000000e+03	6.240000000000000000e+02	6.240000000000000000e+03	3.529239453484391831e+00
6.250000000000000000e+03	6.250000000000000000e+02	6.250000000000000000e+03	3.546177165427638389e+00
6.260000000000000000e+03	6.260000000000000000e+02	6.260000000000000000e+03	3.433764578038842608e+00
6.270000000000000000e+03	6.270000000000000000e+02	6.270000000000000000e+03	3.446839193820402603e+00
6.280000000000000000e+03	6.280000000000000000e+02	6.280000000000000000e+03	3.598068670591413110e+00
6.290000000000000000e+03	6.290000000000000000e+02	6.290000000000000000e+03	3.559597432830337027e+00
6.300000000000000000e+03	6.300000000000000000e+02	6.300000000000000000e+03	3.532143854902829005e+00
6.310000000000000000e+03	6.310000000000000000e+02	6.310000000000000000e+03	3.535709049166893880e+00
6.320000000000000000e+03	6.320000000000000000e+02	6.320000000000000000e+03	3.540409340594679932e+00
6.330000000000000000e+03	6.330000000000000000e+02	6.330000000000000000e+03	3.517235053600442196e+00
6.340000000000000000e+03	6.340000000000000000e+02	6.340000000000000000e+03	3.556080370469156815e+00
6.350000000000000000e+03	6.350000000000000000e+02	6.350000000000000000e+03	3.589242535464456818e+00
6.360000000000000000e+03	6.360000000000000000e+02	6.360000000000000000e+03	3.467904105195349640e+00
6.370000000000000000e+03	6.370000000000000000e+02	6.370000000000000000e+03	3.419529046115912685e+00
6.380000000000000000e+03	6.380000000000000000e+02	6.380000000000000000e+03	3.427286251478544266e+00
6.390000000000000000e+03	6.390000000000000000e+02	6.390000000000000000e+03	3.455046763684431532e+00
6.400000000000000000e+03	6.400000000000000000e+02	6.400000000000000000e+03	3.534070754192305763e+00
6.410000000000000000e+03	6.410000000000000000e+02	6.410000000000000000e+03	3.510013765299862865e+00
6.420000000000000000e+03	6.420000000000000000e+02	6.420000000000000000e+03	3.458369411041181340e+00
6.430000000000000000e+03	6.430000000000000000e+02	6.430000000000000000e+03	3.505023857295865852e+00
6.440000000000000000e+03	6.440000000000000000e+02	6.440000000000000000e+03	3.552945795574119714e+00
6.450000000000000000e+03	6.450000000000000000e+02	6.450000000000000000e+03	3.587562190517223915e+00
6.460000000000000000e+03	6.460000000000000000e+02	6.460000000000000000e+03	3.566503481740789905e+00
6.470000000000000000e+03	6.470000000000000000e+02	6.470000000000000000e+03	3.525625608275757550e+00
6.480000000000000000e+03	6.480000000000000000e+02	6.480000000000000000e+03	3.592981849326794652e+00
6.490000000000000000e+03	6.490000000000000000e+02	6.490000000000000000e+03	3.594620643463257270e+00
6.500000000000000000e+03	6.500000000000000000e+02	6.500000000000000000e+03	3.597252662887580943e+00
6.510000000000000000e+03	6.510000000000000000e+02	6.510000000000000000e+03	3.657894448083967021e+00
6.520000000000000000e+03	6.520000000000000000e+02	6.520000000000000000e+03	3.585027330702201809e+00
6.530000000000000000e+03	6.530000000000000000e+02	6.530000000000000000e+03	3.609384344112595677e+00
6.540000000000000000e+03	6.540000000000000000e+02	6.540000000000000000e+03	3.636548023335369528e+00
6.550000000000000000e+03	6.550000000000000000e+02	6.550000000000000000e+03	3.677705647730515448e+00
6.560000000000000000e+03	6.560000000000000000e+02	6.560000000000000000e+03	3.696521595705260399e+00
6.570000000000000000e+03	6.570000000000000000e+02	6.570000000000000000e+03	3.661089727877579580e+00
6.580000000000000000e+03	6.580000000000000000e+02	6.580000000000000000e+03	3.716240019260422134e+00
6.590000000000000000e+03	6.590000000000000000e+02	6.590000000000000000e+03	3.758923867651598361e+00
6.600000000000000000e+03	6.600000000000000000e+02	6.600000000000000000e+03	3.749830887853391914e+00
6.610000000000000000e+03	6.610000000000000000e+02	6.610000000000000000e+03	3.645754874688767355e+00
6.620000000000000000e+03	6.620000000000000000e+02	6.620000000000000000e+03	3.648710454772112755e+00
6.630000000000000000e+03	6.630000000000000000e+02	6.630000000000000000e+03	3.671109418330513297e+00
6.640000000000000000e+03	6.640000000000000000e+02	6.640000000000000000e+03	3.682337646802077646e+00
6.650000000000000000e+03	6.650000000000000000e+02	6.650000000000000000e+03	3.784230140944742971e+00
6.660000000000000000e+03	6.660000000000000000e+02	6.660000000000000000e+03	3.732636772873263453e+00
6.670000000000000000e+03	6.670000000000000000e+02	6.670000000000000000e+03	3.644202325423151922e+00
6.680000000000000000e+03	6.680000000000000000e+02	6.680000000000000000e+03	3.621021752134852889e+00
6.690000000000000000e+03	6.690000000000000000e+02	6.690000000000000000e+03	3.507857473677182369e+00
6.700000000000000000e+03	6.700000000000000000e+02	6.700000000000000000e+03	3.511053886527284895e+00
6.710000000000000000e+03	6.710000000000000000e+02	6.710000000000000000e+03	3.636242013122588546e+00
6.720000000000000000e+03	6.720000000000000000e+02	6.720000000000000000e+03	3.623848253012407650e+00
6.730000000000000000e+03	6.730000000000000000e+02	6.730000000000000000e+03	3.541088018451177266e+00
6.740000000000000000e+03	6.740000000000000000e+02	6.740000000000000000e+03	3.467820615655864191e+00
6.750000000000000000e+03	6.750000000000000000e+02	6.750000000000000000e+03	3.477729091413749085e+00
6.760000000000000000e+03	6.760000000000000000e+02	6.760000000000000000e+03	3.601513784701638965e+00
6.770000000000000000e+03	6.770000000000000000e+02	6.770000000000000000e+03	3.638625513138479484e+00
6.780000000000000000e+03	6.780000000000000000e+02	6.780000000000000000e+03	3.679197775860379771e+00
6.790000000000000000e+03	6.790000000000000000e+02	6.790000000000000000e+03	3.636644109626855137e+00
6.800000000000000000e+03	6.800000000000000000e+02	6.800000000000000000e+03	3.620214157606175043e+00
6.810000000000000000e+03	6.810000000000000000e+02	6.810000000000000000e+03	3.576590339453053158e+00
6.820000000000000000e+03	6.820000000000000000e+02	6.820000000000000000e+03	3.683321769433878234e+00
6.830000000000000000e+03	6.830000000000000000e+02	6.830000000000000000e+03	3.648529649253545948e+00
6.840000000000000000e+03	6.840000000000000000e+02	6.840000000000000000e+03	3.609343768604202918e+00
6.850000000000000000e+03	6.850000000000000000e+02	6.850000000000000000e+03	3.750435351537069639e+00
6.860000000000000000e+03	6.860000000000000000e+02	6.860000000000000000e+03	3.704308456985824893e+00
6.870000000000000000e+03	6.870000000000000000e+02	6.870000000000000000e+03	3.720576040397033157e+00
6.880000000000000000e+03	6.880000000000000000e+02	6.880000000000000000e+03	3.615401924162484626e+00
6.890000000000000000e+03	6.890000000000000000e+02	6.890000000000000000e+03	3.487002097224768171e+00
6.900000000000000000e+03	6.900000000000000000e+02	6.900000000000000000e+03	3.703442786622514582e+00
6.910000000000000000e+03	6.910000000000000000e+02	6.910000000000000000e+03	3.574793116012986438e+00
6.920000000000000000e+03	6.920000000000000000e+02	6.920000000000000000e+03	3.599242617332186978e+00
6.930000000000000000e+03	6.930000000000000000e+02	6.930000000000000000e+03	3.591336320685369010e+00
6.940000000000000000e+03	6.940000000000000000e+02	6.940000000000000000e+03	3.622352729748397060e+00
6.950000000000000000e+03	6.950000000000000000e+02	6.950000000000000000e+03	3.628086707305923753e+00
6.960000000000000000e+03	6.960000000000000000e+02	6.960000000000000000e+03	3.606491007641520419e+00
6.970000000000000000e+03	6.970000000000000000e+02	6.970000000000000000e+03	3.700833032436286807e+00
6.980000000000000000e+03	6.980000000000000000e+02	6.980000000000000000e+03	3.695659799832115677e+00
6.990000000000000000e+03	6.990000000000000000e+02	6.990000000000000000e+03	3.747860816181247223e+00
7.000000000000000000e+03	7.000000000000000000e+02	7.000000000000000000e+03	3.808425546985111598e+00
7.010000000000000000e+03	7.010000000000000000e+02	7.010000000000000000e+03	3.858892552093831529e+00
7.020000000000000000e+03	7.020000000000000000e+02	7.020000000000000000e+03	3.881506082698441329e+00
7.030000000000000000e+03	7.030000000000000000e+02	7.030000000000000000e+03	3.930016920650597712e+00
7.040000000000000000e+03	7.040000000000000000e+02	7.040000000000000000e+03	3.984741586512485778e+00
7.050000000000000000e+03	7.050000000000000000e+02	7.050000000000000000e+03	3.921858929379303138e+00
7.060000000000000000e+03	7.060000000000000000e+02	7.060000000000000000e+03	3.826704310128441033e+00
7.070000000000000000e+03	7.070000000000000000e+02	7.070000000000000000e+03	3.727718300525392880e+00
7.080000000000000000e+03	7.080000000000000000e+02	7.080000000000000000e+03	3.755271099599250206e+00
7.090000000000000000e+03	7.090000000000000000e+02	7.090000000000000000e+03	3.800215063167820873e+00
7.100000000000000000e+03	7.100000000000000000e+02	7.100000000000000000e+03	3.727316259115459385e+00
7.110000000000000000e+03	7.110000000000000000e+02	7.110000000000000000e+03	3.679752995596748288e+00
7.120000000000000000e+03	7.120000000000000000e+02	7.120000000000000000e+03	3.778151322251326327e+00
7.130000000000000000e+03	7.130000000000000000e+02	7.130000000000000000e+03	3.839566191566358810e+00
7.140000000000000000e+03	7.140000000000000000e+02	7.140000000000000000e+03	3.831101501916422958e+00
7.150000000000000000e+03	7.150000000000000000e+02	7.150000000000000000e+03	3.833766350453286176e+00
7.160000000000000000e+03	7.160000000000000000e+02	7.160000000000000000e+03	3.864732202638085479e+00
7.170000000000000000e+03	7.170000000000000000e+02	7.170000000000000000e+03	3.831927366045631000e+00
7.180000000000000000e+03	7.180000000000000000e+02	7.180000000000000000e+03	3.826177119496565027e+00
7.190000000000000000e+03	7.190000000000000000e+02	7.190000000000000000e+03	3.832756085773632915e+00
7.200000000000000000e+03	7.200000000000000000e+02	7.200000000000000000e+03	3.865055860922482989e+00
7.210000000000000000e+03	7.210000000000000000e+02	7.210000000000000000e+03	3.890283864128751379e+00
7.220000000000000000e+03	7.220000000000000000e+02	7.220000000000000000e+03	3.862554072529901461e+00
7.230000000000000000e+03	7.230000000000000000e+02	7.230000000000000000e+03	3.894493505290434587e+00
7.240000000000000000e+03	7.240000000000000000e+02	7.240000000000000000e+03	3.884649901649248172e+00
7.250000000000000000e+03	7.250000000000000000e+02	7.250000000000000000e+03	3.839615279407374349e+00
7.260000000000000000e+03	7.260000000000000000e+02	7.260000000000000000e+03	3.875595362970642110e+00
7.270000000000000000e+03	7.270000000000000000e+02	7.270000000000000000e+03	3.901184852979426410e+00
7.280000000000000000e+03	7.280000000000000000e+02	7.280000000000000000e+03	3.867015335781492258e+00
7.290000000000000000e+03	7.290000000000000000e+02	7.290000000000000000e+03	3.837037311536305673e+00
7.300000000000000000e+03	7.300000000000000000e+02	7.300000000000000000e+03	3.745882556408835828e+00
7.310000000000000000e+03	7.310000000000000000e+02	7.310000000000000000e+03	3.745506113688073846e+00
7.320000000000000000e+03	7.320000000000000000e+02	7.320000000000000000e+03	3.691189432449449193e+00
7.330000000000000000e+03	7.330000000000000000e+02	7.330000000000000000e+03	3.751163799673214339e+00
7.340000000000000000e+03	7.340000000000000000e+02	7.340000000000000000e+03	3.793858534525075044e+00
7.350000000000000000e+03	7.350000000000000000e+02	7.350000000000000000e+03	3.818887182854616480e+00
7.360000000000000000e+03	7.360000000000000000e+02	7.360000000000000000e+03	3.819115058875012458e+00
7.370000000000000000e+03	7.370000000000000000e+02	7.370000000000000000e+03	3.864236057903410515e+00
7.380000000000000000e+03	7.380000000000000000e+02	7.380000000000000000e+03	3.833766889023674906e+00
7.390000000000000000e+03	7.390000000000000000e+02	7.390000000000000000e+03	3.864283397268960751e+00
7.400000000000000000e+03	7.400000000000000000e+02	7.400000000000000000e+03	3.856569895773835022e+00
7.410000000000000000e+03	7.410000000000000000e+02	7.410000000000000000e+03	3.857672308867225119e+00
7.420000000000000000e+03	7.420000000000000000e+02	7.420000000000000000e+03	3.764514408620507346e+00
7.430000000000000000e+03	7.430000000000000000e+02	7.430000000000000000e+03	3.771462066111554545e+00
7.440000000000000000e+03	7.440000000000000000e+02	7.440000000000000000e+03	3.753385321044933942e+00
7.450000000000000000e+03	7.450000000000000000e+02	7.450000000000000000e+03	3.783769296981066788e+00
7.460000000000000000e+03	7.460000000000000000e+02	7.460000000000000000e+03	3.832952135408253191e+00
7.470000000000000000e+03	7.470000000000000000e+02	7.470000000000000000e+03	3.812353615390088546e+00
7.480000000000000000e+03	7.480000000000000000e+02	7.480000000000000000e+03	3.825253902108413762e+00
7.490000000000000000e+03	7.490000000000000000e+02	7.490000000000000000e+03	3.854496939021598845e+00
7.500000000000000000e+03	7.500000000000000000e+02	7.500000000000000000e+03	3.937166175009540137e+00
7.510000000000000000e+03	7.510000000000000000e+02	7.510000000000000000e+03	3.891806355018215591e+00
7.520000000000000000e+03	7.520000000000000000e+02	7.520000000000000000e+03	3.814429041666356657e+00
7.530000000000000000e+03	7.530000000000000000e+02	7.530000000000000000e+03	3.778734396622229319e+00
7.540000000000000000e+03	7.540000000000000000e+02	7.540000000000000000e+03	3.766796807544983139e+00
7.550000000000000000e+03	7.550000000000000000e+02	7.550000000000000000e+03	3.873980941357009211e+00
7.560000000000000000e+03	7.560000000000000000e+02	7.560000000000000000e+03	3.874239228034612292e+00
7.570000000000000000e+03	7.570000000000000000e+02	7.570000000000000000e+03	3.924019468827468327e+00
7.580000000000000000e+03	7.580000000000000000e+02	7.580000000000000000e+03	4.012381146893017281e+00
7.590000000000000000e+03	7.590000000000000000e+02	7.590000000000000000e+03	3.965335378653216392e+00
7.600000000000000000e+03	7.600000000000000000e+02	7.600000000000000000e+03	3.931475768511916158e+00
7.610000000000000000e+03	7.610000000000000000e+02	7.610000000000000000e+03	3.988967043414786140e+00
7.620000000000000000e+03	7.620000000000000000e+02	7.620000000000000000e+03	3.953038492713565333e+00
7.630000000000000000e+03	7.630000000000000000e+02	7.630000000000000000e+03	3.959427349232601312e+00
7.640000000000000000e+03	7.640000000000000000e+02	7.640000000000000000e+03	3.969459989775212971e+00
7.650000000000000000e+03	7.650000000000000000e+02	7.650000000000000000e+03	4.022030669532100866e+00
7.660000000000000000e+03	7.660000000000000000e+02	7.660000000000000000e+03	4.146529516295360374e+00
7.670000000000000000e+03	7.670000000000000000e+02	7.670000000000000000e+03	4.158746770480482802e+00
7.680000000000000000e+03	7.680000000000000000e+02	7.680000000000000000e+03	4.051625420811860501e+00
7.690000000000000000e+03	7.690000000000000000e+02	7.690000000000000000e+03	4.203136942820572486e+00
7.700000000000000000e+03	7.700000000000000000e+02	7.700000000000000000e+03	4.331477633032212005e+00
7.710000000000000000e+03	7.710000000000000000e+02	7.710000000000000000e+03	4.266507767058318912e+00
7.720000000000000000e+03	7.720000000000000000e+02	7.720000000000000000e+03	4.248420633077768294e+00
7.730000000000000000e+03	7.730000000000000000e+02	7.730000000000000000e+03	4.223982021559266720e+00
7.740000000000000000e+03	7.740000000000000000e+02	7.740000000000000000e+03	4.193302930180060173e+00
7.750000000000000000e+03	7.750000000000000000e+02	7.750000000000000000e+03	4.174023060501873772e+00
7.760000000000000000e+03	7.760000000000000000e+02	7.760000000000000000e+03	4.268494511225490839e+00
7.770000000000000000e+03	7.770000000000000000e+02	7.770000000000000000e+03	4.303730925151257658e+00
7.780000000000000000e+03	7.780000000000000000e+02	7.780000000000000000e+03	4.309540451144093787e+00
7.790000000000000000e+03	7.790000000000000000e+02	7.790000000000000000e+03	4.324606654283749130e+00
7.800000000000000000e+03	7.800000000000000000e+02	7.800000000000000000e+03	4.251773462424293548e+00
7.810000000000000000e+03	7.810000000000000000e+02	7.810000000000000000e+03	4.227591196751876446e+00
7.820000000000000000e+03	7.820000000000000000e+02	7.820000000000000000e+03	4.181917278653780379e+00
7.830000000000000000e+03	7.830000000000000000e+02	7.830000000000000000e+03	4.117014540168826287e+00
7.840000000000000000e+03	7.840000000000000000e+02	7.840000000000000000e+03	4.184904838713671360e+00
7.850000000000000000e+03	7.850000000000000000e+02	7.850000000000000000e+03	4.132683099219749856e+00
7.860000000000000000e+03	7.860000000000000000e+02	7.860000000000000000e+03	4.148476669301046194e+00
7.870000000000000000e+03	7.870000000000000000e+02	7.870000000000000000e+03	4.113468095037718264e+00
7.880000000000000000e+03	7.880000000000000000e+02	7.880000000000000000e+03	4.148251424348936567e+00
7.890000000000000000e+03	7.890000000000000000e+02	7.890000000000000000e+03	4.187231151056798772e+00
7.900000000000000000e+03	7.900000000000000000e+02	7.900000000000000000e+03	4.126833842045579459e+00
7.910000000000000000e+03	7.910000000000000000e+02	7.910000000000000000e+03	4.185486821880458841e+00
7.920000000000000000e+03	7.920000000000000000e+02	7.920000000000000000e+03	4.102621331808993688e+00
7.930000000000000000e+03	7.930000000000000000e+02	7.930000000000000000e+03	4.159475222204477518e+00
7.940000000000000000e+03	7.940000000000000000e+02	7.940000000000000000e+03	4.151566185279303767e+00
7.950000000000000000e+03	7.950000000000000000e+02	7.950000000000000000e+03	4.193115516906040341e+00
7.960000000000000000e+03	7.960000000000000000e+02	7.960000000000000000e+03	4.161409635751844860e+00
7.970000000000000000e+03	7.970000000000000000e+02	7.970000000000000000e+03	4.186146704184492862e+00
7.980000000000000000e+03	7.980000000000000000e+02	7.980000000000000000e+03	4.195989732876687306e+00
7.990000000000000000e+03	7.990000000000000000e+02	7.990000000000000000e+03	4.143728632521033184e+00
8.000000000000000000e+03	8.000000000000000000e+02	8.000000000000000000e+03	4.036794925466503869e+00
8.010000000000000000e+03	8.010000000000000000e+02	8.010000000000000000e+03	4.100511407842811984e+00
8.020000000000000000e+03	8.020000000000000000e+02	8.020000000000000000e+03	4.101594584991194559e+00
8.030000000000000000e+03	8.030000000000000000e+02	8.030000000000000000e+03	4.132935200127072939e+00
8.040000000000000000e+03	8.040000000000000000e+02	8.040000000000000000e+03	4.164193848756133853e+00
8.050000000000000000e+03	8.050000000000000000e+02	8.050000000000000000e+03	4.300173925520239138e+00
8.060000000000000000e+03	8.060000000000000000e+02	8.060000000000000000e+03	4.216758808854594420e+00
8.070000000000000000e+03	8.070000000000000000e+02	8.070000000000000000e+03	4.104795131664670471e+00
8.080000000000000000e+03	8.080000000000000000e+02	8.080000000000000000e+03	4.122220268052845249e+00
8.090000000000000000e+03	8.090000000000000000e+02	8.090000000000000000e+03	3.972851870378557582e+00
8.100000000000000000e+03	8.100000000000000000e+02	8.100000000000000000e+03	3.998283679244576838e+00
8.110000000000000000e+03	8.110000000000000000e+02	8.110000000000000000e+03	3.978223732888850339e+00
8.120000000000000000e+03	8.120000000000000000e+02	8.120000000000000000e+03	4.108613416506732285e+00
8.130000000000000000e+03	8.130000000000000000e+02	8.130000000000000000e+03	4.003045649787027926e+00
8.140000000000000000e+03	8.140000000000000000e+02	8.140000000000000000e+03	3.931019550931455164e+00
8.150000000000000000e+03	8.150000000000000000e+02	8.150000000000000000e+03	3.945628013651429455e+00
8.160000000000000000e+03	8.160000000000000000e+02	8.160000000000000000e+03	3.875519888900208265e+00
8.170000000000000000e+03	8.170000000000000000e+02	8.170000000000000000e+03	3.893389717669815564e+00
8.180000000000000000e+03	8.180000000000000000e+02	8.180000000000000000e+03	3.933617146441281687e+00
8.190000000000000000e+03	8.190000000000000000e+02	8.190000000000000000e+03	3.984695267828455290e+00
8.200000000000000000e+03	8.200000000000000000e+02	8.200000000000000000e+03	4.020523144137138516e+00
8.210000000000000000e+03	8.210000000000000000e+02	8.210000000000000000e+03	4.068627934652126577e+00
8.220000000000000000e+03	8.220000000000000000e+02	8.220000000000000000e+03	4.059883440205624083e+00
8.230000000000000000e+03	8.230000000000000000e+02	8.230000000000000000e+03	4.081313231246170403e+00
8.240000000000000000e+03	8.240000000000000000e+02	8.240000000000000000e+03	3.975140635398883848e+00
8.250000000000000000e+03	8.250000000000000000e+02	8.250000000000000000e+03	3.863619907220494198e+00
8.260000000000000000e+03	8.260000000000000000e+02	8.260000000000000000e+03	3.939789204077821072e+00
8.270000000000000000e+03	8.270000000000000000e+02	8.270000000000000000e+03	3.840937255442461229e+00
8.280000000000000000e+03	8.280000000000000000e+02	8.280000000000000000e+03	3.816494257934764267e+00
8.290000000000000000e+03	8.290000000000000000e+02	8.290000000000000000e+03	3.863813337733282616e+00
8.300000000000000000e+03	8.300000000000000000e+02	8.300000000000000000e+03	3.860814249890013539e+00
8.310000000000000000e+03	8.310000000000000000e+02	8.310000000000000000e+03	3.730033979964697988e+00
8.320000000000000000e+03	8.320000000000000000e+02	8.320000000000000000e+03	3.742035734394333346e+00
8.330000000000000000e+03	8.330000000000000000e+02	8.330000000000000000e+03	3.781269330964268871e+00
8.340000000000000000e+03	8.340000000000000000e+02	8.340000000000000000e+03	3.972727247251894855e+00
8.350000000000000000e+03	8.350000000000000000e+02	8.350000000000000000e+03	4.058151639475605421e+00
8.360000000000000000e+03	8.360000000000000000e+02	8.360000000000000000e+03	4.165291688298830231e+00
8.370000000000000000e+03	8.370000000000000000e+02	8.370000000000000000e+03	4.173892897281051617e+00
8.380000000000000000e+03	8.380000000000000000e+02	8.380000000000000000e+03	4.142202496453035288e+00
8.390000000000000000e+03	8.390000000000000000e+02	8.390000000000000000e+03	4.139920236124199349e+00
8.400000000000000000e+03	8.400000000000000000e+02	8.400000000000000000e+03	4.217583200447650782e+00
8.410000000000000000e+03	8.410000000000000000e+02	8.410000000000000000e+03	4.068597433961602228e+00
8.420000000000000000e+03	8.420000000000000000e+02	8.420000000000000000e+03	3.952672464148699660e+00
8.430000000000000000e+03	8.430000000000000000e+02	8.430000000000000000e+03	4.093256383817667654e+00
8.440000000000000000e+03	8.440000000000000000e+02	8.440000000000000000e+03	4.139926587621395093e+00
8.450000000000000000e+03	8.450000000000000000e+02	8.450000000000000000e+03	4.130770544935870703e+00
8.460000000000000000e+03	8.460000000000000000e+02	8.460000000000000000e+03	4.065214101985059614e+00
8.470000000000000000e+03	8.470000000000000000e+02	8.470000000000000000e+03	4.009055777754571004e+00
8.480000000000000000e+03	8.480000000000000000e+02	8.480000000000000000e+03	3.977154073920432964e+00
8.490000000000000000e+03	8.490000000000000000e+02	8.490000000000000000e+03	3.983438926092050192e+00
8.500000000000000000e+03	8.500000000000000000e+02	8.500000000000000000e+03	4.064387126500226266e+00
8.510000000000000000e+03	8.510000000000000000e+02	8.510000000000000000e+03	4.094088445243956542e+00
8.520000000000000000e+03	8.520000000000000000e+02	8.520000000000000000e+03	4.010368266239591861e+00
8.530000000000000000e+03	8.530000000000000000e+02	8.530000000000000000e+03	4.086959439386049553e+00
8.540000000000000000e+03	8.540000000000000000e+02	8.540000000000000000e+03	4.118280844799995677e+00
8.550000000000000000e+03	8.550000000000000000e+02	8.550000000000000000e+03	4.181798022564617412e+00
8.560000000000000000e+03	8.560000000000000000e+02	8.560000000000000000e+03	4.232594775790870401e+00
8.570000000000000000e+03	8.570000000000000000e+02	8.570000000000000000e+03	4.108417777605441579e+00
8.580000000000000000e+03	8.580000000000000000e+02	8.580000000000000000e+03	4.165291465500581936e+00
8.590000000000000000e+03	8.590000000000000000e+02	8.590000000000000000e+03	4.264598801337665890e+00
8.600000000000000000e+03	8.600000000000000000e+02	8.600000000000000000e+03	4.310730012473625195e+00
8.610000000000000000e+03	8.610000000000000000e+02	8.610000000000000000e+03	4.224441304538055775e+00
8.620000000000000000e+03	8.620000000000000000e+02	8.620000000000000000e+03	4.233377207026881806e+00
8.630000000000000000e+03	8.630000000000000000e+02	8.630000000000000000e+03	4.191102458642050443e+00
8.640000000000000000e+03	8.640000000000000000e+02	8.640000000000000000e+03	4.237300517388027821e+00
8.650000000000000000e+03	8.650000000000000000e+02	8.650000000000000000e+03	4.239880064355324052e+00
8.660000000000000000e+03	8.660000000000000000e+02	8.660000000000000000e+03	4.216073401043971991e+00
8.670000000000000000e+03	8.670000000000000000e+02	8.670000000000000000e+03	4.181672039217134262e+00
8.680000000000000000e+03	8.680000000000000000e+02	8.680000000000000000e+03	4.097128796152560426e+00
8.690000000000000000e+03	8.690000000000000000e+02	8.690000000000000000e+03	4.104170728974509075e+00
8.700000000000000000e+03	8.700000000000000000e+02	8.700000000000000000e+03	4.123741576798293451e+00
8.710000000000000000e+03	8.710000000000000000e+02	8.710000000000000000e+03	4.191600899257246660e+00
8.720000000000000000e+03	8.720000000000000000e+02	8.720000000000000000e+03	4.160123971575453439e+00
8.730000000000000000e+03	8.730000000000000000e+02	8.730000000000000000e+03	4.245489964919357817e+00
8.740000000000000000e+03	8.740000000000000000e+02	8.740000000000000000e+03	4.147764368431055892e+00
8.750000000000000000e+03	8.750000000000000000e+02	8.750000000000000000e+03	4.262835097061568490e+00
8.760000000000000000e+03	8.760000000000000000e+02	8.760000000000000000e+03	4.309521053328600360e+00
8.770000000000000000e+03	8.770000000000000000e+02	8.770000000000000000e+03	4.175866960800268757e+00
8.780000000000000000e+03	8.780000000000000000e+02	8.780000000000000000e+03	4.199933637374051010e+00
8.790000000000000000e+03	8.790000000000000000e+02	8.790000000000000000e+03	4.245670437388898932e+00
8.800000000000000000e+03	8.800000000000000000e+02	8.800000000000000000e+03	4.358890380987952007e+00
8.810000000000000000e+03	8.810000000000000000e+02	8.810000000000000000e+03	4.402018477402363850e+00
8.820000000000000000e+03	8.820000000000000000e+02	8.820000000000000000e+03	4.419621741351030586e+00
8.830000000000000000e+03	8.830000000000000000e+02	8.830000000000000000e+03	4.419004064228389872e+00
8.840000000000000000e+03	8.840000000000000000e+02	8.840000000000000000e+03	4.456297598525437387e+00
8.850000000000000000e+03	8.850000000000000000e+02	8.850000000000000000e+03	4.429711100518415101e+00
8.860000000000000000e+03	8.860000000000000000e+02	8.860000000000000000e+03	4.387474181723277411e+00
8.870000000000000000e+03	8.870000000000000000e+02	8.870000000000000000e+03	4.509117146659434638e+00
8.880000000000000000e+03	8.880000000000000000e+02	8.880000000000000000e+03	4.477221554271992865e+00
8.890000000000000000e+03	8.890000000000000000e+02	8.890000000000000000e+03	4.439954333441889389e+00
8.900000000000000000e+03	8.900000000000000000e+02	8.900000000000000000e+03	4.471595140476050112e+00
8.910000000000000000e+03	8.910000000000000000e+02	8.910000000000000000e+03	4.533043791430915626e+00
8.920000000000000000e+03	8.920000000000000000e+02	8.920000000000000000e+03	4.476120379042610509e+00
8.930000000000000000e+03	8.930000000000000000e+02	8.930000000000000000e+03	4.438767938791828627e+00
8.940000000000000000e+03	8.940000000000000000e+02	8.940000000000000000e+03	4.402529012227011762e+00
8.950000000000000000e+03	8.950000000000000000e+02	8.950000000000000000e+03	4.315035713768860859e+00
8.960000000000000000e+03	8.960000000000000000e+02	8.960000000000000000e+03	4.303171474259854357e+00
8.970000000000000000e+03	8.970000000000000000e+02	8.970000000000000000e+03	4.255911163026626198e+00
8.980000000000000000e+03	8.980000000000000000e+02	8.980000000000000000e+03	4.223291905328261819e+00
8.990000000000000000e+03	8.990000000000000000e+02	8.990000000000000000e+03	4.266099928038873834e+00
9.000000000000000000e+03	9.000000000000000000e+02	9.000000000000000000e+03	4.182456028019678307e+00
9.010000000000000000e+03	9.010000000000000000e+02	9.010000000000000000e+03	4.172076926134050012e+00
9.020000000000000000e+03	9.020000000000000000e+02	9.020000000000000000e+03	4.144732994659663383e+00
9.030000000000000000e+03	9.030000000000000000e+02	9.030000000000000000e+03	4.142820958770863093e+00
9.040000000000000000e+03	9.040000000000000000e+02	9.040000000000000000e+03	4.084513297432410539e+00
9.050000000000000000e+03	9.050000000000000000e+02	9.050000000000000000e+03	4.183166157906772042e+00
9.060000000000000000e+03	9.060000000000000000e+02	9.060000000000000000e+03	4.085648809179998509e+00
9.070000000000000000e+03	9.070000000000000000e+02	9.070000000000000000e+03	4.182184271416875987e+00
9.080000000000000000e+03	9.080000000000000000e+02	9.080000000000000000e+03	4.179058355994042628e+00
9.090000000000000000e+03	9.090000000000000000e+02	9.090000000000000000e+03	4.181001276734618521e+00
9.100000000000000000e+03	9.100000000000000000e+02	9.100000000000000000e+03	4.238337746582377719e+00
9.110000000000000000e+03	9.110000000000000000e+02	9.110000000000000000e+03	4.284595792550231153e+00
9.120000000000000000e+03	9.120000000000000000e+02	9.120000000000000000e+03	4.236550401614045391e+00
9.130000000000000000e+03	9.130000000000000000e+02	9.130000000000000000e+03	4.264746745859409494e+00
9.140000000000000000e+03	9.140000000000000000e+02	9.140000000000000000e+03	4.350307792556235675e+00
9.150000000000000000e+03	9.150000000000000000e+02	9.150000000000000000e+03	4.345750580805312069e+00
9.160000000000000000e+03	9.160000000000000000e+02	9.160000000000000000e+03	4.418686706929772612e+00
9.170000000000000000e+03	9.170000000000000000e+02	9.170000000000000000e+03	4.456980533472312267e+00
9.180000000000000000e+03	9.180000000000000000e+02	9.180000000000000000e+03	4.438351153452728681e+00
9.190000000000000000e+03	9.190000000000000000e+02	9.190000000000000000e+03	4.386953966568385432e+00
9.200000000000000000e+03	9.200000000000000000e+02	9.200000000000000000e+03	4.381716012647236091e+00
9.210000000000000000e+03	9.210000000000000000e+02	9.210000000000000000e+03	4.486253014656690574e+00
9.220000000000000000e+03	9.220000000000000000e+02	9.220000000000000000e+03	4.475806556333145281e+00
9.230000000000000000e+03	9.230000000000000000e+02	9.230000000000000000e+03	4.501032271963493869e+00
9.240000000000000000e+03	9.240000000000000000e+02	9.240000000000000000e+03	4.426169878000933089e+00
9.250000000000000000e+03	9.250000000000000000e+02	9.250000000000000000e+03	4.411063654445795734e+00
9.260000000000000000e+03	9.260000000000000000e+02	9.260000000000000000e+03	4.437577916550500490e+00
9.270000000000000000e+03	9.270000000000000000e+02	9.270000000000000000e+03	4.449615473579854985e+00
9.280000000000000000e+03	9.280000000000000000e+02	9.280000000000000000e+03	4.471023629796623489e+00
9.290000000000000000e+03	9.290000000000000000e+02	9.290000000000000000e+03	4.439846012419786270e+00
9.300000000000000000e+03	9.300000000000000000e+02	9.300000000000000000e+03	4.485694344092325814e+00
9.310000000000000000e+03	9.310000000000000000e+02	9.310000000000000000e+03	4.532964397464077422e+00
9.320000000000000000e+03	9.320000000000000000e+02	9.320000000000000000e+03	4.490336868314139807e+00
9.330000000000000000e+03	9.330000000000000000e+02	9.330000000000000000e+03	4.473336253361487103e+00
9.340000000000000000e+03	9.340000000000000000e+02	9.340000000000000000e+03	4.412778666997285271e+00
9.350000000000000000e+03	9.350000000000000000e+02	9.350000000000000000e+03	4.440356425344782032e+00
9.360000000000000000e+03	9.360000000000000000e+02	9.360000000000000000e+03	4.527425653100496383e+00
9.370000000000000000e+03	9.370000000000000000e+02	9.370000000000000000e+03	4.500839155475154563e+00
9.380000000000000000e+03	9.380000000000000000e+02	9.380000000000000000e+03	4.483902265400192988e+00
9.390000000000000000e+03	9.390000000000000000e+02	9.390000000000000000e+03	4.451810873144956382e+00
9.400000000000000000e+03	9.400000000000000000e+02	9.400000000000000000e+03	4.372480618832982557e+00
9.410000000000000000e+03	9.410000000000000000e+02	9.410000000000000000e+03	4.366251916010433831e+00
9.420000000000000000e+03	9.420000000000000000e+02	9.420000000000000000e+03	4.283351816642084309e+00
9.430000000000000000e+03	9.430000000000000000e+02	9.430000000000000000e+03	4.280467957447761762e+00
9.440000000000000000e+03	9.440000000000000000e+02	9.440000000000000000e+03	4.293106864983666782e+00
9.450000000000000000e+03	9.450000000000000000e+02	9.450000000000000000e+03	4.371551402906866279e+00
9.460000000000000000e+03	9.460000000000000000e+02	9.460000000000000000e+03	4.345103197846430731e+00
9.470000000000000000e+03	9.470000000000000000e+02	9.470000000000000000e+03	4.327529162515145522e+00
9.480000000000000000e+03	9.480000000000000000e+02	9.480000000000000000e+03	4.339853533529702823e+00
9.490000000000000000e+03	9.490000000000000000e+02	9.490000000000000000e+03	4.339995589967822198e+00
9.500000000000000000e+03	9.500000000000000000e+02	9.500000000000000000e+03	4.399261325639827191e+00
9.510000000000000000e+03	9.510000000000000000e+02	9.510000000000000000e+03	4.332527816547883326e+00
9.520000000000000000e+03	9.520000000000000000e+02	9.520000000000000000e+03	4.274550423297707624e+00
9.530000000000000000e+03	9.530000000000000000e+02	9.530000000000000000e+03	4.264635022462679004e+00
9.540000000000000000e+03	9.540000000000000000e+02	9.540000000000000000e+03	4.316988543862918526e+00
9.550000000000000000e+03	9.550000000000000000e+02	9.550000000000000000e+03	4.229738385022653091e+00
9.560000000000000000e+03	9.560000000000000000e+02	9.560000000000000000e+03	4.277204053236435932e+00
9.570000000000000000e+03	9.570000000000000000e+02	9.570000000000000000e+03	4.300970661630143965e+00
9.580000000000000000e+03	9.580000000000000000e+02	9.580000000000000000e+03	4.316103569208745050e+00
9.590000000000000000e+03	9.590000000000000000e+02	9.590000000000000000e+03	4.291092046802807758e+00
9.600000000000000000e+03	9.600000000000000000e+02	9.600000000000000000e+03	4.303425279148743066e+00
9.610000000000000000e+03	9.610000000000000000e+02	9.610000000000000000e+03	4.277593061475927882e+00
9.620000000000000000e+03	9.620000000000000000e+02	9.620000000000000000e+03	4.343849928606836386e+00
9.630000000000000000e+03	9.630000000000000000e+02	9.630000000000000000e+03	4.276230754942903722e+00
9.640000000000000000e+03	9.640000000000000000e+02	9.640000000000000000e+03	4.349811973033695267e+00
9.650000000000000000e+03	9.650000000000000000e+02	9.650000000000000000e+03	4.251963180237388507e+00
9.660000000000000000e+03	9.660000000000000000e+02	9.660000000000000000e+03	4.295700361179868310e+00
9.670000000000000000e+03	9.670000000000000000e+02	9.670000000000000000e+03	4.298079968254583605e+00
9.680000000000000000e+03	9.680000000000000000e+02	9.680000000000000000e+03	4.306760016926896917e+00
9.690000000000000000e+03	9.690000000000000000e+02	9.690000000000000000e+03	4.348588334911386077e+00
9.700000000000000000e+03	9.700000000000000000e+02	9.700000000000000000e+03	4.455934918176392756e+00
9.710000000000000000e+03	9.710000000000000000e+02	9.710000000000000000e+03	4.359594473114267288e+00
9.720000000000000000e+03	9.720000000000000000e+02	9.720000000000000000e+03	4.379974253348578372e+00
9.730000000000000000e+03	9.730000000000000000e+02	9.730000000000000000e+03	4.387927720865425485e+00
9.740000000000000000e+03	9.740000000000000000e+02	9.740000000000000000e+03	4.342071747294581563e+00
9.750000000000000000e+03	9.750000000000000000e+02	9.750000000000000000e+03	4.375871950486860840e+00
9.760000000000000000e+03	9.760000000000000000e+02	9.760000000000000000e+03	4.288090465478306079e+00
9.770000000000000000e+03	9.770000000000000000e+02	9.770000000000000000e+03	4.318601075381658383e+00
9.780000000000000000e+03	9.780000000000000000e+02	9.780000000000000000e+03	4.368832783387496477e+00
9.790000000000000000e+03	9.790000000000000000e+02	9.790000000000000000e+03	4.400207264652449268e+00
9.800000000000000000e+03	9.800000000000000000e+02	9.800000000000000000e+03	4.505574039058698688e+00
9.810000000000000000e+03	9.810000000000000000e+02	9.810000000000000000e+03	4.525068771235877918e+00
9.820000000000000000e+03	9.820000000000000000e+02	9.820000000000000000e+03	4.615353222466005434e+00
9.830000000000000000e+03	9.830000000000000000e+02	9.830000000000000000e+03	4.468909726089218992e+00
9.840000000000000000e+03	9.840000000000000000e+02	9.840000000000000000e+03	4.440032952512942721e+00
9.850000000000000000e+03	9.850000000000000000e+02	9.850000000000000000e+03	4.516367674080800754e+00
9.860000000000000000e+03	9.860000000000000000e+02	9.860000000000000000e+03	4.514028572534442674e+00
9.870000000000000000e+03	9.870000000000000000e+02	9.870000000000000000e+03	4.428197925123316558e+00
9.880000000000000000e+03	9.880000000000000000e+02	9.880000000000000000e+03	4.448277575441752063e+00
9.890000000000000000e+03	9.890000000000000000e+02	9.890000000000000000e+03	4.495851694850563796e+00
9.900000000000000000e+03	9.900000000000000000e+02	9.900000000000000000e+03	4.431586692601446664e+00
9.910000000000000000e+03	9.910000000000000000e+02	9.910000000000000000e+03	4.563380166512192915e+00
9.920000000000000000e+03	9.920000000000000000e+02	9.920000000000000000e+03	4.501817029465787989e+00
9.930000000000000000e+03	9.930000000000000000e+02	9.930000000000000000e+03	4.448108832252187561e+00
9.940000000000000000e+03	9.940000000000000000e+02	9.940000000000000000e+03	4.518502880391078058e+00
9.950000000000000000e+03	9.950000000000000000e+02	9.950000000000000000e+03	4.453171911976209429e+00
9.960000000000000000e+03	9.960000000000000000e+02	9.960000000000000000e+03	4.518503058473156919e+00
9.970000000000000000e+03	9.970000000000000000e+02	9.970000000000000000e+03	4.457448192507734497e+00
9.980000000000000000e+03	9.980000000000000000e+02	9.980000000000000000e+03	4.415138645185986199e+00
9.990000000000000000e+03	9.990000000000000000e+02	9.990000000000000000e+03	4.392357428561827426e+00
1.000000000000000000e+04	1.000000000000000000e+03	1.000000000000000000e+04	4.430561260413701241e+00
1.001000000000000000e+04	1.001000000000000000e+03	1.001000000000000000e+04	4.473044986430192438e+00
1.002000000000000000e+04	1.002000000000000000e+03	1.002000000000000000e+04	4.402205357011466091e+00
1.003000000000000000e+04	1.003000000000000000e+03	1.003000000000000000e+04	4.508270821373219661e+00
1.004000000000000000e+04	1.004000000000000000e+03	1.004000000000000000e+04	4.558935896473674809e+00
1.005000000000000000e+04	1.005000000000000000e+03	1.005000000000000000e+04	4.528255448658061511e+00
1.006000000000000000e+04	1.006000000000000000e+03	1.006000000000000000e+04	4.401334222695441944e+00
1.007000000000000000e+04	1.007000000000000000e+03	1.007000000000000000e+04	4.452927701185618758e+00
1.008000000000000000e+04	1.008000000000000000e+03	1.008000000000000000e+04	4.474695329978133351e+00
1.009000000000000000e+04	1.009000000000000000e+03	1.009000000000000000e+04	4.419837075958867878e+00
1.010000000000000000e+04	1.010000000000000000e+03	1.010000000000000000e+04	4.426381706089452805e+00
1.011000000000000000e+04	1.011000000000000000e+03	1.011000000000000000e+04	4.456825162329358214e+00
1.012000000000000000e+04	1.012000000000000000e+03	1.012000000000000000e+04	4.271473084558505384e+00
1.013000000000000000e+04	1.013000000000000000e+03	1.013000000000000000e+04	4.361852935223268446e+00
1.014000000000000000e+04	1.014000000000000000e+03	1.014000000000000000e+04	4.315452705807363287e+00
1.015000000000000000e+04	1.015000000000000000e+03	1.015000000000000000e+04	4.383522438626856754e+00
1.016000000000000000e+04	1.016000000000000000e+03	1.016000000000000000e+04	4.338698109137786751e+00
1.017000000000000000e+04	1.017000000000000000e+03	1.017000000000000000e+04	4.338599836861071424e+00
1.018000000000000000e+04	1.018000000000000000e+03	1.018000000000000000e+04	4.356072304876741796e+00
1.019000000000000000e+04	1.019000000000000000e+03	1.019000000000000000e+04	4.321690875679288446e+00
1.020000000000000000e+04	1.020000000000000000e+03	1.020000000000000000e+04	4.250456713716236123e+00
1.021000000000000000e+04	1.021000000000000000e+03	1.021000000000000000e+04	4.280160472769889424e+00
1.022000000000000000e+04	1.022000000000000000e+03	1.022000000000000000e+04	4.301773090082399165e+00
1.023000000000000000e+04	1.023000000000000000e+03	1.023000000000000000e+04	4.391292678465978483e+00
1.024000000000000000e+04	1.024000000000000000e+03	1.024000000000000000e+04	4.403771117326198414e+00
1.025000000000000000e+04	1.025000000000000000e+03	1.025000000000000000e+04	4.496294840073950638e+00
1.026000000000000000e+04	1.026000000000000000e+03	1.026000000000000000e+04	4.465216059589465658e+00
1.027000000000000000e+04	1.027000000000000000e+03	1.027000000000000000e+04	4.476378970359198739e+00
1.028000000000000000e+04	1.028000000000000000e+03	1.028000000000000000e+04	4.468141224242862641e+00
1.029000000000000000e+04	1.029000000000000000e+03	1.029000000000000000e+04	4.440379673393148430e+00
1.030000000000000000e+04	1.030000000000000000e+03	1.030000000000000000e+04	4.400906951070205686e+00
1.031000000000000000e+04	1.031000000000000000e+03	1.031000000000000000e+04	4.367324529686939627e+00
1.032000000000000000e+04	1.032000000000000000e+03	1.032000000000000000e+04	4.486975836701262210e+00
1.033000000000000000e+04	1.033000000000000000e+03	1.033000000000000000e+04	4.357826589144530693e+00
1.034000000000000000e+04	1.034000000000000000e+03	1.034000000000000000e+04	4.369890252901223349e+00
1.035000000000000000e+04	1.035000000000000000e+03	1.035000000000000000e+04	4.456104209082936585e+00
1.036000000000000000e+04	1.036000000000000000e+03	1.036000000000000000e+04	4.411511061561319558e+00
1.037000000000000000e+04	1.037000000000000000e+03	1.037000000000000000e+04	4.464767319992343886e+00
1.038000000000000000e+04	1.038000000000000000e+03	1.038000000000000000e+04	4.578453973812005806e+00
1.039000000000000000e+04	1.039000000000000000e+03	1.039000000000000000e+04	4.637111836366330841e+00
1.040000000000000000e+04	1.040000000000000000e+03	1.040000000000000000e+04	4.608398803210373984e+00
1.041000000000000000e+04	1.041000000000000000e+03	1.041000000000000000e+04	4.507976528448262243e+00
1.042000000000000000e+04	1.042000000000000000e+03	1.042000000000000000e+04	4.583643079209581472e+00
1.043000000000000000e+04	1.043000000000000000e+03	1.043000000000000000e+04	4.576950017045305685e+00
1.044000000000000000e+04	1.044000000000000000e+03	1.044000000000000000e+04	4.642775792639290522e+00
1.045000000000000000e+04	1.045000000000000000e+03	1.045000000000000000e+04	4.638742548974926549e+00
1.046000000000000000e+04	1.046000000000000000e+03	1.046000000000000000e+04	4.591794647294256571e+00
1.047000000000000000e+04	1.047000000000000000e+03	1.047000000000000000e+04	4.516952231709510102e+00
1.048000000000000000e+04	1.048000000000000000e+03	1.048000000000000000e+04	4.481269925323235981e+00
1.049000000000000000e+04	1.049000000000000000e+03	1.049000000000000000e+04	4.521928651318474657e+00
1.050000000000000000e+04	1.050000000000000000e+03	1.050000000000000000e+04	4.625855631785313449e+00
1.051000000000000000e+04	1.051000000000000000e+03	1.051000000000000000e+04	4.587518800662844676e+00
1.052000000000000000e+04	1.052000000000000000e+03	1.052000000000000000e+04	4.525265849861020762e+00
1.053000000000000000e+04	1.053000000000000000e+03	1.053000000000000000e+04	4.517004069772946551e+00
1.054000000000000000e+04	1.054000000000000000e+03	1.054000000000000000e+04	4.497161954886252921e+00
1.055000000000000000e+04	1.055000000000000000e+03	1.055000000000000000e+04	4.506252552682658674e+00
1.056000000000000000e+04	1.056000000000000000e+03	1.056000000000000000e+04	4.438473069233974222e+00
1.057000000000000000e+04	1.057000000000000000e+03	1.057000000000000000e+04	4.436149303489538731e+00
1.058000000000000000e+04	1.058000000000000000e+03	1.058000000000000000e+04	4.461817783980262853e+00
1.059000000000000000e+04	1.059000000000000000e+03	1.059000000000000000e+04	4.473132365171295532e+00
1.060000000000000000e+04	1.060000000000000000e+03	1.060000000000000000e+04	4.420850752326092703e+00
1.061000000000000000e+04	1.061000000000000000e+03	1.061000000000000000e+04	4.372304134931009223e+00
1.062000000000000000e+04	1.062000000000000000e+03	1.062000000000000000e+04	4.365928854454359076e+00
1.063000000000000000e+04	1.063000000000000000e+03	1.063000000000000000e+04	4.301420976054338929e+00
1.064000000000000000e+04	1.064000000000000000e+03	1.064000000000000000e+04	4.307177817698041089e+00
1.065000000000000000e+04	1.065000000000000000e+03	1.065000000000000000e+04	4.420614642411087480e+00
1.066000000000000000e+04	1.066000000000000000e+03	1.066000000000000000e+04	4.403225406138696840e+00
1.067000000000000000e+04	1.067000000000000000e+03	1.067000000000000000e+04	4.446665954461974657e+00
1.068000000000000000e+04	1.068000000000000000e+03	1.068000000000000000e+04	4.481726451603828210e+00
1.069000000000000000e+04	1.069000000000000000e+03	1.069000000000000000e+04	4.494164644958284605e+00
1.070000000000000000e+04	1.070000000000000000e+03	1.070000000000000000e+04	4.378797057508261759e+00
1.071000000000000000e+04	1.071000000000000000e+03	1.071000000000000000e+04	4.318890553077612715e+00
1.072000000000000000e+04	1.072000000000000000e+03	1.072000000000000000e+04	4.372258667237064245e+00
1.073000000000000000e+04	1.073000000000000000e+03	1.073000000000000000e+04	4.385109767747954024e+00
1.074000000000000000e+04	1.074000000000000000e+03	1.074000000000000000e+04	4.266563722459451036e+00
1.075000000000000000e+04	1.075000000000000000e+03	1.075000000000000000e+04	4.334797941795863530e+00
1.076000000000000000e+04	1.076000000000000000e+03	1.076000000000000000e+04	4.397725196513933454e+00
1.077000000000000000e+04	1.077000000000000000e+03	1.077000000000000000e+04	4.400529340322781202e+00
1.078000000000000000e+04	1.078000000000000000e+03	1.078000000000000000e+04	4.404875028865568254e+00
1.079000000000000000e+04	1.079000000000000000e+03	1.079000000000000000e+04	4.390892185037357898e+00
1.080000000000000000e+04	1.080000000000000000e+03	1.080000000000000000e+04	4.285978896621267076e+00
1.081000000000000000e+04	1.081000000000000000e+03	1.081000000000000000e+04	4.360449590360707894e+00
1.082000000000000000e+04	1.082000000000000000e+03	1.082000000000000000e+04	4.320181293364604436e+00
1.083000000000000000e+04	1.083000000000000000e+03	1.083000000000000000e+04	4.218501078504072410e+00
1.084000000000000000e+04	1.084000000000000000e+03	1.084000000000000000e+04	4.228067639965026991e+00
1.085000000000000000e+04	1.085000000000000000e+03	1.085000000000000000e+04	4.178964675517622851e+00
1.086000000000000000e+04	1.086000000000000000e+03	1.086000000000000000e+04	4.236791187301301775e+00
1.087000000000000000e+04	1.087000000000000000e+03	1.087000000000000000e+04	4.185289297935206321e+00
1.088000000000000000e+04	1.088000000000000000e+03	1.088000000000000000e+04	4.236150229722900562e+00
1.089000000000000000e+04	1.089000000000000000e+03	1.089000000000000000e+04	4.199385991304931842e+00
1.090000000000000000e+04	1.090000000000000000e+03	1.090000000000000000e+04	4.226369566734045513e+00
1.091000000000000000e+04	1.091000000000000000e+03	1.091000000000000000e+04	4.269305904906602223e+00
1.092000000000000000e+04	1.092000000000000000e+03	1.092000000000000000e+04	4.099587354617376000e+00
1.093000000000000000e+04	1.093000000000000000e+03	1.093000000000000000e+04	4.172618186046712196e+00
1.094000000000000000e+04	1.094000000000000000e+03	1.094000000000000000e+04	4.160653127530328454e+00
1.095000000000000000e+04	1.095000000000000000e+03	1.095000000000000000e+04	4.176638026761389177e+00
1.096000000000000000e+04	1.096000000000000000e+03	1.096000000000000000e+04	4.253853884373522298e+00
1.097000000000000000e+04	1.097000000000000000e+03	1.097000000000000000e+04	4.271202010856838704e+00
1.098000000000000000e+04	1.098000000000000000e+03	1.098000000000000000e+04	4.247740882284449349e+00
1.099000000000000000e+04	1.099000000000000000e+03	1.099000000000000000e+04	4.143519108845166166e+00
1.100000000000000000e+04	1.100000000000000000e+03	1.100000000000000000e+04	4.190786185664191699e+00
1.101000000000000000e+04	1.101000000000000000e+03	1.101000000000000000e+04	4.225080222473767577e+00
1.102000000000000000e+04	1.102000000000000000e+03	1.102000000000000000e+04	4.211789607063357366e+00
1.103000000000000000e+04	1.103000000000000000e+03	1.103000000000000000e+04	4.264774359336575671e+00
1.104000000000000000e+04	1.104000000000000000e+03	1.104000000000000000e+04	4.248465266912097249e+00
1.105000000000000000e+04	1.105000000000000000e+03	1.105000000000000000e+04	4.236911364268927116e+00
1.106000000000000000e+04	1.106000000000000000e+03	1.106000000000000000e+04	4.230849675055402770e+00
1.107000000000000000e+04	1.107000000000000000e+03	1.107000000000000000e+04	4.037622492144879338e+00
1.108000000000000000e+04	1.108000000000000000e+03	1.108000000000000000e+04	4.070302900319852313e+00
1.109000000000000000e+04	1.109000000000000000e+03	1.109000000000000000e+04	4.100581698441207124e+00
1.110000000000000000e+04	1.110000000000000000e+03	1.110000000000000000e+04	4.027023717957214366e+00
1.111000000000000000e+04	1.111000000000000000e+03	1.111000000000000000e+04	3.966902610993494172e+00
1.112000000000000000e+04	1.112000000000000000e+03	1.112000000000000000e+04	4.030009868276005491e+00
1.113000000000000000e+04	1.113000000000000000e+03	1.113000000000000000e+04	4.131306402499935970e+00
1.114000000000000000e+04	1.114000000000000000e+03	1.114000000000000000e+04	4.179544018068554578e+00
1.115000000000000000e+04	1.115000000000000000e+03	1.115000000000000000e+04	4.108038899196252203e+00
1.116000000000000000e+04	1.116000000000000000e+03	1.116000000000000000e+04	4.140786845496099211e+00
1.117000000000000000e+04	1.117000000000000000e+03	1.117000000000000000e+04	4.077210197098347422e+00
1.118000000000000000e+04	1.118000000000000000e+03	1.118000000000000000e+04	4.071009864981746773e+00
1.119000000000000000e+04	1.119000000000000000e+03	1.119000000000000000e+04	4.007640764424609259e+00
1.120000000000000000e+04	1.120000000000000000e+03	1.120000000000000000e+04	4.056439701158248035e+00
1.121000000000000000e+04	1.121000000000000000e+03	1.121000000000000000e+04	4.139818248959178604e+00
1.122000000000000000e+04	1.122000000000000000e+03	1.122000000000000000e+04	4.220905273644428135e+00
1.123000000000000000e+04	1.123000000000000000e+03	1.123000000000000000e+04	4.221106341867171707e+00
1.124000000000000000e+04	1.124000000000000000e+03	1.124000000000000000e+04	4.288231784962977855e+00
1.125000000000000000e+04	1.125000000000000000e+03	1.125000000000000000e+04	4.342913288102550950e+00
1.126000000000000000e+04	1.126000000000000000e+03	1.126000000000000000e+04	4.426319047794471828e+00
1.127000000000000000e+04	1.127000000000000000e+03	1.127000000000000000e+04	4.415152399635341673e+00
1.128000000000000000e+04	1.128000000000000000e+03	1.128000000000000000e+04	4.534170410225160097e+00
1.129000000000000000e+04	1.129000000000000000e+03	1.129000000000000000e+04	4.586972402802130588e+00
1.130000000000000000e+04	1.130000000000000000e+03	1.130000000000000000e+04	4.536234942191364361e+00
1.131000000000000000e+04	1.131000000000000000e+03	1.131000000000000000e+04	4.524536546048659957e+00
1.132000000000000000e+04	1.132000000000000000e+03	1.132000000000000000e+04	4.494759608592338473e+00
1.133000000000000000e+04	1.133000000000000000e+03	1.133000000000000000e+04	4.607464449341685864e+00
1.134000000000000000e+04	1.134000000000000000e+03	1.134000000000000000e+04	4.539184923939902028e+00
1.135000000000000000e+04	1.135000000000000000e+03	1.135000000000000000e+04	4.445976002187948417e+00
1.136000000000000000e+04	1.136000000000000000e+03	1.136000000000000000e+04	4.449407531822846096e+00
1.137000000000000000e+04	1.137000000000000000e+03	1.137000000000000000e+04	4.403414981792208138e+00
1.138000000000000000e+04	1.138000000000000000e+03	1.138000000000000000e+04	4.454796082065692886e+00
1.139000000000000000e+04	1.139000000000000000e+03	1.139000000000000000e+04	4.347270591327275113e+00
1.140000000000000000e+04	1.140000000000000000e+03	1.140000000000000000e+04	4.375748591569891488e+00
1.141000000000000000e+04	1.141000000000000000e+03	1.141000000000000000e+04	4.401322601314222815e+00
1.142000000000000000e+04	1.142000000000000000e+03	1.142000000000000000e+04	4.318709742237806459e+00
1.143000000000000000e+04	1.143000000000000000e+03	1.143000000000000000e+04	4.346291469852536338e+00
1.144000000000000000e+04	1.144000000000000000e+03	1.144000000000000000e+04	4.338463274933773484e+00
1.145000000000000000e+04	1.145000000000000000e+03	1.145000000000000000e+04	4.375149998556559616e+00
1.146000000000000000e+04	1.146000000000000000e+03	1.146000000000000000e+04	4.510666324522427217e+00
1.147000000000000000e+04	1.147000000000000000e+03	1.147000000000000000e+04	4.461487250483982869e+00
1.148000000000000000e+04	1.148000000000000000e+03	1.148000000000000000e+04	4.483067990079744547e+00
1.149000000000000000e+04	1.149000000000000000e+03	1.149000000000000000e+04	4.440478505587624802e+00
1.150000000000000000e+04	1.150000000000000000e+03	1.150000000000000000e+04	4.449941316218991361e+00
1.151000000000000000e+04	1.151000000000000000e+03	1.151000000000000000e+04	4.397819583471441085e+00
1.152000000000000000e+04	1.152000000000000000e+03	1.152000000000000000e+04	4.429253646174552195e+00
1.153000000000000000e+04	1.153000000000000000e+03	1.153000000000000000e+04	4.540255779054864327e+00
1.154000000000000000e+04	1.154000000000000000e+03	1.154000000000000000e+04	4.457983541826695095e+00
1.155000000000000000e+04	1.155000000000000000e+03	1.155000000000000000e+04	4.495787645474778493e+00
1.156000000000000000e+04	1.156000000000000000e+03	1.156000000000000000e+04	4.513517565981850055e+00
1.157000000000000000e+04	1.157000000000000000e+03	1.157000000000000000e+04	4.515720883795695251e+00
1.158000000000000000e+04	1.158000000000000000e+03	1.158000000000000000e+04	4.499878319605480570e+00
1.159000000000000000e+04	1.159000000000000000e+03	1.159000000000000000e+04	4.460783166232006991e+00
1.160000000000000000e+04	1.160000000000000000e+03	1.160000000000000000e+04	4.446810318176505739e+00
1.161000000000000000e+04	1.161000000000000000e+03	1.161000000000000000e+04	4.530142785811005268e+00
1.162000000000000000e+04	1.162000000000000000e+03	1.162000000000000000e+04	4.568615409673289385e+00
1.163000000000000000e+04	1.163000000000000000e+03	1.163000000000000000e+04	4.523883770563259965e+00
1.164000000000000000e+04	1.164000000000000000e+03	1.164000000000000000e+04	4.564129915478178923e+00
1.165000000000000000e+04	1.165000000000000000e+03	1.165000000000000000e+04	4.517111061754210510e+00
1.166000000000000000e+04	1.166000000000000000e+03	1.166000000000000000e+04	4.467498445245132288e+00
1.167000000000000000e+04	1.167000000000000000e+03	1.167000000000000000e+04	4.430621107016710525e+00
1.168000000000000000e+04	1.168000000000000000e+03	1.168000000000000000e+04	4.499251503660060436e+00
1.169000000000000000e+04	1.169000000000000000e+03	1.169000000000000000e+04	4.508027990442400323e+00
1.170000000000000000e+04	1.170000000000000000e+03	1.170000000000000000e+04	4.422586565013936877e+00
1.171000000000000000e+04	1.171000000000000000e+03	1.171000000000000000e+04	4.358466724660467584e+00
1.172000000000000000e+04	1.172000000000000000e+03	1.172000000000000000e+04	4.322665182408083950e+00
1.173000000000000000e+04	1.173000000000000000e+03	1.173000000000000000e+04	4.203281565498670602e+00
1.174000000000000000e+04	1.174000000000000000e+03	1.174000000000000000e+04	4.252127633318480093e+00
1.175000000000000000e+04	1.175000000000000000e+03	1.175000000000000000e+04	4.220587357702753728e+00
1.176000000000000000e+04	1.176000000000000000e+03	1.176000000000000000e+04	4.193711885884927604e+00
1.177000000000000000e+04	1.177000000000000000e+03	1.177000000000000000e+04	4.243531302198540800e+00
1.178000000000000000e+04	1.178000000000000000e+03	1.178000000000000000e+04	4.272131151273153016e+00
1.179000000000000000e+04	1.179000000000000000e+03	1.179000000000000000e+04	4.323688988784905263e+00
1.180000000000000000e+04	1.180000000000000000e+03	1.180000000000000000e+04	4.385602309782194119e+00
1.181000000000000000e+04	1.181000000000000000e+03	1.181000000000000000e+04	4.350709950908596468e+00
1.182000000000000000e+04	1.182000000000000000e+03	1.182000000000000000e+04	4.487575665904044442e+00
1.183000000000000000e+04	1.183000000000000000e+03	1.183000000000000000e+04	4.471025440297300868e+00
1.184000000000000000e+04	1.184000000000000000e+03	1.184000000000000000e+04	4.509303934159871297e+00
1.185000000000000000e+04	1.185000000000000000e+03	1.185000000000000000e+04	4.584351710164733973e+00
1.186000000000000000e+04	1.186000000000000000e+03	1.186000000000000000e+04	4.636691416273976962e+00
1.187000000000000000e+04	1.187000000000000000e+03	1.187000000000000000e+04	4.733623727714478591e+00
1.188000000000000000e+04	1.188000000000000000e+03	1.188000000000000000e+04	4.708016019463376445e+00
1.189000000000000000e+04	1.189000000000000000e+03	1.189000000000000000e+04	4.685009904499302991e+00
1.190000000000000000e+04	1.190000000000000000e+03	1.190000000000000000e+04	4.680554087358279602e+00
1.191000000000000000e+04	1.191000000000000000e+03	1.191000000000000000e+04	4.671955409485926580e+00
1.192000000000000000e+04	1.192000000000000000e+03	1.192000000000000000e+04	4.704774072028377496e+00
1.193000000000000000e+04	1.193000000000000000e+03	1.193000000000000000e+04	4.763951207932518805e+00
1.194000000000000000e+04	1.194000000000000000e+03	1.194000000000000000e+04	4.727533973171977877e+00
1.195000000000000000e+04	1.195000000000000000e+03	1.195000000000000000e+04	4.729965968989815472e+00
1.196000000000000000e+04	1.196000000000000000e+03	1.196000000000000000e+04	4.742343097500419269e+00
1.197000000000000000e+04	1.197000000000000000e+03	1.197000000000000000e+04	4.780003585996519533e+00
1.198000000000000000e+04	1.198000000000000000e+03	1.198000000000000000e+04	4.885849583634497506e+00
1.199000000000000000e+04	1.199000000000000000e+03	1.199000000000000000e+04	4.897339032652572755e+00
1.200000000000000000e+04	1.200000000000000000e+03	1.200000000000000000e+04	4.861040506264107108e+00
1.201000000000000000e+04	1.201000000000000000e+03	1.201000000000000000e+04	4.866762284179031894e+00
1.202000000000000000e+04	1.202000000000000000e+03	1.202000000000000000e+04	4.854615613990415746e+00
1.203000000000000000e+04	1.203000000000000000e+03	1.203000000000000000e+04	4.879592831051005497e+00
1.204000000000000000e+04	1.204000000000000000e+03	1.204000000000000000e+04	4.945405290837615375e+00
1.205000000000000000e+04	1.205000000000000000e+03	1.205000000000000000e+04	4.840593004721655213e+00
1.206000000000000000e+04	1.206000000000000000e+03	1.206000000000000000e+04	4.779761186887327540e+00
1.207000000000000000e+04	1.207000000000000000e+03	1.207000000000000000e+04	4.782171005889487958e+00
1.208000000000000000e+04	1.208000000000000000e+03	1.208000000000000000e+04	4.684199563083513596e+00
1.209000000000000000e+04	1.209000000000000000e+03	1.209000000000000000e+04	4.687426765197797884e+00
1.210000000000000000e+04	1.210000000000000000e+03	1.210000000000000000e+04	4.657539520826374790e+00
1.211000000000000000e+04	1.211000000000000000e+03	1.211000000000000000e+04	4.539751210457154684e+00
1.212000000000000000e+04	1.212000000000000000e+03	1.212000000000000000e+04	4.445596600314805968e+00
1.213000000000000000e+04	1.213000000000000000e+03	1.213000000000000000e+04	4.474038889580395306e+00
1.214000000000000000e+04	1.214000000000000000e+03	1.214000000000000000e+04	4.542340545160287846e+00
1.215000000000000000e+04	1.215000000000000000e+03	1.215000000000000000e+04	4.451625331168905575e+00
1.216000000000000000e+04	1.216000000000000000e+03	1.216000000000000000e+04	4.434366131948134004e+00
1.217000000000000000e+04	1.217000000000000000e+03	1.217000000000000000e+04	4.443555698160029266e+00
1.218000000000000000e+04	1.218000000000000000e+03	1.218000000000000000e+04	4.496687603994486082e+00
1.219000000000000000e+04	1.219000000000000000e+03	1.219000000000000000e+04	4.454731356361615546e+00
1.220000000000000000e+04	1.220000000000000000e+03	1.220000000000000000e+04	4.583150917681749981e+00
1.221000000000000000e+04	1.221000000000000000e+03	1.221000000000000000e+04	4.449527626618375642e+00
1.222000000000000000e+04	1.222000000000000000e+03	1.222000000000000000e+04	4.514992208598511247e+00
1.223000000000000000e+04	1.223000000000000000e+03	1.223000000000000000e+04	4.471702270969134752e+00
1.224000000000000000e+04	1.224000000000000000e+03	1.224000000000000000e+04	4.351268609186150549e+00
1.225000000000000000e+04	1.225000000000000000e+03	1.225000000000000000e+04	4.429277825152134973e+00
1.226000000000000000e+04	1.226000000000000000e+03	1.226000000000000000e+04	4.382146507581272665e+00
1.227000000000000000e+04	1.227000000000000000e+03	1.227000000000000000e+04	4.307918908212529097e+00
1.228000000000000000e+04	1.228000000000000000e+03	1.228000000000000000e+04	4.367876395003432499e+00
1.229000000000000000e+04	1.229000000000000000e+03	1.229000000000000000e+04	4.362747845093151611e+00
1.230000000000000000e+04	1.230000000000000000e+03	1.230000000000000000e+04	4.364664693243459404e+00
1.231000000000000000e+04	1.231000000000000000e+03	1.231000000000000000e+04	4.379770299911808884e+00
1.232000000000000000e+04	1.232000000000000000e+03	1.232000000000000000e+04	4.286684573127363507e+00
1.233000000000000000e+04	1.233000000000000000e+03	1.233000000000000000e+04	4.405556141433963013e+00
1.234000000000000000e+04	1.234000000000000000e+03	1.234000000000000000e+04	4.441428949396114767e+00
1.235000000000000000e+04	1.235000000000000000e+03	1.235000000000000000e+04	4.446974796503125660e+00
1.236000000000000000e+04	1.236000000000000000e+03	1.236000000000000000e+04	4.287417190128735456e+00
1.237000000000000000e+04	1.237000000000000000e+03	1.237000000000000000e+04	4.304080334801636099e+00
1.238000000000000000e+04	1.238000000000000000e+03	1.238000000000000000e+04	4.295716499446574410e+00
1.239000000000000000e+04	1.239000000000000000e+03	1.239000000000000000e+04	4.360751748495070856e+00
1.240000000000000000e+04	1.240000000000000000e+03	1.240000000000000000e+04	4.282912384168724884e+00
1.241000000000000000e+04	1.241000000000000000e+03	1.241000000000000000e+04	4.372395700028208765e+00
1.242000000000000000e+04	1.242000000000000000e+03	1.242000000000000000e+04	4.380605459860143824e+00
1.243000000000000000e+04	1.243000000000000000e+03	1.243000000000000000e+04	4.432469921776125865e+00
1.244000000000000000e+04	1.244000000000000000e+03	1.244000000000000000e+04	4.452427148632503773e+00
1.245000000000000000e+04	1.245000000000000000e+03	1.245000000000000000e+04	4.579286023208426926e+00
1.246000000000000000e+04	1.246000000000000000e+03	1.246000000000000000e+04	4.548617057840861122e+00
1.247000000000000000e+04	1.247000000000000000e+03	1.247000000000000000e+04	4.573088075517535600e+00
1.248000000000000000e+04	1.248000000000000000e+03	1.248000000000000000e+04	4.594511037293160349e+00
1.249000000000000000e+04	1.249000000000000000e+03	1.249000000000000000e+04	4.586312576455363832e+00
1.250000000000000000e+04	1.250000000000000000e+03	1.250000000000000000e+04	4.502416236398563143e+00
1.251000000000000000e+04	1.251000000000000000e+03	1.251000000000000000e+04	4.533703756123180106e+00
1.252000000000000000e+04	1.252000000000000000e+03	1.252000000000000000e+04	4.428586557347171215e+00
1.253000000000000000e+04	1.253000000000000000e+03	1.253000000000000000e+04	4.409742269100568990e+00
1.254000000000000000e+04	1.254000000000000000e+03	1.254000000000000000e+04	4.351387671604968865e+00
1.255000000000000000e+04	1.255000000000000000e+03	1.255000000000000000e+04	4.371661643797628116e+00
1.256000000000000000e+04	1.256000000000000000e+03	1.256000000000000000e+04	4.350815823606848376e+00
1.257000000000000000e+04	1.257000000000000000e+03	1.257000000000000000e+04	4.503148698963134855e+00
1.258000000000000000e+04	1.258000000000000000e+03	1.258000000000000000e+04	4.468576713175731463e+00
1.259000000000000000e+04	1.259000000000000000e+03	1.259000000000000000e+04	4.455623315699473785e+00
1.260000000000000000e+04	1.260000000000000000e+03	1.260000000000000000e+04	4.433512950248010398e+00
1.261000000000000000e+04	1.261000000000000000e+03	1.261000000000000000e+04	4.426033041756227249e+00
1.262000000000000000e+04	1.262000000000000000e+03	1.262000000000000000e+04	4.498540472577890803e+00
1.263000000000000000e+04	1.263000000000000000e+03	1.263000000000000000e+04	4.510397070113337570e+00
1.264000000000000000e+04	1.264000000000000000e+03	1.264000000000000000e+04	4.467288014526667794e+00
1.265000000000000000e+04	1.265000000000000000e+03	1.265000000000000000e+04	4.480549128345850285e+00
1.266000000000000000e+04	1.266000000000000000e+03	1.266000000000000000e+04	4.443049691271570900e+00
1.267000000000000000e+04	1.267000000000000000e+03	1.267000000000000000e+04	4.506271973836545541e+00
1.268000000000000000e+04	1.268000000000000000e+03	1.268000000000000000e+04	4.722423556644917753e+00
1.269000000000000000e+04	1.269000000000000000e+03	1.269000000000000000e+04	4.717192575092924223e+00
1.270000000000000000e+04	1.270000000000000000e+03	1.270000000000000000e+04	4.610548491803227122e+00
1.271000000000000000e+04	1.271000000000000000e+03	1.271000000000000000e+04	4.564631888291208917e+00
1.272000000000000000e+04	1.272000000000000000e+03	1.272000000000000000e+04	4.594291054662319240e+00
1.273000000000000000e+04	1.273000000000000000e+03	1.273000000000000000e+04	4.644143881659558382e+00
1.274000000000000000e+04	1.274000000000000000e+03	1.274000000000000000e+04	4.628291810240221515e+00
1.275000000000000000e+04	1.275000000000000000e+03	1.275000000000000000e+04	4.695568202100995236e+00
1.276000000000000000e+04	1.276000000000000000e+03	1.276000000000000000e+04	4.769113050461784908e+00
1.277000000000000000e+04	1.277000000000000000e+03	1.277000000000000000e+04	4.677328576725332532e+00
1.278000000000000000e+04	1.278000000000000000e+03	1.278000000000000000e+04	4.774457414664628807e+00
1.279000000000000000e+04	1.279000000000000000e+03	1.279000000000000000e+04	4.834860454471973767e+00
1.280000000000000000e+04	1.280000000000000000e+03	1.280000000000000000e+04	4.805251458744093540e+00
1.281000000000000000e+04	1.281000000000000000e+03	1.281000000000000000e+04	4.773557436280420951e+00
1.282000000000000000e+04	1.282000000000000000e+03	1.282000000000000000e+04	4.850194444895769230e+00
1.283000000000000000e+04	1.283000000000000000e+03	1.283000000000000000e+04	4.833549759887230124e+00
1.284000000000000000e+04	1.284000000000000000e+03	1.284000000000000000e+04	4.792172390110819968e+00
1.285000000000000000e+04	1.285000000000000000e+03	1.285000000000000000e+04	4.820349746933233703e+00
1.286000000000000000e+04	1.286000000000000000e+03	1.286000000000000000e+04	4.859562474223680262e+00
1.287000000000000000e+04	1.287000000000000000e+03	1.287000000000000000e+04	4.913482379693496327e+00
1.288000000000000000e+04	1.288000000000000000e+03	1.288000000000000000e+04	4.876270023456530822e+00
1.289000000000000000e+04	1.289000000000000000e+03	1.289000000000000000e+04	4.827208882750412933e+00
1.290000000000000000e+04	1.290000000000000000e+03	1.290000000000000000e+04	4.909519428200062485e+00
1.291000000000000000e+04	1.291000000000000000e+03	1.291000000000000000e+04	4.969216143382549689e+00
1.292000000000000000e+04	1.292000000000000000e+03	1.292000000000000000e+04	4.929786522858214504e+00
1.293000000000000000e+04	1.293000000000000000e+03	1.293000000000000000e+04	4.866577960696053751e+00
1.294000000000000000e+04	1.294000000000000000e+03	1.294000000000000000e+04	4.928266177254028158e+00
1.295000000000000000e+04	1.295000000000000000e+03	1.295000000000000000e+04	4.866583279402176387e+00
1.296000000000000000e+04	1.296000000000000000e+03	1.296000000000000000e+04	4.946145684671634513e+00
1.297000000000000000e+04	1.297000000000000000e+03	1.297000000000000000e+04	4.923623186684253028e+00
1.298000000000000000e+04	1.298000000000000000e+03	1.298000000000000000e+04	4.857620292647053084e+00
1.299000000000000000e+04	1.299000000000000000e+03	1.299000000000000000e+04	4.748870884089225086e+00
1.300000000000000000e+04	1.300000000000000000e+03	1.300000000000000000e+04	4.709610585585973119e+00
1.301000000000000000e+04	1.301000000000000000e+03	1.301000000000000000e+04	4.756747670722815791e+00
1.302000000000000000e+04	1.302000000000000000e+03	1.302000000000000000e+04	4.875431123792898447e+00
1.303000000000000000e+04	1.303000000000000000e+03	1.303000000000000000e+04	4.867231039512885715e+00
1.304000000000000000e+04	1.304000000000000000e+03	1.304000000000000000e+04	4.796037179568880759e+00
1.305000000000000000e+04	1.305000000000000000e+03	1.305000000000000000e+04	4.758710536752491116e+00
1.306000000000000000e+04	1.306000000000000000e+03	1.306000000000000000e+04	4.751627507993218202e+00
1.307000000000000000e+04	1.307000000000000000e+03	1.307000000000000000e+04	4.771808410864013972e+00
1.308000000000000000e+04	1.308000000000000000e+03	1.308000000000000000e+04	4.784701393005662773e+00
1.309000000000000000e+04	1.309000000000000000e+03	1.309000000000000000e+04	4.771529557960256795e+00
1.310000000000000000e+04	1.310000000000000000e+03	1.310000000000000000e+04	4.762640428902319201e+00
1.311000000000000000e+04	1.311000000000000000e+03	1.311000000000000000e+04	4.776156188674728575e+00
1.312000000000000000e+04	1.312000000000000000e+03	1.312000000000000000e+04	4.739153153818840281e+00
1.313000000000000000e+04	1.313000000000000000e+03	1.313000000000000000e+04	4.745661329588881649e+00
1.314000000000000000e+04	1.314000000000000000e+03	1.314000000000000000e+04	4.881948280972643772e+00
1.315000000000000000e+04	1.315000000000000000e+03	1.315000000000000000e+04	4.897968124584338057e+00
1.316000000000000000e+04	1.316000000000000000e+03	1.316000000000000000e+04	4.886917677321069853e+00
1.317000000000000000e+04	1.317000000000000000e+03	1.317000000000000000e+04	4.829835004370571561e+00
1.318000000000000000e+04	1.318000000000000000e+03	1.318000000000000000e+04	4.788809971020089762e+00
1.319000000000000000e+04	1.319000000000000000e+03	1.319000000000000000e+04	4.745479440960808759e+00
1.320000000000000000e+04	1.320000000000000000e+03	1.320000000000000000e+04	4.753178677368886440e+00
1.321000000000000000e+04	1.321000000000000000e+03	1.321000000000000000e+04	4.830773443756503305e+00
1.322000000000000000e+04	1.322000000000000000e+03	1.322000000000000000e+04	4.699814936956676625e+00
1.323000000000000000e+04	1.323000000000000000e+03	1.323000000000000000e+04	4.746226950186401616e+00
1.324000000000000000e+04	1.324000000000000000e+03	1.324000000000000000e+04	4.746109181818429334e+00
1.325000000000000000e+04	1.325000000000000000e+03	1.325000000000000000e+04	4.757726413324918191e+00
1.326000000000000000e+04	1.326000000000000000e+03	1.326000000000000000e+04	4.669528752752655443e+00
1.327000000000000000e+04	1.327000000000000000e+03	1.327000000000000000e+04	4.646791517304444952e+00
1.328000000000000000e+04	1.328000000000000000e+03	1.328000000000000000e+04	4.669837020183232212e+00
1.329000000000000000e+04	1.329000000000000000e+03	1.329000000000000000e+04	4.574298593892079268e+00
1.330000000000000000e+04	1.330000000000000000e+03	1.330000000000000000e+04	4.483662298947394653e+00
1.331000000000000000e+04	1.331000000000000000e+03	1.331000000000000000e+04	4.651945062806931652e+00
1.332000000000000000e+04	1.332000000000000000e+03	1.332000000000000000e+04	4.604800907950546751e+00
1.333000000000000000e+04	1.333000000000000000e+03	1.333000000000000000e+04	4.684147715029753023e+00
1.334000000000000000e+04	1.334000000000000000e+03	1.334000000000000000e+04	4.755839084718217258e+00
1.335000000000000000e+04	1.335000000000000000e+03	1.335000000000000000e+04	4.757748993767413559e+00
1.336000000000000000e+04	1.336000000000000000e+03	1.336000000000000000e+04	4.719210198750318774e+00
1.337000000000000000e+04	1.337000000000000000e+03	1.337000000000000000e+04	4.629727508624305266e+00
1.338000000000000000e+04	1.338000000000000000e+03	1.338000000000000000e+04	4.792219748071905983e+00
1.339000000000000000e+04	1.339000000000000000e+03	1.339000000000000000e+04	4.756169033519316081e+00
1.340000000000000000e+04	1.340000000000000000e+03	1.340000000000000000e+04	4.765677146732535618e+00
1.341000000000000000e+04	1.341000000000000000e+03	1.341000000000000000e+04	4.762909335391971588e+00
1.342000000000000000e+04	1.342000000000000000e+03	1.342000000000000000e+04	4.741968521326692887e+00
1.343000000000000000e+04	1.343000000000000000e+03	1.343000000000000000e+04	4.787704438390415262e+00
1.344000000000000000e+04	1.344000000000000000e+03	1.344000000000000000e+04	4.824949331329591473e+00
1.345000000000000000e+04	1.345000000000000000e+03	1.345000000000000000e+04	4.893532923543534530e+00
1.346000000000000000e+04	1.346000000000000000e+03	1.346000000000000000e+04	4.863173877850699434e+00
1.347000000000000000e+04	1.347000000000000000e+03	1.347000000000000000e+04	4.867630682235576600e+00
1.348000000000000000e+04	1.348000000000000000e+03	1.348000000000000000e+04	4.936120523938575033e+00
1.349000000000000000e+04	1.349000000000000000e+03	1.349000000000000000e+04	4.910798144072439975e+00
1.350000000000000000e+04	1.350000000000000000e+03	1.350000000000000000e+04	4.851593031831739289e+00
1.351000000000000000e+04	1.351000000000000000e+03	1.351000000000000000e+04	4.777212624393718521e+00
1.352000000000000000e+04	1.352000000000000000e+03	1.352000000000000000e+04	4.808952883659058486e+00
1.353000000000000000e+04	1.353000000000000000e+03	1.353000000000000000e+04	4.768929706109224398e+00
1.354000000000000000e+04	1.354000000000000000e+03	1.354000000000000000e+04	4.870108700901624843e+00
1.355000000000000000e+04	1.355000000000000000e+03	1.355000000000000000e+04	4.924214007413310945e+00
1.356000000000000000e+04	1.356000000000000000e+03	1.356000000000000000e+04	4.862046011125950251e+00
1.357000000000000000e+04	1.357000000000000000e+03	1.357000000000000000e+04	4.741156826264776747e+00
1.358000000000000000e+04	1.358000000000000000e+03	1.358000000000000000e+04	4.767919766368535761e+00
1.359000000000000000e+04	1.359000000000000000e+03	1.359000000000000000e+04	4.812169671763348866e+00
1.360000000000000000e+04	1.360000000000000000e+03	1.360000000000000000e+04	4.749273810801775575e+00
1.361000000000000000e+04	1.361000000000000000e+03	1.361000000000000000e+04	4.794818986077002521e+00
1.362000000000000000e+04	1.362000000000000000e+03	1.362000000000000000e+04	4.754919245863363564e+00
1.363000000000000000e+04	1.363000000000000000e+03	1.363000000000000000e+04	4.686758868304668368e+00
1.364000000000000000e+04	1.364000000000000000e+03	1.364000000000000000e+04	4.706000657730225356e+00
1.365000000000000000e+04	1.365000000000000000e+03	1.365000000000000000e+04	4.653031142688266897e+00
1.366000000000000000e+04	1.366000000000000000e+03	1.366000000000000000e+04	4.574665387235380187e+00
1.367000000000000000e+04	1.367000000000000000e+03	1.367000000000000000e+04	4.613325006204890499e+00
1.368000000000000000e+04	1.368000000000000000e+03	1.368000000000000000e+04	4.625835696149551701e+00
1.369000000000000000e+04	1.369000000000000000e+03	1.369000000000000000e+04	4.618966123485857445e+00
1.370000000000000000e+04	1.370000000000000000e+03	1.370000000000000000e+04	4.634152692823534814e+00
1.371000000000000000e+04	1.371000000000000000e+03	1.371000000000000000e+04	4.687787647349488829e+00
1.372000000000000000e+04	1.372000000000000000e+03	1.372000000000000000e+04	4.833473538470272501e+00
1.373000000000000000e+04	1.373000000000000000e+03	1.373000000000000000e+04	4.907792623710137470e+00
1.374000000000000000e+04	1.374000000000000000e+03	1.374000000000000000e+04	4.906219177029382372e+00
1.375000000000000000e+04	1.375000000000000000e+03	1.375000000000000000e+04	4.910809313873628845e+00
1.376000000000000000e+04	1.376000000000000000e+03	1.376000000000000000e+04	4.783476028828054005e+00
1.377000000000000000e+04	1.377000000000000000e+03	1.377000000000000000e+04	4.722521374664266247e+00
1.378000000000000000e+04	1.378000000000000000e+03	1.378000000000000000e+04	4.715287390449627303e+00
1.379000000000000000e+04	1.379000000000000000e+03	1.379000000000000000e+04	4.726827226493616863e+00
1.380000000000000000e+04	1.380000000000000000e+03	1.380000000000000000e+04	4.767334806586181806e+00
1.381000000000000000e+04	1.381000000000000000e+03	1.381000000000000000e+04	4.706916410864284472e+00
1.382000000000000000e+04	1.382000000000000000e+03	1.382000000000000000e+04	4.700040284643947075e+00
1.383000000000000000e+04	1.383000000000000000e+03	1.383000000000000000e+04	4.678690263778896075e+00
1.384000000000000000e+04	1.384000000000000000e+03	1.384000000000000000e+04	4.726595772604288648e+00
1.385000000000000000e+04	1.385000000000000000e+03	1.385000000000000000e+04	4.638100065280107209e+00
1.386000000000000000e+04	1.386000000000000000e+03	1.386000000000000000e+04	4.644538352352348021e+00
1.387000000000000000e+04	1.387000000000000000e+03	1.387000000000000000e+04	4.686860535775236869e+00
1.388000000000000000e+04	1.388000000000000000e+03	1.388000000000000000e+04	4.624734035935371246e+00
1.389000000000000000e+04	1.389000000000000000e+03	1.389000000000000000e+04	4.632730247969491622e+00
1.390000000000000000e+04	1.390000000000000000e+03	1.390000000000000000e+04	4.577502642444952308e+00
1.391000000000000000e+04	1.391000000000000000e+03	1.391000000000000000e+04	4.565192558715070348e+00
1.392000000000000000e+04	1.392000000000000000e+03	1.392000000000000000e+04	4.591322580876957993e+00
1.393000000000000000e+04	1.393000000000000000e+03	1.393000000000000000e+04	4.613797455783162249e+00
1.394000000000000000e+04	1.394000000000000000e+03	1.394000000000000000e+04	4.604635146248344135e+00
1.395000000000000000e+04	1.395000000000000000e+03	1.395000000000000000e+04	4.430779215409291538e+00
1.396000000000000000e+04	1.396000000000000000e+03	1.396000000000000000e+04	4.482377062191420514e+00
1.397000000000000000e+04	1.397000000000000000e+03	1.397000000000000000e+04	4.453002173313682199e+00
1.398000000000000000e+04	1.398000000000000000e+03	1.398000000000000000e+04	4.381833731394188192e+00
1.399000000000000000e+04	1.399000000000000000e+03	1.399000000000000000e+04	4.468950528820808898e+00
1.400000000000000000e+04	1.400000000000000000e+03	1.400000000000000000e+04	4.531262231042584077e+00
1.401000000000000000e+04	1.401000000000000000e+03	1.401000000000000000e+04	4.513950075224604674e+00
1.402000000000000000e+04	1.402000000000000000e+03	1.402000000000000000e+04	4.534212195765535469e+00
1.403000000000000000e+04	1.403000000000000000e+03	1.403000000000000000e+04	4.539086663023264023e+00
1.404000000000000000e+04	1.404000000000000000e+03	1.404000000000000000e+04	4.557374094023908029e+00
1.405000000000000000e+04	1.405000000000000000e+03	1.405000000000000000e+04	4.533183212659315231e+00
1.406000000000000000e+04	1.406000000000000000e+03	1.406000000000000000e+04	4.677901467029121463e+00
1.407000000000000000e+04	1.407000000000000000e+03	1.407000000000000000e+04	4.677258963085070498e+00
1.408000000000000000e+04	1.408000000000000000e+03	1.408000000000000000e+04	4.766463371065409405e+00
1.409000000000000000e+04	1.409000000000000000e+03	1.409000000000000000e+04	4.780183392870362979e+00
1.410000000000000000e+04	1.410000000000000000e+03	1.410000000000000000e+04	4.846976758534234264e+00
1.411000000000000000e+04	1.411000000000000000e+03	1.411000000000000000e+04	4.848568576692596110e+00
1.412000000000000000e+04	1.412000000000000000e+03	1.412000000000000000e+04	4.904438063232018585e+00
1.413000000000000000e+04	1.413000000000000000e+03	1.413000000000000000e+04	4.928005890177567849e+00
1.414000000000000000e+04	1.414000000000000000e+03	1.414000000000000000e+04	4.851917292143609117e+00
1.415000000000000000e+04	1.415000000000000000e+03	1.415000000000000000e+04	4.819777322084322968e+00
1.416000000000000000e+04	1.416000000000000000e+03	1.416000000000000000e+04	4.857941704318882614e+00
1.417000000000000000e+04	1.417000000000000000e+03	1.417000000000000000e+04	4.811982079456164740e+00
1.418000000000000000e+04	1.418000000000000000e+03	1.418000000000000000e+04	4.776928558799538926e+00
1.419000000000000000e+04	1.419000000000000000e+03	1.419000000000000000e+04	4.788267204398013455e+00
1.420000000000000000e+04	1.420000000000000000e+03	1.420000000000000000e+04	4.782221337893828306e+00
1.421000000000000000e+04	1.421000000000000000e+03	1.421000000000000000e+04	4.691645305604831506e+00
1.422000000000000000e+04	1.422000000000000000e+03	1.422000000000000000e+04	4.635331834978330789e+00
1.423000000000000000e+04	1.423000000000000000e+03	1.423000000000000000e+04	4.625012848553891054e+00
1.424000000000000000e+04	1.424000000000000000e+03	1.424000000000000000e+04	4.637597759345377213e+00
1.425000000000000000e+04	1.425000000000000000e+03	1.425000000000000000e+04	4.586458305581279760e+00
1.426000000000000000e+04	1.426000000000000000e+03	1.426000000000000000e+04	4.563932838312255491e+00
1.427000000000000000e+04	1.427000000000000000e+03	1.427000000000000000e+04	4.611639591246260217e+00
1.428000000000000000e+04	1.428000000000000000e+03	1.428000000000000000e+04	4.639357879604173007e+00
1.429000000000000000e+04	1.429000000000000000e+03	1.429000000000000000e+04	4.735190314886439822e+00
1.430000000000000000e+04	1.430000000000000000e+03	1.430000000000000000e+04	4.852759606115609969e+00
1.431000000000000000e+04	1.431000000000000000e+03	1.431000000000000000e+04	4.732546531445854576e+00
1.432000000000000000e+04	1.432000000000000000e+03	1.432000000000000000e+04	4.799331469868650224e+00
1.433000000000000000e+04	1.433000000000000000e+03	1.433000000000000000e+04	4.786174855159395669e+00
1.434000000000000000e+04	1.434000000000000000e+03	1.434000000000000000e+04	4.791785259047691703e+00
1.435000000000000000e+04	1.435000000000000000e+03	1.435000000000000000e+04	4.756372821941518225e+00
1.436000000000000000e+04	1.436000000000000000e+03	1.436000000000000000e+04	4.754398873666755065e+00
1.437000000000000000e+04	1.437000000000000000e+03	1.437000000000000000e+04	4.783197161855153645e+00
1.438000000000000000e+04	1.438000000000000000e+03	1.438000000000000000e+04	4.819726738624832585e+00
1.439000000000000000e+04	1.439000000000000000e+03	1.439000000000000000e+04	4.817974539959491764e+00
1.440000000000000000e+04	1.440000000000000000e+03	1.440000000000000000e+04	4.745603343832674348e+00
1.441000000000000000e+04	1.441000000000000000e+03	1.441000000000000000e+04	4.874546039770987882e+00
1.442000000000000000e+04	1.442000000000000000e+03	1.442000000000000000e+04	4.848116979913719149e+00
1.443000000000000000e+04	1.443000000000000000e+03	1.443000000000000000e+04	4.769769522189446498e+00
1.444000000000000000e+04	1.444000000000000000e+03	1.444000000000000000e+04	4.854162240373495862e+00
1.445000000000000000e+04	1.445000000000000000e+03	1.445000000000000000e+04	4.817108979263669433e+00
1.446000000000000000e+04	1.446000000000000000e+03	1.446000000000000000e+04	4.729168760348192002e+00
1.447000000000000000e+04	1.447000000000000000e+03	1.447000000000000000e+04	4.663911370400567691e+00
1.448000000000000000e+04	1.448000000000000000e+03	1.448000000000000000e+04	4.666104790655883683e+00
1.449000000000000000e+04	1.449000000000000000e+03	1.449000000000000000e+04	4.774733367313099386e+00
1.450000000000000000e+04	1.450000000000000000e+03	1.450000000000000000e+04	4.742692166852330082e+00
1.451000000000000000e+04	1.451000000000000000e+03	1.451000000000000000e+04	4.791562626625475829e+00
1.452000000000000000e+04	1.452000000000000000e+03	1.452000000000000000e+04	4.807790114285605654e+00
1.453000000000000000e+04	1.453000000000000000e+03	1.453000000000000000e+04	4.816666162385569550e+00
1.454000000000000000e+04	1.454000000000000000e+03	1.454000000000000000e+04	4.887559060019109225e+00
1.455000000000000000e+04	1.455000000000000000e+03	1.455000000000000000e+04	4.805162557894683495e+00
1.456000000000000000e+04	1.456000000000000000e+03	1.456000000000000000e+04	4.773553768118616425e+00
1.457000000000000000e+04	1.457000000000000000e+03	1.457000000000000000e+04	4.783306520872128154e+00
1.458000000000000000e+04	1.458000000000000000e+03	1.458000000000000000e+04	4.749804693804312805e+00
1.459000000000000000e+04	1.459000000000000000e+03	1.459000000000000000e+04	4.691210253322060098e+00
1.460000000000000000e+04	1.460000000000000000e+03	1.460000000000000000e+04	4.779857526139946522e+00
1.461000000000000000e+04	1.461000000000000000e+03	1.461000000000000000e+04	4.783712562266563495e+00
1.462000000000000000e+04	1.462000000000000000e+03	1.462000000000000000e+04	4.710462542983687939e+00
1.463000000000000000e+04	1.463000000000000000e+03	1.463000000000000000e+04	4.648622170546690135e+00
1.464000000000000000e+04	1.464000000000000000e+03	1.464000000000000000e+04	4.641334269267355594e+00
1.465000000000000000e+04	1.465000000000000000e+03	1.465000000000000000e+04	4.528837327541008762e+00
1.466000000000000000e+04	1.466000000000000000e+03	1.466000000000000000e+04	4.422655381303370881e+00
1.467000000000000000e+04	1.467000000000000000e+03	1.467000000000000000e+04	4.478745498287668880e+00
1.468000000000000000e+04	1.468000000000000000e+03	1.468000000000000000e+04	4.473591574268976245e+00
1.469000000000000000e+04	1.469000000000000000e+03	1.469000000000000000e+04	4.476219133297891339e+00
1.470000000000000000e+04	1.470000000000000000e+03	1.470000000000000000e+04	4.503620237174326135e+00
1.471000000000000000e+04	1.471000000000000000e+03	1.471000000000000000e+04	4.492934963119134650e+00
1.472000000000000000e+04	1.472000000000000000e+03	1.472000000000000000e+04	4.387081484181881486e+00
1.473000000000000000e+04	1.473000000000000000e+03	1.473000000000000000e+04	4.393826826893716841e+00
1.474000000000000000e+04	1.474000000000000000e+03	1.474000000000000000e+04	4.315916432396444513e+00
1.475000000000000000e+04	1.475000000000000000e+03	1.475000000000000000e+04	4.294804191052271847e+00
1.476000000000000000e+04	1.476000000000000000e+03	1.476000000000000000e+04	4.199478071575462934e+00
1.477000000000000000e+04	1.477000000000000000e+03	1.477000000000000000e+04	4.217771262311150515e+00
1.478000000000000000e+04	1.478000000000000000e+03	1.478000000000000000e+04	4.231299317925891756e+00
1.479000000000000000e+04	1.479000000000000000e+03	1.479000000000000000e+04	4.243022365042206978e+00
1.480000000000000000e+04	1.480000000000000000e+03	1.480000000000000000e+04	4.415334023021859622e+00
1.481000000000000000e+04	1.481000000000000000e+03	1.481000000000000000e+04	4.370398646940664378e+00
1.482000000000000000e+04	1.482000000000000000e+03	1.482000000000000000e+04	4.420303112300719484e+00
1.483000000000000000e+04	1.483000000000000000e+03	1.483000000000000000e+04	4.326629501833696878e+00
1.484000000000000000e+04	1.484000000000000000e+03	1.484000000000000000e+04	4.211206925013359914e+00
1.485000000000000000e+04	1.485000000000000000e+03	1.485000000000000000e+04	4.330557649566523892e+00
1.486000000000000000e+04	1.486000000000000000e+03	1.486000000000000000e+04	4.344571071627055581e+00
1.487000000000000000e+04	1.487000000000000000e+03	1.487000000000000000e+04	4.290743765844076130e+00
1.488000000000000000e+04	1.488000000000000000e+03	1.488000000000000000e+04	4.238187447982585176e+00
1.489000000000000000e+04	1.489000000000000000e+03	1.489000000000000000e+04	4.335613785433503509e+00
1.490000000000000000e+04	1.490000000000000000e+03	1.490000000000000000e+04	4.201819830411604784e+00
1.491000000000000000e+04	1.491000000000000000e+03	1.491000000000000000e+04	4.215305383991540644e+00
1.492000000000000000e+04	1.492000000000000000e+03	1.492000000000000000e+04	4.243869193454817612e+00
1.493000000000000000e+04	1.493000000000000000e+03	1.493000000000000000e+04	4.189902868115035872e+00
1.494000000000000000e+04	1.494000000000000000e+03	1.494000000000000000e+04	4.220538014045382980e+00
1.495000000000000000e+04	1.495000000000000000e+03	1.495000000000000000e+04	4.198176559141723274e+00
1.496000000000000000e+04	1.496000000000000000e+03	1.496000000000000000e+04	4.204254926971514372e+00
1.497000000000000000e+04	1.497000000000000000e+03	1.497000000000000000e+04	4.236989081059300055e+00
1.498000000000000000e+04	1.498000000000000000e+03	1.498000000000000000e+04	4.113632620049035182e+00
1.499000000000000000e+04	1.499000000000000000e+03	1.499000000000000000e+04	4.215086034281368299e+00
1.500000000000000000e+04	1.500000000000000000e+03	1.500000000000000000e+04	4.228673867291001365e+00
1.501000000000000000e+04	1.501000000000000000e+03	1.501000000000000000e+04	4.338497382591603113e+00
1.502000000000000000e+04	1.502000000000000000e+03	1.502000000000000000e+04	4.239873057400586731e+00
1.503000000000000000e+04	1.503000000000000000e+03	1.503000000000000000e+04	4.304700083523909093e+00
1.504000000000000000e+04	1.504000000000000000e+03	1.504000000000000000e+04	4.265631273293145398e+00
1.505000000000000000e+04	1.505000000000000000e+03	1.505000000000000000e+04	4.295933108390351585e+00
1.506000000000000000e+04	1.506000000000000000e+03	1.506000000000000000e+04	4.381013419760107830e+00
1.507000000000000000e+04	1.507000000000000000e+03	1.507000000000000000e+04	4.259898725475501635e+00
1.508000000000000000e+04	1.508000000000000000e+03	1.508000000000000000e+04	4.197992984161877494e+00
1.509000000000000000e+04	1.509000000000000000e+03	1.509000000000000000e+04	4.217791625143981982e+00
1.510000000000000000e+04	1.510000000000000000e+03	1.510000000000000000e+04	4.281217338624646374e+00
1.511000000000000000e+04	1.511000000000000000e+03	1.511000000000000000e+04	4.334030235918891805e+00
1.512000000000000000e+04	1.512000000000000000e+03	1.512000000000000000e+04	4.360179380914119385e+00
1.513000000000000000e+04	1.513000000000000000e+03	1.513000000000000000e+04	4.361243599108505897e+00
1.514000000000000000e+04	1.514000000000000000e+03	1.514000000000000000e+04	4.300791405642301335e+00
1.515000000000000000e+04	1.515000000000000000e+03	1.515000000000000000e+04	4.301048471458837064e+00
1.516000000000000000e+04	1.516000000000000000e+03	1.516000000000000000e+04	4.219171046273703318e+00
1.517000000000000000e+04	1.517000000000000000e+03	1.517000000000000000e+04	4.257915188085336311e+00
1.518000000000000000e+04	1.518000000000000000e+03	1.518000000000000000e+04	4.235697555751147370e+00
1.519000000000000000e+04	1.519000000000000000e+03	1.519000000000000000e+04	4.142734093767099779e+00
1.520000000000000000e+04	1.520000000000000000e+03	1.520000000000000000e+04	4.103939333486852803e+00
1.521000000000000000e+04	1.521000000000000000e+03	1.521000000000000000e+04	4.246450489707525477e+00
1.522000000000000000e+04	1.522000000000000000e+03	1.522000000000000000e+04	4.185782180722367407e+00
1.523000000000000000e+04	1.523000000000000000e+03	1.523000000000000000e+04	4.258267250368063195e+00
1.524000000000000000e+04	1.524000000000000000e+03	1.524000000000000000e+04	4.242082446171457910e+00
1.525000000000000000e+04	1.525000000000000000e+03	1.525000000000000000e+04	4.258383136543223202e+00
1.526000000000000000e+04	1.526000000000000000e+03	1.526000000000000000e+04	4.219126580140437177e+00
1.527000000000000000e+04	1.527000000000000000e+03	1.527000000000000000e+04	4.194295234607287703e+00
1.528000000000000000e+04	1.528000000000000000e+03	1.528000000000000000e+04	4.207221755451092449e+00
1.529000000000000000e+04	1.529000000000000000e+03	1.529000000000000000e+04	4.252216050792736901e+00
1.530000000000000000e+04	1.530000000000000000e+03	1.530000000000000000e+04	4.248240380263285765e+00
1.531000000000000000e+04	1.531000000000000000e+03	1.531000000000000000e+04	4.124354879024515697e+00
1.532000000000000000e+04	1.532000000000000000e+03	1.532000000000000000e+04	4.059014791760287899e+00
1.533000000000000000e+04	1.533000000000000000e+03	1.533000000000000000e+04	4.056237021093417106e+00
1.534000000000000000e+04	1.534000000000000000e+03	1.534000000000000000e+04	4.077157360561391997e+00
1.535000000000000000e+04	1.535000000000000000e+03	1.535000000000000000e+04	4.106055661859763006e+00
1.536000000000000000e+04	1.536000000000000000e+03	1.536000000000000000e+04	4.139858355384046007e+00
1.537000000000000000e+04	1.537000000000000000e+03	1.537000000000000000e+04	4.163923767455290914e+00
1.538000000000000000e+04	1.538000000000000000e+03	1.538000000000000000e+04	4.257849404166642593e+00
1.539000000000000000e+04	1.539000000000000000e+03	1.539000000000000000e+04	4.379800457541737302e+00
1.540000000000000000e+04	1.540000000000000000e+03	1.540000000000000000e+04	4.408409993453927811e+00
1.541000000000000000e+04	1.541000000000000000e+03	1.541000000000000000e+04	4.486631526010864235e+00
1.542000000000000000e+04	1.542000000000000000e+03	1.542000000000000000e+04	4.483206620316434687e+00
1.543000000000000000e+04	1.543000000000000000e+03	1.543000000000000000e+04	4.511496434623627039e+00
1.544000000000000000e+04	1.544000000000000000e+03	1.544000000000000000e+04	4.479041044673767402e+00
1.545000000000000000e+04	1.545000000000000000e+03	1.545000000000000000e+04	4.518586620096579409e+00
1.546000000000000000e+04	1.546000000000000000e+03	1.546000000000000000e+04	4.473560384269647194e+00
1.547000000000000000e+04	1.547000000000000000e+03	1.547000000000000000e+04	4.458516058934554493e+00
1.548000000000000000e+04	1.548000000000000000e+03	1.548000000000000000e+04	4.504356666918457819e+00
1.549000000000000000e+04	1.549000000000000000e+03	1.549000000000000000e+04	4.462237058353302643e+00
1.550000000000000000e+04	1.550000000000000000e+03	1.550000000000000000e+04	4.411131709740088169e+00
1.551000000000000000e+04	1.551000000000000000e+03	1.551000000000000000e+04	4.396081206643661865e+00
1.552000000000000000e+04	1.552000000000000000e+03	1.552000000000000000e+04	4.470385329827065490e+00
1.553000000000000000e+04	1.553000000000000000e+03	1.553000000000000000e+04	4.350339262144051311e+00
1.554000000000000000e+04	1.554000000000000000e+03	1.554000000000000000e+04	4.470260123844284728e+00
1.555000000000000000e+04	1.555000000000000000e+03	1.555000000000000000e+04	4.489359934726941503e+00
1.556000000000000000e+04	1.556000000000000000e+03	1.556000000000000000e+04	4.399705734487422859e+00
1.557000000000000000e+04	1.557000000000000000e+03	1.557000000000000000e+04	4.315355472624666788e+00
1.558000000000000000e+04	1.558000000000000000e+03	1.558000000000000000e+04	4.279015194329088168e+00
1.559000000000000000e+04	1.559000000000000000e+03	1.559000000000000000e+04	4.234967707196357622e+00
1.560000000000000000e+04	1.560000000000000000e+03	1.560000000000000000e+04	4.196212205656579819e+00
1.561000000000000000e+04	1.561000000000000000e+03	1.561000000000000000e+04	4.182418251733077241e+00
1.562000000000000000e+04	1.562000000000000000e+03	1.562000000000000000e+04	4.156126044155003640e+00
1.563000000000000000e+04	1.563000000000000000e+03	1.563000000000000000e+04	4.060622109185572093e+00
1.564000000000000000e+04	1.564000000000000000e+03	1.564000000000000000e+04	4.143998857506780986e+00
1.565000000000000000e+04	1.565000000000000000e+03	1.565000000000000000e+04	4.095158524471749217e+00
1.566000000000000000e+04	1.566000000000000000e+03	1.566000000000000000e+04	4.088051271348899895e+00
1.567000000000000000e+04	1.567000000000000000e+03	1.567000000000000000e+04	4.094022220695454628e+00
1.568000000000000000e+04	1.568000000000000000e+03	1.568000000000000000e+04	4.066114790764243203e+00
1.569000000000000000e+04	1.569000000000000000e+03	1.569000000000000000e+04	4.104650254752293392e+00
1.570000000000000000e+04	1.570000000000000000e+03	1.570000000000000000e+04	4.100783212712704184e+00
1.571000000000000000e+04	1.571000000000000000e+03	1.571000000000000000e+04	4.124962339963549773e+00
1.572000000000000000e+04	1.572000000000000000e+03	1.572000000000000000e+04	4.131411579768562881e+00
1.573000000000000000e+04	1.573000000000000000e+03	1.573000000000000000e+04	4.087479384009571781e+00
1.574000000000000000e+04	1.574000000000000000e+03	1.574000000000000000e+04	4.153841772263039189e+00
1.575000000000000000e+04	1.575000000000000000e+03	1.575000000000000000e+04	4.163307445329119894e+00
1.576000000000000000e+04	1.576000000000000000e+03	1.576000000000000000e+04	4.090338851241362761e+00
1.577000000000000000e+04	1.577000000000000000e+03	1.577000000000000000e+04	4.083788783482733997e+00
1.578000000000000000e+04	1.578000000000000000e+03	1.578000000000000000e+04	4.139259590572219594e+00
1.579000000000000000e+04	1.579000000000000000e+03	1.579000000000000000e+04	4.183466016493865958e+00
1.580000000000000000e+04	1.580000000000000000e+03	1.580000000000000000e+04	4.139693273676524399e+00
1.581000000000000000e+04	1.581000000000000000e+03	1.581000000000000000e+04	4.181081618307134207e+00
1.582000000000000000e+04	1.582000000000000000e+03	1.582000000000000000e+04	4.164159109591778929e+00
1.583000000000000000e+04	1.583000000000000000e+03	1.583000000000000000e+04	4.180353577165788259e+00
1.584000000000000000e+04	1.584000000000000000e+03	1.584000000000000000e+04	4.145560388237363725e+00
1.585000000000000000e+04	1.585000000000000000e+03	1.585000000000000000e+04	4.158021665837497771e+00
1.586000000000000000e+04	1.586000000000000000e+03	1.586000000000000000e+04	4.147667979502640101e+00
1.587000000000000000e+04	1.587000000000000000e+03	1.587000000000000000e+04	4.096698990438897070e+00
1.588000000000000000e+04	1.588000000000000000e+03	1.588000000000000000e+04	4.137533106206644717e+00
1.589000000000000000e+04	1.589000000000000000e+03	1.589000000000000000e+04	4.224111479507664413e+00
1.590000000000000000e+04	1.590000000000000000e+03	1.590000000000000000e+04	4.247491130341621179e+00
1.591000000000000000e+04	1.591000000000000000e+03	1.591000000000000000e+04	4.215200443203197089e+00
1.592000000000000000e+04	1.592000000000000000e+03	1.592000000000000000e+04	4.133860024464501848e+00
1.593000000000000000e+04	1.593000000000000000e+03	1.593000000000000000e+04	4.076652078898290732e+00
1.594000000000000000e+04	1.594000000000000000e+03	1.594000000000000000e+04	4.184608545463369467e+00
1.595000000000000000e+04	1.595000000000000000e+03	1.595000000000000000e+04	4.193441824445008237e+00
1.596000000000000000e+04	1.596000000000000000e+03	1.596000000000000000e+04	4.170194753671918164e+00
1.597000000000000000e+04	1.597000000000000000e+03	1.597000000000000000e+04	4.142827899883728016e+00
1.598000000000000000e+04	1.598000000000000000e+03	1.598000000000000000e+04	4.167690313605685759e+00
1.599000000000000000e+04	1.599000000000000000e+03	1.599000000000000000e+04	4.219598978729022676e+00
1.600000000000000000e+04	1.600000000000000000e+03	1.600000000000000000e+04	4.222137871688583566e+00
1.601000000000000000e+04	1.601000000000000000e+03	1.601000000000000000e+04	4.222001354806691253e+00
1.602000000000000000e+04	1.602000000000000000e+03	1.602000000000000000e+04	4.178080079765190469e+00
1.603000000000000000e+04	1.603000000000000000e+03	1.603000000000000000e+04	4.178551192528169977e+00
1.604000000000000000e+04	1.604000000000000000e+03	1.604000000000000000e+04	4.045983878321615990e+00
1.605000000000000000e+04	1.605000000000000000e+03	1.605000000000000000e+04	4.164529117738531738e+00
1.606000000000000000e+04	1.606000000000000000e+03	1.606000000000000000e+04	4.204385229119894873e+00
1.607000000000000000e+04	1.607000000000000000e+03	1.607000000000000000e+04	4.230023307026115731e+00
1.608000000000000000e+04	1.608000000000000000e+03	1.608000000000000000e+04	4.229150527451930763e+00
1.609000000000000000e+04	1.609000000000000000e+03	1.609000000000000000e+04	4.219541598984339004e+00
1.610000000000000000e+04	1.610000000000000000e+03	1.610000000000000000e+04	4.273482284087409155e+00
1.611000000000000000e+04	1.611000000000000000e+03	1.611000000000000000e+04	4.237623095907948390e+00
1.612000000000000000e+04	1.612000000000000000e+03	1.612000000000000000e+04	4.230837105880916660e+00
1.613000000000000000e+04	1.613000000000000000e+03	1.613000000000000000e+04	4.388801906412521880e+00
1.614000000000000000e+04	1.614000000000000000e+03	1.614000000000000000e+04	4.326364161485384052e+00
1.615000000000000000e+04	1.615000000000000000e+03	1.615000000000000000e+04	4.222296966048020295e+00
1.616000000000000000e+04	1.616000000000000000e+03	1.616000000000000000e+04	4.135626508493148279e+00
1.617000000000000000e+04	1.617000000000000000e+03	1.617000000000000000e+04	4.232891165285694868e+00
1.618000000000000000e+04	1.618000000000000000e+03	1.618000000000000000e+04	4.343640765998541653e+00
1.619000000000000000e+04	1.619000000000000000e+03	1.619000000000000000e+04	4.432987042421665080e+00
1.620000000000000000e+04	1.620000000000000000e+03	1.620000000000000000e+04	4.370236584724675133e+00
1.621000000000000000e+04	1.621000000000000000e+03	1.621000000000000000e+04	4.480656741859043279e+00
1.622000000000000000e+04	1.622000000000000000e+03	1.622000000000000000e+04	4.456179558753433412e+00
1.623000000000000000e+04	1.623000000000000000e+03	1.623000000000000000e+04	4.396489409200954768e+00
1.624000000000000000e+04	1.624000000000000000e+03	1.624000000000000000e+04	4.374825238459339793e+00
1.625000000000000000e+04	1.625000000000000000e+03	1.625000000000000000e+04	4.232249662622514563e+00
1.626000000000000000e+04	1.626000000000000000e+03	1.626000000000000000e+04	4.282489966752509147e+00
1.627000000000000000e+04	1.627000000000000000e+03	1.627000000000000000e+04	4.262305884663825317e+00
1.628000000000000000e+04	1.628000000000000000e+03	1.628000000000000000e+04	4.197989295458872228e+00
1.629000000000000000e+04	1.629000000000000000e+03	1.629000000000000000e+04	4.197011366912230201e+00
1.630000000000000000e+04	1.630000000000000000e+03	1.630000000000000000e+04	4.231075032815414083e+00
1.631000000000000000e+04	1.631000000000000000e+03	1.631000000000000000e+04	4.185777387309655317e+00
1.632000000000000000e+04	1.632000000000000000e+03	1.632000000000000000e+04	4.318912073819805464e+00
1.633000000000000000e+04	1.633000000000000000e+03	1.633000000000000000e+04	4.276674696009677312e+00
1.634000000000000000e+04	1.634000000000000000e+03	1.634000000000000000e+04	4.130157930719696502e+00
1.635000000000000000e+04	1.635000000000000000e+03	1.635000000000000000e+04	4.120282731081140071e+00
1.636000000000000000e+04	1.636000000000000000e+03	1.636000000000000000e+04	4.027447373861630986e+00
1.637000000000000000e+04	1.637000000000000000e+03	1.637000000000000000e+04	4.101275234202740982e+00
1.638000000000000000e+04	1.638000000000000000e+03	1.638000000000000000e+04	4.008829486443380219e+00
1.639000000000000000e+04	1.639000000000000000e+03	1.639000000000000000e+04	4.088042882432093350e+00
1.640000000000000000e+04	1.640000000000000000e+03	1.640000000000000000e+04	4.036988710027194394e+00
1.641000000000000000e+04	1.641000000000000000e+03	1.641000000000000000e+04	3.932216944432965988e+00
1.642000000000000000e+04	1.642000000000000000e+03	1.642000000000000000e+04	3.971849340715436494e+00
1.643000000000000000e+04	1.643000000000000000e+03	1.643000000000000000e+04	3.987944792442549069e+00
1.644000000000000000e+04	1.644000000000000000e+03	1.644000000000000000e+04	4.003671015325926064e+00
1.645000000000000000e+04	1.645000000000000000e+03	1.645000000000000000e+04	4.040735099362182225e+00
1.646000000000000000e+04	1.646000000000000000e+03	1.646000000000000000e+04	4.081228813528771759e+00
1.647000000000000000e+04	1.647000000000000000e+03	1.647000000000000000e+04	4.035707962787842717e+00
1.648000000000000000e+04	1.648000000000000000e+03	1.648000000000000000e+04	3.984168617124205891e+00
1.649000000000000000e+04	1.649000000000000000e+03	1.649000000000000000e+04	3.968379566337763009e+00
1.650000000000000000e+04	1.650000000000000000e+03	1.650000000000000000e+04	4.066431709953427287e+00
1.651000000000000000e+04	1.651000000000000000e+03	1.651000000000000000e+04	4.030063933791591779e+00
1.652000000000000000e+04	1.652000000000000000e+03	1.652000000000000000e+04	4.086575955725625597e+00
1.653000000000000000e+04	1.653000000000000000e+03	1.653000000000000000e+04	4.025694061608815488e+00
1.654000000000000000e+04	1.654000000000000000e+03	1.654000000000000000e+04	3.996118568622835099e+00
1.655000000000000000e+04	1.655000000000000000e+03	1.655000000000000000e+04	4.007088766089876408e+00
1.656000000000000000e+04	1.656000000000000000e+03	1.656000000000000000e+04	3.970682414438805541e+00
1.657000000000000000e+04	1.657000000000000000e+03	1.657000000000000000e+04	3.972181380209550472e+00
1.658000000000000000e+04	1.658000000000000000e+03	1.658000000000000000e+04	4.080775483276302573e+00
1.659000000000000000e+04	1.659000000000000000e+03	1.659000000000000000e+04	4.101526984433002454e+00
1.660000000000000000e+04	1.660000000000000000e+03	1.660000000000000000e+04	4.065614268119181141e+00
1.661000000000000000e+04	1.661000000000000000e+03	1.661000000000000000e+04	4.134617560220149812e+00
1.662000000000000000e+04	1.662000000000000000e+03	1.662000000000000000e+04	4.107114202477079701e+00
1.663000000000000000e+04	1.663000000000000000e+03	1.663000000000000000e+04	4.010794541635769761e+00
1.664000000000000000e+04	1.664000000000000000e+03	1.664000000000000000e+04	4.035298778047440749e+00
1.665000000000000000e+04	1.665000000000000000e+03	1.665000000000000000e+04	3.994853915830065105e+00
1.666000000000000000e+04	1.666000000000000000e+03	1.666000000000000000e+04	3.935090721910093237e+00
1.667000000000000000e+04	1.667000000000000000e+03	1.667000000000000000e+04	3.970948685679366985e+00
1.668000000000000000e+04	1.668000000000000000e+03	1.668000000000000000e+04	3.904253839188069009e+00
1.669000000000000000e+04	1.669000000000000000e+03	1.669000000000000000e+04	4.009345580933874054e+00
1.670000000000000000e+04	1.670000000000000000e+03	1.670000000000000000e+04	4.075128483533918988e+00
1.671000000000000000e+04	1.671000000000000000e+03	1.671000000000000000e+04	3.960389359870703618e+00
1.672000000000000000e+04	1.672000000000000000e+03	1.672000000000000000e+04	3.893079204640943480e+00
1.673000000000000000e+04	1.673000000000000000e+03	1.673000000000000000e+04	3.987808568072222837e+00
1.674000000000000000e+04	1.674000000000000000e+03	1.674000000000000000e+04	3.967158566786450624e+00
1.675000000000000000e+04	1.675000000000000000e+03	1.675000000000000000e+04	3.948381625115731097e+00
1.676000000000000000e+04	1.676000000000000000e+03	1.676000000000000000e+04	3.867341813726616007e+00
1.677000000000000000e+04	1.677000000000000000e+03	1.677000000000000000e+04	3.874415822493226802e+00
1.678000000000000000e+04	1.678000000000000000e+03	1.678000000000000000e+04	3.908941417726396139e+00
1.679000000000000000e+04	1.679000000000000000e+03	1.679000000000000000e+04	3.935922448549822317e+00
1.680000000000000000e+04	1.680000000000000000e+03	1.680000000000000000e+04	3.881833454135054318e+00
1.681000000000000000e+04	1.681000000000000000e+03	1.681000000000000000e+04	4.009742683294768462e+00
1.682000000000000000e+04	1.682000000000000000e+03	1.682000000000000000e+04	3.961310365845112091e+00
1.683000000000000000e+04	1.683000000000000000e+03	1.683000000000000000e+04	3.955922237542485398e+00
1.684000000000000000e+04	1.684000000000000000e+03	1.684000000000000000e+04	4.051581597549903435e+00
1.685000000000000000e+04	1.685000000000000000e+03	1.685000000000000000e+04	3.959506290396154427e+00
1.686000000000000000e+04	1.686000000000000000e+03	1.686000000000000000e+04	3.977709461993826245e+00
1.687000000000000000e+04	1.687000000000000000e+03	1.687000000000000000e+04	3.934062052755266770e+00
1.688000000000000000e+04	1.688000000000000000e+03	1.688000000000000000e+04	3.902003451116387911e+00
1.689000000000000000e+04	1.689000000000000000e+03	1.689000000000000000e+04	3.827862964091333531e+00
1.690000000000000000e+04	1.690000000000000000e+03	1.690000000000000000e+04	3.854693099625936092e+00
1.691000000000000000e+04	1.691000000000000000e+03	1.691000000000000000e+04	3.908961451727069658e+00
1.692000000000000000e+04	1.692000000000000000e+03	1.692000000000000000e+04	3.826183034800174187e+00
1.693000000000000000e+04	1.693000000000000000e+03	1.693000000000000000e+04	3.855220888387689282e+00
1.694000000000000000e+04	1.694000000000000000e+03	1.694000000000000000e+04	3.835802357707550847e+00
1.695000000000000000e+04	1.695000000000000000e+03	1.695000000000000000e+04	3.839387807155182575e+00
1.696000000000000000e+04	1.696000000000000000e+03	1.696000000000000000e+04	3.851842116410447048e+00
1.697000000000000000e+04	1.697000000000000000e+03	1.697000000000000000e+04	3.901311644592043937e+00
1.698000000000000000e+04	1.698000000000000000e+03	1.698000000000000000e+04	3.857933321257054793e+00
1.699000000000000000e+04	1.699000000000000000e+03	1.699000000000000000e+04	3.840425848304413581e+00
1.700000000000000000e+04	1.700000000000000000e+03	1.700000000000000000e+04	3.739524914821677815e+00
1.701000000000000000e+04	1.701000000000000000e+03	1.701000000000000000e+04	3.841324549614057560e+00
1.702000000000000000e+04	1.702000000000000000e+03	1.702000000000000000e+04	3.871487255908378611e+00
1.703000000000000000e+04	1.703000000000000000e+03	1.703000000000000000e+04	3.857650425914258108e+00
1.704000000000000000e+04	1.704000000000000000e+03	1.704000000000000000e+04	3.921819213410567162e+00
1.705000000000000000e+04	1.705000000000000000e+03	1.705000000000000000e+04	3.911869029078692606e+00
1.706000000000000000e+04	1.706000000000000000e+03	1.706000000000000000e+04	3.773605390448760311e+00
1.707000000000000000e+04	1.707000000000000000e+03	1.707000000000000000e+04	3.813855979164434196e+00
1.708000000000000000e+04	1.708000000000000000e+03	1.708000000000000000e+04	3.802116973018323076e+00
1.709000000000000000e+04	1.709000000000000000e+03	1.709000000000000000e+04	3.801308810230533464e+00
1.710000000000000000e+04	1.710000000000000000e+03	1.710000000000000000e+04	3.761394431613040101e+00
1.711000000000000000e+04	1.711000000000000000e+03	1.711000000000000000e+04	3.663912481092762796e+00
1.712000000000000000e+04	1.712000000000000000e+03	1.712000000000000000e+04	3.661921948041589214e+00
1.713000000000000000e+04	1.713000000000000000e+03	1.713000000000000000e+04	3.645039034663748456e+00
1.714000000000000000e+04	1.714000000000000000e+03	1.714000000000000000e+04	3.710993414936415213e+00
1.715000000000000000e+04	1.715000000000000000e+03	1.715000000000000000e+04	3.777710953648304670e+00
1.716000000000000000e+04	1.716000000000000000e+03	1.716000000000000000e+04	3.787061661284617742e+00
1.717000000000000000e+04	1.717000000000000000e+03	1.717000000000000000e+04	3.836922814887959721e+00
1.718000000000000000e+04	1.718000000000000000e+03	1.718000000000000000e+04	3.803429092700606251e+00
1.719000000000000000e+04	1.719000000000000000e+03	1.719000000000000000e+04	3.748621098761182324e+00
1.720000000000000000e+04	1.720000000000000000e+03	1.720000000000000000e+04	3.803274143561661269e+00
1.721000000000000000e+04	1.721000000000000000e+03	1.721000000000000000e+04	3.773067270415042529e+00
1.722000000000000000e+04	1.722000000000000000e+03	1.722000000000000000e+04	3.812343555833619391e+00
1.723000000000000000e+04	1.723000000000000000e+03	1.723000000000000000e+04	3.772427519279631714e+00
1.724000000000000000e+04	1.724000000000000000e+03	1.724000000000000000e+04	3.756830010936836217e+00
1.725000000000000000e+04	1.725000000000000000e+03	1.725000000000000000e+04	3.724705001583386466e+00
1.726000000000000000e+04	1.726000000000000000e+03	1.726000000000000000e+04	3.744606587667019593e+00
1.727000000000000000e+04	1.727000000000000000e+03	1.727000000000000000e+04	3.808359882523256523e+00
1.728000000000000000e+04	1.728000000000000000e+03	1.728000000000000000e+04	3.915010728151316677e+00
1.729000000000000000e+04	1.729000000000000000e+03	1.729000000000000000e+04	3.966978398120393212e+00
1.730000000000000000e+04	1.730000000000000000e+03	1.730000000000000000e+04	3.969351079428986573e+00
1.731000000000000000e+04	1.731000000000000000e+03	1.731000000000000000e+04	4.039904982359861840e+00
1.732000000000000000e+04	1.732000000000000000e+03	1.732000000000000000e+04	4.022183311025498753e+00
1.733000000000000000e+04	1.733000000000000000e+03	1.733000000000000000e+04	4.045706222793711504e+00
1.734000000000000000e+04	1.734000000000000000e+03	1.734000000000000000e+04	4.055936408202881260e+00
1.735000000000000000e+04	1.735000000000000000e+03	1.735000000000000000e+04	4.083738023119924954e+00
1.736000000000000000e+04	1.736000000000000000e+03	1.736000000000000000e+04	4.052172287063973144e+00
1.737000000000000000e+04	1.737000000000000000e+03	1.737000000000000000e+04	4.046010711188630538e+00
1.738000000000000000e+04	1.738000000000000000e+03	1.738000000000000000e+04	4.096994735881503757e+00
1.739000000000000000e+04	1.739000000000000000e+03	1.739000000000000000e+04	4.189633824096510750e+00
1.740000000000000000e+04	1.740000000000000000e+03	1.740000000000000000e+04	4.104182794983203486e+00
1.741000000000000000e+04	1.741000000000000000e+03	1.741000000000000000e+04	4.065492132863366415e+00
1.742000000000000000e+04	1.742000000000000000e+03	1.742000000000000000e+04	4.068933072284500518e+00
1.743000000000000000e+04	1.743000000000000000e+03	1.743000000000000000e+04	4.199698467428758519e+00
1.744000000000000000e+04	1.744000000000000000e+03	1.744000000000000000e+04	4.214369704713412546e+00
1.745000000000000000e+04	1.745000000000000000e+03	1.745000000000000000e+04	4.158740538534805964e+00
1.746000000000000000e+04	1.746000000000000000e+03	1.746000000000000000e+04	4.145711601846586269e+00
1.747000000000000000e+04	1.747000000000000000e+03	1.747000000000000000e+04	4.099407694899724675e+00
1.748000000000000000e+04	1.748000000000000000e+03	1.748000000000000000e+04	4.115858696533640781e+00
1.749000000000000000e+04	1.749000000000000000e+03	1.749000000000000000e+04	4.181502496679896375e+00
1.750000000000000000e+04	1.750000000000000000e+03	1.750000000000000000e+04	4.166153032176601378e+00
1.751000000000000000e+04	1.751000000000000000e+03	1.751000000000000000e+04	4.106062212200548345e+00
1.752000000000000000e+04	1.752000000000000000e+03	1.752000000000000000e+04	4.076433461161588667e+00
1.753000000000000000e+04	1.753000000000000000e+03	1.753000000000000000e+04	4.039805963723795301e+00
1.754000000000000000e+04	1.754000000000000000e+03	1.754000000000000000e+04	4.083461716496048943e+00
1.755000000000000000e+04	1.755000000000000000e+03	1.755000000000000000e+04	4.065825649456483504e+00
1.756000000000000000e+04	1.756000000000000000e+03	1.756000000000000000e+04	4.023508093885380887e+00
1.757000000000000000e+04	1.757000000000000000e+03	1.757000000000000000e+04	3.948551939981648218e+00
1.758000000000000000e+04	1.758000000000000000e+03	1.758000000000000000e+04	4.020600358019534859e+00
1.759000000000000000e+04	1.759000000000000000e+03	1.759000000000000000e+04	3.948167437358439003e+00
1.760000000000000000e+04	1.760000000000000000e+03	1.760000000000000000e+04	3.984938949469358338e+00
1.761000000000000000e+04	1.761000000000000000e+03	1.761000000000000000e+04	3.884203407883359827e+00
1.762000000000000000e+04	1.762000000000000000e+03	1.762000000000000000e+04	3.865682337333175678e+00
1.763000000000000000e+04	1.763000000000000000e+03	1.763000000000000000e+04	3.764634706700359157e+00
1.764000000000000000e+04	1.764000000000000000e+03	1.764000000000000000e+04	3.807943201932868060e+00
1.765000000000000000e+04	1.765000000000000000e+03	1.765000000000000000e+04	3.867439155429460040e+00
1.766000000000000000e+04	1.766000000000000000e+03	1.766000000000000000e+04	3.944783699895824558e+00
1.767000000000000000e+04	1.767000000000000000e+03	1.767000000000000000e+04	3.979313342963071598e+00
1.768000000000000000e+04	1.768000000000000000e+03	1.768000000000000000e+04	3.874965198946270561e+00
1.769000000000000000e+04	1.769000000000000000e+03	1.769000000000000000e+04	3.887697060746817534e+00
1.770000000000000000e+04	1.770000000000000000e+03	1.770000000000000000e+04	3.990161275125047258e+00
1.771000000000000000e+04	1.771000000000000000e+03	1.771000000000000000e+04	4.009133252805471948e+00
1.772000000000000000e+04	1.772000000000000000e+03	1.772000000000000000e+04	4.025233425030452672e+00
1.773000000000000000e+04	1.773000000000000000e+03	1.773000000000000000e+04	4.125655084546597351e+00
1.774000000000000000e+04	1.774000000000000000e+03	1.774000000000000000e+04	4.125395173846007069e+00
1.775000000000000000e+04	1.775000000000000000e+03	1.775000000000000000e+04	4.143352482600848319e+00
1.776000000000000000e+04	1.776000000000000000e+03	1.776000000000000000e+04	4.116874403583616449e+00
1.777000000000000000e+04	1.777000000000000000e+03	1.777000000000000000e+04	4.251591529551710380e+00
1.778000000000000000e+04	1.778000000000000000e+03	1.778000000000000000e+04	4.189446623534730740e+00
1.779000000000000000e+04	1.779000000000000000e+03	1.779000000000000000e+04	4.219498063489949935e+00
1.780000000000000000e+04	1.780000000000000000e+03	1.780000000000000000e+04	4.240520613736101119e+00
1.781000000000000000e+04	1.781000000000000000e+03	1.781000000000000000e+04	4.264969371559239164e+00
1.782000000000000000e+04	1.782000000000000000e+03	1.782000000000000000e+04	4.175686504804914989e+00
1.783000000000000000e+04	1.783000000000000000e+03	1.783000000000000000e+04	4.161847008780370949e+00
1.784000000000000000e+04	1.784000000000000000e+03	1.784000000000000000e+04	4.115730567342771984e+00
1.785000000000000000e+04	1.785000000000000000e+03	1.785000000000000000e+04	4.017637625818873737e+00
1.786000000000000000e+04	1.786000000000000000e+03	1.786000000000000000e+04	4.127909190812819595e+00
1.787000000000000000e+04	1.787000000000000000e+03	1.787000000000000000e+04	4.264941982588218217e+00
1.788000000000000000e+04	1.788000000000000000e+03	1.788000000000000000e+04	4.319342219719477072e+00
1.789000000000000000e+04	1.789000000000000000e+03	1.789000000000000000e+04	4.347806476848514734e+00
1.790000000000000000e+04	1.790000000000000000e+03	1.790000000000000000e+04	4.393073716773007398e+00
1.791000000000000000e+04	1.791000000000000000e+03	1.791000000000000000e+04	4.438057231049596929e+00
1.792000000000000000e+04	1.792000000000000000e+03	1.792000000000000000e+04	4.407030084464123476e+00
1.793000000000000000e+04	1.793000000000000000e+03	1.793000000000000000e+04	4.391482629536624493e+00
1.794000000000000000e+04	1.794000000000000000e+03	1.794000000000000000e+04	4.329391119600329851e+00
1.795000000000000000e+04	1.795000000000000000e+03	1.795000000000000000e+04	4.325518637951897283e+00
1.796000000000000000e+04	1.796000000000000000e+03	1.796000000000000000e+04	4.249894228786502026e+00
1.797000000000000000e+04	1.797000000000000000e+03	1.797000000000000000e+04	4.335174117733179067e+00
1.798000000000000000e+04	1.798000000000000000e+03	1.798000000000000000e+04	4.300642924959364066e+00
1.799000000000000000e+04	1.799000000000000000e+03	1.799000000000000000e+04	4.170226846052293546e+00
1.800000000000000000e+04	1.800000000000000000e+03	1.800000000000000000e+04	4.209146069201499252e+00
1.801000000000000000e+04	1.801000000000000000e+03	1.801000000000000000e+04	4.295543958865500223e+00
1.802000000000000000e+04	1.802000000000000000e+03	1.802000000000000000e+04	4.319174537131639013e+00
1.803000000000000000e+04	1.803000000000000000e+03	1.803000000000000000e+04	4.350194118131326171e+00
1.804000000000000000e+04	1.804000000000000000e+03	1.804000000000000000e+04	4.306256060959167797e+00
1.805000000000000000e+04	1.805000000000000000e+03	1.805000000000000000e+04	4.330166678596481411e+00
1.806000000000000000e+04	1.806000000000000000e+03	1.806000000000000000e+04	4.429343719998131590e+00
1.807000000000000000e+04	1.807000000000000000e+03	1.807000000000000000e+04	4.470670028711831279e+00
1.808000000000000000e+04	1.808000000000000000e+03	1.808000000000000000e+04	4.370621219414363878e+00
1.809000000000000000e+04	1.809000000000000000e+03	1.809000000000000000e+04	4.450349973251742419e+00
1.810000000000000000e+04	1.810000000000000000e+03	1.810000000000000000e+04	4.343167328704249819e+00
1.811000000000000000e+04	1.811000000000000000e+03	1.811000000000000000e+04	4.385349264357660815e+00
1.812000000000000000e+04	1.812000000000000000e+03	1.812000000000000000e+04	4.328683247324898176e+00
1.813000000000000000e+04	1.813000000000000000e+03	1.813000000000000000e+04	4.285753858498603464e+00
1.814000000000000000e+04	1.814000000000000000e+03	1.814000000000000000e+04	4.465668614779516155e+00
1.815000000000000000e+04	1.815000000000000000e+03	1.815000000000000000e+04	4.415685891682276321e+00
1.816000000000000000e+04	1.816000000000000000e+03	1.816000000000000000e+04	4.447583554420804219e+00
1.817000000000000000e+04	1.817000000000000000e+03	1.817000000000000000e+04	4.477864988467574747e+00
1.818000000000000000e+04	1.818000000000000000e+03	1.818000000000000000e+04	4.385759384099215730e+00
1.819000000000000000e+04	1.819000000000000000e+03	1.819000000000000000e+04	4.391900015159364123e+00
1.820000000000000000e+04	1.820000000000000000e+03	1.820000000000000000e+04	4.308105379007290736e+00
1.821000000000000000e+04	1.821000000000000000e+03	1.821000000000000000e+04	4.337614186842569275e+00
1.822000000000000000e+04	1.822000000000000000e+03	1.822000000000000000e+04	4.435003053603569612e+00
1.823000000000000000e+04	1.823000000000000000e+03	1.823000000000000000e+04	4.295230969448233793e+00
1.824000000000000000e+04	1.824000000000000000e+03	1.824000000000000000e+04	4.258651464865450542e+00
1.825000000000000000e+04	1.825000000000000000e+03	1.825000000000000000e+04	4.289870669142010762e+00
1.826000000000000000e+04	1.826000000000000000e+03	1.826000000000000000e+04	4.263093781994407472e+00
1.827000000000000000e+04	1.827000000000000000e+03	1.827000000000000000e+04	4.319252593614935520e+00
1.828000000000000000e+04	1.828000000000000000e+03	1.828000000000000000e+04	4.253600020747112076e+00
1.829000000000000000e+04	1.829000000000000000e+03	1.829000000000000000e+04	4.251052333731181854e+00
1.830000000000000000e+04	1.830000000000000000e+03	1.830000000000000000e+04	4.196774992582883890e+00
1.831000000000000000e+04	1.831000000000000000e+03	1.831000000000000000e+04	4.335192316443494676e+00
1.832000000000000000e+04	1.832000000000000000e+03	1.832000000000000000e+04	4.306238540902687539e+00
1.833000000000000000e+04	1.833000000000000000e+03	1.833000000000000000e+04	4.353042008230882054e+00
1.834000000000000000e+04	1.834000000000000000e+03	1.834000000000000000e+04	4.343588810595153227e+00
1.835000000000000000e+04	1.835000000000000000e+03	1.835000000000000000e+04	4.330357469281636895e+00
1.836000000000000000e+04	1.836000000000000000e+03	1.836000000000000000e+04	4.415302239335182399e+00
1.837000000000000000e+04	1.837000000000000000e+03	1.837000000000000000e+04	4.384150776841180708e+00
1.838000000000000000e+04	1.838000000000000000e+03	1.838000000000000000e+04	4.422884121269387236e+00
1.839000000000000000e+04	1.839000000000000000e+03	1.839000000000000000e+04	4.536159005882238304e+00
1.840000000000000000e+04	1.840000000000000000e+03	1.840000000000000000e+04	4.519560702904278138e+00
1.841000000000000000e+04	1.841000000000000000e+03	1.841000000000000000e+04	4.459004120490080325e+00
1.842000000000000000e+04	1.842000000000000000e+03	1.842000000000000000e+04	4.451267870486828926e+00
1.843000000000000000e+04	1.843000000000000000e+03	1.843000000000000000e+04	4.448571276345649750e+00
1.844000000000000000e+04	1.844000000000000000e+03	1.844000000000000000e+04	4.520300504083138549e+00
1.845000000000000000e+04	1.845000000000000000e+03	1.845000000000000000e+04	4.629073603378321522e+00
1.846000000000000000e+04	1.846000000000000000e+03	1.846000000000000000e+04	4.626204171984631408e+00
1.847000000000000000e+04	1.847000000000000000e+03	1.847000000000000000e+04	4.625293347036111946e+00
1.848000000000000000e+04	1.848000000000000000e+03	1.848000000000000000e+04	4.611408455175607379e+00
1.849000000000000000e+04	1.849000000000000000e+03	1.849000000000000000e+04	4.634151297860617191e+00
1.850000000000000000e+04	1.850000000000000000e+03	1.850000000000000000e+04	4.672649743959360613e+00
1.851000000000000000e+04	1.851000000000000000e+03	1.851000000000000000e+04	4.580589274915100262e+00
1.852000000000000000e+04	1.852000000000000000e+03	1.852000000000000000e+04	4.597585127784813430e+00
1.853000000000000000e+04	1.853000000000000000e+03	1.853000000000000000e+04	4.798932663728969317e+00
1.854000000000000000e+04	1.854000000000000000e+03	1.854000000000000000e+04	4.790073321494816128e+00
1.855000000000000000e+04	1.855000000000000000e+03	1.855000000000000000e+04	4.710973795465196901e+00
1.856000000000000000e+04	1.856000000000000000e+03	1.856000000000000000e+04	4.736707468350272343e+00
1.857000000000000000e+04	1.857000000000000000e+03	1.857000000000000000e+04	4.698023089549486109e+00
1.858000000000000000e+04	1.858000000000000000e+03	1.858000000000000000e+04	4.702697685739761546e+00
1.859000000000000000e+04	1.859000000000000000e+03	1.859000000000000000e+04	4.805973054165590952e+00
1.860000000000000000e+04	1.860000000000000000e+03	1.860000000000000000e+04	4.775450975178208601e+00
1.861000000000000000e+04	1.861000000000000000e+03	1.861000000000000000e+04	4.777715063855790589e+00
1.862000000000000000e+04	1.862000000000000000e+03	1.862000000000000000e+04	4.828254418390981684e+00
1.863000000000000000e+04	1.863000000000000000e+03	1.863000000000000000e+04	4.804773270608985847e+00
1.864000000000000000e+04	1.864000000000000000e+03	1.864000000000000000e+04	4.830929906310240440e+00
1.865000000000000000e+04	1.865000000000000000e+03	1.865000000000000000e+04	4.774572474074924244e+00
1.866000000000000000e+04	1.866000000000000000e+03	1.866000000000000000e+04	4.787967968559508236e+00
1.867000000000000000e+04	1.867000000000000000e+03	1.867000000000000000e+04	4.765072986411212241e+00
1.868000000000000000e+04	1.868000000000000000e+03	1.868000000000000000e+04	4.751734935600632426e+00
1.869000000000000000e+04	1.869000000000000000e+03	1.869000000000000000e+04	4.847513219439297139e+00
1.870000000000000000e+04	1.870000000000000000e+03	1.870000000000000000e+04	4.887490025521080916e+00
1.871000000000000000e+04	1.871000000000000000e+03	1.871000000000000000e+04	4.931169088049579763e+00
1.872000000000000000e+04	1.872000000000000000e+03	1.872000000000000000e+04	4.800797145445698355e+00
1.873000000000000000e+04	1.873000000000000000e+03	1.873000000000000000e+04	4.801584555416314792e+00
1.874000000000000000e+04	1.874000000000000000e+03	1.874000000000000000e+04	4.751892701328478630e+00
1.875000000000000000e+04	1.875000000000000000e+03	1.875000000000000000e+04	4.662387313553095325e+00
1.876000000000000000e+04	1.876000000000000000e+03	1.876000000000000000e+04	4.589499094598124884e+00
1.877000000000000000e+04	1.877000000000000000e+03	1.877000000000000000e+04	4.621275696103624320e+00
1.878000000000000000e+04	1.878000000000000000e+03	1.878000000000000000e+04	4.630780057261880245e+00
1.879000000000000000e+04	1.879000000000000000e+03	1.879000000000000000e+04	4.674004508966668858e+00
1.880000000000000000e+04	1.880000000000000000e+03	1.880000000000000000e+04	4.734718907510155894e+00
1.881000000000000000e+04	1.881000000000000000e+03	1.881000000000000000e+04	4.747411598399284394e+00
1.882000000000000000e+04	1.882000000000000000e+03	1.882000000000000000e+04	4.802932736076506615e+00
1.883000000000000000e+04	1.883000000000000000e+03	1.883000000000000000e+04	4.742518507157362784e+00
1.884000000000000000e+04	1.884000000000000000e+03	1.884000000000000000e+04	4.790425575033827599e+00
1.885000000000000000e+04	1.885000000000000000e+03	1.885000000000000000e+04	4.928542306518658656e+00
1.886000000000000000e+04	1.886000000000000000e+03	1.886000000000000000e+04	4.904522859437238758e+00
1.887000000000000000e+04	1.887000000000000000e+03	1.887000000000000000e+04	4.857455527857379884e+00
1.888000000000000000e+04	1.888000000000000000e+03	1.888000000000000000e+04	4.802739792624731940e+00
1.889000000000000000e+04	1.889000000000000000e+03	1.889000000000000000e+04	4.805764874839983491e+00
1.890000000000000000e+04	1.890000000000000000e+03	1.890000000000000000e+04	4.704436582097261343e+00
1.891000000000000000e+04	1.891000000000000000e+03	1.891000000000000000e+04	4.636616991063871041e+00
1.892000000000000000e+04	1.892000000000000000e+03	1.892000000000000000e+04	4.574277674386676651e+00
1.893000000000000000e+04	1.893000000000000000e+03	1.893000000000000000e+04	4.469754372993019587e+00
1.894000000000000000e+04	1.894000000000000000e+03	1.894000000000000000e+04	4.460451056829180416e+00
1.895000000000000000e+04	1.895000000000000000e+03	1.895000000000000000e+04	4.493864921726752115e+00
1.896000000000000000e+04	1.896000000000000000e+03	1.896000000000000000e+04	4.457533283654814049e+00
1.897000000000000000e+04	1.897000000000000000e+03	1.897000000000000000e+04	4.582653402668015907e+00
1.898000000000000000e+04	1.898000000000000000e+03	1.898000000000000000e+04	4.638394519095532686e+00
1.899000000000000000e+04	1.899000000000000000e+03	1.899000000000000000e+04	4.776222618194971403e+00
1.900000000000000000e+04	1.900000000000000000e+03	1.900000000000000000e+04	4.665600683162293372e+00
1.901000000000000000e+04	1.901000000000000000e+03	1.901000000000000000e+04	4.571990333178891142e+00
1.902000000000000000e+04	1.902000000000000000e+03	1.902000000000000000e+04	4.560227550846164490e+00
1.903000000000000000e+04	1.903000000000000000e+03	1.903000000000000000e+04	4.576271168104438125e+00
1.904000000000000000e+04	1.904000000000000000e+03	1.904000000000000000e+04	4.479397401655383248e+00
1.905000000000000000e+04	1.905000000000000000e+03	1.905000000000000000e+04	4.427041847293930132e+00
1.906000000000000000e+04	1.906000000000000000e+03	1.906000000000000000e+04	4.437171082265401800e+00
1.907000000000000000e+04	1.907000000000000000e+03	1.907000000000000000e+04	4.449043033023830418e+00
1.908000000000000000e+04	1.908000000000000000e+03	1.908000000000000000e+04	4.416525468189577808e+00
1.909000000000000000e+04	1.909000000000000000e+03	1.909000000000000000e+04	4.512848102211698631e+00
1.910000000000000000e+04	1.910000000000000000e+03	1.910000000000000000e+04	4.413950537527203011e+00
1.911000000000000000e+04	1.911000000000000000e+03	1.911000000000000000e+04	4.514109032896718610e+00
1.912000000000000000e+04	1.912000000000000000e+03	1.912000000000000000e+04	4.523419840499657951e+00
1.913000000000000000e+04	1.913000000000000000e+03	1.913000000000000000e+04	4.486824861022958189e+00
1.914000000000000000e+04	1.914000000000000000e+03	1.914000000000000000e+04	4.538955228300769917e+00
1.915000000000000000e+04	1.915000000000000000e+03	1.915000000000000000e+04	4.626516026245037772e+00
1.916000000000000000e+04	1.916000000000000000e+03	1.916000000000000000e+04	4.676296983107322447e+00
1.917000000000000000e+04	1.917000000000000000e+03	1.917000000000000000e+04	4.615894010330323205e+00
1.918000000000000000e+04	1.918000000000000000e+03	1.918000000000000000e+04	4.662622547703643150e+00
1.919000000000000000e+04	1.919000000000000000e+03	1.919000000000000000e+04	4.726488941349351158e+00
1.920000000000000000e+04	1.920000000000000000e+03	1.920000000000000000e+04	4.701620106886659656e+00
1.921000000000000000e+04	1.921000000000000000e+03	1.921000000000000000e+04	4.780309043302792382e+00
1.922000000000000000e+04	1.922000000000000000e+03	1.922000000000000000e+04	4.696644118487725450e+00
1.923000000000000000e+04	1.923000000000000000e+03	1.923000000000000000e+04	4.727320743833391958e+00
1.924000000000000000e+04	1.924000000000000000e+03	1.924000000000000000e+04	4.699883436461369968e+00
1.925000000000000000e+04	1.925000000000000000e+03	1.925000000000000000e+04	4.716269164991938823e+00
1.926000000000000000e+04	1.926000000000000000e+03	1.926000000000000000e+04	4.711507448283887456e+00
1.927000000000000000e+04	1.927000000000000000e+03	1.927000000000000000e+04	4.713187294807890559e+00
1.928000000000000000e+04	1.928000000000000000e+03	1.928000000000000000e+04	4.780308599850514817e+00
1.929000000000000000e+04	1.929000000000000000e+03	1.929000000000000000e+04	4.791217904638901182e+00
1.930000000000000000e+04	1.930000000000000000e+03	1.930000000000000000e+04	4.733181655094377938e+00
1.931000000000000000e+04	1.931000000000000000e+03	1.931000000000000000e+04	4.744391417427509694e+00
1.932000000000000000e+04	1.932000000000000000e+03	1.932000000000000000e+04	4.750325599374278340e+00
1.933000000000000000e+04	1.933000000000000000e+03	1.933000000000000000e+04	4.744361494760966913e+00
1.934000000000000000e+04	1.934000000000000000e+03	1.934000000000000000e+04	4.689707423551090493e+00
1.935000000000000000e+04	1.935000000000000000e+03	1.935000000000000000e+04	4.722832543436846109e+00
1.936000000000000000e+04	1.936000000000000000e+03	1.936000000000000000e+04	4.772497774888972977e+00
1.937000000000000000e+04	1.937000000000000000e+03	1.937000000000000000e+04	4.743224550259498962e+00
1.938000000000000000e+04	1.938000000000000000e+03	1.938000000000000000e+04	4.688520579717031289e+00
1.939000000000000000e+04	1.939000000000000000e+03	1.939000000000000000e+04	4.662326914632823005e+00
1.940000000000000000e+04	1.940000000000000000e+03	1.940000000000000000e+04	4.700049283657589783e+00
1.941000000000000000e+04	1.941000000000000000e+03	1.941000000000000000e+04	4.740392640196371410e+00
1.942000000000000000e+04	1.942000000000000000e+03	1.942000000000000000e+04	4.831135499767913899e+00
1.943000000000000000e+04	1.943000000000000000e+03	1.943000000000000000e+04	4.880690571514472609e+00
1.944000000000000000e+04	1.944000000000000000e+03	1.944000000000000000e+04	4.818026970075916182e+00
1.945000000000000000e+04	1.945000000000000000e+03	1.945000000000000000e+04	4.800973638773986529e+00
1.946000000000000000e+04	1.946000000000000000e+03	1.946000000000000000e+04	4.794684891303575114e+00
1.947000000000000000e+04	1.947000000000000000e+03	1.947000000000000000e+04	4.842068470514626632e+00
1.948000000000000000e+04	1.948000000000000000e+03	1.948000000000000000e+04	4.767304366022401929e+00
1.949000000000000000e+04	1.949000000000000000e+03	1.949000000000000000e+04	4.870898970052643051e+00
1.950000000000000000e+04	1.950000000000000000e+03	1.950000000000000000e+04	4.973548099898853714e+00
1.951000000000000000e+04	1.951000000000000000e+03	1.951000000000000000e+04	5.037130307236258986e+00
1.952000000000000000e+04	1.952000000000000000e+03	1.952000000000000000e+04	5.019819578111785141e+00
1.953000000000000000e+04	1.953000000000000000e+03	1.953000000000000000e+04	5.061075310541905736e+00
1.954000000000000000e+04	1.954000000000000000e+03	1.954000000000000000e+04	5.095214835844468659e+00
1.955000000000000000e+04	1.955000000000000000e+03	1.955000000000000000e+04	5.028219856269911858e+00
1.956000000000000000e+04	1.956000000000000000e+03	1.956000000000000000e+04	5.030851749511100479e+00
1.957000000000000000e+04	1.957000000000000000e+03	1.957000000000000000e+04	5.057839803702107950e+00
1.958000000000000000e+04	1.958000000000000000e+03	1.958000000000000000e+04	5.175494948442021403e+00
1.959000000000000000e+04	1.959000000000000000e+03	1.959000000000000000e+04	5.050687769960253704e+00
1.960000000000000000e+04	1.960000000000000000e+03	1.960000000000000000e+04	5.178168457377549494e+00
1.961000000000000000e+04	1.961000000000000000e+03	1.961000000000000000e+04	5.108017153779429442e+00
1.962000000000000000e+04	1.962000000000000000e+03	1.962000000000000000e+04	5.102052801261435455e+00
1.963000000000000000e+04	1.963000000000000000e+03	1.963000000000000000e+04	5.055247348552672548e+00
1.964000000000000000e+04	1.964000000000000000e+03	1.964000000000000000e+04	4.980540084147255797e+00
1.965000000000000000e+04	1.965000000000000000e+03	1.965000000000000000e+04	4.974533831570431275e+00
1.966000000000000000e+04	1.966000000000000000e+03	1.966000000000000000e+04	4.910233889401017571e+00
1.967000000000000000e+04	1.967000000000000000e+03	1.967000000000000000e+04	4.959934709599153280e+00
1.968000000000000000e+04	1.968000000000000000e+03	1.968000000000000000e+04	4.906361108503914714e+00
1.969000000000000000e+04	1.969000000000000000e+03	1.969000000000000000e+04	4.910653976788162289e+00
1.970000000000000000e+04	1.970000000000000000e+03	1.970000000000000000e+04	4.815677457329099020e+00
1.971000000000000000e+04	1.971000000000000000e+03	1.971000000000000000e+04	4.837686582583913264e+00
1.972000000000000000e+04	1.972000000000000000e+03	1.972000000000000000e+04	4.921932711956215734e+00
1.973000000000000000e+04	1.973000000000000000e+03	1.973000000000000000e+04	4.854017903062739059e+00
1.974000000000000000e+04	1.974000000000000000e+03	1.974000000000000000e+04	4.840588954476947592e+00
1.975000000000000000e+04	1.975000000000000000e+03	1.975000000000000000e+04	4.904368579350165902e+00
1.976000000000000000e+04	1.976000000000000000e+03	1.976000000000000000e+04	4.924825170318194445e+00
1.977000000000000000e+04	1.977000000000000000e+03	1.977000000000000000e+04	4.959354537194683665e+00
1.978000000000000000e+04	1.978000000000000000e+03	1.978000000000000000e+04	5.031188306974001101e+00
1.979000000000000000e+04	1.979000000000000000e+03	1.979000000000000000e+04	5.045132982754521045e+00
1.980000000000000000e+04	1.980000000000000000e+03	1.980000000000000000e+04	5.095922913434316470e+00
1.981000000000000000e+04	1.981000000000000000e+03	1.981000000000000000e+04	5.022637143633427392e+00
1.982000000000000000e+04	1.982000000000000000e+03	1.982000000000000000e+04	5.077208634192320602e+00
1.983000000000000000e+04	1.983000000000000000e+03	1.983000000000000000e+04	5.098488752830155235e+00
1.984000000000000000e+04	1.984000000000000000e+03	1.984000000000000000e+04	5.050850430735622787e+00
1.985000000000000000e+04	1.985000000000000000e+03	1.985000000000000000e+04	4.927705716439236383e+00
1.986000000000000000e+04	1.986000000000000000e+03	1.986000000000000000e+04	4.917277774404929858e+00
1.987000000000000000e+04	1.987000000000000000e+03	1.987000000000000000e+04	4.894373007309630097e+00
1.988000000000000000e+04	1.988000000000000000e+03	1.988000000000000000e+04	4.853375603050350762e+00
1.989000000000000000e+04	1.989000000000000000e+03	1.989000000000000000e+04	4.838025798780594577e+00
1.990000000000000000e+04	1.990000000000000000e+03	1.990000000000000000e+04	4.870699613282840623e+00
1.991000000000000000e+04	1.991000000000000000e+03	1.991000000000000000e+04	4.806845176029915123e+00
1.992000000000000000e+04	1.992000000000000000e+03	1.992000000000000000e+04	5.018887107330209929e+00
1.993000000000000000e+04	1.993000000000000000e+03	1.993000000000000000e+04	5.038858974424571535e+00
1.994000000000000000e+04	1.994000000000000000e+03	1.994000000000000000e+04	5.035449660447379294e+00
1.995000000000000000e+04	1.995000000000000000e+03	1.995000000000000000e+04	5.044428929853189914e+00
1.996000000000000000e+04	1.996000000000000000e+03	1.996000000000000000e+04	5.074525585042708009e+00
1.997000000000000000e+04	1.997000000000000000e+03	1.997000000000000000e+04	5.148769265973596632e+00
1.998000000000000000e+04	1.998000000000000000e+03	1.998000000000000000e+04	5.136627426665428153e+00
1.999000000000000000e+04	1.999000000000000000e+03	1.999000000000000000e+04	4.976507513724643950e+00
[truncated: 13,188 more rows]
