# Supplementary material for: Ion-combination specific effects driving the enzymatic activity of halophilic alcohol dehydrogenase 2 from Haloferax volcanii in aqueous ionic liquid solvent mixtures
Source: RSC Sustain. 2024 Jul 8;2(9):2559–80. doi: 10.1039/d3su00412k (PMC11353702; doi:10.1039/d3su00412k)
Supplement: SU-002-D3SU00412K-s005 [file SU-002-D3SU00412K-s005.zip › MDAnalysis_Calculated_Plotted_Data/RMSD/ILMexp.csv]

0.000000000000000000e+00	0.000000000000000000e+00	0.000000000000000000e+00	2.402052372608031028e-06
1.000000000000000000e+01	1.000000000000000000e+00	1.000000000000000000e+01	8.995333884044732775e-01
2.000000000000000000e+01	2.000000000000000000e+00	2.000000000000000000e+01	1.003979489227187161e+00
3.000000000000000000e+01	3.000000000000000000e+00	3.000000000000000000e+01	1.093859902839790399e+00
4.000000000000000000e+01	4.000000000000000000e+00	4.000000000000000000e+01	1.116023098338758457e+00
5.000000000000000000e+01	5.000000000000000000e+00	5.000000000000000000e+01	1.181690412777521182e+00
6.000000000000000000e+01	6.000000000000000000e+00	6.000000000000000000e+01	1.304111759854059249e+00
7.000000000000000000e+01	7.000000000000000000e+00	7.000000000000000000e+01	1.323770311367425512e+00
8.000000000000000000e+01	8.000000000000000000e+00	8.000000000000000000e+01	1.383919737867683741e+00
9.000000000000000000e+01	9.000000000000000000e+00	9.000000000000000000e+01	1.395933261038853290e+00
1.000000000000000000e+02	1.000000000000000000e+01	1.000000000000000000e+02	1.438083053765807806e+00
1.100000000000000000e+02	1.100000000000000000e+01	1.100000000000000000e+02	1.438912417354671236e+00
1.200000000000000000e+02	1.200000000000000000e+01	1.200000000000000000e+02	1.465605603992129247e+00
1.300000000000000000e+02	1.300000000000000000e+01	1.300000000000000000e+02	1.478642594613403638e+00
1.400000000000000000e+02	1.400000000000000000e+01	1.400000000000000000e+02	1.521281850340001851e+00
1.500000000000000000e+02	1.500000000000000000e+01	1.500000000000000000e+02	1.609479816820312159e+00
1.600000000000000000e+02	1.600000000000000000e+01	1.600000000000000000e+02	1.567568478281970323e+00
1.700000000000000000e+02	1.700000000000000000e+01	1.700000000000000000e+02	1.616119563892620459e+00
1.800000000000000000e+02	1.800000000000000000e+01	1.800000000000000000e+02	1.651788232789622057e+00
1.900000000000000000e+02	1.900000000000000000e+01	1.900000000000000000e+02	1.641350300547464780e+00
2.000000000000000000e+02	2.000000000000000000e+01	2.000000000000000000e+02	1.627547409632529751e+00
2.100000000000000000e+02	2.100000000000000000e+01	2.100000000000000000e+02	1.607114934732766454e+00
2.200000000000000000e+02	2.200000000000000000e+01	2.200000000000000000e+02	1.620370060225930997e+00
2.300000000000000000e+02	2.300000000000000000e+01	2.300000000000000000e+02	1.640091420689459012e+00
2.400000000000000000e+02	2.400000000000000000e+01	2.400000000000000000e+02	1.673913404567939578e+00
2.500000000000000000e+02	2.500000000000000000e+01	2.500000000000000000e+02	1.675490859393605758e+00
2.600000000000000000e+02	2.600000000000000000e+01	2.600000000000000000e+02	1.691942610681054671e+00
2.700000000000000000e+02	2.700000000000000000e+01	2.700000000000000000e+02	1.764041480971974662e+00
2.800000000000000000e+02	2.800000000000000000e+01	2.800000000000000000e+02	1.777716866510690608e+00
2.900000000000000000e+02	2.900000000000000000e+01	2.900000000000000000e+02	1.749413763819469114e+00
3.000000000000000000e+02	3.000000000000000000e+01	3.000000000000000000e+02	1.796316576172543256e+00
3.100000000000000000e+02	3.100000000000000000e+01	3.100000000000000000e+02	1.888285383651586713e+00
3.200000000000000000e+02	3.200000000000000000e+01	3.200000000000000000e+02	1.839816541728442445e+00
3.300000000000000000e+02	3.300000000000000000e+01	3.300000000000000000e+02	1.870411255981430765e+00
3.400000000000000000e+02	3.400000000000000000e+01	3.400000000000000000e+02	1.855508224342114376e+00
3.500000000000000000e+02	3.500000000000000000e+01	3.500000000000000000e+02	1.865781660924975549e+00
3.600000000000000000e+02	3.600000000000000000e+01	3.600000000000000000e+02	1.962271688286847393e+00
3.700000000000000000e+02	3.700000000000000000e+01	3.700000000000000000e+02	1.932977262782855421e+00
3.800000000000000000e+02	3.800000000000000000e+01	3.800000000000000000e+02	1.946792960377051074e+00
3.900000000000000000e+02	3.900000000000000000e+01	3.900000000000000000e+02	1.896668087512824341e+00
4.000000000000000000e+02	4.000000000000000000e+01	4.000000000000000000e+02	1.934773259155247116e+00
4.100000000000000000e+02	4.100000000000000000e+01	4.100000000000000000e+02	1.870000567682527759e+00
4.200000000000000000e+02	4.200000000000000000e+01	4.200000000000000000e+02	1.973080237872739673e+00
4.300000000000000000e+02	4.300000000000000000e+01	4.300000000000000000e+02	1.942010274138110670e+00
4.400000000000000000e+02	4.400000000000000000e+01	4.400000000000000000e+02	1.946322025659021016e+00
4.500000000000000000e+02	4.500000000000000000e+01	4.500000000000000000e+02	1.957596731941931845e+00
4.600000000000000000e+02	4.600000000000000000e+01	4.600000000000000000e+02	1.951055499701204399e+00
4.700000000000000000e+02	4.700000000000000000e+01	4.700000000000000000e+02	1.920723756111327729e+00
4.800000000000000000e+02	4.800000000000000000e+01	4.800000000000000000e+02	1.939241815266866231e+00
4.900000000000000000e+02	4.900000000000000000e+01	4.900000000000000000e+02	1.881866048705081562e+00
5.000000000000000000e+02	5.000000000000000000e+01	5.000000000000000000e+02	1.935956561072459614e+00
5.100000000000000000e+02	5.100000000000000000e+01	5.100000000000000000e+02	2.004938197624088758e+00
5.200000000000000000e+02	5.200000000000000000e+01	5.200000000000000000e+02	1.952581841218596015e+00
5.300000000000000000e+02	5.300000000000000000e+01	5.300000000000000000e+02	1.980081806900459318e+00
5.400000000000000000e+02	5.400000000000000000e+01	5.400000000000000000e+02	1.937733819652204925e+00
5.500000000000000000e+02	5.500000000000000000e+01	5.500000000000000000e+02	2.024568349780542231e+00
5.600000000000000000e+02	5.600000000000000000e+01	5.600000000000000000e+02	2.070018982705876809e+00
5.700000000000000000e+02	5.700000000000000000e+01	5.700000000000000000e+02	2.034140606398021411e+00
5.800000000000000000e+02	5.800000000000000000e+01	5.800000000000000000e+02	1.974396910123470184e+00
5.900000000000000000e+02	5.900000000000000000e+01	5.900000000000000000e+02	1.944925553315851818e+00
6.000000000000000000e+02	6.000000000000000000e+01	6.000000000000000000e+02	1.985221028978350954e+00
6.100000000000000000e+02	6.100000000000000000e+01	6.100000000000000000e+02	2.045854772123090637e+00
6.200000000000000000e+02	6.200000000000000000e+01	6.200000000000000000e+02	2.058074290215722080e+00
6.300000000000000000e+02	6.300000000000000000e+01	6.300000000000000000e+02	2.069912157729443258e+00
6.400000000000000000e+02	6.400000000000000000e+01	6.400000000000000000e+02	1.995149866508817205e+00
6.500000000000000000e+02	6.500000000000000000e+01	6.500000000000000000e+02	2.030955078113035661e+00
6.600000000000000000e+02	6.600000000000000000e+01	6.600000000000000000e+02	2.067973657823749090e+00
6.700000000000000000e+02	6.700000000000000000e+01	6.700000000000000000e+02	2.062726031923022063e+00
6.800000000000000000e+02	6.800000000000000000e+01	6.800000000000000000e+02	2.011754386766308134e+00
6.900000000000000000e+02	6.900000000000000000e+01	6.900000000000000000e+02	2.032606728184019218e+00
7.000000000000000000e+02	7.000000000000000000e+01	7.000000000000000000e+02	2.056482841179025467e+00
7.100000000000000000e+02	7.100000000000000000e+01	7.100000000000000000e+02	2.024755816826552923e+00
7.200000000000000000e+02	7.200000000000000000e+01	7.200000000000000000e+02	2.082155371798412702e+00
7.300000000000000000e+02	7.300000000000000000e+01	7.300000000000000000e+02	2.034389588682747441e+00
7.400000000000000000e+02	7.400000000000000000e+01	7.400000000000000000e+02	2.014668047582949928e+00
7.500000000000000000e+02	7.500000000000000000e+01	7.500000000000000000e+02	2.087715696040925550e+00
7.600000000000000000e+02	7.600000000000000000e+01	7.600000000000000000e+02	2.171410896314927896e+00
7.700000000000000000e+02	7.700000000000000000e+01	7.700000000000000000e+02	2.196660528852156347e+00
7.800000000000000000e+02	7.800000000000000000e+01	7.800000000000000000e+02	2.109067895290241967e+00
7.900000000000000000e+02	7.900000000000000000e+01	7.900000000000000000e+02	2.112728684210449348e+00
8.000000000000000000e+02	8.000000000000000000e+01	8.000000000000000000e+02	2.140696322412443564e+00
8.100000000000000000e+02	8.100000000000000000e+01	8.100000000000000000e+02	2.117049906593946762e+00
8.200000000000000000e+02	8.200000000000000000e+01	8.200000000000000000e+02	2.094919594786578187e+00
8.300000000000000000e+02	8.300000000000000000e+01	8.300000000000000000e+02	2.142410965396481348e+00
8.400000000000000000e+02	8.400000000000000000e+01	8.400000000000000000e+02	2.082319667954258602e+00
8.500000000000000000e+02	8.500000000000000000e+01	8.500000000000000000e+02	2.140691858633532174e+00
8.600000000000000000e+02	8.600000000000000000e+01	8.600000000000000000e+02	2.059798795049495368e+00
8.700000000000000000e+02	8.700000000000000000e+01	8.700000000000000000e+02	2.040222955494658041e+00
8.800000000000000000e+02	8.800000000000000000e+01	8.800000000000000000e+02	2.048480647094760965e+00
8.900000000000000000e+02	8.900000000000000000e+01	8.900000000000000000e+02	2.095446801707446571e+00
9.000000000000000000e+02	9.000000000000000000e+01	9.000000000000000000e+02	2.053538479208770084e+00
9.100000000000000000e+02	9.100000000000000000e+01	9.100000000000000000e+02	2.069150110868631653e+00
9.200000000000000000e+02	9.200000000000000000e+01	9.200000000000000000e+02	2.083064095169083974e+00
9.300000000000000000e+02	9.300000000000000000e+01	9.300000000000000000e+02	2.038506567918392687e+00
9.400000000000000000e+02	9.400000000000000000e+01	9.400000000000000000e+02	2.056266948903430869e+00
9.500000000000000000e+02	9.500000000000000000e+01	9.500000000000000000e+02	2.099747031649766171e+00
9.600000000000000000e+02	9.600000000000000000e+01	9.600000000000000000e+02	2.070403916204901495e+00
9.700000000000000000e+02	9.700000000000000000e+01	9.700000000000000000e+02	2.086949967555275176e+00
9.800000000000000000e+02	9.800000000000000000e+01	9.800000000000000000e+02	2.082976468051215502e+00
9.900000000000000000e+02	9.900000000000000000e+01	9.900000000000000000e+02	2.103567241207754623e+00
1.000000000000000000e+03	1.000000000000000000e+02	1.000000000000000000e+03	2.091659851202162024e+00
1.010000000000000000e+03	1.010000000000000000e+02	1.010000000000000000e+03	2.169107935176714186e+00
1.020000000000000000e+03	1.020000000000000000e+02	1.020000000000000000e+03	2.060216396832026842e+00
1.030000000000000000e+03	1.030000000000000000e+02	1.030000000000000000e+03	2.117040019199326384e+00
1.040000000000000000e+03	1.040000000000000000e+02	1.040000000000000000e+03	2.112535140537781242e+00
1.050000000000000000e+03	1.050000000000000000e+02	1.050000000000000000e+03	2.166143883731848963e+00
1.060000000000000000e+03	1.060000000000000000e+02	1.060000000000000000e+03	2.173303577158705924e+00
1.070000000000000000e+03	1.070000000000000000e+02	1.070000000000000000e+03	2.236815783349258790e+00
1.080000000000000000e+03	1.080000000000000000e+02	1.080000000000000000e+03	2.216874531937882864e+00
1.090000000000000000e+03	1.090000000000000000e+02	1.090000000000000000e+03	2.118319457738215839e+00
1.100000000000000000e+03	1.100000000000000000e+02	1.100000000000000000e+03	2.235340364611373865e+00
1.110000000000000000e+03	1.110000000000000000e+02	1.110000000000000000e+03	2.261809601775618628e+00
1.120000000000000000e+03	1.120000000000000000e+02	1.120000000000000000e+03	2.244392622999475950e+00
1.130000000000000000e+03	1.130000000000000000e+02	1.130000000000000000e+03	2.257052482305536678e+00
1.140000000000000000e+03	1.140000000000000000e+02	1.140000000000000000e+03	2.242647484101709665e+00
1.150000000000000000e+03	1.150000000000000000e+02	1.150000000000000000e+03	2.212154197892795882e+00
1.160000000000000000e+03	1.160000000000000000e+02	1.160000000000000000e+03	2.183026701999532193e+00
1.170000000000000000e+03	1.170000000000000000e+02	1.170000000000000000e+03	2.211460602153395794e+00
1.180000000000000000e+03	1.180000000000000000e+02	1.180000000000000000e+03	2.196933891150977480e+00
1.190000000000000000e+03	1.190000000000000000e+02	1.190000000000000000e+03	2.214065072029120174e+00
1.200000000000000000e+03	1.200000000000000000e+02	1.200000000000000000e+03	2.240744959024267846e+00
1.210000000000000000e+03	1.210000000000000000e+02	1.210000000000000000e+03	2.243548159799519048e+00
1.220000000000000000e+03	1.220000000000000000e+02	1.220000000000000000e+03	2.267846471423169863e+00
1.230000000000000000e+03	1.230000000000000000e+02	1.230000000000000000e+03	2.318541165767820988e+00
1.240000000000000000e+03	1.240000000000000000e+02	1.240000000000000000e+03	2.315990878043590939e+00
1.250000000000000000e+03	1.250000000000000000e+02	1.250000000000000000e+03	2.262245141610420784e+00
1.260000000000000000e+03	1.260000000000000000e+02	1.260000000000000000e+03	2.193704583485025950e+00
1.270000000000000000e+03	1.270000000000000000e+02	1.270000000000000000e+03	2.221224459363964954e+00
1.280000000000000000e+03	1.280000000000000000e+02	1.280000000000000000e+03	2.346017796681752809e+00
1.290000000000000000e+03	1.290000000000000000e+02	1.290000000000000000e+03	2.363873709886739949e+00
1.300000000000000000e+03	1.300000000000000000e+02	1.300000000000000000e+03	2.353747107533722627e+00
1.310000000000000000e+03	1.310000000000000000e+02	1.310000000000000000e+03	2.368675685018692523e+00
1.320000000000000000e+03	1.320000000000000000e+02	1.320000000000000000e+03	2.371637253351340568e+00
1.330000000000000000e+03	1.330000000000000000e+02	1.330000000000000000e+03	2.279441629284343573e+00
1.340000000000000000e+03	1.340000000000000000e+02	1.340000000000000000e+03	2.266200358722393560e+00
1.350000000000000000e+03	1.350000000000000000e+02	1.350000000000000000e+03	2.316359766125913211e+00
1.360000000000000000e+03	1.360000000000000000e+02	1.360000000000000000e+03	2.276022286201102585e+00
1.370000000000000000e+03	1.370000000000000000e+02	1.370000000000000000e+03	2.221282853414446645e+00
1.380000000000000000e+03	1.380000000000000000e+02	1.380000000000000000e+03	2.282753730660506353e+00
1.390000000000000000e+03	1.390000000000000000e+02	1.390000000000000000e+03	2.314070599152225682e+00
1.400000000000000000e+03	1.400000000000000000e+02	1.400000000000000000e+03	2.339395572231614207e+00
1.410000000000000000e+03	1.410000000000000000e+02	1.410000000000000000e+03	2.332722819555265836e+00
1.420000000000000000e+03	1.420000000000000000e+02	1.420000000000000000e+03	2.387975218857846027e+00
1.430000000000000000e+03	1.430000000000000000e+02	1.430000000000000000e+03	2.433755962960566954e+00
1.440000000000000000e+03	1.440000000000000000e+02	1.440000000000000000e+03	2.402420101802603902e+00
1.450000000000000000e+03	1.450000000000000000e+02	1.450000000000000000e+03	2.371799223824874403e+00
1.460000000000000000e+03	1.460000000000000000e+02	1.460000000000000000e+03	2.371042994856768615e+00
1.470000000000000000e+03	1.470000000000000000e+02	1.470000000000000000e+03	2.313752515458996406e+00
1.480000000000000000e+03	1.480000000000000000e+02	1.480000000000000000e+03	2.311682199645358260e+00
1.490000000000000000e+03	1.490000000000000000e+02	1.490000000000000000e+03	2.399523477368932678e+00
1.500000000000000000e+03	1.500000000000000000e+02	1.500000000000000000e+03	2.366371684199015224e+00
1.510000000000000000e+03	1.510000000000000000e+02	1.510000000000000000e+03	2.383802094989204701e+00
1.520000000000000000e+03	1.520000000000000000e+02	1.520000000000000000e+03	2.418616711527798113e+00
1.530000000000000000e+03	1.530000000000000000e+02	1.530000000000000000e+03	2.476005447396778969e+00
1.540000000000000000e+03	1.540000000000000000e+02	1.540000000000000000e+03	2.407872720988126325e+00
1.550000000000000000e+03	1.550000000000000000e+02	1.550000000000000000e+03	2.415400214005104296e+00
1.560000000000000000e+03	1.560000000000000000e+02	1.560000000000000000e+03	2.391290655245054797e+00
1.570000000000000000e+03	1.570000000000000000e+02	1.570000000000000000e+03	2.464755461157392080e+00
1.580000000000000000e+03	1.580000000000000000e+02	1.580000000000000000e+03	2.409878952738725211e+00
1.590000000000000000e+03	1.590000000000000000e+02	1.590000000000000000e+03	2.435687900018949303e+00
1.600000000000000000e+03	1.600000000000000000e+02	1.600000000000000000e+03	2.521741411406921429e+00
1.610000000000000000e+03	1.610000000000000000e+02	1.610000000000000000e+03	2.449996810644463174e+00
1.620000000000000000e+03	1.620000000000000000e+02	1.620000000000000000e+03	2.459852999410178320e+00
1.630000000000000000e+03	1.630000000000000000e+02	1.630000000000000000e+03	2.436848934960349045e+00
1.640000000000000000e+03	1.640000000000000000e+02	1.640000000000000000e+03	2.481856487296902891e+00
1.650000000000000000e+03	1.650000000000000000e+02	1.650000000000000000e+03	2.410653208195371988e+00
1.660000000000000000e+03	1.660000000000000000e+02	1.660000000000000000e+03	2.333177808609507853e+00
1.670000000000000000e+03	1.670000000000000000e+02	1.670000000000000000e+03	2.456078905469229134e+00
1.680000000000000000e+03	1.680000000000000000e+02	1.680000000000000000e+03	2.391158508761397794e+00
1.690000000000000000e+03	1.690000000000000000e+02	1.690000000000000000e+03	2.466034377059890481e+00
1.700000000000000000e+03	1.700000000000000000e+02	1.700000000000000000e+03	2.408715986853658730e+00
1.710000000000000000e+03	1.710000000000000000e+02	1.710000000000000000e+03	2.415240562306127270e+00
1.720000000000000000e+03	1.720000000000000000e+02	1.720000000000000000e+03	2.390895322777613963e+00
1.730000000000000000e+03	1.730000000000000000e+02	1.730000000000000000e+03	2.354936445495868558e+00
1.740000000000000000e+03	1.740000000000000000e+02	1.740000000000000000e+03	2.437773449701674089e+00
1.750000000000000000e+03	1.750000000000000000e+02	1.750000000000000000e+03	2.427260265471898215e+00
1.760000000000000000e+03	1.760000000000000000e+02	1.760000000000000000e+03	2.376503370310287799e+00
1.770000000000000000e+03	1.770000000000000000e+02	1.770000000000000000e+03	2.432958357383379067e+00
1.780000000000000000e+03	1.780000000000000000e+02	1.780000000000000000e+03	2.498298810638677647e+00
1.790000000000000000e+03	1.790000000000000000e+02	1.790000000000000000e+03	2.474253768886438110e+00
1.800000000000000000e+03	1.800000000000000000e+02	1.800000000000000000e+03	2.489577480934711762e+00
1.810000000000000000e+03	1.810000000000000000e+02	1.810000000000000000e+03	2.475540050336543452e+00
1.820000000000000000e+03	1.820000000000000000e+02	1.820000000000000000e+03	2.420916101568487022e+00
1.830000000000000000e+03	1.830000000000000000e+02	1.830000000000000000e+03	2.414980180928838482e+00
1.840000000000000000e+03	1.840000000000000000e+02	1.840000000000000000e+03	2.356475370320992191e+00
1.850000000000000000e+03	1.850000000000000000e+02	1.850000000000000000e+03	2.295504189545217955e+00
1.860000000000000000e+03	1.860000000000000000e+02	1.860000000000000000e+03	2.326542707678843414e+00
1.870000000000000000e+03	1.870000000000000000e+02	1.870000000000000000e+03	2.342596852188532974e+00
1.880000000000000000e+03	1.880000000000000000e+02	1.880000000000000000e+03	2.390525456350252931e+00
1.890000000000000000e+03	1.890000000000000000e+02	1.890000000000000000e+03	2.339490951936522567e+00
1.900000000000000000e+03	1.900000000000000000e+02	1.900000000000000000e+03	2.344936329709423894e+00
1.910000000000000000e+03	1.910000000000000000e+02	1.910000000000000000e+03	2.321123966942475914e+00
1.920000000000000000e+03	1.920000000000000000e+02	1.920000000000000000e+03	2.316577186964235757e+00
1.930000000000000000e+03	1.930000000000000000e+02	1.930000000000000000e+03	2.342443355987952724e+00
1.940000000000000000e+03	1.940000000000000000e+02	1.940000000000000000e+03	2.404005808548132173e+00
1.950000000000000000e+03	1.950000000000000000e+02	1.950000000000000000e+03	2.349908341485565266e+00
1.960000000000000000e+03	1.960000000000000000e+02	1.960000000000000000e+03	2.300063598495472039e+00
1.970000000000000000e+03	1.970000000000000000e+02	1.970000000000000000e+03	2.331543666482833732e+00
1.980000000000000000e+03	1.980000000000000000e+02	1.980000000000000000e+03	2.343182017447603016e+00
1.990000000000000000e+03	1.990000000000000000e+02	1.990000000000000000e+03	2.425641683793983816e+00
2.000000000000000000e+03	2.000000000000000000e+02	2.000000000000000000e+03	2.380943000485942207e+00
2.010000000000000000e+03	2.010000000000000000e+02	2.010000000000000000e+03	2.359847812489235697e+00
2.020000000000000000e+03	2.020000000000000000e+02	2.020000000000000000e+03	2.320056460412458055e+00
2.030000000000000000e+03	2.030000000000000000e+02	2.030000000000000000e+03	2.326929321833353548e+00
2.040000000000000000e+03	2.040000000000000000e+02	2.040000000000000000e+03	2.311474601413843644e+00
2.050000000000000000e+03	2.050000000000000000e+02	2.050000000000000000e+03	2.284187063209111468e+00
2.060000000000000000e+03	2.060000000000000000e+02	2.060000000000000000e+03	2.338747996966995313e+00
2.070000000000000000e+03	2.070000000000000000e+02	2.070000000000000000e+03	2.347736708266319638e+00
2.080000000000000000e+03	2.080000000000000000e+02	2.080000000000000000e+03	2.385560083331326631e+00
2.090000000000000000e+03	2.090000000000000000e+02	2.090000000000000000e+03	2.327123708269495772e+00
2.100000000000000000e+03	2.100000000000000000e+02	2.100000000000000000e+03	2.296567209156662237e+00
2.110000000000000000e+03	2.110000000000000000e+02	2.110000000000000000e+03	2.291992476390383615e+00
2.120000000000000000e+03	2.120000000000000000e+02	2.120000000000000000e+03	2.296393314736796754e+00
2.130000000000000000e+03	2.130000000000000000e+02	2.130000000000000000e+03	2.388139216468331938e+00
2.140000000000000000e+03	2.140000000000000000e+02	2.140000000000000000e+03	2.374188303708891112e+00
2.150000000000000000e+03	2.150000000000000000e+02	2.150000000000000000e+03	2.422751140401353087e+00
2.160000000000000000e+03	2.160000000000000000e+02	2.160000000000000000e+03	2.362305545076876179e+00
2.170000000000000000e+03	2.170000000000000000e+02	2.170000000000000000e+03	2.408825087066491122e+00
2.180000000000000000e+03	2.180000000000000000e+02	2.180000000000000000e+03	2.343757070877627413e+00
2.190000000000000000e+03	2.190000000000000000e+02	2.190000000000000000e+03	2.423013131026360956e+00
2.200000000000000000e+03	2.200000000000000000e+02	2.200000000000000000e+03	2.433363237053612682e+00
2.210000000000000000e+03	2.210000000000000000e+02	2.210000000000000000e+03	2.411438371387006008e+00
2.220000000000000000e+03	2.220000000000000000e+02	2.220000000000000000e+03	2.388552010818364657e+00
2.230000000000000000e+03	2.230000000000000000e+02	2.230000000000000000e+03	2.367796545295266508e+00
2.240000000000000000e+03	2.240000000000000000e+02	2.240000000000000000e+03	2.319149742573844541e+00
2.250000000000000000e+03	2.250000000000000000e+02	2.250000000000000000e+03	2.375290733285598144e+00
2.260000000000000000e+03	2.260000000000000000e+02	2.260000000000000000e+03	2.326325448052798173e+00
2.270000000000000000e+03	2.270000000000000000e+02	2.270000000000000000e+03	2.339087936595841022e+00
2.280000000000000000e+03	2.280000000000000000e+02	2.280000000000000000e+03	2.397446523491362669e+00
2.290000000000000000e+03	2.290000000000000000e+02	2.290000000000000000e+03	2.372795935863750927e+00
2.300000000000000000e+03	2.300000000000000000e+02	2.300000000000000000e+03	2.376323692822040812e+00
2.310000000000000000e+03	2.310000000000000000e+02	2.310000000000000000e+03	2.355155478097359811e+00
2.320000000000000000e+03	2.320000000000000000e+02	2.320000000000000000e+03	2.327768670926438688e+00
2.330000000000000000e+03	2.330000000000000000e+02	2.330000000000000000e+03	2.325877955002054076e+00
2.340000000000000000e+03	2.340000000000000000e+02	2.340000000000000000e+03	2.337183532253795271e+00
2.350000000000000000e+03	2.350000000000000000e+02	2.350000000000000000e+03	2.349620352255985534e+00
2.360000000000000000e+03	2.360000000000000000e+02	2.360000000000000000e+03	2.247310611061077434e+00
2.370000000000000000e+03	2.370000000000000000e+02	2.370000000000000000e+03	2.318468908909028237e+00
2.380000000000000000e+03	2.380000000000000000e+02	2.380000000000000000e+03	2.230911227489018600e+00
2.390000000000000000e+03	2.390000000000000000e+02	2.390000000000000000e+03	2.266829021384529241e+00
2.400000000000000000e+03	2.400000000000000000e+02	2.400000000000000000e+03	2.293445984836517404e+00
2.410000000000000000e+03	2.410000000000000000e+02	2.410000000000000000e+03	2.294527926211386237e+00
2.420000000000000000e+03	2.420000000000000000e+02	2.420000000000000000e+03	2.283404826431917112e+00
2.430000000000000000e+03	2.430000000000000000e+02	2.430000000000000000e+03	2.295034428531201431e+00
2.440000000000000000e+03	2.440000000000000000e+02	2.440000000000000000e+03	2.327769270309844263e+00
2.450000000000000000e+03	2.450000000000000000e+02	2.450000000000000000e+03	2.318834531555837408e+00
2.460000000000000000e+03	2.460000000000000000e+02	2.460000000000000000e+03	2.326171238322920942e+00
2.470000000000000000e+03	2.470000000000000000e+02	2.470000000000000000e+03	2.342399096548838155e+00
2.480000000000000000e+03	2.480000000000000000e+02	2.480000000000000000e+03	2.408352346633781060e+00
2.490000000000000000e+03	2.490000000000000000e+02	2.490000000000000000e+03	2.367377264921113778e+00
2.500000000000000000e+03	2.500000000000000000e+02	2.500000000000000000e+03	2.371520161262762105e+00
2.510000000000000000e+03	2.510000000000000000e+02	2.510000000000000000e+03	2.337803249846627907e+00
2.520000000000000000e+03	2.520000000000000000e+02	2.520000000000000000e+03	2.327536794613362048e+00
2.530000000000000000e+03	2.530000000000000000e+02	2.530000000000000000e+03	2.379192456051777871e+00
2.540000000000000000e+03	2.540000000000000000e+02	2.540000000000000000e+03	2.377872961504909455e+00
2.550000000000000000e+03	2.550000000000000000e+02	2.550000000000000000e+03	2.345492915846591586e+00
2.560000000000000000e+03	2.560000000000000000e+02	2.560000000000000000e+03	2.362531776900869573e+00
2.570000000000000000e+03	2.570000000000000000e+02	2.570000000000000000e+03	2.372896410373640741e+00
2.580000000000000000e+03	2.580000000000000000e+02	2.580000000000000000e+03	2.346529599783923725e+00
2.590000000000000000e+03	2.590000000000000000e+02	2.590000000000000000e+03	2.446435890168005223e+00
2.600000000000000000e+03	2.600000000000000000e+02	2.600000000000000000e+03	2.467889059781594785e+00
2.610000000000000000e+03	2.610000000000000000e+02	2.610000000000000000e+03	2.426711603735403511e+00
2.620000000000000000e+03	2.620000000000000000e+02	2.620000000000000000e+03	2.402475835912067037e+00
2.630000000000000000e+03	2.630000000000000000e+02	2.630000000000000000e+03	2.326867397956888794e+00
2.640000000000000000e+03	2.640000000000000000e+02	2.640000000000000000e+03	2.342002373948464999e+00
2.650000000000000000e+03	2.650000000000000000e+02	2.650000000000000000e+03	2.272219906569167058e+00
2.660000000000000000e+03	2.660000000000000000e+02	2.660000000000000000e+03	2.326243081959234349e+00
2.670000000000000000e+03	2.670000000000000000e+02	2.670000000000000000e+03	2.464178484030579597e+00
2.680000000000000000e+03	2.680000000000000000e+02	2.680000000000000000e+03	2.386482686985847312e+00
2.690000000000000000e+03	2.690000000000000000e+02	2.690000000000000000e+03	2.385672530676775427e+00
2.700000000000000000e+03	2.700000000000000000e+02	2.700000000000000000e+03	2.335154863995132057e+00
2.710000000000000000e+03	2.710000000000000000e+02	2.710000000000000000e+03	2.357054205873229780e+00
2.720000000000000000e+03	2.720000000000000000e+02	2.720000000000000000e+03	2.330494175913063071e+00
2.730000000000000000e+03	2.730000000000000000e+02	2.730000000000000000e+03	2.274267927523963007e+00
2.740000000000000000e+03	2.740000000000000000e+02	2.740000000000000000e+03	2.411083971550885163e+00
2.750000000000000000e+03	2.750000000000000000e+02	2.750000000000000000e+03	2.385545013211789467e+00
2.760000000000000000e+03	2.760000000000000000e+02	2.760000000000000000e+03	2.376028249931329217e+00
2.770000000000000000e+03	2.770000000000000000e+02	2.770000000000000000e+03	2.366196220181716825e+00
2.780000000000000000e+03	2.780000000000000000e+02	2.780000000000000000e+03	2.379249062949327254e+00
2.790000000000000000e+03	2.790000000000000000e+02	2.790000000000000000e+03	2.378461532668052492e+00
2.800000000000000000e+03	2.800000000000000000e+02	2.800000000000000000e+03	2.358817062419861887e+00
2.810000000000000000e+03	2.810000000000000000e+02	2.810000000000000000e+03	2.385590156714052057e+00
2.820000000000000000e+03	2.820000000000000000e+02	2.820000000000000000e+03	2.373463002925436882e+00
2.830000000000000000e+03	2.830000000000000000e+02	2.830000000000000000e+03	2.335391887770219110e+00
2.840000000000000000e+03	2.840000000000000000e+02	2.840000000000000000e+03	2.247361277732968787e+00
2.850000000000000000e+03	2.850000000000000000e+02	2.850000000000000000e+03	2.307596238689695767e+00
2.860000000000000000e+03	2.860000000000000000e+02	2.860000000000000000e+03	2.346711848736789729e+00
2.870000000000000000e+03	2.870000000000000000e+02	2.870000000000000000e+03	2.345713888255174240e+00
2.880000000000000000e+03	2.880000000000000000e+02	2.880000000000000000e+03	2.400789199292377329e+00
2.890000000000000000e+03	2.890000000000000000e+02	2.890000000000000000e+03	2.340195273738590931e+00
2.900000000000000000e+03	2.900000000000000000e+02	2.900000000000000000e+03	2.366280650063496083e+00
2.910000000000000000e+03	2.910000000000000000e+02	2.910000000000000000e+03	2.348427033131126773e+00
2.920000000000000000e+03	2.920000000000000000e+02	2.920000000000000000e+03	2.352696955807833223e+00
2.930000000000000000e+03	2.930000000000000000e+02	2.930000000000000000e+03	2.365371230972445726e+00
2.940000000000000000e+03	2.940000000000000000e+02	2.940000000000000000e+03	2.378482978363797518e+00
2.950000000000000000e+03	2.950000000000000000e+02	2.950000000000000000e+03	2.353404084942306351e+00
2.960000000000000000e+03	2.960000000000000000e+02	2.960000000000000000e+03	2.336575957172024598e+00
2.970000000000000000e+03	2.970000000000000000e+02	2.970000000000000000e+03	2.328682813306663046e+00
2.980000000000000000e+03	2.980000000000000000e+02	2.980000000000000000e+03	2.353716700143551943e+00
2.990000000000000000e+03	2.990000000000000000e+02	2.990000000000000000e+03	2.395873050190740372e+00
3.000000000000000000e+03	3.000000000000000000e+02	3.000000000000000000e+03	2.329997509535945532e+00
3.010000000000000000e+03	3.010000000000000000e+02	3.010000000000000000e+03	2.367651452083238794e+00
3.020000000000000000e+03	3.020000000000000000e+02	3.020000000000000000e+03	2.402314087024363332e+00
3.030000000000000000e+03	3.030000000000000000e+02	3.030000000000000000e+03	2.416535794303943163e+00
3.040000000000000000e+03	3.040000000000000000e+02	3.040000000000000000e+03	2.315492867110747977e+00
3.050000000000000000e+03	3.050000000000000000e+02	3.050000000000000000e+03	2.332789584913649072e+00
3.060000000000000000e+03	3.060000000000000000e+02	3.060000000000000000e+03	2.359324325700572267e+00
3.070000000000000000e+03	3.070000000000000000e+02	3.070000000000000000e+03	2.377922530075304408e+00
3.080000000000000000e+03	3.080000000000000000e+02	3.080000000000000000e+03	2.363165705731871569e+00
3.090000000000000000e+03	3.090000000000000000e+02	3.090000000000000000e+03	2.297707867883339361e+00
3.100000000000000000e+03	3.100000000000000000e+02	3.100000000000000000e+03	2.250111512435082339e+00
3.110000000000000000e+03	3.110000000000000000e+02	3.110000000000000000e+03	2.319681518028373191e+00
3.120000000000000000e+03	3.120000000000000000e+02	3.120000000000000000e+03	2.356136643136153008e+00
3.130000000000000000e+03	3.130000000000000000e+02	3.130000000000000000e+03	2.433009577353400843e+00
3.140000000000000000e+03	3.140000000000000000e+02	3.140000000000000000e+03	2.444235450255273445e+00
3.150000000000000000e+03	3.150000000000000000e+02	3.150000000000000000e+03	2.317577375856051169e+00
3.160000000000000000e+03	3.160000000000000000e+02	3.160000000000000000e+03	2.379875327901887161e+00
3.170000000000000000e+03	3.170000000000000000e+02	3.170000000000000000e+03	2.371245297794570828e+00
3.180000000000000000e+03	3.180000000000000000e+02	3.180000000000000000e+03	2.383779262731410054e+00
3.190000000000000000e+03	3.190000000000000000e+02	3.190000000000000000e+03	2.462019311914298125e+00
3.200000000000000000e+03	3.200000000000000000e+02	3.200000000000000000e+03	2.496846959501481944e+00
3.210000000000000000e+03	3.210000000000000000e+02	3.210000000000000000e+03	2.434151356165120017e+00
3.220000000000000000e+03	3.220000000000000000e+02	3.220000000000000000e+03	2.452326913873193792e+00
3.230000000000000000e+03	3.230000000000000000e+02	3.230000000000000000e+03	2.470956176770580548e+00
3.240000000000000000e+03	3.240000000000000000e+02	3.240000000000000000e+03	2.372939503237057046e+00
3.250000000000000000e+03	3.250000000000000000e+02	3.250000000000000000e+03	2.403735765459714901e+00
3.260000000000000000e+03	3.260000000000000000e+02	3.260000000000000000e+03	2.369110187382155175e+00
3.270000000000000000e+03	3.270000000000000000e+02	3.270000000000000000e+03	2.395353305353998596e+00
3.280000000000000000e+03	3.280000000000000000e+02	3.280000000000000000e+03	2.422800869554615932e+00
3.290000000000000000e+03	3.290000000000000000e+02	3.290000000000000000e+03	2.427065099554413852e+00
3.300000000000000000e+03	3.300000000000000000e+02	3.300000000000000000e+03	2.388202065266605612e+00
3.310000000000000000e+03	3.310000000000000000e+02	3.310000000000000000e+03	2.342820046665552436e+00
3.320000000000000000e+03	3.320000000000000000e+02	3.320000000000000000e+03	2.359434173586929084e+00
3.330000000000000000e+03	3.330000000000000000e+02	3.330000000000000000e+03	2.363666015727412084e+00
3.340000000000000000e+03	3.340000000000000000e+02	3.340000000000000000e+03	2.344327853495756564e+00
3.350000000000000000e+03	3.350000000000000000e+02	3.350000000000000000e+03	2.304767181363638784e+00
3.360000000000000000e+03	3.360000000000000000e+02	3.360000000000000000e+03	2.309052739650612196e+00
3.370000000000000000e+03	3.370000000000000000e+02	3.370000000000000000e+03	2.278291899102713902e+00
3.380000000000000000e+03	3.380000000000000000e+02	3.380000000000000000e+03	2.335629024435513568e+00
3.390000000000000000e+03	3.390000000000000000e+02	3.390000000000000000e+03	2.259700859720164878e+00
3.400000000000000000e+03	3.400000000000000000e+02	3.400000000000000000e+03	2.270990417502330327e+00
3.410000000000000000e+03	3.410000000000000000e+02	3.410000000000000000e+03	2.322715883154857774e+00
3.420000000000000000e+03	3.420000000000000000e+02	3.420000000000000000e+03	2.382035351162278491e+00
3.430000000000000000e+03	3.430000000000000000e+02	3.430000000000000000e+03	2.415333430807288906e+00
3.440000000000000000e+03	3.440000000000000000e+02	3.440000000000000000e+03	2.431882303198870776e+00
3.450000000000000000e+03	3.450000000000000000e+02	3.450000000000000000e+03	2.346029352255842415e+00
3.460000000000000000e+03	3.460000000000000000e+02	3.460000000000000000e+03	2.327296348521387337e+00
3.470000000000000000e+03	3.470000000000000000e+02	3.470000000000000000e+03	2.339973620673463373e+00
3.480000000000000000e+03	3.480000000000000000e+02	3.480000000000000000e+03	2.217617004146051674e+00
3.490000000000000000e+03	3.490000000000000000e+02	3.490000000000000000e+03	2.242776116710636369e+00
3.500000000000000000e+03	3.500000000000000000e+02	3.500000000000000000e+03	2.249874377897735922e+00
3.510000000000000000e+03	3.510000000000000000e+02	3.510000000000000000e+03	2.281223601876333884e+00
3.520000000000000000e+03	3.520000000000000000e+02	3.520000000000000000e+03	2.194049573213974202e+00
3.530000000000000000e+03	3.530000000000000000e+02	3.530000000000000000e+03	2.257630496361856309e+00
3.540000000000000000e+03	3.540000000000000000e+02	3.540000000000000000e+03	2.266999568047009195e+00
3.550000000000000000e+03	3.550000000000000000e+02	3.550000000000000000e+03	2.272881539777813487e+00
3.560000000000000000e+03	3.560000000000000000e+02	3.560000000000000000e+03	2.256895023479089879e+00
3.570000000000000000e+03	3.570000000000000000e+02	3.570000000000000000e+03	2.283250266009767326e+00
3.580000000000000000e+03	3.580000000000000000e+02	3.580000000000000000e+03	2.246956537186908687e+00
3.590000000000000000e+03	3.590000000000000000e+02	3.590000000000000000e+03	2.288246698038038929e+00
3.600000000000000000e+03	3.600000000000000000e+02	3.600000000000000000e+03	2.264399007721052293e+00
3.610000000000000000e+03	3.610000000000000000e+02	3.610000000000000000e+03	2.279924991174401061e+00
3.620000000000000000e+03	3.620000000000000000e+02	3.620000000000000000e+03	2.234697441537329965e+00
3.630000000000000000e+03	3.630000000000000000e+02	3.630000000000000000e+03	2.233529670907444586e+00
3.640000000000000000e+03	3.640000000000000000e+02	3.640000000000000000e+03	2.195921194942847876e+00
3.650000000000000000e+03	3.650000000000000000e+02	3.650000000000000000e+03	2.224719579713427375e+00
3.660000000000000000e+03	3.660000000000000000e+02	3.660000000000000000e+03	2.205385989387194545e+00
3.670000000000000000e+03	3.670000000000000000e+02	3.670000000000000000e+03	2.205848765443385151e+00
3.680000000000000000e+03	3.680000000000000000e+02	3.680000000000000000e+03	2.283792975196226038e+00
3.690000000000000000e+03	3.690000000000000000e+02	3.690000000000000000e+03	2.271010395157038175e+00
3.700000000000000000e+03	3.700000000000000000e+02	3.700000000000000000e+03	2.260565211152791409e+00
3.710000000000000000e+03	3.710000000000000000e+02	3.710000000000000000e+03	2.247566657496108178e+00
3.720000000000000000e+03	3.720000000000000000e+02	3.720000000000000000e+03	2.213174403951606362e+00
3.730000000000000000e+03	3.730000000000000000e+02	3.730000000000000000e+03	2.267884992852922110e+00
3.740000000000000000e+03	3.740000000000000000e+02	3.740000000000000000e+03	2.245222097133651840e+00
3.750000000000000000e+03	3.750000000000000000e+02	3.750000000000000000e+03	2.230313501549273436e+00
3.760000000000000000e+03	3.760000000000000000e+02	3.760000000000000000e+03	2.225040671309034934e+00
3.770000000000000000e+03	3.770000000000000000e+02	3.770000000000000000e+03	2.237795426463983883e+00
3.780000000000000000e+03	3.780000000000000000e+02	3.780000000000000000e+03	2.230444231382858966e+00
3.790000000000000000e+03	3.790000000000000000e+02	3.790000000000000000e+03	2.297005470192455157e+00
3.800000000000000000e+03	3.800000000000000000e+02	3.800000000000000000e+03	2.275571859927264740e+00
3.810000000000000000e+03	3.810000000000000000e+02	3.810000000000000000e+03	2.289260246697784051e+00
3.820000000000000000e+03	3.820000000000000000e+02	3.820000000000000000e+03	2.288037878868311115e+00
3.830000000000000000e+03	3.830000000000000000e+02	3.830000000000000000e+03	2.262506255913430575e+00
3.840000000000000000e+03	3.840000000000000000e+02	3.840000000000000000e+03	2.145590124789232611e+00
3.850000000000000000e+03	3.850000000000000000e+02	3.850000000000000000e+03	2.136603937302532952e+00
3.860000000000000000e+03	3.860000000000000000e+02	3.860000000000000000e+03	2.186773285548623047e+00
3.870000000000000000e+03	3.870000000000000000e+02	3.870000000000000000e+03	2.245483824618512703e+00
3.880000000000000000e+03	3.880000000000000000e+02	3.880000000000000000e+03	2.218560837778639883e+00
3.890000000000000000e+03	3.890000000000000000e+02	3.890000000000000000e+03	2.223554501490803137e+00
3.900000000000000000e+03	3.900000000000000000e+02	3.900000000000000000e+03	2.233206778615336230e+00
3.910000000000000000e+03	3.910000000000000000e+02	3.910000000000000000e+03	2.186259805481427509e+00
3.920000000000000000e+03	3.920000000000000000e+02	3.920000000000000000e+03	2.179916706953279881e+00
3.930000000000000000e+03	3.930000000000000000e+02	3.930000000000000000e+03	2.178406545300983765e+00
3.940000000000000000e+03	3.940000000000000000e+02	3.940000000000000000e+03	2.136514431519267454e+00
3.950000000000000000e+03	3.950000000000000000e+02	3.950000000000000000e+03	2.192728888733569192e+00
3.960000000000000000e+03	3.960000000000000000e+02	3.960000000000000000e+03	2.157983055832953134e+00
3.970000000000000000e+03	3.970000000000000000e+02	3.970000000000000000e+03	2.191470739184870009e+00
3.980000000000000000e+03	3.980000000000000000e+02	3.980000000000000000e+03	2.162619779908762752e+00
3.990000000000000000e+03	3.990000000000000000e+02	3.990000000000000000e+03	2.223235494201911688e+00
4.000000000000000000e+03	4.000000000000000000e+02	4.000000000000000000e+03	2.186358881630917406e+00
4.010000000000000000e+03	4.010000000000000000e+02	4.010000000000000000e+03	2.160893584514373966e+00
4.020000000000000000e+03	4.020000000000000000e+02	4.020000000000000000e+03	2.315554391905319420e+00
4.030000000000000000e+03	4.030000000000000000e+02	4.030000000000000000e+03	2.265594954459055010e+00
4.040000000000000000e+03	4.040000000000000000e+02	4.040000000000000000e+03	2.293044007543894480e+00
4.050000000000000000e+03	4.050000000000000000e+02	4.050000000000000000e+03	2.355667990588035110e+00
4.060000000000000000e+03	4.060000000000000000e+02	4.060000000000000000e+03	2.385442090960634420e+00
4.070000000000000000e+03	4.070000000000000000e+02	4.070000000000000000e+03	2.329546208803158880e+00
4.080000000000000000e+03	4.080000000000000000e+02	4.080000000000000000e+03	2.343335612518365529e+00
4.090000000000000000e+03	4.090000000000000000e+02	4.090000000000000000e+03	2.330329635792725451e+00
4.100000000000000000e+03	4.100000000000000000e+02	4.100000000000000000e+03	2.358645439067502014e+00
4.110000000000000000e+03	4.110000000000000000e+02	4.110000000000000000e+03	2.294315804637653944e+00
4.120000000000000000e+03	4.120000000000000000e+02	4.120000000000000000e+03	2.332921883565357568e+00
4.130000000000000000e+03	4.130000000000000000e+02	4.130000000000000000e+03	2.367651163331656150e+00
4.140000000000000000e+03	4.140000000000000000e+02	4.140000000000000000e+03	2.331180703447990776e+00
4.150000000000000000e+03	4.150000000000000000e+02	4.150000000000000000e+03	2.208302344396943173e+00
4.160000000000000000e+03	4.160000000000000000e+02	4.160000000000000000e+03	2.237228466785110115e+00
4.170000000000000000e+03	4.170000000000000000e+02	4.170000000000000000e+03	2.203936072286753145e+00
4.180000000000000000e+03	4.180000000000000000e+02	4.180000000000000000e+03	2.254007507918733832e+00
4.190000000000000000e+03	4.190000000000000000e+02	4.190000000000000000e+03	2.312264291203691702e+00
4.200000000000000000e+03	4.200000000000000000e+02	4.200000000000000000e+03	2.330952407052249153e+00
4.210000000000000000e+03	4.210000000000000000e+02	4.210000000000000000e+03	2.278682909639019094e+00
4.220000000000000000e+03	4.220000000000000000e+02	4.220000000000000000e+03	2.292123905763534975e+00
4.230000000000000000e+03	4.230000000000000000e+02	4.230000000000000000e+03	2.300596860180139203e+00
4.240000000000000000e+03	4.240000000000000000e+02	4.240000000000000000e+03	2.319762055681286128e+00
4.250000000000000000e+03	4.250000000000000000e+02	4.250000000000000000e+03	2.288108292516032094e+00
4.260000000000000000e+03	4.260000000000000000e+02	4.260000000000000000e+03	2.351066690043033702e+00
4.270000000000000000e+03	4.270000000000000000e+02	4.270000000000000000e+03	2.325751842101274836e+00
4.280000000000000000e+03	4.280000000000000000e+02	4.280000000000000000e+03	2.283642547601417050e+00
4.290000000000000000e+03	4.290000000000000000e+02	4.290000000000000000e+03	2.269173643627357961e+00
4.300000000000000000e+03	4.300000000000000000e+02	4.300000000000000000e+03	2.303868616909622080e+00
4.310000000000000000e+03	4.310000000000000000e+02	4.310000000000000000e+03	2.301505959309150917e+00
4.320000000000000000e+03	4.320000000000000000e+02	4.320000000000000000e+03	2.279780277444785508e+00
4.330000000000000000e+03	4.330000000000000000e+02	4.330000000000000000e+03	2.267632646688980902e+00
4.340000000000000000e+03	4.340000000000000000e+02	4.340000000000000000e+03	2.299606319725367776e+00
4.350000000000000000e+03	4.350000000000000000e+02	4.350000000000000000e+03	2.323425821108334954e+00
4.360000000000000000e+03	4.360000000000000000e+02	4.360000000000000000e+03	2.225776085961703288e+00
4.370000000000000000e+03	4.370000000000000000e+02	4.370000000000000000e+03	2.196399686546361973e+00
4.380000000000000000e+03	4.380000000000000000e+02	4.380000000000000000e+03	2.166214614851529774e+00
4.390000000000000000e+03	4.390000000000000000e+02	4.390000000000000000e+03	2.168076345088434387e+00
4.400000000000000000e+03	4.400000000000000000e+02	4.400000000000000000e+03	2.176777507923074229e+00
4.410000000000000000e+03	4.410000000000000000e+02	4.410000000000000000e+03	2.181904633466825061e+00
4.420000000000000000e+03	4.420000000000000000e+02	4.420000000000000000e+03	2.168824603491960712e+00
4.430000000000000000e+03	4.430000000000000000e+02	4.430000000000000000e+03	2.242365438347233564e+00
4.440000000000000000e+03	4.440000000000000000e+02	4.440000000000000000e+03	2.216882308581872962e+00
4.450000000000000000e+03	4.450000000000000000e+02	4.450000000000000000e+03	2.230436822346367531e+00
4.460000000000000000e+03	4.460000000000000000e+02	4.460000000000000000e+03	2.236665573730358236e+00
4.470000000000000000e+03	4.470000000000000000e+02	4.470000000000000000e+03	2.234936770547561569e+00
4.480000000000000000e+03	4.480000000000000000e+02	4.480000000000000000e+03	2.249237644084988386e+00
4.490000000000000000e+03	4.490000000000000000e+02	4.490000000000000000e+03	2.119007263482593384e+00
4.500000000000000000e+03	4.500000000000000000e+02	4.500000000000000000e+03	2.160722384478802827e+00
4.510000000000000000e+03	4.510000000000000000e+02	4.510000000000000000e+03	2.137413567611014198e+00
4.520000000000000000e+03	4.520000000000000000e+02	4.520000000000000000e+03	2.197400223128420649e+00
4.530000000000000000e+03	4.530000000000000000e+02	4.530000000000000000e+03	2.148612958983670662e+00
4.540000000000000000e+03	4.540000000000000000e+02	4.540000000000000000e+03	2.181788414566172563e+00
4.550000000000000000e+03	4.550000000000000000e+02	4.550000000000000000e+03	2.172781919233232717e+00
4.560000000000000000e+03	4.560000000000000000e+02	4.560000000000000000e+03	2.220907262439297369e+00
4.570000000000000000e+03	4.570000000000000000e+02	4.570000000000000000e+03	2.238006111545794763e+00
4.580000000000000000e+03	4.580000000000000000e+02	4.580000000000000000e+03	2.237715334897344643e+00
4.590000000000000000e+03	4.590000000000000000e+02	4.590000000000000000e+03	2.238568302887610884e+00
4.600000000000000000e+03	4.600000000000000000e+02	4.600000000000000000e+03	2.252882936286576321e+00
4.610000000000000000e+03	4.610000000000000000e+02	4.610000000000000000e+03	2.182868335303229212e+00
4.620000000000000000e+03	4.620000000000000000e+02	4.620000000000000000e+03	2.189606425410990820e+00
4.630000000000000000e+03	4.630000000000000000e+02	4.630000000000000000e+03	2.176524081329188398e+00
4.640000000000000000e+03	4.640000000000000000e+02	4.640000000000000000e+03	2.153274895326031668e+00
4.650000000000000000e+03	4.650000000000000000e+02	4.650000000000000000e+03	2.165748971487282848e+00
4.660000000000000000e+03	4.660000000000000000e+02	4.660000000000000000e+03	2.136754797644879300e+00
4.670000000000000000e+03	4.670000000000000000e+02	4.670000000000000000e+03	2.187037112420492146e+00
4.680000000000000000e+03	4.680000000000000000e+02	4.680000000000000000e+03	2.184150040202213372e+00
4.690000000000000000e+03	4.690000000000000000e+02	4.690000000000000000e+03	2.175801167054330687e+00
4.700000000000000000e+03	4.700000000000000000e+02	4.700000000000000000e+03	2.174937623692716926e+00
4.710000000000000000e+03	4.710000000000000000e+02	4.710000000000000000e+03	2.166137688693146934e+00
4.720000000000000000e+03	4.720000000000000000e+02	4.720000000000000000e+03	2.117718406272329101e+00
4.730000000000000000e+03	4.730000000000000000e+02	4.730000000000000000e+03	2.138496532776312353e+00
4.740000000000000000e+03	4.740000000000000000e+02	4.740000000000000000e+03	2.134087794505147517e+00
4.750000000000000000e+03	4.750000000000000000e+02	4.750000000000000000e+03	2.141485939544303552e+00
4.760000000000000000e+03	4.760000000000000000e+02	4.760000000000000000e+03	2.196370308878001776e+00
4.770000000000000000e+03	4.770000000000000000e+02	4.770000000000000000e+03	2.178460530826098474e+00
4.780000000000000000e+03	4.780000000000000000e+02	4.780000000000000000e+03	2.179949192853595896e+00
4.790000000000000000e+03	4.790000000000000000e+02	4.790000000000000000e+03	2.148189193201498703e+00
4.800000000000000000e+03	4.800000000000000000e+02	4.800000000000000000e+03	2.235105085056004803e+00
4.810000000000000000e+03	4.810000000000000000e+02	4.810000000000000000e+03	2.267708816378961600e+00
4.820000000000000000e+03	4.820000000000000000e+02	4.820000000000000000e+03	2.195767008954525590e+00
4.830000000000000000e+03	4.830000000000000000e+02	4.830000000000000000e+03	2.238745112416350658e+00
4.840000000000000000e+03	4.840000000000000000e+02	4.840000000000000000e+03	2.206687384073354963e+00
4.850000000000000000e+03	4.850000000000000000e+02	4.850000000000000000e+03	2.230922942648582374e+00
4.860000000000000000e+03	4.860000000000000000e+02	4.860000000000000000e+03	2.261494581723743735e+00
4.870000000000000000e+03	4.870000000000000000e+02	4.870000000000000000e+03	2.274361656696540557e+00
4.880000000000000000e+03	4.880000000000000000e+02	4.880000000000000000e+03	2.226894137443375055e+00
4.890000000000000000e+03	4.890000000000000000e+02	4.890000000000000000e+03	2.209028008720037572e+00
4.900000000000000000e+03	4.900000000000000000e+02	4.900000000000000000e+03	2.197960352147378060e+00
4.910000000000000000e+03	4.910000000000000000e+02	4.910000000000000000e+03	2.186849575619713271e+00
4.920000000000000000e+03	4.920000000000000000e+02	4.920000000000000000e+03	2.238796002994915657e+00
4.930000000000000000e+03	4.930000000000000000e+02	4.930000000000000000e+03	2.194049809769988979e+00
4.940000000000000000e+03	4.940000000000000000e+02	4.940000000000000000e+03	2.247591705707534970e+00
4.950000000000000000e+03	4.950000000000000000e+02	4.950000000000000000e+03	2.287246242045421152e+00
4.960000000000000000e+03	4.960000000000000000e+02	4.960000000000000000e+03	2.292082167664903469e+00
4.970000000000000000e+03	4.970000000000000000e+02	4.970000000000000000e+03	2.286666552103552519e+00
4.980000000000000000e+03	4.980000000000000000e+02	4.980000000000000000e+03	2.273274417570296801e+00
4.990000000000000000e+03	4.990000000000000000e+02	4.990000000000000000e+03	2.284767914223388541e+00
5.000000000000000000e+03	5.000000000000000000e+02	5.000000000000000000e+03	2.264719399930020138e+00
5.010000000000000000e+03	5.010000000000000000e+02	5.010000000000000000e+03	2.263279138087176179e+00
5.020000000000000000e+03	5.020000000000000000e+02	5.020000000000000000e+03	2.194193044041149232e+00
5.030000000000000000e+03	5.030000000000000000e+02	5.030000000000000000e+03	2.194277280628301519e+00
5.040000000000000000e+03	5.040000000000000000e+02	5.040000000000000000e+03	2.237109377750455153e+00
5.050000000000000000e+03	5.050000000000000000e+02	5.050000000000000000e+03	2.237408806550373885e+00
5.060000000000000000e+03	5.060000000000000000e+02	5.060000000000000000e+03	2.181261642098948794e+00
5.070000000000000000e+03	5.070000000000000000e+02	5.070000000000000000e+03	2.169948909221988576e+00
5.080000000000000000e+03	5.080000000000000000e+02	5.080000000000000000e+03	2.198333804003862468e+00
5.090000000000000000e+03	5.090000000000000000e+02	5.090000000000000000e+03	2.144328515477427644e+00
5.100000000000000000e+03	5.100000000000000000e+02	5.100000000000000000e+03	2.198582667590888384e+00
5.110000000000000000e+03	5.110000000000000000e+02	5.110000000000000000e+03	2.230936376789141917e+00
5.120000000000000000e+03	5.120000000000000000e+02	5.120000000000000000e+03	2.216247369087056551e+00
5.130000000000000000e+03	5.130000000000000000e+02	5.130000000000000000e+03	2.254883055447238771e+00
5.140000000000000000e+03	5.140000000000000000e+02	5.140000000000000000e+03	2.202173037177299619e+00
5.150000000000000000e+03	5.150000000000000000e+02	5.150000000000000000e+03	2.203309847718089909e+00
5.160000000000000000e+03	5.160000000000000000e+02	5.160000000000000000e+03	2.228070118686297008e+00
5.170000000000000000e+03	5.170000000000000000e+02	5.170000000000000000e+03	2.232640954707021841e+00
5.180000000000000000e+03	5.180000000000000000e+02	5.180000000000000000e+03	2.247722529079271947e+00
5.190000000000000000e+03	5.190000000000000000e+02	5.190000000000000000e+03	2.314823539706452937e+00
5.200000000000000000e+03	5.200000000000000000e+02	5.200000000000000000e+03	2.230447647846032222e+00
5.210000000000000000e+03	5.210000000000000000e+02	5.210000000000000000e+03	2.272006684499187301e+00
5.220000000000000000e+03	5.220000000000000000e+02	5.220000000000000000e+03	2.298899745554451091e+00
5.230000000000000000e+03	5.230000000000000000e+02	5.230000000000000000e+03	2.252226878765793749e+00
5.240000000000000000e+03	5.240000000000000000e+02	5.240000000000000000e+03	2.261022651965040708e+00
5.250000000000000000e+03	5.250000000000000000e+02	5.250000000000000000e+03	2.265096359175076124e+00
5.260000000000000000e+03	5.260000000000000000e+02	5.260000000000000000e+03	2.300970678095400235e+00
5.270000000000000000e+03	5.270000000000000000e+02	5.270000000000000000e+03	2.303312663395132631e+00
5.280000000000000000e+03	5.280000000000000000e+02	5.280000000000000000e+03	2.300311193187703829e+00
5.290000000000000000e+03	5.290000000000000000e+02	5.290000000000000000e+03	2.311062653488478613e+00
5.300000000000000000e+03	5.300000000000000000e+02	5.300000000000000000e+03	2.281097484118938201e+00
5.310000000000000000e+03	5.310000000000000000e+02	5.310000000000000000e+03	2.304979687945214906e+00
5.320000000000000000e+03	5.320000000000000000e+02	5.320000000000000000e+03	2.331734728298996639e+00
5.330000000000000000e+03	5.330000000000000000e+02	5.330000000000000000e+03	2.380952038792908176e+00
5.340000000000000000e+03	5.340000000000000000e+02	5.340000000000000000e+03	2.384467571537348007e+00
5.350000000000000000e+03	5.350000000000000000e+02	5.350000000000000000e+03	2.348986744411848626e+00
5.360000000000000000e+03	5.360000000000000000e+02	5.360000000000000000e+03	2.363817821627640203e+00
5.370000000000000000e+03	5.370000000000000000e+02	5.370000000000000000e+03	2.317988086620576649e+00
5.380000000000000000e+03	5.380000000000000000e+02	5.380000000000000000e+03	2.381290314884552117e+00
5.390000000000000000e+03	5.390000000000000000e+02	5.390000000000000000e+03	2.294227281233598870e+00
5.400000000000000000e+03	5.400000000000000000e+02	5.400000000000000000e+03	2.396778706378089208e+00
5.410000000000000000e+03	5.410000000000000000e+02	5.410000000000000000e+03	2.381022486302058372e+00
5.420000000000000000e+03	5.420000000000000000e+02	5.420000000000000000e+03	2.383598001417218448e+00
5.430000000000000000e+03	5.430000000000000000e+02	5.430000000000000000e+03	2.365366032221321468e+00
5.440000000000000000e+03	5.440000000000000000e+02	5.440000000000000000e+03	2.341286688775081615e+00
5.450000000000000000e+03	5.450000000000000000e+02	5.450000000000000000e+03	2.338094687723907494e+00
5.460000000000000000e+03	5.460000000000000000e+02	5.460000000000000000e+03	2.348214382959189717e+00
5.470000000000000000e+03	5.470000000000000000e+02	5.470000000000000000e+03	2.352457701954045799e+00
5.480000000000000000e+03	5.480000000000000000e+02	5.480000000000000000e+03	2.339940704135618166e+00
5.490000000000000000e+03	5.490000000000000000e+02	5.490000000000000000e+03	2.332489934139736043e+00
5.500000000000000000e+03	5.500000000000000000e+02	5.500000000000000000e+03	2.321102961608588977e+00
5.510000000000000000e+03	5.510000000000000000e+02	5.510000000000000000e+03	2.346473105091985367e+00
5.520000000000000000e+03	5.520000000000000000e+02	5.520000000000000000e+03	2.333706643094141775e+00
5.530000000000000000e+03	5.530000000000000000e+02	5.530000000000000000e+03	2.348374070901821931e+00
5.540000000000000000e+03	5.540000000000000000e+02	5.540000000000000000e+03	2.302670443784217813e+00
5.550000000000000000e+03	5.550000000000000000e+02	5.550000000000000000e+03	2.302045475729215251e+00
5.560000000000000000e+03	5.560000000000000000e+02	5.560000000000000000e+03	2.274244623550369493e+00
5.570000000000000000e+03	5.570000000000000000e+02	5.570000000000000000e+03	2.391968153765809735e+00
5.580000000000000000e+03	5.580000000000000000e+02	5.580000000000000000e+03	2.407248454431002216e+00
5.590000000000000000e+03	5.590000000000000000e+02	5.590000000000000000e+03	2.422798005962412571e+00
5.600000000000000000e+03	5.600000000000000000e+02	5.600000000000000000e+03	2.388627322118686447e+00
5.610000000000000000e+03	5.610000000000000000e+02	5.610000000000000000e+03	2.355186347083068732e+00
5.620000000000000000e+03	5.620000000000000000e+02	5.620000000000000000e+03	2.288392693725127547e+00
5.630000000000000000e+03	5.630000000000000000e+02	5.630000000000000000e+03	2.264053932512103628e+00
5.640000000000000000e+03	5.640000000000000000e+02	5.640000000000000000e+03	2.216830619220583998e+00
5.650000000000000000e+03	5.650000000000000000e+02	5.650000000000000000e+03	2.235320639533934006e+00
5.660000000000000000e+03	5.660000000000000000e+02	5.660000000000000000e+03	2.246186423156394163e+00
5.670000000000000000e+03	5.670000000000000000e+02	5.670000000000000000e+03	2.272716530235966204e+00
5.680000000000000000e+03	5.680000000000000000e+02	5.680000000000000000e+03	2.242658641096632710e+00
5.690000000000000000e+03	5.690000000000000000e+02	5.690000000000000000e+03	2.233135210714568331e+00
5.700000000000000000e+03	5.700000000000000000e+02	5.700000000000000000e+03	2.265880528947108452e+00
5.710000000000000000e+03	5.710000000000000000e+02	5.710000000000000000e+03	2.282853284492323720e+00
5.720000000000000000e+03	5.720000000000000000e+02	5.720000000000000000e+03	2.329784939690120016e+00
5.730000000000000000e+03	5.730000000000000000e+02	5.730000000000000000e+03	2.225626504619486745e+00
5.740000000000000000e+03	5.740000000000000000e+02	5.740000000000000000e+03	2.329513576722291646e+00
5.750000000000000000e+03	5.750000000000000000e+02	5.750000000000000000e+03	2.284569018842179222e+00
5.760000000000000000e+03	5.760000000000000000e+02	5.760000000000000000e+03	2.314985383178057354e+00
5.770000000000000000e+03	5.770000000000000000e+02	5.770000000000000000e+03	2.383092172124806396e+00
5.780000000000000000e+03	5.780000000000000000e+02	5.780000000000000000e+03	2.311964752485520247e+00
5.790000000000000000e+03	5.790000000000000000e+02	5.790000000000000000e+03	2.246888952190526201e+00
5.800000000000000000e+03	5.800000000000000000e+02	5.800000000000000000e+03	2.238462633200438034e+00
5.810000000000000000e+03	5.810000000000000000e+02	5.810000000000000000e+03	2.186715994102504723e+00
5.820000000000000000e+03	5.820000000000000000e+02	5.820000000000000000e+03	2.215070455325398147e+00
5.830000000000000000e+03	5.830000000000000000e+02	5.830000000000000000e+03	2.232392207285684549e+00
5.840000000000000000e+03	5.840000000000000000e+02	5.840000000000000000e+03	2.284082023190816990e+00
5.850000000000000000e+03	5.850000000000000000e+02	5.850000000000000000e+03	2.227453040893398128e+00
5.860000000000000000e+03	5.860000000000000000e+02	5.860000000000000000e+03	2.228492699979836900e+00
5.870000000000000000e+03	5.870000000000000000e+02	5.870000000000000000e+03	2.221524139111976659e+00
5.880000000000000000e+03	5.880000000000000000e+02	5.880000000000000000e+03	2.226899052714996330e+00
5.890000000000000000e+03	5.890000000000000000e+02	5.890000000000000000e+03	2.225104118098870210e+00
5.900000000000000000e+03	5.900000000000000000e+02	5.900000000000000000e+03	2.266559718324019368e+00
5.910000000000000000e+03	5.910000000000000000e+02	5.910000000000000000e+03	2.261082612179449391e+00
5.920000000000000000e+03	5.920000000000000000e+02	5.920000000000000000e+03	2.228729809391157612e+00
5.930000000000000000e+03	5.930000000000000000e+02	5.930000000000000000e+03	2.222498541462765598e+00
5.940000000000000000e+03	5.940000000000000000e+02	5.940000000000000000e+03	2.282732189464826256e+00
5.950000000000000000e+03	5.950000000000000000e+02	5.950000000000000000e+03	2.245716307534589617e+00
5.960000000000000000e+03	5.960000000000000000e+02	5.960000000000000000e+03	2.274414740470005913e+00
5.970000000000000000e+03	5.970000000000000000e+02	5.970000000000000000e+03	2.269575294595775006e+00
5.980000000000000000e+03	5.980000000000000000e+02	5.980000000000000000e+03	2.317104824381398309e+00
5.990000000000000000e+03	5.990000000000000000e+02	5.990000000000000000e+03	2.314054197724636719e+00
6.000000000000000000e+03	6.000000000000000000e+02	6.000000000000000000e+03	2.267038749704933576e+00
6.010000000000000000e+03	6.010000000000000000e+02	6.010000000000000000e+03	2.302995657976772748e+00
6.020000000000000000e+03	6.020000000000000000e+02	6.020000000000000000e+03	2.293991405540006578e+00
6.030000000000000000e+03	6.030000000000000000e+02	6.030000000000000000e+03	2.241282417033047203e+00
6.040000000000000000e+03	6.040000000000000000e+02	6.040000000000000000e+03	2.266533500557338154e+00
6.050000000000000000e+03	6.050000000000000000e+02	6.050000000000000000e+03	2.255319612302793875e+00
6.060000000000000000e+03	6.060000000000000000e+02	6.060000000000000000e+03	2.311831033528246593e+00
6.070000000000000000e+03	6.070000000000000000e+02	6.070000000000000000e+03	2.300317757936891638e+00
6.080000000000000000e+03	6.080000000000000000e+02	6.080000000000000000e+03	2.304364951168938802e+00
6.090000000000000000e+03	6.090000000000000000e+02	6.090000000000000000e+03	2.310015706229781696e+00
6.100000000000000000e+03	6.100000000000000000e+02	6.100000000000000000e+03	2.321836875649089915e+00
6.110000000000000000e+03	6.110000000000000000e+02	6.110000000000000000e+03	2.292297640362428002e+00
6.120000000000000000e+03	6.120000000000000000e+02	6.120000000000000000e+03	2.351071494192245037e+00
6.130000000000000000e+03	6.130000000000000000e+02	6.130000000000000000e+03	2.329515269535415101e+00
6.140000000000000000e+03	6.140000000000000000e+02	6.140000000000000000e+03	2.317127248692352204e+00
6.150000000000000000e+03	6.150000000000000000e+02	6.150000000000000000e+03	2.268752489661803207e+00
6.160000000000000000e+03	6.160000000000000000e+02	6.160000000000000000e+03	2.303914679780078689e+00
6.170000000000000000e+03	6.170000000000000000e+02	6.170000000000000000e+03	2.246478133589414838e+00
6.180000000000000000e+03	6.180000000000000000e+02	6.180000000000000000e+03	2.249631591108086859e+00
6.190000000000000000e+03	6.190000000000000000e+02	6.190000000000000000e+03	2.212498983640898143e+00
6.200000000000000000e+03	6.200000000000000000e+02	6.200000000000000000e+03	2.244626891367744292e+00
6.210000000000000000e+03	6.210000000000000000e+02	6.210000000000000000e+03	2.224581072788657465e+00
6.220000000000000000e+03	6.220000000000000000e+02	6.220000000000000000e+03	2.250793402348832295e+00
6.230000000000000000e+03	6.230000000000000000e+02	6.230000000000000000e+03	2.317946362303197283e+00
6.240000000000000000e+03	6.240000000000000000e+02	6.240000000000000000e+03	2.257900023663883537e+00
6.250000000000000000e+03	6.250000000000000000e+02	6.250000000000000000e+03	2.297413543946520420e+00
6.260000000000000000e+03	6.260000000000000000e+02	6.260000000000000000e+03	2.305873537931013573e+00
6.270000000000000000e+03	6.270000000000000000e+02	6.270000000000000000e+03	2.278994202732332219e+00
6.280000000000000000e+03	6.280000000000000000e+02	6.280000000000000000e+03	2.268646310746337491e+00
6.290000000000000000e+03	6.290000000000000000e+02	6.290000000000000000e+03	2.234111932782095966e+00
6.300000000000000000e+03	6.300000000000000000e+02	6.300000000000000000e+03	2.241431371590268729e+00
6.310000000000000000e+03	6.310000000000000000e+02	6.310000000000000000e+03	2.266479402032173684e+00
6.320000000000000000e+03	6.320000000000000000e+02	6.320000000000000000e+03	2.232063112648594139e+00
6.330000000000000000e+03	6.330000000000000000e+02	6.330000000000000000e+03	2.308524473447184810e+00
6.340000000000000000e+03	6.340000000000000000e+02	6.340000000000000000e+03	2.282494163828986178e+00
6.350000000000000000e+03	6.350000000000000000e+02	6.350000000000000000e+03	2.247360602416626829e+00
6.360000000000000000e+03	6.360000000000000000e+02	6.360000000000000000e+03	2.224165510989152494e+00
6.370000000000000000e+03	6.370000000000000000e+02	6.370000000000000000e+03	2.213194782586064058e+00
6.380000000000000000e+03	6.380000000000000000e+02	6.380000000000000000e+03	2.274375424354080799e+00
6.390000000000000000e+03	6.390000000000000000e+02	6.390000000000000000e+03	2.215036275358666096e+00
6.400000000000000000e+03	6.400000000000000000e+02	6.400000000000000000e+03	2.213667882514857244e+00
6.410000000000000000e+03	6.410000000000000000e+02	6.410000000000000000e+03	2.238039212847090731e+00
6.420000000000000000e+03	6.420000000000000000e+02	6.420000000000000000e+03	2.217215095578088491e+00
6.430000000000000000e+03	6.430000000000000000e+02	6.430000000000000000e+03	2.182085934304612618e+00
6.440000000000000000e+03	6.440000000000000000e+02	6.440000000000000000e+03	2.240451429394458849e+00
6.450000000000000000e+03	6.450000000000000000e+02	6.450000000000000000e+03	2.251849584297941131e+00
6.460000000000000000e+03	6.460000000000000000e+02	6.460000000000000000e+03	2.199919994531878142e+00
6.470000000000000000e+03	6.470000000000000000e+02	6.470000000000000000e+03	2.226729114495057615e+00
6.480000000000000000e+03	6.480000000000000000e+02	6.480000000000000000e+03	2.244303642465919957e+00
6.490000000000000000e+03	6.490000000000000000e+02	6.490000000000000000e+03	2.234165481615839166e+00
6.500000000000000000e+03	6.500000000000000000e+02	6.500000000000000000e+03	2.224420984239645627e+00
6.510000000000000000e+03	6.510000000000000000e+02	6.510000000000000000e+03	2.185432656145862573e+00
6.520000000000000000e+03	6.520000000000000000e+02	6.520000000000000000e+03	2.206194273391179461e+00
6.530000000000000000e+03	6.530000000000000000e+02	6.530000000000000000e+03	2.222249985642852366e+00
6.540000000000000000e+03	6.540000000000000000e+02	6.540000000000000000e+03	2.238957216161666874e+00
6.550000000000000000e+03	6.550000000000000000e+02	6.550000000000000000e+03	2.264798166002904622e+00
6.560000000000000000e+03	6.560000000000000000e+02	6.560000000000000000e+03	2.247800557402749533e+00
6.570000000000000000e+03	6.570000000000000000e+02	6.570000000000000000e+03	2.270515786008551640e+00
6.580000000000000000e+03	6.580000000000000000e+02	6.580000000000000000e+03	2.280210743615732394e+00
6.590000000000000000e+03	6.590000000000000000e+02	6.590000000000000000e+03	2.232254802077807021e+00
6.600000000000000000e+03	6.600000000000000000e+02	6.600000000000000000e+03	2.212532504306144343e+00
6.610000000000000000e+03	6.610000000000000000e+02	6.610000000000000000e+03	2.201762333156926044e+00
6.620000000000000000e+03	6.620000000000000000e+02	6.620000000000000000e+03	2.250668530661672051e+00
6.630000000000000000e+03	6.630000000000000000e+02	6.630000000000000000e+03	2.197333629259012877e+00
6.640000000000000000e+03	6.640000000000000000e+02	6.640000000000000000e+03	2.244146604626452213e+00
6.650000000000000000e+03	6.650000000000000000e+02	6.650000000000000000e+03	2.276367485471988861e+00
6.660000000000000000e+03	6.660000000000000000e+02	6.660000000000000000e+03	2.220886007496646108e+00
6.670000000000000000e+03	6.670000000000000000e+02	6.670000000000000000e+03	2.252218082508347763e+00
6.680000000000000000e+03	6.680000000000000000e+02	6.680000000000000000e+03	2.273082620091437800e+00
6.690000000000000000e+03	6.690000000000000000e+02	6.690000000000000000e+03	2.300400263709601933e+00
6.700000000000000000e+03	6.700000000000000000e+02	6.700000000000000000e+03	2.312652285394375617e+00
6.710000000000000000e+03	6.710000000000000000e+02	6.710000000000000000e+03	2.324200648020647186e+00
6.720000000000000000e+03	6.720000000000000000e+02	6.720000000000000000e+03	2.333239557434454881e+00
6.730000000000000000e+03	6.730000000000000000e+02	6.730000000000000000e+03	2.304575218283987592e+00
6.740000000000000000e+03	6.740000000000000000e+02	6.740000000000000000e+03	2.265578823771504879e+00
6.750000000000000000e+03	6.750000000000000000e+02	6.750000000000000000e+03	2.349471733452139333e+00
6.760000000000000000e+03	6.760000000000000000e+02	6.760000000000000000e+03	2.339766831756338483e+00
6.770000000000000000e+03	6.770000000000000000e+02	6.770000000000000000e+03	2.309505838541933809e+00
6.780000000000000000e+03	6.780000000000000000e+02	6.780000000000000000e+03	2.280625832769197281e+00
6.790000000000000000e+03	6.790000000000000000e+02	6.790000000000000000e+03	2.358069384855560280e+00
6.800000000000000000e+03	6.800000000000000000e+02	6.800000000000000000e+03	2.365256706495031835e+00
6.810000000000000000e+03	6.810000000000000000e+02	6.810000000000000000e+03	2.423037718878569002e+00
6.820000000000000000e+03	6.820000000000000000e+02	6.820000000000000000e+03	2.461001441721057059e+00
6.830000000000000000e+03	6.830000000000000000e+02	6.830000000000000000e+03	2.365979135940766920e+00
6.840000000000000000e+03	6.840000000000000000e+02	6.840000000000000000e+03	2.369528414797081428e+00
6.850000000000000000e+03	6.850000000000000000e+02	6.850000000000000000e+03	2.362772453553275476e+00
6.860000000000000000e+03	6.860000000000000000e+02	6.860000000000000000e+03	2.389330863379476089e+00
6.870000000000000000e+03	6.870000000000000000e+02	6.870000000000000000e+03	2.406316371384228159e+00
6.880000000000000000e+03	6.880000000000000000e+02	6.880000000000000000e+03	2.370286194983648453e+00
6.890000000000000000e+03	6.890000000000000000e+02	6.890000000000000000e+03	2.336426063539117415e+00
6.900000000000000000e+03	6.900000000000000000e+02	6.900000000000000000e+03	2.368161469833367061e+00
6.910000000000000000e+03	6.910000000000000000e+02	6.910000000000000000e+03	2.244994670707529227e+00
6.920000000000000000e+03	6.920000000000000000e+02	6.920000000000000000e+03	2.324775404043278648e+00
6.930000000000000000e+03	6.930000000000000000e+02	6.930000000000000000e+03	2.355172176689953822e+00
6.940000000000000000e+03	6.940000000000000000e+02	6.940000000000000000e+03	2.340270130892982969e+00
6.950000000000000000e+03	6.950000000000000000e+02	6.950000000000000000e+03	2.359505751885155433e+00
6.960000000000000000e+03	6.960000000000000000e+02	6.960000000000000000e+03	2.357384272570897998e+00
6.970000000000000000e+03	6.970000000000000000e+02	6.970000000000000000e+03	2.405013038056694086e+00
6.980000000000000000e+03	6.980000000000000000e+02	6.980000000000000000e+03	2.341267201092934069e+00
6.990000000000000000e+03	6.990000000000000000e+02	6.990000000000000000e+03	2.313222126683464719e+00
7.000000000000000000e+03	7.000000000000000000e+02	7.000000000000000000e+03	2.356332454348858629e+00
7.010000000000000000e+03	7.010000000000000000e+02	7.010000000000000000e+03	2.410615501390808824e+00
7.020000000000000000e+03	7.020000000000000000e+02	7.020000000000000000e+03	2.436020615941243417e+00
7.030000000000000000e+03	7.030000000000000000e+02	7.030000000000000000e+03	2.381847406773166309e+00
7.040000000000000000e+03	7.040000000000000000e+02	7.040000000000000000e+03	2.426502795671645174e+00
7.050000000000000000e+03	7.050000000000000000e+02	7.050000000000000000e+03	2.396005235784489429e+00
7.060000000000000000e+03	7.060000000000000000e+02	7.060000000000000000e+03	2.376972199343494019e+00
7.070000000000000000e+03	7.070000000000000000e+02	7.070000000000000000e+03	2.322870121711224201e+00
7.080000000000000000e+03	7.080000000000000000e+02	7.080000000000000000e+03	2.351504989084337804e+00
7.090000000000000000e+03	7.090000000000000000e+02	7.090000000000000000e+03	2.332242040547314321e+00
7.100000000000000000e+03	7.100000000000000000e+02	7.100000000000000000e+03	2.331425559260305924e+00
7.110000000000000000e+03	7.110000000000000000e+02	7.110000000000000000e+03	2.323133065867000635e+00
7.120000000000000000e+03	7.120000000000000000e+02	7.120000000000000000e+03	2.350819424361720866e+00
7.130000000000000000e+03	7.130000000000000000e+02	7.130000000000000000e+03	2.320626364357813998e+00
7.140000000000000000e+03	7.140000000000000000e+02	7.140000000000000000e+03	2.313219215969375409e+00
7.150000000000000000e+03	7.150000000000000000e+02	7.150000000000000000e+03	2.388984377371583978e+00
7.160000000000000000e+03	7.160000000000000000e+02	7.160000000000000000e+03	2.408620851943435337e+00
7.170000000000000000e+03	7.170000000000000000e+02	7.170000000000000000e+03	2.434213258785483891e+00
7.180000000000000000e+03	7.180000000000000000e+02	7.180000000000000000e+03	2.385822091837958681e+00
7.190000000000000000e+03	7.190000000000000000e+02	7.190000000000000000e+03	2.345522487829262204e+00
7.200000000000000000e+03	7.200000000000000000e+02	7.200000000000000000e+03	2.347383953534024403e+00
7.210000000000000000e+03	7.210000000000000000e+02	7.210000000000000000e+03	2.443331421969582973e+00
7.220000000000000000e+03	7.220000000000000000e+02	7.220000000000000000e+03	2.436423811151599228e+00
7.230000000000000000e+03	7.230000000000000000e+02	7.230000000000000000e+03	2.437925176524890158e+00
7.240000000000000000e+03	7.240000000000000000e+02	7.240000000000000000e+03	2.445819751573731438e+00
7.250000000000000000e+03	7.250000000000000000e+02	7.250000000000000000e+03	2.413351253937334295e+00
7.260000000000000000e+03	7.260000000000000000e+02	7.260000000000000000e+03	2.436696498721609760e+00
7.270000000000000000e+03	7.270000000000000000e+02	7.270000000000000000e+03	2.484659997827980416e+00
7.280000000000000000e+03	7.280000000000000000e+02	7.280000000000000000e+03	2.501831379309355619e+00
7.290000000000000000e+03	7.290000000000000000e+02	7.290000000000000000e+03	2.454556283793681626e+00
7.300000000000000000e+03	7.300000000000000000e+02	7.300000000000000000e+03	2.480950013848463254e+00
7.310000000000000000e+03	7.310000000000000000e+02	7.310000000000000000e+03	2.473505523805413109e+00
7.320000000000000000e+03	7.320000000000000000e+02	7.320000000000000000e+03	2.524560067113771122e+00
7.330000000000000000e+03	7.330000000000000000e+02	7.330000000000000000e+03	2.523567444505583346e+00
7.340000000000000000e+03	7.340000000000000000e+02	7.340000000000000000e+03	2.544927769802106443e+00
7.350000000000000000e+03	7.350000000000000000e+02	7.350000000000000000e+03	2.580627076698758682e+00
7.360000000000000000e+03	7.360000000000000000e+02	7.360000000000000000e+03	2.607253373865102919e+00
7.370000000000000000e+03	7.370000000000000000e+02	7.370000000000000000e+03	2.543895634583646537e+00
7.380000000000000000e+03	7.380000000000000000e+02	7.380000000000000000e+03	2.535957000723677357e+00
7.390000000000000000e+03	7.390000000000000000e+02	7.390000000000000000e+03	2.523487962797591244e+00
7.400000000000000000e+03	7.400000000000000000e+02	7.400000000000000000e+03	2.506200612397268213e+00
7.410000000000000000e+03	7.410000000000000000e+02	7.410000000000000000e+03	2.496023097233069254e+00
7.420000000000000000e+03	7.420000000000000000e+02	7.420000000000000000e+03	2.456687810390705717e+00
7.430000000000000000e+03	7.430000000000000000e+02	7.430000000000000000e+03	2.363485434091662896e+00
7.440000000000000000e+03	7.440000000000000000e+02	7.440000000000000000e+03	2.329374307396385291e+00
7.450000000000000000e+03	7.450000000000000000e+02	7.450000000000000000e+03	2.361694129415415677e+00
7.460000000000000000e+03	7.460000000000000000e+02	7.460000000000000000e+03	2.433783813145800057e+00
7.470000000000000000e+03	7.470000000000000000e+02	7.470000000000000000e+03	2.401752400994101144e+00
7.480000000000000000e+03	7.480000000000000000e+02	7.480000000000000000e+03	2.493277172225922822e+00
7.490000000000000000e+03	7.490000000000000000e+02	7.490000000000000000e+03	2.516813840614014808e+00
7.500000000000000000e+03	7.500000000000000000e+02	7.500000000000000000e+03	2.544105440352066871e+00
7.510000000000000000e+03	7.510000000000000000e+02	7.510000000000000000e+03	2.518527964130725660e+00
7.520000000000000000e+03	7.520000000000000000e+02	7.520000000000000000e+03	2.578876863719211876e+00
7.530000000000000000e+03	7.530000000000000000e+02	7.530000000000000000e+03	2.607539331439256980e+00
7.540000000000000000e+03	7.540000000000000000e+02	7.540000000000000000e+03	2.564248060740735635e+00
7.550000000000000000e+03	7.550000000000000000e+02	7.550000000000000000e+03	2.547393189392182400e+00
7.560000000000000000e+03	7.560000000000000000e+02	7.560000000000000000e+03	2.488874192294295185e+00
7.570000000000000000e+03	7.570000000000000000e+02	7.570000000000000000e+03	2.464045918127889756e+00
7.580000000000000000e+03	7.580000000000000000e+02	7.580000000000000000e+03	2.473757234095118385e+00
7.590000000000000000e+03	7.590000000000000000e+02	7.590000000000000000e+03	2.459526878286118379e+00
7.600000000000000000e+03	7.600000000000000000e+02	7.600000000000000000e+03	2.482190196181489839e+00
7.610000000000000000e+03	7.610000000000000000e+02	7.610000000000000000e+03	2.471187283913607313e+00
7.620000000000000000e+03	7.620000000000000000e+02	7.620000000000000000e+03	2.470904013717270420e+00
7.630000000000000000e+03	7.630000000000000000e+02	7.630000000000000000e+03	2.500501656901165770e+00
7.640000000000000000e+03	7.640000000000000000e+02	7.640000000000000000e+03	2.477846927291239343e+00
7.650000000000000000e+03	7.650000000000000000e+02	7.650000000000000000e+03	2.444953471193167971e+00
7.660000000000000000e+03	7.660000000000000000e+02	7.660000000000000000e+03	2.444235406366562113e+00
7.670000000000000000e+03	7.670000000000000000e+02	7.670000000000000000e+03	2.396320541808294458e+00
7.680000000000000000e+03	7.680000000000000000e+02	7.680000000000000000e+03	2.381986620456391091e+00
7.690000000000000000e+03	7.690000000000000000e+02	7.690000000000000000e+03	2.387406012563704660e+00
7.700000000000000000e+03	7.700000000000000000e+02	7.700000000000000000e+03	2.396764069081166681e+00
7.710000000000000000e+03	7.710000000000000000e+02	7.710000000000000000e+03	2.357978939233324134e+00
7.720000000000000000e+03	7.720000000000000000e+02	7.720000000000000000e+03	2.423296917578936061e+00
7.730000000000000000e+03	7.730000000000000000e+02	7.730000000000000000e+03	2.450438848946829840e+00
7.740000000000000000e+03	7.740000000000000000e+02	7.740000000000000000e+03	2.469964864603556798e+00
7.750000000000000000e+03	7.750000000000000000e+02	7.750000000000000000e+03	2.512832293022172259e+00
7.760000000000000000e+03	7.760000000000000000e+02	7.760000000000000000e+03	2.480808725661173497e+00
7.770000000000000000e+03	7.770000000000000000e+02	7.770000000000000000e+03	2.488164116882662924e+00
7.780000000000000000e+03	7.780000000000000000e+02	7.780000000000000000e+03	2.491742390397021722e+00
7.790000000000000000e+03	7.790000000000000000e+02	7.790000000000000000e+03	2.404686326694661869e+00
7.800000000000000000e+03	7.800000000000000000e+02	7.800000000000000000e+03	2.488461789542834257e+00
7.810000000000000000e+03	7.810000000000000000e+02	7.810000000000000000e+03	2.469119159214626880e+00
7.820000000000000000e+03	7.820000000000000000e+02	7.820000000000000000e+03	2.426064738536369614e+00
7.830000000000000000e+03	7.830000000000000000e+02	7.830000000000000000e+03	2.435975605313716041e+00
7.840000000000000000e+03	7.840000000000000000e+02	7.840000000000000000e+03	2.482833732609442290e+00
7.850000000000000000e+03	7.850000000000000000e+02	7.850000000000000000e+03	2.502783013232324105e+00
7.860000000000000000e+03	7.860000000000000000e+02	7.860000000000000000e+03	2.514123336912219564e+00
7.870000000000000000e+03	7.870000000000000000e+02	7.870000000000000000e+03	2.519205650024042509e+00
7.880000000000000000e+03	7.880000000000000000e+02	7.880000000000000000e+03	2.452629450217302942e+00
7.890000000000000000e+03	7.890000000000000000e+02	7.890000000000000000e+03	2.469877194718133495e+00
7.900000000000000000e+03	7.900000000000000000e+02	7.900000000000000000e+03	2.483578048217201850e+00
7.910000000000000000e+03	7.910000000000000000e+02	7.910000000000000000e+03	2.468784611305191223e+00
7.920000000000000000e+03	7.920000000000000000e+02	7.920000000000000000e+03	2.501329092311538105e+00
7.930000000000000000e+03	7.930000000000000000e+02	7.930000000000000000e+03	2.502510391477479335e+00
7.940000000000000000e+03	7.940000000000000000e+02	7.940000000000000000e+03	2.472264846470781041e+00
7.950000000000000000e+03	7.950000000000000000e+02	7.950000000000000000e+03	2.509564061112290023e+00
7.960000000000000000e+03	7.960000000000000000e+02	7.960000000000000000e+03	2.488890068838740977e+00
7.970000000000000000e+03	7.970000000000000000e+02	7.970000000000000000e+03	2.540312275961928101e+00
7.980000000000000000e+03	7.980000000000000000e+02	7.980000000000000000e+03	2.510085316873472916e+00
7.990000000000000000e+03	7.990000000000000000e+02	7.990000000000000000e+03	2.518507166492907512e+00
8.000000000000000000e+03	8.000000000000000000e+02	8.000000000000000000e+03	2.491220436287655104e+00
8.010000000000000000e+03	8.010000000000000000e+02	8.010000000000000000e+03	2.428152327630099805e+00
8.020000000000000000e+03	8.020000000000000000e+02	8.020000000000000000e+03	2.503822831769184187e+00
8.030000000000000000e+03	8.030000000000000000e+02	8.030000000000000000e+03	2.538433286631013530e+00
8.040000000000000000e+03	8.040000000000000000e+02	8.040000000000000000e+03	2.582377859822416966e+00
8.050000000000000000e+03	8.050000000000000000e+02	8.050000000000000000e+03	2.715007928646596902e+00
8.060000000000000000e+03	8.060000000000000000e+02	8.060000000000000000e+03	2.663290783210403134e+00
8.070000000000000000e+03	8.070000000000000000e+02	8.070000000000000000e+03	2.668472129101602253e+00
8.080000000000000000e+03	8.080000000000000000e+02	8.080000000000000000e+03	2.677162076479587149e+00
8.090000000000000000e+03	8.090000000000000000e+02	8.090000000000000000e+03	2.655473877539858307e+00
8.100000000000000000e+03	8.100000000000000000e+02	8.100000000000000000e+03	2.570076351667868853e+00
8.110000000000000000e+03	8.110000000000000000e+02	8.110000000000000000e+03	2.470029955618957551e+00
8.120000000000000000e+03	8.120000000000000000e+02	8.120000000000000000e+03	2.505867045894234479e+00
8.130000000000000000e+03	8.130000000000000000e+02	8.130000000000000000e+03	2.488331088383700429e+00
8.140000000000000000e+03	8.140000000000000000e+02	8.140000000000000000e+03	2.447236939015480672e+00
8.150000000000000000e+03	8.150000000000000000e+02	8.150000000000000000e+03	2.506196546347843945e+00
8.160000000000000000e+03	8.160000000000000000e+02	8.160000000000000000e+03	2.479781263782174339e+00
8.170000000000000000e+03	8.170000000000000000e+02	8.170000000000000000e+03	2.415103738398908018e+00
8.180000000000000000e+03	8.180000000000000000e+02	8.180000000000000000e+03	2.493004569177577956e+00
8.190000000000000000e+03	8.190000000000000000e+02	8.190000000000000000e+03	2.501214399443089764e+00
8.200000000000000000e+03	8.200000000000000000e+02	8.200000000000000000e+03	2.480570493415531708e+00
8.210000000000000000e+03	8.210000000000000000e+02	8.210000000000000000e+03	2.482481034949679533e+00
8.220000000000000000e+03	8.220000000000000000e+02	8.220000000000000000e+03	2.503694460740155225e+00
8.230000000000000000e+03	8.230000000000000000e+02	8.230000000000000000e+03	2.445809827372827261e+00
8.240000000000000000e+03	8.240000000000000000e+02	8.240000000000000000e+03	2.483686222498935781e+00
8.250000000000000000e+03	8.250000000000000000e+02	8.250000000000000000e+03	2.519153275105374234e+00
8.260000000000000000e+03	8.260000000000000000e+02	8.260000000000000000e+03	2.593619055216350056e+00
8.270000000000000000e+03	8.270000000000000000e+02	8.270000000000000000e+03	2.599267472705823590e+00
8.280000000000000000e+03	8.280000000000000000e+02	8.280000000000000000e+03	2.583600152949887985e+00
8.290000000000000000e+03	8.290000000000000000e+02	8.290000000000000000e+03	2.558800738696442423e+00
8.300000000000000000e+03	8.300000000000000000e+02	8.300000000000000000e+03	2.535825539696111353e+00
8.310000000000000000e+03	8.310000000000000000e+02	8.310000000000000000e+03	2.509673033754038940e+00
8.320000000000000000e+03	8.320000000000000000e+02	8.320000000000000000e+03	2.504688086714724982e+00
8.330000000000000000e+03	8.330000000000000000e+02	8.330000000000000000e+03	2.495119802683407606e+00
8.340000000000000000e+03	8.340000000000000000e+02	8.340000000000000000e+03	2.464993083697819554e+00
8.350000000000000000e+03	8.350000000000000000e+02	8.350000000000000000e+03	2.462428561744371969e+00
8.360000000000000000e+03	8.360000000000000000e+02	8.360000000000000000e+03	2.436115610212989946e+00
8.370000000000000000e+03	8.370000000000000000e+02	8.370000000000000000e+03	2.435258901896868888e+00
8.380000000000000000e+03	8.380000000000000000e+02	8.380000000000000000e+03	2.442004962968301385e+00
8.390000000000000000e+03	8.390000000000000000e+02	8.390000000000000000e+03	2.417395291254301526e+00
8.400000000000000000e+03	8.400000000000000000e+02	8.400000000000000000e+03	2.481719408673027427e+00
8.410000000000000000e+03	8.410000000000000000e+02	8.410000000000000000e+03	2.534799178636859995e+00
8.420000000000000000e+03	8.420000000000000000e+02	8.420000000000000000e+03	2.488059874889604561e+00
8.430000000000000000e+03	8.430000000000000000e+02	8.430000000000000000e+03	2.487055405909732730e+00
8.440000000000000000e+03	8.440000000000000000e+02	8.440000000000000000e+03	2.494079500781062109e+00
8.450000000000000000e+03	8.450000000000000000e+02	8.450000000000000000e+03	2.538176935167715698e+00
8.460000000000000000e+03	8.460000000000000000e+02	8.460000000000000000e+03	2.519655577720461892e+00
8.470000000000000000e+03	8.470000000000000000e+02	8.470000000000000000e+03	2.571147942284059962e+00
8.480000000000000000e+03	8.480000000000000000e+02	8.480000000000000000e+03	2.537719916727021019e+00
8.490000000000000000e+03	8.490000000000000000e+02	8.490000000000000000e+03	2.550883070377308215e+00
8.500000000000000000e+03	8.500000000000000000e+02	8.500000000000000000e+03	2.519410300073181563e+00
8.510000000000000000e+03	8.510000000000000000e+02	8.510000000000000000e+03	2.656148369064621040e+00
8.520000000000000000e+03	8.520000000000000000e+02	8.520000000000000000e+03	2.622272662205527904e+00
8.530000000000000000e+03	8.530000000000000000e+02	8.530000000000000000e+03	2.562959124255244525e+00
8.540000000000000000e+03	8.540000000000000000e+02	8.540000000000000000e+03	2.606483299612077698e+00
8.550000000000000000e+03	8.550000000000000000e+02	8.550000000000000000e+03	2.671274356505370040e+00
8.560000000000000000e+03	8.560000000000000000e+02	8.560000000000000000e+03	2.699524825003079442e+00
8.570000000000000000e+03	8.570000000000000000e+02	8.570000000000000000e+03	2.612377174994805262e+00
8.580000000000000000e+03	8.580000000000000000e+02	8.580000000000000000e+03	2.590873345280155782e+00
8.590000000000000000e+03	8.590000000000000000e+02	8.590000000000000000e+03	2.562589237599381953e+00
8.600000000000000000e+03	8.600000000000000000e+02	8.600000000000000000e+03	2.585762197058145695e+00
8.610000000000000000e+03	8.610000000000000000e+02	8.610000000000000000e+03	2.602779886292082345e+00
8.620000000000000000e+03	8.620000000000000000e+02	8.620000000000000000e+03	2.586336339603578782e+00
8.630000000000000000e+03	8.630000000000000000e+02	8.630000000000000000e+03	2.563176017484142033e+00
8.640000000000000000e+03	8.640000000000000000e+02	8.640000000000000000e+03	2.564373076486930358e+00
8.650000000000000000e+03	8.650000000000000000e+02	8.650000000000000000e+03	2.676593903433373001e+00
8.660000000000000000e+03	8.660000000000000000e+02	8.660000000000000000e+03	2.652052039326957988e+00
8.670000000000000000e+03	8.670000000000000000e+02	8.670000000000000000e+03	2.626428222184964856e+00
8.680000000000000000e+03	8.680000000000000000e+02	8.680000000000000000e+03	2.719255020244573107e+00
8.690000000000000000e+03	8.690000000000000000e+02	8.690000000000000000e+03	2.777514649491371390e+00
8.700000000000000000e+03	8.700000000000000000e+02	8.700000000000000000e+03	2.668219478914830134e+00
8.710000000000000000e+03	8.710000000000000000e+02	8.710000000000000000e+03	2.706405767579711963e+00
8.720000000000000000e+03	8.720000000000000000e+02	8.720000000000000000e+03	2.697415356470266090e+00
8.730000000000000000e+03	8.730000000000000000e+02	8.730000000000000000e+03	2.739066863567924948e+00
8.740000000000000000e+03	8.740000000000000000e+02	8.740000000000000000e+03	2.644232494412714907e+00
8.750000000000000000e+03	8.750000000000000000e+02	8.750000000000000000e+03	2.646818235967421273e+00
8.760000000000000000e+03	8.760000000000000000e+02	8.760000000000000000e+03	2.642422439046360427e+00
8.770000000000000000e+03	8.770000000000000000e+02	8.770000000000000000e+03	2.609498817269203741e+00
8.780000000000000000e+03	8.780000000000000000e+02	8.780000000000000000e+03	2.646088353136194282e+00
8.790000000000000000e+03	8.790000000000000000e+02	8.790000000000000000e+03	2.632426793327334646e+00
8.800000000000000000e+03	8.800000000000000000e+02	8.800000000000000000e+03	2.660826039159344347e+00
8.810000000000000000e+03	8.810000000000000000e+02	8.810000000000000000e+03	2.708969971235459795e+00
8.820000000000000000e+03	8.820000000000000000e+02	8.820000000000000000e+03	2.708066938375101707e+00
8.830000000000000000e+03	8.830000000000000000e+02	8.830000000000000000e+03	2.666437165324288205e+00
8.840000000000000000e+03	8.840000000000000000e+02	8.840000000000000000e+03	2.697150732237139970e+00
8.850000000000000000e+03	8.850000000000000000e+02	8.850000000000000000e+03	2.676511419688639482e+00
8.860000000000000000e+03	8.860000000000000000e+02	8.860000000000000000e+03	2.745904436936577930e+00
8.870000000000000000e+03	8.870000000000000000e+02	8.870000000000000000e+03	2.687578083583396449e+00
8.880000000000000000e+03	8.880000000000000000e+02	8.880000000000000000e+03	2.723633073319149389e+00
8.890000000000000000e+03	8.890000000000000000e+02	8.890000000000000000e+03	2.729857982883806322e+00
8.900000000000000000e+03	8.900000000000000000e+02	8.900000000000000000e+03	2.685190989916799609e+00
8.910000000000000000e+03	8.910000000000000000e+02	8.910000000000000000e+03	2.673802382161452051e+00
8.920000000000000000e+03	8.920000000000000000e+02	8.920000000000000000e+03	2.711016158262633091e+00
8.930000000000000000e+03	8.930000000000000000e+02	8.930000000000000000e+03	2.686446026285822963e+00
8.940000000000000000e+03	8.940000000000000000e+02	8.940000000000000000e+03	2.707853720337044301e+00
8.950000000000000000e+03	8.950000000000000000e+02	8.950000000000000000e+03	2.633128415566243774e+00
8.960000000000000000e+03	8.960000000000000000e+02	8.960000000000000000e+03	2.607395540146379087e+00
8.970000000000000000e+03	8.970000000000000000e+02	8.970000000000000000e+03	2.607757641963303286e+00
8.980000000000000000e+03	8.980000000000000000e+02	8.980000000000000000e+03	2.676034314517156343e+00
8.990000000000000000e+03	8.990000000000000000e+02	8.990000000000000000e+03	2.653919481589845475e+00
9.000000000000000000e+03	9.000000000000000000e+02	9.000000000000000000e+03	2.626157904210043359e+00
9.010000000000000000e+03	9.010000000000000000e+02	9.010000000000000000e+03	2.628286913349489051e+00
9.020000000000000000e+03	9.020000000000000000e+02	9.020000000000000000e+03	2.542417176632717268e+00
9.030000000000000000e+03	9.030000000000000000e+02	9.030000000000000000e+03	2.541577299431815096e+00
9.040000000000000000e+03	9.040000000000000000e+02	9.040000000000000000e+03	2.542260435827759846e+00
9.050000000000000000e+03	9.050000000000000000e+02	9.050000000000000000e+03	2.511101094965174862e+00
9.060000000000000000e+03	9.060000000000000000e+02	9.060000000000000000e+03	2.504994033041103130e+00
9.070000000000000000e+03	9.070000000000000000e+02	9.070000000000000000e+03	2.579530007995708640e+00
9.080000000000000000e+03	9.080000000000000000e+02	9.080000000000000000e+03	2.602048404508131796e+00
9.090000000000000000e+03	9.090000000000000000e+02	9.090000000000000000e+03	2.566282971969116034e+00
9.100000000000000000e+03	9.100000000000000000e+02	9.100000000000000000e+03	2.537307165045025403e+00
9.110000000000000000e+03	9.110000000000000000e+02	9.110000000000000000e+03	2.527910856319937949e+00
9.120000000000000000e+03	9.120000000000000000e+02	9.120000000000000000e+03	2.478931507042625881e+00
9.130000000000000000e+03	9.130000000000000000e+02	9.130000000000000000e+03	2.510848170358229492e+00
9.140000000000000000e+03	9.140000000000000000e+02	9.140000000000000000e+03	2.503550571693639260e+00
9.150000000000000000e+03	9.150000000000000000e+02	9.150000000000000000e+03	2.502188741965214014e+00
9.160000000000000000e+03	9.160000000000000000e+02	9.160000000000000000e+03	2.550889817370451951e+00
9.170000000000000000e+03	9.170000000000000000e+02	9.170000000000000000e+03	2.565717816864414136e+00
9.180000000000000000e+03	9.180000000000000000e+02	9.180000000000000000e+03	2.615675410864080952e+00
9.190000000000000000e+03	9.190000000000000000e+02	9.190000000000000000e+03	2.622135991211442807e+00
9.200000000000000000e+03	9.200000000000000000e+02	9.200000000000000000e+03	2.621558071514192623e+00
9.210000000000000000e+03	9.210000000000000000e+02	9.210000000000000000e+03	2.611304950223150012e+00
9.220000000000000000e+03	9.220000000000000000e+02	9.220000000000000000e+03	2.635797361159131658e+00
9.230000000000000000e+03	9.230000000000000000e+02	9.230000000000000000e+03	2.635481927905313437e+00
9.240000000000000000e+03	9.240000000000000000e+02	9.240000000000000000e+03	2.595653454158797224e+00
9.250000000000000000e+03	9.250000000000000000e+02	9.250000000000000000e+03	2.649807511113952518e+00
9.260000000000000000e+03	9.260000000000000000e+02	9.260000000000000000e+03	2.601250172603536193e+00
9.270000000000000000e+03	9.270000000000000000e+02	9.270000000000000000e+03	2.634965338656239719e+00
9.280000000000000000e+03	9.280000000000000000e+02	9.280000000000000000e+03	2.733834476031604677e+00
9.290000000000000000e+03	9.290000000000000000e+02	9.290000000000000000e+03	2.647336222476913470e+00
9.300000000000000000e+03	9.300000000000000000e+02	9.300000000000000000e+03	2.646934710025008908e+00
9.310000000000000000e+03	9.310000000000000000e+02	9.310000000000000000e+03	2.717088635752924475e+00
9.320000000000000000e+03	9.320000000000000000e+02	9.320000000000000000e+03	2.734599422707736593e+00
9.330000000000000000e+03	9.330000000000000000e+02	9.330000000000000000e+03	2.708943616404928090e+00
9.340000000000000000e+03	9.340000000000000000e+02	9.340000000000000000e+03	2.841747692786463997e+00
9.350000000000000000e+03	9.350000000000000000e+02	9.350000000000000000e+03	2.809107776575756610e+00
9.360000000000000000e+03	9.360000000000000000e+02	9.360000000000000000e+03	2.812488661251206334e+00
9.370000000000000000e+03	9.370000000000000000e+02	9.370000000000000000e+03	2.756593994395317715e+00
9.380000000000000000e+03	9.380000000000000000e+02	9.380000000000000000e+03	2.775735611968720651e+00
9.390000000000000000e+03	9.390000000000000000e+02	9.390000000000000000e+03	2.717660010829361816e+00
9.400000000000000000e+03	9.400000000000000000e+02	9.400000000000000000e+03	2.779310796714886678e+00
9.410000000000000000e+03	9.410000000000000000e+02	9.410000000000000000e+03	2.789087117487101253e+00
9.420000000000000000e+03	9.420000000000000000e+02	9.420000000000000000e+03	2.726077648026957068e+00
9.430000000000000000e+03	9.430000000000000000e+02	9.430000000000000000e+03	2.675500801648315718e+00
9.440000000000000000e+03	9.440000000000000000e+02	9.440000000000000000e+03	2.725644638447118240e+00
9.450000000000000000e+03	9.450000000000000000e+02	9.450000000000000000e+03	2.757053002624277660e+00
9.460000000000000000e+03	9.460000000000000000e+02	9.460000000000000000e+03	2.660248393239968756e+00
9.470000000000000000e+03	9.470000000000000000e+02	9.470000000000000000e+03	2.563576964012500348e+00
9.480000000000000000e+03	9.480000000000000000e+02	9.480000000000000000e+03	2.517666575789976768e+00
9.490000000000000000e+03	9.490000000000000000e+02	9.490000000000000000e+03	2.528801814569287654e+00
9.500000000000000000e+03	9.500000000000000000e+02	9.500000000000000000e+03	2.461877812008434585e+00
9.510000000000000000e+03	9.510000000000000000e+02	9.510000000000000000e+03	2.537805975678404380e+00
9.520000000000000000e+03	9.520000000000000000e+02	9.520000000000000000e+03	2.526419522714901333e+00
9.530000000000000000e+03	9.530000000000000000e+02	9.530000000000000000e+03	2.528666953453067912e+00
9.540000000000000000e+03	9.540000000000000000e+02	9.540000000000000000e+03	2.581153425133965840e+00
9.550000000000000000e+03	9.550000000000000000e+02	9.550000000000000000e+03	2.544255591243113734e+00
9.560000000000000000e+03	9.560000000000000000e+02	9.560000000000000000e+03	2.568254252679542216e+00
9.570000000000000000e+03	9.570000000000000000e+02	9.570000000000000000e+03	2.496717331892444935e+00
9.580000000000000000e+03	9.580000000000000000e+02	9.580000000000000000e+03	2.445719278609496339e+00
9.590000000000000000e+03	9.590000000000000000e+02	9.590000000000000000e+03	2.473203884346094394e+00
9.600000000000000000e+03	9.600000000000000000e+02	9.600000000000000000e+03	2.504190082285330465e+00
9.610000000000000000e+03	9.610000000000000000e+02	9.610000000000000000e+03	2.528405264304624644e+00
9.620000000000000000e+03	9.620000000000000000e+02	9.620000000000000000e+03	2.606166646397551023e+00
9.630000000000000000e+03	9.630000000000000000e+02	9.630000000000000000e+03	2.636973051463032292e+00
9.640000000000000000e+03	9.640000000000000000e+02	9.640000000000000000e+03	2.661836744819525702e+00
9.650000000000000000e+03	9.650000000000000000e+02	9.650000000000000000e+03	2.680875127345858644e+00
9.660000000000000000e+03	9.660000000000000000e+02	9.660000000000000000e+03	2.581760508496463657e+00
9.670000000000000000e+03	9.670000000000000000e+02	9.670000000000000000e+03	2.602599996131560456e+00
9.680000000000000000e+03	9.680000000000000000e+02	9.680000000000000000e+03	2.548360893220420031e+00
9.690000000000000000e+03	9.690000000000000000e+02	9.690000000000000000e+03	2.599753795815670010e+00
9.700000000000000000e+03	9.700000000000000000e+02	9.700000000000000000e+03	2.581516529677030380e+00
9.710000000000000000e+03	9.710000000000000000e+02	9.710000000000000000e+03	2.628981525914124706e+00
9.720000000000000000e+03	9.720000000000000000e+02	9.720000000000000000e+03	2.568958198543664473e+00
9.730000000000000000e+03	9.730000000000000000e+02	9.730000000000000000e+03	2.643725141603284090e+00
9.740000000000000000e+03	9.740000000000000000e+02	9.740000000000000000e+03	2.679301947214530522e+00
9.750000000000000000e+03	9.750000000000000000e+02	9.750000000000000000e+03	2.730162279086479238e+00
9.760000000000000000e+03	9.760000000000000000e+02	9.760000000000000000e+03	2.614265897499811420e+00
9.770000000000000000e+03	9.770000000000000000e+02	9.770000000000000000e+03	2.636484784066900122e+00
9.780000000000000000e+03	9.780000000000000000e+02	9.780000000000000000e+03	2.727382940865977989e+00
9.790000000000000000e+03	9.790000000000000000e+02	9.790000000000000000e+03	2.671961055751417291e+00
9.800000000000000000e+03	9.800000000000000000e+02	9.800000000000000000e+03	2.656267990496100406e+00
9.810000000000000000e+03	9.810000000000000000e+02	9.810000000000000000e+03	2.693677154640571558e+00
9.820000000000000000e+03	9.820000000000000000e+02	9.820000000000000000e+03	2.702918332709867144e+00
9.830000000000000000e+03	9.830000000000000000e+02	9.830000000000000000e+03	2.689862414514527345e+00
9.840000000000000000e+03	9.840000000000000000e+02	9.840000000000000000e+03	2.703900164603502798e+00
9.850000000000000000e+03	9.850000000000000000e+02	9.850000000000000000e+03	2.780891937119938984e+00
9.860000000000000000e+03	9.860000000000000000e+02	9.860000000000000000e+03	2.724267779450390670e+00
9.870000000000000000e+03	9.870000000000000000e+02	9.870000000000000000e+03	2.774737927189649511e+00
9.880000000000000000e+03	9.880000000000000000e+02	9.880000000000000000e+03	2.780459389122608815e+00
9.890000000000000000e+03	9.890000000000000000e+02	9.890000000000000000e+03	2.816388877087173892e+00
9.900000000000000000e+03	9.900000000000000000e+02	9.900000000000000000e+03	2.824870266458787693e+00
9.910000000000000000e+03	9.910000000000000000e+02	9.910000000000000000e+03	2.782029508558912845e+00
9.920000000000000000e+03	9.920000000000000000e+02	9.920000000000000000e+03	2.790459751926178900e+00
9.930000000000000000e+03	9.930000000000000000e+02	9.930000000000000000e+03	2.791579309241344564e+00
9.940000000000000000e+03	9.940000000000000000e+02	9.940000000000000000e+03	2.796315281877480352e+00
9.950000000000000000e+03	9.950000000000000000e+02	9.950000000000000000e+03	2.660218379117220699e+00
9.960000000000000000e+03	9.960000000000000000e+02	9.960000000000000000e+03	2.736666117585214941e+00
9.970000000000000000e+03	9.970000000000000000e+02	9.970000000000000000e+03	2.738986571519957725e+00
9.980000000000000000e+03	9.980000000000000000e+02	9.980000000000000000e+03	2.733400358267084940e+00
9.990000000000000000e+03	9.990000000000000000e+02	9.990000000000000000e+03	2.649009489582590415e+00
1.000000000000000000e+04	1.000000000000000000e+03	1.000000000000000000e+04	2.460434951565904971e+00
1.001000000000000000e+04	1.001000000000000000e+03	1.001000000000000000e+04	2.428658231803905387e+00
1.002000000000000000e+04	1.002000000000000000e+03	1.002000000000000000e+04	2.346110781326577577e+00
1.003000000000000000e+04	1.003000000000000000e+03	1.003000000000000000e+04	2.316765590894878990e+00
1.004000000000000000e+04	1.004000000000000000e+03	1.004000000000000000e+04	2.365973558074849326e+00
1.005000000000000000e+04	1.005000000000000000e+03	1.005000000000000000e+04	2.437210579231756657e+00
1.006000000000000000e+04	1.006000000000000000e+03	1.006000000000000000e+04	2.356162468122331877e+00
1.007000000000000000e+04	1.007000000000000000e+03	1.007000000000000000e+04	2.438694986615438154e+00
1.008000000000000000e+04	1.008000000000000000e+03	1.008000000000000000e+04	2.463448175101527582e+00
1.009000000000000000e+04	1.009000000000000000e+03	1.009000000000000000e+04	2.427028826513577542e+00
1.010000000000000000e+04	1.010000000000000000e+03	1.010000000000000000e+04	2.496075972561833112e+00
1.011000000000000000e+04	1.011000000000000000e+03	1.011000000000000000e+04	2.510430134871104890e+00
1.012000000000000000e+04	1.012000000000000000e+03	1.012000000000000000e+04	2.411926300473756779e+00
1.013000000000000000e+04	1.013000000000000000e+03	1.013000000000000000e+04	2.464010415437119850e+00
1.014000000000000000e+04	1.014000000000000000e+03	1.014000000000000000e+04	2.538140054324886652e+00
1.015000000000000000e+04	1.015000000000000000e+03	1.015000000000000000e+04	2.484080553633416066e+00
1.016000000000000000e+04	1.016000000000000000e+03	1.016000000000000000e+04	2.456419738094135052e+00
1.017000000000000000e+04	1.017000000000000000e+03	1.017000000000000000e+04	2.429060986649053344e+00
1.018000000000000000e+04	1.018000000000000000e+03	1.018000000000000000e+04	2.381890417716417296e+00
1.019000000000000000e+04	1.019000000000000000e+03	1.019000000000000000e+04	2.380753263572308764e+00
1.020000000000000000e+04	1.020000000000000000e+03	1.020000000000000000e+04	2.434694484150705662e+00
1.021000000000000000e+04	1.021000000000000000e+03	1.021000000000000000e+04	2.385613339944199662e+00
1.022000000000000000e+04	1.022000000000000000e+03	1.022000000000000000e+04	2.383879082936388283e+00
1.023000000000000000e+04	1.023000000000000000e+03	1.023000000000000000e+04	2.437833709082159128e+00
1.024000000000000000e+04	1.024000000000000000e+03	1.024000000000000000e+04	2.285827396132123379e+00
1.025000000000000000e+04	1.025000000000000000e+03	1.025000000000000000e+04	2.367830754599233423e+00
1.026000000000000000e+04	1.026000000000000000e+03	1.026000000000000000e+04	2.336246946543021341e+00
1.027000000000000000e+04	1.027000000000000000e+03	1.027000000000000000e+04	2.345481448536442581e+00
1.028000000000000000e+04	1.028000000000000000e+03	1.028000000000000000e+04	2.374878228928573254e+00
1.029000000000000000e+04	1.029000000000000000e+03	1.029000000000000000e+04	2.453382389344834102e+00
1.030000000000000000e+04	1.030000000000000000e+03	1.030000000000000000e+04	2.391873967092740916e+00
1.031000000000000000e+04	1.031000000000000000e+03	1.031000000000000000e+04	2.373700949466757137e+00
1.032000000000000000e+04	1.032000000000000000e+03	1.032000000000000000e+04	2.424148406386795074e+00
1.033000000000000000e+04	1.033000000000000000e+03	1.033000000000000000e+04	2.449919872604922499e+00
1.034000000000000000e+04	1.034000000000000000e+03	1.034000000000000000e+04	2.403946742531089420e+00
1.035000000000000000e+04	1.035000000000000000e+03	1.035000000000000000e+04	2.398547903510187762e+00
1.036000000000000000e+04	1.036000000000000000e+03	1.036000000000000000e+04	2.401185355053285342e+00
1.037000000000000000e+04	1.037000000000000000e+03	1.037000000000000000e+04	2.352716478500009423e+00
1.038000000000000000e+04	1.038000000000000000e+03	1.038000000000000000e+04	2.327924326887446771e+00
1.039000000000000000e+04	1.039000000000000000e+03	1.039000000000000000e+04	2.410840028372533528e+00
1.040000000000000000e+04	1.040000000000000000e+03	1.040000000000000000e+04	2.451772852651866064e+00
1.041000000000000000e+04	1.041000000000000000e+03	1.041000000000000000e+04	2.484555992412383230e+00
1.042000000000000000e+04	1.042000000000000000e+03	1.042000000000000000e+04	2.473728351034933493e+00
1.043000000000000000e+04	1.043000000000000000e+03	1.043000000000000000e+04	2.517595245140402671e+00
1.044000000000000000e+04	1.044000000000000000e+03	1.044000000000000000e+04	2.558225199328537425e+00
1.045000000000000000e+04	1.045000000000000000e+03	1.045000000000000000e+04	2.578689435228700866e+00
1.046000000000000000e+04	1.046000000000000000e+03	1.046000000000000000e+04	2.674687676268976855e+00
1.047000000000000000e+04	1.047000000000000000e+03	1.047000000000000000e+04	2.669847329991886564e+00
1.048000000000000000e+04	1.048000000000000000e+03	1.048000000000000000e+04	2.591306244865918540e+00
1.049000000000000000e+04	1.049000000000000000e+03	1.049000000000000000e+04	2.566102479682805360e+00
1.050000000000000000e+04	1.050000000000000000e+03	1.050000000000000000e+04	2.628033041080468646e+00
1.051000000000000000e+04	1.051000000000000000e+03	1.051000000000000000e+04	2.570273104263449238e+00
1.052000000000000000e+04	1.052000000000000000e+03	1.052000000000000000e+04	2.547631753767379159e+00
1.053000000000000000e+04	1.053000000000000000e+03	1.053000000000000000e+04	2.471169762086570909e+00
1.054000000000000000e+04	1.054000000000000000e+03	1.054000000000000000e+04	2.472115141782054604e+00
1.055000000000000000e+04	1.055000000000000000e+03	1.055000000000000000e+04	2.479578493720878907e+00
1.056000000000000000e+04	1.056000000000000000e+03	1.056000000000000000e+04	2.475679069894968443e+00
1.057000000000000000e+04	1.057000000000000000e+03	1.057000000000000000e+04	2.437560260988645311e+00
1.058000000000000000e+04	1.058000000000000000e+03	1.058000000000000000e+04	2.440166702354455541e+00
1.059000000000000000e+04	1.059000000000000000e+03	1.059000000000000000e+04	2.415330681865018647e+00
1.060000000000000000e+04	1.060000000000000000e+03	1.060000000000000000e+04	2.485738617295397468e+00
1.061000000000000000e+04	1.061000000000000000e+03	1.061000000000000000e+04	2.482147265243681122e+00
1.062000000000000000e+04	1.062000000000000000e+03	1.062000000000000000e+04	2.411651101029229860e+00
1.063000000000000000e+04	1.063000000000000000e+03	1.063000000000000000e+04	2.410085873426203840e+00
1.064000000000000000e+04	1.064000000000000000e+03	1.064000000000000000e+04	2.366608451800717994e+00
1.065000000000000000e+04	1.065000000000000000e+03	1.065000000000000000e+04	2.389843573439812907e+00
1.066000000000000000e+04	1.066000000000000000e+03	1.066000000000000000e+04	2.428821944337081540e+00
1.067000000000000000e+04	1.067000000000000000e+03	1.067000000000000000e+04	2.442779246122019465e+00
1.068000000000000000e+04	1.068000000000000000e+03	1.068000000000000000e+04	2.405926587850157006e+00
1.069000000000000000e+04	1.069000000000000000e+03	1.069000000000000000e+04	2.482754298163328599e+00
1.070000000000000000e+04	1.070000000000000000e+03	1.070000000000000000e+04	2.485065413204776252e+00
1.071000000000000000e+04	1.071000000000000000e+03	1.071000000000000000e+04	2.461676780463346148e+00
1.072000000000000000e+04	1.072000000000000000e+03	1.072000000000000000e+04	2.483690218529583049e+00
1.073000000000000000e+04	1.073000000000000000e+03	1.073000000000000000e+04	2.471236425321321484e+00
1.074000000000000000e+04	1.074000000000000000e+03	1.074000000000000000e+04	2.479733347297395696e+00
1.075000000000000000e+04	1.075000000000000000e+03	1.075000000000000000e+04	2.441298305369190125e+00
1.076000000000000000e+04	1.076000000000000000e+03	1.076000000000000000e+04	2.495226686639804736e+00
1.077000000000000000e+04	1.077000000000000000e+03	1.077000000000000000e+04	2.450955237831541123e+00
1.078000000000000000e+04	1.078000000000000000e+03	1.078000000000000000e+04	2.478241447770438199e+00
1.079000000000000000e+04	1.079000000000000000e+03	1.079000000000000000e+04	2.407970829568067295e+00
1.080000000000000000e+04	1.080000000000000000e+03	1.080000000000000000e+04	2.367625703938859960e+00
1.081000000000000000e+04	1.081000000000000000e+03	1.081000000000000000e+04	2.423163666568226571e+00
1.082000000000000000e+04	1.082000000000000000e+03	1.082000000000000000e+04	2.486530124491423521e+00
1.083000000000000000e+04	1.083000000000000000e+03	1.083000000000000000e+04	2.420282204658060987e+00
1.084000000000000000e+04	1.084000000000000000e+03	1.084000000000000000e+04	2.456677842106438803e+00
1.085000000000000000e+04	1.085000000000000000e+03	1.085000000000000000e+04	2.444421008111994809e+00
1.086000000000000000e+04	1.086000000000000000e+03	1.086000000000000000e+04	2.371244925191918096e+00
1.087000000000000000e+04	1.087000000000000000e+03	1.087000000000000000e+04	2.302688082814169146e+00
1.088000000000000000e+04	1.088000000000000000e+03	1.088000000000000000e+04	2.305508807020855588e+00
1.089000000000000000e+04	1.089000000000000000e+03	1.089000000000000000e+04	2.327813546304043246e+00
1.090000000000000000e+04	1.090000000000000000e+03	1.090000000000000000e+04	2.274639983700764478e+00
1.091000000000000000e+04	1.091000000000000000e+03	1.091000000000000000e+04	2.407335404584503458e+00
1.092000000000000000e+04	1.092000000000000000e+03	1.092000000000000000e+04	2.378885159708482799e+00
1.093000000000000000e+04	1.093000000000000000e+03	1.093000000000000000e+04	2.399514286087808479e+00
1.094000000000000000e+04	1.094000000000000000e+03	1.094000000000000000e+04	2.451901926993251823e+00
1.095000000000000000e+04	1.095000000000000000e+03	1.095000000000000000e+04	2.489217150934588840e+00
1.096000000000000000e+04	1.096000000000000000e+03	1.096000000000000000e+04	2.429981731145293367e+00
1.097000000000000000e+04	1.097000000000000000e+03	1.097000000000000000e+04	2.367892693039780561e+00
1.098000000000000000e+04	1.098000000000000000e+03	1.098000000000000000e+04	2.438130967560661500e+00
1.099000000000000000e+04	1.099000000000000000e+03	1.099000000000000000e+04	2.416711700852741895e+00
1.100000000000000000e+04	1.100000000000000000e+03	1.100000000000000000e+04	2.518021632168315982e+00
1.101000000000000000e+04	1.101000000000000000e+03	1.101000000000000000e+04	2.473901276934268534e+00
1.102000000000000000e+04	1.102000000000000000e+03	1.102000000000000000e+04	2.437409414037552846e+00
1.103000000000000000e+04	1.103000000000000000e+03	1.103000000000000000e+04	2.437689030144175817e+00
1.104000000000000000e+04	1.104000000000000000e+03	1.104000000000000000e+04	2.356665633516294545e+00
1.105000000000000000e+04	1.105000000000000000e+03	1.105000000000000000e+04	2.408133799147470278e+00
1.106000000000000000e+04	1.106000000000000000e+03	1.106000000000000000e+04	2.488466330060258525e+00
1.107000000000000000e+04	1.107000000000000000e+03	1.107000000000000000e+04	2.534906722287258773e+00
1.108000000000000000e+04	1.108000000000000000e+03	1.108000000000000000e+04	2.520783257050699611e+00
1.109000000000000000e+04	1.109000000000000000e+03	1.109000000000000000e+04	2.601307531399162709e+00
1.110000000000000000e+04	1.110000000000000000e+03	1.110000000000000000e+04	2.616417563131265833e+00
1.111000000000000000e+04	1.111000000000000000e+03	1.111000000000000000e+04	2.611720835318452671e+00
1.112000000000000000e+04	1.112000000000000000e+03	1.112000000000000000e+04	2.580719718616506508e+00
1.113000000000000000e+04	1.113000000000000000e+03	1.113000000000000000e+04	2.619344299990815639e+00
1.114000000000000000e+04	1.114000000000000000e+03	1.114000000000000000e+04	2.620568317511455803e+00
1.115000000000000000e+04	1.115000000000000000e+03	1.115000000000000000e+04	2.570079346534868137e+00
1.116000000000000000e+04	1.116000000000000000e+03	1.116000000000000000e+04	2.538353423044291013e+00
1.117000000000000000e+04	1.117000000000000000e+03	1.117000000000000000e+04	2.496853793514000053e+00
1.118000000000000000e+04	1.118000000000000000e+03	1.118000000000000000e+04	2.437942209125475657e+00
1.119000000000000000e+04	1.119000000000000000e+03	1.119000000000000000e+04	2.479003176515390816e+00
1.120000000000000000e+04	1.120000000000000000e+03	1.120000000000000000e+04	2.517527294598941978e+00
1.121000000000000000e+04	1.121000000000000000e+03	1.121000000000000000e+04	2.482539136124644497e+00
1.122000000000000000e+04	1.122000000000000000e+03	1.122000000000000000e+04	2.424771869862161200e+00
1.123000000000000000e+04	1.123000000000000000e+03	1.123000000000000000e+04	2.509501522188657852e+00
1.124000000000000000e+04	1.124000000000000000e+03	1.124000000000000000e+04	2.474015833060554836e+00
1.125000000000000000e+04	1.125000000000000000e+03	1.125000000000000000e+04	2.574036164863752418e+00
1.126000000000000000e+04	1.126000000000000000e+03	1.126000000000000000e+04	2.486513612937792939e+00
1.127000000000000000e+04	1.127000000000000000e+03	1.127000000000000000e+04	2.569215801576948621e+00
1.128000000000000000e+04	1.128000000000000000e+03	1.128000000000000000e+04	2.574651095141997637e+00
1.129000000000000000e+04	1.129000000000000000e+03	1.129000000000000000e+04	2.577359866941187683e+00
1.130000000000000000e+04	1.130000000000000000e+03	1.130000000000000000e+04	2.612473147863036971e+00
1.131000000000000000e+04	1.131000000000000000e+03	1.131000000000000000e+04	2.611670822268591596e+00
1.132000000000000000e+04	1.132000000000000000e+03	1.132000000000000000e+04	2.607859176549956359e+00
1.133000000000000000e+04	1.133000000000000000e+03	1.133000000000000000e+04	2.608591758111169945e+00
1.134000000000000000e+04	1.134000000000000000e+03	1.134000000000000000e+04	2.639742627094034955e+00
1.135000000000000000e+04	1.135000000000000000e+03	1.135000000000000000e+04	2.617238499712351896e+00
1.136000000000000000e+04	1.136000000000000000e+03	1.136000000000000000e+04	2.637713605353562585e+00
1.137000000000000000e+04	1.137000000000000000e+03	1.137000000000000000e+04	2.545827053554692299e+00
1.138000000000000000e+04	1.138000000000000000e+03	1.138000000000000000e+04	2.591705527363801220e+00
1.139000000000000000e+04	1.139000000000000000e+03	1.139000000000000000e+04	2.502121550722574028e+00
1.140000000000000000e+04	1.140000000000000000e+03	1.140000000000000000e+04	2.549866125858987420e+00
1.141000000000000000e+04	1.141000000000000000e+03	1.141000000000000000e+04	2.610566124830221657e+00
1.142000000000000000e+04	1.142000000000000000e+03	1.142000000000000000e+04	2.555962686530469874e+00
1.143000000000000000e+04	1.143000000000000000e+03	1.143000000000000000e+04	2.606286155823195116e+00
1.144000000000000000e+04	1.144000000000000000e+03	1.144000000000000000e+04	2.620171845199155580e+00
1.145000000000000000e+04	1.145000000000000000e+03	1.145000000000000000e+04	2.567925164180482334e+00
1.146000000000000000e+04	1.146000000000000000e+03	1.146000000000000000e+04	2.551398564910316580e+00
1.147000000000000000e+04	1.147000000000000000e+03	1.147000000000000000e+04	2.587594972887794942e+00
1.148000000000000000e+04	1.148000000000000000e+03	1.148000000000000000e+04	2.647795864270599431e+00
1.149000000000000000e+04	1.149000000000000000e+03	1.149000000000000000e+04	2.526802619548785600e+00
1.150000000000000000e+04	1.150000000000000000e+03	1.150000000000000000e+04	2.500040167670254387e+00
1.151000000000000000e+04	1.151000000000000000e+03	1.151000000000000000e+04	2.536248076872117174e+00
1.152000000000000000e+04	1.152000000000000000e+03	1.152000000000000000e+04	2.518741115421388788e+00
1.153000000000000000e+04	1.153000000000000000e+03	1.153000000000000000e+04	2.522896113512035576e+00
1.154000000000000000e+04	1.154000000000000000e+03	1.154000000000000000e+04	2.502663240873090000e+00
1.155000000000000000e+04	1.155000000000000000e+03	1.155000000000000000e+04	2.477833148202717162e+00
1.156000000000000000e+04	1.156000000000000000e+03	1.156000000000000000e+04	2.409028051577594809e+00
1.157000000000000000e+04	1.157000000000000000e+03	1.157000000000000000e+04	2.360210750230410603e+00
1.158000000000000000e+04	1.158000000000000000e+03	1.158000000000000000e+04	2.491663528996910681e+00
1.159000000000000000e+04	1.159000000000000000e+03	1.159000000000000000e+04	2.446724873794477340e+00
1.160000000000000000e+04	1.160000000000000000e+03	1.160000000000000000e+04	2.449784539224653557e+00
1.161000000000000000e+04	1.161000000000000000e+03	1.161000000000000000e+04	2.477931687761973034e+00
1.162000000000000000e+04	1.162000000000000000e+03	1.162000000000000000e+04	2.522887873529115144e+00
1.163000000000000000e+04	1.163000000000000000e+03	1.163000000000000000e+04	2.520056461566018591e+00
1.164000000000000000e+04	1.164000000000000000e+03	1.164000000000000000e+04	2.516666766539436217e+00
1.165000000000000000e+04	1.165000000000000000e+03	1.165000000000000000e+04	2.629838451753108597e+00
1.166000000000000000e+04	1.166000000000000000e+03	1.166000000000000000e+04	2.620782955690846627e+00
1.167000000000000000e+04	1.167000000000000000e+03	1.167000000000000000e+04	2.592069388195838542e+00
1.168000000000000000e+04	1.168000000000000000e+03	1.168000000000000000e+04	2.683325111155687281e+00
1.169000000000000000e+04	1.169000000000000000e+03	1.169000000000000000e+04	2.659768174945947194e+00
1.170000000000000000e+04	1.170000000000000000e+03	1.170000000000000000e+04	2.603762344895174774e+00
1.171000000000000000e+04	1.171000000000000000e+03	1.171000000000000000e+04	2.576031472679280121e+00
1.172000000000000000e+04	1.172000000000000000e+03	1.172000000000000000e+04	2.475810255480531463e+00
1.173000000000000000e+04	1.173000000000000000e+03	1.173000000000000000e+04	2.488111702965294381e+00
1.174000000000000000e+04	1.174000000000000000e+03	1.174000000000000000e+04	2.573333855995379338e+00
1.175000000000000000e+04	1.175000000000000000e+03	1.175000000000000000e+04	2.584469189992690374e+00
1.176000000000000000e+04	1.176000000000000000e+03	1.176000000000000000e+04	2.599609330885044756e+00
1.177000000000000000e+04	1.177000000000000000e+03	1.177000000000000000e+04	2.697699879831847891e+00
1.178000000000000000e+04	1.178000000000000000e+03	1.178000000000000000e+04	2.561198568385141705e+00
1.179000000000000000e+04	1.179000000000000000e+03	1.179000000000000000e+04	2.626501779077437426e+00
1.180000000000000000e+04	1.180000000000000000e+03	1.180000000000000000e+04	2.561278582836031603e+00
1.181000000000000000e+04	1.181000000000000000e+03	1.181000000000000000e+04	2.560062761359381156e+00
1.182000000000000000e+04	1.182000000000000000e+03	1.182000000000000000e+04	2.604498668319549903e+00
1.183000000000000000e+04	1.183000000000000000e+03	1.183000000000000000e+04	2.558182840774234190e+00
1.184000000000000000e+04	1.184000000000000000e+03	1.184000000000000000e+04	2.537076096879776088e+00
1.185000000000000000e+04	1.185000000000000000e+03	1.185000000000000000e+04	2.479967349898231088e+00
1.186000000000000000e+04	1.186000000000000000e+03	1.186000000000000000e+04	2.522194769878911558e+00
1.187000000000000000e+04	1.187000000000000000e+03	1.187000000000000000e+04	2.503498462921888823e+00
1.188000000000000000e+04	1.188000000000000000e+03	1.188000000000000000e+04	2.554781059104613838e+00
1.189000000000000000e+04	1.189000000000000000e+03	1.189000000000000000e+04	2.643866685661223404e+00
1.190000000000000000e+04	1.190000000000000000e+03	1.190000000000000000e+04	2.592973587392406465e+00
1.191000000000000000e+04	1.191000000000000000e+03	1.191000000000000000e+04	2.520668450865783061e+00
1.192000000000000000e+04	1.192000000000000000e+03	1.192000000000000000e+04	2.468666397219463349e+00
1.193000000000000000e+04	1.193000000000000000e+03	1.193000000000000000e+04	2.526653908235932722e+00
1.194000000000000000e+04	1.194000000000000000e+03	1.194000000000000000e+04	2.506691999586486919e+00
1.195000000000000000e+04	1.195000000000000000e+03	1.195000000000000000e+04	2.473150617233435433e+00
1.196000000000000000e+04	1.196000000000000000e+03	1.196000000000000000e+04	2.471604493336458486e+00
1.197000000000000000e+04	1.197000000000000000e+03	1.197000000000000000e+04	2.463553176261943811e+00
1.198000000000000000e+04	1.198000000000000000e+03	1.198000000000000000e+04	2.635805342612208779e+00
1.199000000000000000e+04	1.199000000000000000e+03	1.199000000000000000e+04	2.532192899712066847e+00
1.200000000000000000e+04	1.200000000000000000e+03	1.200000000000000000e+04	2.509135099897788379e+00
1.201000000000000000e+04	1.201000000000000000e+03	1.201000000000000000e+04	2.527138942808026201e+00
1.202000000000000000e+04	1.202000000000000000e+03	1.202000000000000000e+04	2.538347887128738822e+00
1.203000000000000000e+04	1.203000000000000000e+03	1.203000000000000000e+04	2.564302613771821004e+00
1.204000000000000000e+04	1.204000000000000000e+03	1.204000000000000000e+04	2.574277563344810726e+00
1.205000000000000000e+04	1.205000000000000000e+03	1.205000000000000000e+04	2.675179986404124577e+00
1.206000000000000000e+04	1.206000000000000000e+03	1.206000000000000000e+04	2.595330933940894091e+00
1.207000000000000000e+04	1.207000000000000000e+03	1.207000000000000000e+04	2.547469339251315024e+00
1.208000000000000000e+04	1.208000000000000000e+03	1.208000000000000000e+04	2.555620205990353000e+00
1.209000000000000000e+04	1.209000000000000000e+03	1.209000000000000000e+04	2.565831786550938354e+00
1.210000000000000000e+04	1.210000000000000000e+03	1.210000000000000000e+04	2.528935488195007242e+00
1.211000000000000000e+04	1.211000000000000000e+03	1.211000000000000000e+04	2.527447190995875115e+00
1.212000000000000000e+04	1.212000000000000000e+03	1.212000000000000000e+04	2.484594414054557721e+00
1.213000000000000000e+04	1.213000000000000000e+03	1.213000000000000000e+04	2.538728653765495835e+00
1.214000000000000000e+04	1.214000000000000000e+03	1.214000000000000000e+04	2.516116763466433426e+00
1.215000000000000000e+04	1.215000000000000000e+03	1.215000000000000000e+04	2.555440550688676815e+00
1.216000000000000000e+04	1.216000000000000000e+03	1.216000000000000000e+04	2.587097406512523179e+00
1.217000000000000000e+04	1.217000000000000000e+03	1.217000000000000000e+04	2.572292629567094924e+00
1.218000000000000000e+04	1.218000000000000000e+03	1.218000000000000000e+04	2.528544683043625341e+00
1.219000000000000000e+04	1.219000000000000000e+03	1.219000000000000000e+04	2.627374602371993273e+00
1.220000000000000000e+04	1.220000000000000000e+03	1.220000000000000000e+04	2.671057228005260686e+00
1.221000000000000000e+04	1.221000000000000000e+03	1.221000000000000000e+04	2.717395202275195043e+00
1.222000000000000000e+04	1.222000000000000000e+03	1.222000000000000000e+04	2.686796649353014654e+00
1.223000000000000000e+04	1.223000000000000000e+03	1.223000000000000000e+04	2.621195710336601703e+00
1.224000000000000000e+04	1.224000000000000000e+03	1.224000000000000000e+04	2.562973633677367857e+00
1.225000000000000000e+04	1.225000000000000000e+03	1.225000000000000000e+04	2.530572083578796150e+00
1.226000000000000000e+04	1.226000000000000000e+03	1.226000000000000000e+04	2.582742567593091731e+00
1.227000000000000000e+04	1.227000000000000000e+03	1.227000000000000000e+04	2.623190526231229835e+00
1.228000000000000000e+04	1.228000000000000000e+03	1.228000000000000000e+04	2.549140157069241575e+00
1.229000000000000000e+04	1.229000000000000000e+03	1.229000000000000000e+04	2.623383497378142692e+00
1.230000000000000000e+04	1.230000000000000000e+03	1.230000000000000000e+04	2.602560245529870198e+00
1.231000000000000000e+04	1.231000000000000000e+03	1.231000000000000000e+04	2.626146497031668581e+00
1.232000000000000000e+04	1.232000000000000000e+03	1.232000000000000000e+04	2.674017279029073269e+00
1.233000000000000000e+04	1.233000000000000000e+03	1.233000000000000000e+04	2.638771802082294560e+00
1.234000000000000000e+04	1.234000000000000000e+03	1.234000000000000000e+04	2.674356055241722263e+00
1.235000000000000000e+04	1.235000000000000000e+03	1.235000000000000000e+04	2.735234816589284801e+00
1.236000000000000000e+04	1.236000000000000000e+03	1.236000000000000000e+04	2.749917005884076282e+00
1.237000000000000000e+04	1.237000000000000000e+03	1.237000000000000000e+04	2.787379379160694892e+00
1.238000000000000000e+04	1.238000000000000000e+03	1.238000000000000000e+04	2.738132028196570644e+00
1.239000000000000000e+04	1.239000000000000000e+03	1.239000000000000000e+04	2.646826730271255368e+00
1.240000000000000000e+04	1.240000000000000000e+03	1.240000000000000000e+04	2.684925949950944357e+00
1.241000000000000000e+04	1.241000000000000000e+03	1.241000000000000000e+04	2.631856135078922243e+00
1.242000000000000000e+04	1.242000000000000000e+03	1.242000000000000000e+04	2.676938737578549610e+00
1.243000000000000000e+04	1.243000000000000000e+03	1.243000000000000000e+04	2.624845520343972449e+00
1.244000000000000000e+04	1.244000000000000000e+03	1.244000000000000000e+04	2.599628500925499353e+00
1.245000000000000000e+04	1.245000000000000000e+03	1.245000000000000000e+04	2.615983330513671490e+00
1.246000000000000000e+04	1.246000000000000000e+03	1.246000000000000000e+04	2.639879046178740474e+00
1.247000000000000000e+04	1.247000000000000000e+03	1.247000000000000000e+04	2.647452460088421056e+00
1.248000000000000000e+04	1.248000000000000000e+03	1.248000000000000000e+04	2.592364134973089929e+00
1.249000000000000000e+04	1.249000000000000000e+03	1.249000000000000000e+04	2.500210372568625328e+00
1.250000000000000000e+04	1.250000000000000000e+03	1.250000000000000000e+04	2.578117533808449657e+00
1.251000000000000000e+04	1.251000000000000000e+03	1.251000000000000000e+04	2.546313956745999807e+00
1.252000000000000000e+04	1.252000000000000000e+03	1.252000000000000000e+04	2.598130726244964439e+00
1.253000000000000000e+04	1.253000000000000000e+03	1.253000000000000000e+04	2.617728896969480967e+00
1.254000000000000000e+04	1.254000000000000000e+03	1.254000000000000000e+04	2.589739593545788754e+00
1.255000000000000000e+04	1.255000000000000000e+03	1.255000000000000000e+04	2.548691007208323089e+00
1.256000000000000000e+04	1.256000000000000000e+03	1.256000000000000000e+04	2.647269492805309543e+00
1.257000000000000000e+04	1.257000000000000000e+03	1.257000000000000000e+04	2.598541043740856260e+00
1.258000000000000000e+04	1.258000000000000000e+03	1.258000000000000000e+04	2.602758678099163170e+00
1.259000000000000000e+04	1.259000000000000000e+03	1.259000000000000000e+04	2.617745282907123716e+00
1.260000000000000000e+04	1.260000000000000000e+03	1.260000000000000000e+04	2.715041223924190561e+00
1.261000000000000000e+04	1.261000000000000000e+03	1.261000000000000000e+04	2.728448588610466796e+00
1.262000000000000000e+04	1.262000000000000000e+03	1.262000000000000000e+04	2.684435975123411033e+00
1.263000000000000000e+04	1.263000000000000000e+03	1.263000000000000000e+04	2.715483231123328789e+00
1.264000000000000000e+04	1.264000000000000000e+03	1.264000000000000000e+04	2.726877351185417631e+00
1.265000000000000000e+04	1.265000000000000000e+03	1.265000000000000000e+04	2.777391556547869289e+00
1.266000000000000000e+04	1.266000000000000000e+03	1.266000000000000000e+04	2.706521330194512576e+00
1.267000000000000000e+04	1.267000000000000000e+03	1.267000000000000000e+04	2.759389641470335164e+00
1.268000000000000000e+04	1.268000000000000000e+03	1.268000000000000000e+04	2.707711476285680430e+00
1.269000000000000000e+04	1.269000000000000000e+03	1.269000000000000000e+04	2.699316504017528207e+00
1.270000000000000000e+04	1.270000000000000000e+03	1.270000000000000000e+04	2.729186317831787001e+00
1.271000000000000000e+04	1.271000000000000000e+03	1.271000000000000000e+04	2.627026673097581977e+00
1.272000000000000000e+04	1.272000000000000000e+03	1.272000000000000000e+04	2.629918443132086558e+00
1.273000000000000000e+04	1.273000000000000000e+03	1.273000000000000000e+04	2.611739714125121736e+00
1.274000000000000000e+04	1.274000000000000000e+03	1.274000000000000000e+04	2.665791724197279944e+00
1.275000000000000000e+04	1.275000000000000000e+03	1.275000000000000000e+04	2.606592421002540405e+00
1.276000000000000000e+04	1.276000000000000000e+03	1.276000000000000000e+04	2.545705874653101830e+00
1.277000000000000000e+04	1.277000000000000000e+03	1.277000000000000000e+04	2.554601450018862963e+00
1.278000000000000000e+04	1.278000000000000000e+03	1.278000000000000000e+04	2.601893756023904380e+00
1.279000000000000000e+04	1.279000000000000000e+03	1.279000000000000000e+04	2.589633926691673249e+00
1.280000000000000000e+04	1.280000000000000000e+03	1.280000000000000000e+04	2.631450973434422913e+00
1.281000000000000000e+04	1.281000000000000000e+03	1.281000000000000000e+04	2.704589985906614480e+00
1.282000000000000000e+04	1.282000000000000000e+03	1.282000000000000000e+04	2.628197180956013845e+00
1.283000000000000000e+04	1.283000000000000000e+03	1.283000000000000000e+04	2.632235338054562668e+00
1.284000000000000000e+04	1.284000000000000000e+03	1.284000000000000000e+04	2.695455567501920946e+00
1.285000000000000000e+04	1.285000000000000000e+03	1.285000000000000000e+04	2.682600718133349105e+00
1.286000000000000000e+04	1.286000000000000000e+03	1.286000000000000000e+04	2.636912503600002289e+00
1.287000000000000000e+04	1.287000000000000000e+03	1.287000000000000000e+04	2.590860782050550259e+00
1.288000000000000000e+04	1.288000000000000000e+03	1.288000000000000000e+04	2.669124691673967931e+00
1.289000000000000000e+04	1.289000000000000000e+03	1.289000000000000000e+04	2.654731567550892013e+00
1.290000000000000000e+04	1.290000000000000000e+03	1.290000000000000000e+04	2.598960263149029615e+00
1.291000000000000000e+04	1.291000000000000000e+03	1.291000000000000000e+04	2.593237301237580450e+00
1.292000000000000000e+04	1.292000000000000000e+03	1.292000000000000000e+04	2.612645927029022541e+00
1.293000000000000000e+04	1.293000000000000000e+03	1.293000000000000000e+04	2.542108816144144079e+00
1.294000000000000000e+04	1.294000000000000000e+03	1.294000000000000000e+04	2.534611184524109273e+00
1.295000000000000000e+04	1.295000000000000000e+03	1.295000000000000000e+04	2.531736411791086994e+00
1.296000000000000000e+04	1.296000000000000000e+03	1.296000000000000000e+04	2.625870014513125295e+00
1.297000000000000000e+04	1.297000000000000000e+03	1.297000000000000000e+04	2.586149793160459343e+00
1.298000000000000000e+04	1.298000000000000000e+03	1.298000000000000000e+04	2.528060499044296972e+00
1.299000000000000000e+04	1.299000000000000000e+03	1.299000000000000000e+04	2.605884086318895232e+00
1.300000000000000000e+04	1.300000000000000000e+03	1.300000000000000000e+04	2.615786602502070401e+00
1.301000000000000000e+04	1.301000000000000000e+03	1.301000000000000000e+04	2.567869055243620746e+00
1.302000000000000000e+04	1.302000000000000000e+03	1.302000000000000000e+04	2.631368720816697593e+00
1.303000000000000000e+04	1.303000000000000000e+03	1.303000000000000000e+04	2.601272089136356325e+00
1.304000000000000000e+04	1.304000000000000000e+03	1.304000000000000000e+04	2.618951447836343593e+00
1.305000000000000000e+04	1.305000000000000000e+03	1.305000000000000000e+04	2.750452033266523433e+00
1.306000000000000000e+04	1.306000000000000000e+03	1.306000000000000000e+04	2.731011346703773324e+00
1.307000000000000000e+04	1.307000000000000000e+03	1.307000000000000000e+04	2.736842631749749621e+00
1.308000000000000000e+04	1.308000000000000000e+03	1.308000000000000000e+04	2.655109670423565049e+00
1.309000000000000000e+04	1.309000000000000000e+03	1.309000000000000000e+04	2.637169447578849635e+00
1.310000000000000000e+04	1.310000000000000000e+03	1.310000000000000000e+04	2.658922098376802712e+00
1.311000000000000000e+04	1.311000000000000000e+03	1.311000000000000000e+04	2.670964346804002520e+00
1.312000000000000000e+04	1.312000000000000000e+03	1.312000000000000000e+04	2.735781645227392644e+00
1.313000000000000000e+04	1.313000000000000000e+03	1.313000000000000000e+04	2.627290831541230443e+00
1.314000000000000000e+04	1.314000000000000000e+03	1.314000000000000000e+04	2.727734636004094604e+00
1.315000000000000000e+04	1.315000000000000000e+03	1.315000000000000000e+04	2.748604844507056999e+00
1.316000000000000000e+04	1.316000000000000000e+03	1.316000000000000000e+04	2.808335109057240153e+00
1.317000000000000000e+04	1.317000000000000000e+03	1.317000000000000000e+04	2.785998420593656544e+00
1.318000000000000000e+04	1.318000000000000000e+03	1.318000000000000000e+04	2.737966739657778259e+00
1.319000000000000000e+04	1.319000000000000000e+03	1.319000000000000000e+04	2.757657353770569753e+00
1.320000000000000000e+04	1.320000000000000000e+03	1.320000000000000000e+04	2.714065635746837124e+00
1.321000000000000000e+04	1.321000000000000000e+03	1.321000000000000000e+04	2.650940973718594496e+00
1.322000000000000000e+04	1.322000000000000000e+03	1.322000000000000000e+04	2.674775503017466249e+00
1.323000000000000000e+04	1.323000000000000000e+03	1.323000000000000000e+04	2.652227446544003442e+00
1.324000000000000000e+04	1.324000000000000000e+03	1.324000000000000000e+04	2.676173202068867329e+00
1.325000000000000000e+04	1.325000000000000000e+03	1.325000000000000000e+04	2.744828301034858864e+00
1.326000000000000000e+04	1.326000000000000000e+03	1.326000000000000000e+04	2.699794045618143290e+00
1.327000000000000000e+04	1.327000000000000000e+03	1.327000000000000000e+04	2.624171013478577397e+00
1.328000000000000000e+04	1.328000000000000000e+03	1.328000000000000000e+04	2.625287743142934005e+00
1.329000000000000000e+04	1.329000000000000000e+03	1.329000000000000000e+04	2.710804614174316285e+00
1.330000000000000000e+04	1.330000000000000000e+03	1.330000000000000000e+04	2.723667845634071050e+00
1.331000000000000000e+04	1.331000000000000000e+03	1.331000000000000000e+04	2.661744940809024573e+00
1.332000000000000000e+04	1.332000000000000000e+03	1.332000000000000000e+04	2.695630636585321316e+00
1.333000000000000000e+04	1.333000000000000000e+03	1.333000000000000000e+04	2.636846560774030124e+00
1.334000000000000000e+04	1.334000000000000000e+03	1.334000000000000000e+04	2.470124469800043965e+00
1.335000000000000000e+04	1.335000000000000000e+03	1.335000000000000000e+04	2.600498753960005072e+00
1.336000000000000000e+04	1.336000000000000000e+03	1.336000000000000000e+04	2.701255643806139695e+00
1.337000000000000000e+04	1.337000000000000000e+03	1.337000000000000000e+04	2.672087419504920014e+00
1.338000000000000000e+04	1.338000000000000000e+03	1.338000000000000000e+04	2.721383642936891611e+00
1.339000000000000000e+04	1.339000000000000000e+03	1.339000000000000000e+04	2.719261472743619734e+00
1.340000000000000000e+04	1.340000000000000000e+03	1.340000000000000000e+04	2.881372264014437246e+00
1.341000000000000000e+04	1.341000000000000000e+03	1.341000000000000000e+04	2.783591273827191515e+00
1.342000000000000000e+04	1.342000000000000000e+03	1.342000000000000000e+04	2.787850284934862533e+00
1.343000000000000000e+04	1.343000000000000000e+03	1.343000000000000000e+04	2.700492553162254339e+00
1.344000000000000000e+04	1.344000000000000000e+03	1.344000000000000000e+04	2.736892558444182111e+00
1.345000000000000000e+04	1.345000000000000000e+03	1.345000000000000000e+04	2.717917387072316782e+00
1.346000000000000000e+04	1.346000000000000000e+03	1.346000000000000000e+04	2.700761069907876344e+00
1.347000000000000000e+04	1.347000000000000000e+03	1.347000000000000000e+04	2.760279465668453724e+00
1.348000000000000000e+04	1.348000000000000000e+03	1.348000000000000000e+04	2.829520583585750426e+00
1.349000000000000000e+04	1.349000000000000000e+03	1.349000000000000000e+04	2.808688632357054349e+00
1.350000000000000000e+04	1.350000000000000000e+03	1.350000000000000000e+04	2.860643685404358649e+00
1.351000000000000000e+04	1.351000000000000000e+03	1.351000000000000000e+04	2.781360692739213825e+00
1.352000000000000000e+04	1.352000000000000000e+03	1.352000000000000000e+04	2.739203174278793451e+00
1.353000000000000000e+04	1.353000000000000000e+03	1.353000000000000000e+04	2.764855092609584286e+00
1.354000000000000000e+04	1.354000000000000000e+03	1.354000000000000000e+04	2.821548571604330036e+00
1.355000000000000000e+04	1.355000000000000000e+03	1.355000000000000000e+04	2.828592787104247552e+00
1.356000000000000000e+04	1.356000000000000000e+03	1.356000000000000000e+04	2.875967990703747201e+00
1.357000000000000000e+04	1.357000000000000000e+03	1.357000000000000000e+04	2.930572327029536517e+00
1.358000000000000000e+04	1.358000000000000000e+03	1.358000000000000000e+04	2.810280436882178545e+00
1.359000000000000000e+04	1.359000000000000000e+03	1.359000000000000000e+04	2.811995751952604206e+00
1.360000000000000000e+04	1.360000000000000000e+03	1.360000000000000000e+04	2.897424357727966360e+00
1.361000000000000000e+04	1.361000000000000000e+03	1.361000000000000000e+04	2.777719215919630891e+00
1.362000000000000000e+04	1.362000000000000000e+03	1.362000000000000000e+04	2.792927724974443748e+00
1.363000000000000000e+04	1.363000000000000000e+03	1.363000000000000000e+04	2.817085772224368956e+00
1.364000000000000000e+04	1.364000000000000000e+03	1.364000000000000000e+04	2.815520118524146742e+00
1.365000000000000000e+04	1.365000000000000000e+03	1.365000000000000000e+04	2.822166218323873377e+00
1.366000000000000000e+04	1.366000000000000000e+03	1.366000000000000000e+04	2.775804728944325728e+00
1.367000000000000000e+04	1.367000000000000000e+03	1.367000000000000000e+04	2.766656395581785777e+00
1.368000000000000000e+04	1.368000000000000000e+03	1.368000000000000000e+04	2.838260708358642415e+00
1.369000000000000000e+04	1.369000000000000000e+03	1.369000000000000000e+04	2.774621989462963789e+00
1.370000000000000000e+04	1.370000000000000000e+03	1.370000000000000000e+04	2.735535895809725115e+00
1.371000000000000000e+04	1.371000000000000000e+03	1.371000000000000000e+04	2.792699727887617112e+00
1.372000000000000000e+04	1.372000000000000000e+03	1.372000000000000000e+04	2.743497040327293579e+00
1.373000000000000000e+04	1.373000000000000000e+03	1.373000000000000000e+04	2.773781159502153315e+00
1.374000000000000000e+04	1.374000000000000000e+03	1.374000000000000000e+04	2.664240060789389908e+00
1.375000000000000000e+04	1.375000000000000000e+03	1.375000000000000000e+04	2.693065757293142237e+00
1.376000000000000000e+04	1.376000000000000000e+03	1.376000000000000000e+04	2.605143840310215175e+00
1.377000000000000000e+04	1.377000000000000000e+03	1.377000000000000000e+04	2.610341635766586510e+00
1.378000000000000000e+04	1.378000000000000000e+03	1.378000000000000000e+04	2.546846704495341118e+00
1.379000000000000000e+04	1.379000000000000000e+03	1.379000000000000000e+04	2.629691388599352919e+00
1.380000000000000000e+04	1.380000000000000000e+03	1.380000000000000000e+04	2.639211739892514341e+00
1.381000000000000000e+04	1.381000000000000000e+03	1.381000000000000000e+04	2.630031890849875431e+00
1.382000000000000000e+04	1.382000000000000000e+03	1.382000000000000000e+04	2.613003171244822731e+00
1.383000000000000000e+04	1.383000000000000000e+03	1.383000000000000000e+04	2.660205981246682505e+00
1.384000000000000000e+04	1.384000000000000000e+03	1.384000000000000000e+04	2.765353992941680605e+00
1.385000000000000000e+04	1.385000000000000000e+03	1.385000000000000000e+04	2.710312289714986722e+00
1.386000000000000000e+04	1.386000000000000000e+03	1.386000000000000000e+04	2.769757819927913367e+00
1.387000000000000000e+04	1.387000000000000000e+03	1.387000000000000000e+04	2.781553825468520369e+00
1.388000000000000000e+04	1.388000000000000000e+03	1.388000000000000000e+04	2.703347368603181256e+00
1.389000000000000000e+04	1.389000000000000000e+03	1.389000000000000000e+04	2.618194604626124633e+00
1.390000000000000000e+04	1.390000000000000000e+03	1.390000000000000000e+04	2.664864424077623806e+00
1.391000000000000000e+04	1.391000000000000000e+03	1.391000000000000000e+04	2.690056597418831519e+00
1.392000000000000000e+04	1.392000000000000000e+03	1.392000000000000000e+04	2.693301679164443296e+00
1.393000000000000000e+04	1.393000000000000000e+03	1.393000000000000000e+04	2.752312957408315164e+00
1.394000000000000000e+04	1.394000000000000000e+03	1.394000000000000000e+04	2.656918700406264211e+00
1.395000000000000000e+04	1.395000000000000000e+03	1.395000000000000000e+04	2.668343381669973535e+00
1.396000000000000000e+04	1.396000000000000000e+03	1.396000000000000000e+04	2.702046641960314410e+00
1.397000000000000000e+04	1.397000000000000000e+03	1.397000000000000000e+04	2.779985729239370595e+00
1.398000000000000000e+04	1.398000000000000000e+03	1.398000000000000000e+04	2.787280550231912013e+00
1.399000000000000000e+04	1.399000000000000000e+03	1.399000000000000000e+04	2.748842683142389554e+00
1.400000000000000000e+04	1.400000000000000000e+03	1.400000000000000000e+04	2.798720963378554139e+00
1.401000000000000000e+04	1.401000000000000000e+03	1.401000000000000000e+04	2.743283424970309525e+00
1.402000000000000000e+04	1.402000000000000000e+03	1.402000000000000000e+04	2.779158102804803132e+00
1.403000000000000000e+04	1.403000000000000000e+03	1.403000000000000000e+04	2.788564172033712651e+00
1.404000000000000000e+04	1.404000000000000000e+03	1.404000000000000000e+04	2.776033278382548541e+00
1.405000000000000000e+04	1.405000000000000000e+03	1.405000000000000000e+04	2.750803085870949793e+00
1.406000000000000000e+04	1.406000000000000000e+03	1.406000000000000000e+04	2.778416114284114613e+00
1.407000000000000000e+04	1.407000000000000000e+03	1.407000000000000000e+04	2.771904662759898219e+00
1.408000000000000000e+04	1.408000000000000000e+03	1.408000000000000000e+04	2.796093424547832829e+00
1.409000000000000000e+04	1.409000000000000000e+03	1.409000000000000000e+04	2.786891883136909165e+00
1.410000000000000000e+04	1.410000000000000000e+03	1.410000000000000000e+04	2.805890802861116029e+00
1.411000000000000000e+04	1.411000000000000000e+03	1.411000000000000000e+04	2.815200608829926843e+00
1.412000000000000000e+04	1.412000000000000000e+03	1.412000000000000000e+04	2.744292129951801495e+00
1.413000000000000000e+04	1.413000000000000000e+03	1.413000000000000000e+04	2.736464252569901667e+00
1.414000000000000000e+04	1.414000000000000000e+03	1.414000000000000000e+04	2.694604858420226901e+00
1.415000000000000000e+04	1.415000000000000000e+03	1.415000000000000000e+04	2.771288584888240702e+00
1.416000000000000000e+04	1.416000000000000000e+03	1.416000000000000000e+04	2.839779825374204592e+00
1.417000000000000000e+04	1.417000000000000000e+03	1.417000000000000000e+04	2.830913842876420006e+00
1.418000000000000000e+04	1.418000000000000000e+03	1.418000000000000000e+04	2.912674613744353547e+00
1.419000000000000000e+04	1.419000000000000000e+03	1.419000000000000000e+04	2.947393607631667578e+00
1.420000000000000000e+04	1.420000000000000000e+03	1.420000000000000000e+04	2.997178293895149448e+00
1.421000000000000000e+04	1.421000000000000000e+03	1.421000000000000000e+04	2.967069007778929457e+00
1.422000000000000000e+04	1.422000000000000000e+03	1.422000000000000000e+04	2.935893934136306171e+00
1.423000000000000000e+04	1.423000000000000000e+03	1.423000000000000000e+04	2.887247512041171582e+00
1.424000000000000000e+04	1.424000000000000000e+03	1.424000000000000000e+04	2.927506786145326334e+00
1.425000000000000000e+04	1.425000000000000000e+03	1.425000000000000000e+04	2.951604646618705363e+00
1.426000000000000000e+04	1.426000000000000000e+03	1.426000000000000000e+04	2.906803530416244286e+00
1.427000000000000000e+04	1.427000000000000000e+03	1.427000000000000000e+04	2.868023163204301618e+00
1.428000000000000000e+04	1.428000000000000000e+03	1.428000000000000000e+04	2.831500733936232805e+00
1.429000000000000000e+04	1.429000000000000000e+03	1.429000000000000000e+04	2.810715740360776316e+00
1.430000000000000000e+04	1.430000000000000000e+03	1.430000000000000000e+04	2.882046447601348760e+00
1.431000000000000000e+04	1.431000000000000000e+03	1.431000000000000000e+04	2.864976330929013493e+00
1.432000000000000000e+04	1.432000000000000000e+03	1.432000000000000000e+04	2.823179134537622037e+00
1.433000000000000000e+04	1.433000000000000000e+03	1.433000000000000000e+04	2.842895781832082580e+00
1.434000000000000000e+04	1.434000000000000000e+03	1.434000000000000000e+04	2.811818892503525902e+00
1.435000000000000000e+04	1.435000000000000000e+03	1.435000000000000000e+04	2.812573311902890172e+00
1.436000000000000000e+04	1.436000000000000000e+03	1.436000000000000000e+04	2.823292155547681315e+00
1.437000000000000000e+04	1.437000000000000000e+03	1.437000000000000000e+04	2.827127931763978808e+00
1.438000000000000000e+04	1.438000000000000000e+03	1.438000000000000000e+04	2.813611838676719490e+00
1.439000000000000000e+04	1.439000000000000000e+03	1.439000000000000000e+04	2.808573922766811837e+00
1.440000000000000000e+04	1.440000000000000000e+03	1.440000000000000000e+04	2.784641361456750008e+00
1.441000000000000000e+04	1.441000000000000000e+03	1.441000000000000000e+04	2.767134659847064970e+00
1.442000000000000000e+04	1.442000000000000000e+03	1.442000000000000000e+04	2.717011629893336888e+00
1.443000000000000000e+04	1.443000000000000000e+03	1.443000000000000000e+04	2.693896919661881828e+00
1.444000000000000000e+04	1.444000000000000000e+03	1.444000000000000000e+04	2.745227113173256850e+00
1.445000000000000000e+04	1.445000000000000000e+03	1.445000000000000000e+04	2.743012686980358161e+00
1.446000000000000000e+04	1.446000000000000000e+03	1.446000000000000000e+04	2.840696698943158793e+00
1.447000000000000000e+04	1.447000000000000000e+03	1.447000000000000000e+04	2.747319053635328245e+00
1.448000000000000000e+04	1.448000000000000000e+03	1.448000000000000000e+04	2.740131911054165315e+00
1.449000000000000000e+04	1.449000000000000000e+03	1.449000000000000000e+04	2.789478909003175744e+00
1.450000000000000000e+04	1.450000000000000000e+03	1.450000000000000000e+04	2.709852943515822066e+00
1.451000000000000000e+04	1.451000000000000000e+03	1.451000000000000000e+04	2.691840578419723240e+00
1.452000000000000000e+04	1.452000000000000000e+03	1.452000000000000000e+04	2.698692451529346670e+00
1.453000000000000000e+04	1.453000000000000000e+03	1.453000000000000000e+04	2.684245655623677784e+00
1.454000000000000000e+04	1.454000000000000000e+03	1.454000000000000000e+04	2.745367906365446142e+00
1.455000000000000000e+04	1.455000000000000000e+03	1.455000000000000000e+04	2.738503167208624411e+00
1.456000000000000000e+04	1.456000000000000000e+03	1.456000000000000000e+04	2.728603588244010503e+00
1.457000000000000000e+04	1.457000000000000000e+03	1.457000000000000000e+04	2.799894884615027557e+00
1.458000000000000000e+04	1.458000000000000000e+03	1.458000000000000000e+04	2.750538062503161907e+00
1.459000000000000000e+04	1.459000000000000000e+03	1.459000000000000000e+04	2.756933217334730291e+00
1.460000000000000000e+04	1.460000000000000000e+03	1.460000000000000000e+04	2.829449202410891040e+00
1.461000000000000000e+04	1.461000000000000000e+03	1.461000000000000000e+04	2.777350190405550201e+00
1.462000000000000000e+04	1.462000000000000000e+03	1.462000000000000000e+04	2.812667647484535571e+00
1.463000000000000000e+04	1.463000000000000000e+03	1.463000000000000000e+04	2.773743312866872923e+00
1.464000000000000000e+04	1.464000000000000000e+03	1.464000000000000000e+04	2.821044399929218294e+00
1.465000000000000000e+04	1.465000000000000000e+03	1.465000000000000000e+04	2.786692849262571325e+00
1.466000000000000000e+04	1.466000000000000000e+03	1.466000000000000000e+04	2.833145271372933927e+00
1.467000000000000000e+04	1.467000000000000000e+03	1.467000000000000000e+04	2.912534120940539317e+00
1.468000000000000000e+04	1.468000000000000000e+03	1.468000000000000000e+04	2.971428415897711339e+00
1.469000000000000000e+04	1.469000000000000000e+03	1.469000000000000000e+04	2.894005455266412952e+00
1.470000000000000000e+04	1.470000000000000000e+03	1.470000000000000000e+04	2.888440422224524795e+00
1.471000000000000000e+04	1.471000000000000000e+03	1.471000000000000000e+04	2.903033915584640301e+00
1.472000000000000000e+04	1.472000000000000000e+03	1.472000000000000000e+04	2.838392251894513496e+00
1.473000000000000000e+04	1.473000000000000000e+03	1.473000000000000000e+04	2.825900732482830691e+00
1.474000000000000000e+04	1.474000000000000000e+03	1.474000000000000000e+04	2.888691091790051235e+00
1.475000000000000000e+04	1.475000000000000000e+03	1.475000000000000000e+04	2.837261986328985852e+00
1.476000000000000000e+04	1.476000000000000000e+03	1.476000000000000000e+04	2.914054131041782902e+00
1.477000000000000000e+04	1.477000000000000000e+03	1.477000000000000000e+04	2.895241115195772874e+00
1.478000000000000000e+04	1.478000000000000000e+03	1.478000000000000000e+04	2.930200960350709316e+00
1.479000000000000000e+04	1.479000000000000000e+03	1.479000000000000000e+04	2.942730787177525897e+00
1.480000000000000000e+04	1.480000000000000000e+03	1.480000000000000000e+04	2.978559127636446480e+00
1.481000000000000000e+04	1.481000000000000000e+03	1.481000000000000000e+04	2.914578775064840865e+00
1.482000000000000000e+04	1.482000000000000000e+03	1.482000000000000000e+04	2.909874231170189507e+00
1.483000000000000000e+04	1.483000000000000000e+03	1.483000000000000000e+04	3.050634519387777299e+00
1.484000000000000000e+04	1.484000000000000000e+03	1.484000000000000000e+04	3.098411516103464880e+00
1.485000000000000000e+04	1.485000000000000000e+03	1.485000000000000000e+04	3.073183985926813744e+00
1.486000000000000000e+04	1.486000000000000000e+03	1.486000000000000000e+04	3.091303716071221341e+00
1.487000000000000000e+04	1.487000000000000000e+03	1.487000000000000000e+04	3.012586736079624572e+00
1.488000000000000000e+04	1.488000000000000000e+03	1.488000000000000000e+04	2.971228503271127863e+00
1.489000000000000000e+04	1.489000000000000000e+03	1.489000000000000000e+04	2.985810646780491240e+00
1.490000000000000000e+04	1.490000000000000000e+03	1.490000000000000000e+04	2.970701774085267921e+00
1.491000000000000000e+04	1.491000000000000000e+03	1.491000000000000000e+04	2.948608509683376955e+00
1.492000000000000000e+04	1.492000000000000000e+03	1.492000000000000000e+04	2.905142005956850682e+00
1.493000000000000000e+04	1.493000000000000000e+03	1.493000000000000000e+04	2.969026049566034775e+00
1.494000000000000000e+04	1.494000000000000000e+03	1.494000000000000000e+04	2.869822094849305838e+00
1.495000000000000000e+04	1.495000000000000000e+03	1.495000000000000000e+04	2.921745923817615775e+00
1.496000000000000000e+04	1.496000000000000000e+03	1.496000000000000000e+04	2.898170565467268478e+00
1.497000000000000000e+04	1.497000000000000000e+03	1.497000000000000000e+04	2.953608658535903153e+00
1.498000000000000000e+04	1.498000000000000000e+03	1.498000000000000000e+04	3.015931192507651737e+00
1.499000000000000000e+04	1.499000000000000000e+03	1.499000000000000000e+04	2.917076356091246492e+00
1.500000000000000000e+04	1.500000000000000000e+03	1.500000000000000000e+04	2.880471996957144398e+00
1.501000000000000000e+04	1.501000000000000000e+03	1.501000000000000000e+04	2.797636536071976376e+00
1.502000000000000000e+04	1.502000000000000000e+03	1.502000000000000000e+04	2.927831697101033637e+00
1.503000000000000000e+04	1.503000000000000000e+03	1.503000000000000000e+04	2.890017195520996118e+00
1.504000000000000000e+04	1.504000000000000000e+03	1.504000000000000000e+04	3.001894267472983380e+00
1.505000000000000000e+04	1.505000000000000000e+03	1.505000000000000000e+04	2.950139482855427708e+00
1.506000000000000000e+04	1.506000000000000000e+03	1.506000000000000000e+04	2.972338168207526721e+00
1.507000000000000000e+04	1.507000000000000000e+03	1.507000000000000000e+04	2.879774497208030581e+00
1.508000000000000000e+04	1.508000000000000000e+03	1.508000000000000000e+04	2.879571327134878622e+00
1.509000000000000000e+04	1.509000000000000000e+03	1.509000000000000000e+04	2.901551542132176031e+00
1.510000000000000000e+04	1.510000000000000000e+03	1.510000000000000000e+04	2.908188679867329096e+00
1.511000000000000000e+04	1.511000000000000000e+03	1.511000000000000000e+04	2.853487582258054545e+00
1.512000000000000000e+04	1.512000000000000000e+03	1.512000000000000000e+04	2.921163995048496442e+00
1.513000000000000000e+04	1.513000000000000000e+03	1.513000000000000000e+04	2.954031791988914080e+00
1.514000000000000000e+04	1.514000000000000000e+03	1.514000000000000000e+04	2.986070341134142048e+00
1.515000000000000000e+04	1.515000000000000000e+03	1.515000000000000000e+04	3.003865691541633076e+00
1.516000000000000000e+04	1.516000000000000000e+03	1.516000000000000000e+04	3.044015132201418616e+00
1.517000000000000000e+04	1.517000000000000000e+03	1.517000000000000000e+04	2.897152496114210773e+00
1.518000000000000000e+04	1.518000000000000000e+03	1.518000000000000000e+04	2.953813524771681909e+00
1.519000000000000000e+04	1.519000000000000000e+03	1.519000000000000000e+04	2.935377993876574720e+00
1.520000000000000000e+04	1.520000000000000000e+03	1.520000000000000000e+04	2.943597338534567065e+00
1.521000000000000000e+04	1.521000000000000000e+03	1.521000000000000000e+04	2.946787407501912703e+00
1.522000000000000000e+04	1.522000000000000000e+03	1.522000000000000000e+04	2.903092298758255474e+00
1.523000000000000000e+04	1.523000000000000000e+03	1.523000000000000000e+04	2.925446284912804895e+00
1.524000000000000000e+04	1.524000000000000000e+03	1.524000000000000000e+04	2.921713800448196174e+00
1.525000000000000000e+04	1.525000000000000000e+03	1.525000000000000000e+04	2.926585500798547290e+00
1.526000000000000000e+04	1.526000000000000000e+03	1.526000000000000000e+04	2.966369975345848342e+00
1.527000000000000000e+04	1.527000000000000000e+03	1.527000000000000000e+04	2.955028237501862165e+00
1.528000000000000000e+04	1.528000000000000000e+03	1.528000000000000000e+04	2.953024822519569881e+00
1.529000000000000000e+04	1.529000000000000000e+03	1.529000000000000000e+04	2.964162235779888466e+00
1.530000000000000000e+04	1.530000000000000000e+03	1.530000000000000000e+04	3.089840288635600007e+00
1.531000000000000000e+04	1.531000000000000000e+03	1.531000000000000000e+04	3.112123822102996762e+00
1.532000000000000000e+04	1.532000000000000000e+03	1.532000000000000000e+04	3.054958266129252475e+00
1.533000000000000000e+04	1.533000000000000000e+03	1.533000000000000000e+04	3.039605024034148784e+00
1.534000000000000000e+04	1.534000000000000000e+03	1.534000000000000000e+04	3.047578995139944347e+00
1.535000000000000000e+04	1.535000000000000000e+03	1.535000000000000000e+04	2.921013348248663988e+00
1.536000000000000000e+04	1.536000000000000000e+03	1.536000000000000000e+04	2.885775854197069279e+00
1.537000000000000000e+04	1.537000000000000000e+03	1.537000000000000000e+04	2.906629115253885676e+00
1.538000000000000000e+04	1.538000000000000000e+03	1.538000000000000000e+04	2.912422742184147317e+00
1.539000000000000000e+04	1.539000000000000000e+03	1.539000000000000000e+04	2.952345144822204226e+00
1.540000000000000000e+04	1.540000000000000000e+03	1.540000000000000000e+04	2.870998561917792458e+00
1.541000000000000000e+04	1.541000000000000000e+03	1.541000000000000000e+04	2.959160688298516195e+00
1.542000000000000000e+04	1.542000000000000000e+03	1.542000000000000000e+04	2.999106632739451328e+00
1.543000000000000000e+04	1.543000000000000000e+03	1.543000000000000000e+04	2.966840479828206867e+00
1.544000000000000000e+04	1.544000000000000000e+03	1.544000000000000000e+04	2.865276590805501566e+00
1.545000000000000000e+04	1.545000000000000000e+03	1.545000000000000000e+04	2.815695064632266043e+00
1.546000000000000000e+04	1.546000000000000000e+03	1.546000000000000000e+04	2.880141890977667707e+00
1.547000000000000000e+04	1.547000000000000000e+03	1.547000000000000000e+04	2.932893566079039172e+00
1.548000000000000000e+04	1.548000000000000000e+03	1.548000000000000000e+04	2.950269980365666012e+00
1.549000000000000000e+04	1.549000000000000000e+03	1.549000000000000000e+04	2.956302640761033995e+00
1.550000000000000000e+04	1.550000000000000000e+03	1.550000000000000000e+04	2.902578036886319879e+00
1.551000000000000000e+04	1.551000000000000000e+03	1.551000000000000000e+04	2.915439836507586424e+00
1.552000000000000000e+04	1.552000000000000000e+03	1.552000000000000000e+04	2.934727686368665545e+00
1.553000000000000000e+04	1.553000000000000000e+03	1.553000000000000000e+04	2.917517036591405599e+00
1.554000000000000000e+04	1.554000000000000000e+03	1.554000000000000000e+04	2.895239574526153437e+00
1.555000000000000000e+04	1.555000000000000000e+03	1.555000000000000000e+04	2.956850704867442392e+00
1.556000000000000000e+04	1.556000000000000000e+03	1.556000000000000000e+04	2.980483431184627552e+00
1.557000000000000000e+04	1.557000000000000000e+03	1.557000000000000000e+04	2.977823159781418649e+00
1.558000000000000000e+04	1.558000000000000000e+03	1.558000000000000000e+04	2.971714313210437552e+00
1.559000000000000000e+04	1.559000000000000000e+03	1.559000000000000000e+04	2.845767357098143879e+00
1.560000000000000000e+04	1.560000000000000000e+03	1.560000000000000000e+04	2.884536679756996236e+00
1.561000000000000000e+04	1.561000000000000000e+03	1.561000000000000000e+04	2.807538883342829195e+00
1.562000000000000000e+04	1.562000000000000000e+03	1.562000000000000000e+04	2.895779870363729191e+00
1.563000000000000000e+04	1.563000000000000000e+03	1.563000000000000000e+04	2.938133701719527480e+00
1.564000000000000000e+04	1.564000000000000000e+03	1.564000000000000000e+04	2.917784363301571648e+00
1.565000000000000000e+04	1.565000000000000000e+03	1.565000000000000000e+04	2.907535594502006049e+00
1.566000000000000000e+04	1.566000000000000000e+03	1.566000000000000000e+04	2.882621053873649419e+00
1.567000000000000000e+04	1.567000000000000000e+03	1.567000000000000000e+04	2.952497807267963292e+00
1.568000000000000000e+04	1.568000000000000000e+03	1.568000000000000000e+04	2.852748062271379670e+00
1.569000000000000000e+04	1.569000000000000000e+03	1.569000000000000000e+04	2.770124476372874955e+00
1.570000000000000000e+04	1.570000000000000000e+03	1.570000000000000000e+04	2.751774636150693176e+00
1.571000000000000000e+04	1.571000000000000000e+03	1.571000000000000000e+04	2.803578309127739754e+00
1.572000000000000000e+04	1.572000000000000000e+03	1.572000000000000000e+04	2.898037560718310424e+00
1.573000000000000000e+04	1.573000000000000000e+03	1.573000000000000000e+04	2.888824463213071958e+00
1.574000000000000000e+04	1.574000000000000000e+03	1.574000000000000000e+04	2.878429348850838121e+00
1.575000000000000000e+04	1.575000000000000000e+03	1.575000000000000000e+04	2.834561118186267326e+00
1.576000000000000000e+04	1.576000000000000000e+03	1.576000000000000000e+04	2.818167307110798880e+00
1.577000000000000000e+04	1.577000000000000000e+03	1.577000000000000000e+04	2.880760043590643082e+00
1.578000000000000000e+04	1.578000000000000000e+03	1.578000000000000000e+04	2.989575005213839898e+00
1.579000000000000000e+04	1.579000000000000000e+03	1.579000000000000000e+04	2.964650919578039723e+00
1.580000000000000000e+04	1.580000000000000000e+03	1.580000000000000000e+04	3.021781247772223455e+00
1.581000000000000000e+04	1.581000000000000000e+03	1.581000000000000000e+04	2.866652476707062025e+00
1.582000000000000000e+04	1.582000000000000000e+03	1.582000000000000000e+04	2.877730391542787203e+00
1.583000000000000000e+04	1.583000000000000000e+03	1.583000000000000000e+04	2.848651786055540036e+00
1.584000000000000000e+04	1.584000000000000000e+03	1.584000000000000000e+04	2.840849022409938307e+00
1.585000000000000000e+04	1.585000000000000000e+03	1.585000000000000000e+04	2.799349215866846485e+00
1.586000000000000000e+04	1.586000000000000000e+03	1.586000000000000000e+04	2.833078160033276838e+00
1.587000000000000000e+04	1.587000000000000000e+03	1.587000000000000000e+04	2.880111783141658943e+00
1.588000000000000000e+04	1.588000000000000000e+03	1.588000000000000000e+04	2.920339591595656259e+00
1.589000000000000000e+04	1.589000000000000000e+03	1.589000000000000000e+04	2.924634007478271958e+00
1.590000000000000000e+04	1.590000000000000000e+03	1.590000000000000000e+04	2.994799903902259253e+00
1.591000000000000000e+04	1.591000000000000000e+03	1.591000000000000000e+04	3.012493940366989253e+00
1.592000000000000000e+04	1.592000000000000000e+03	1.592000000000000000e+04	2.929685878824634937e+00
1.593000000000000000e+04	1.593000000000000000e+03	1.593000000000000000e+04	2.889648098032924217e+00
1.594000000000000000e+04	1.594000000000000000e+03	1.594000000000000000e+04	2.923915044405548613e+00
1.595000000000000000e+04	1.595000000000000000e+03	1.595000000000000000e+04	2.885181619646370876e+00
1.596000000000000000e+04	1.596000000000000000e+03	1.596000000000000000e+04	2.954094078359959852e+00
1.597000000000000000e+04	1.597000000000000000e+03	1.597000000000000000e+04	2.921313442103877556e+00
1.598000000000000000e+04	1.598000000000000000e+03	1.598000000000000000e+04	2.987679691312380204e+00
1.599000000000000000e+04	1.599000000000000000e+03	1.599000000000000000e+04	2.988857929792182233e+00
1.600000000000000000e+04	1.600000000000000000e+03	1.600000000000000000e+04	2.950014196634634711e+00
1.601000000000000000e+04	1.601000000000000000e+03	1.601000000000000000e+04	2.853963184864799274e+00
1.602000000000000000e+04	1.602000000000000000e+03	1.602000000000000000e+04	2.879586711157464674e+00
1.603000000000000000e+04	1.603000000000000000e+03	1.603000000000000000e+04	2.845812080952498491e+00
1.604000000000000000e+04	1.604000000000000000e+03	1.604000000000000000e+04	2.904241934938553094e+00
1.605000000000000000e+04	1.605000000000000000e+03	1.605000000000000000e+04	2.949418046486848688e+00
1.606000000000000000e+04	1.606000000000000000e+03	1.606000000000000000e+04	2.926740906103530993e+00
1.607000000000000000e+04	1.607000000000000000e+03	1.607000000000000000e+04	3.028907191056238180e+00
1.608000000000000000e+04	1.608000000000000000e+03	1.608000000000000000e+04	2.972012303985719583e+00
1.609000000000000000e+04	1.609000000000000000e+03	1.609000000000000000e+04	2.978267314472951455e+00
1.610000000000000000e+04	1.610000000000000000e+03	1.610000000000000000e+04	2.985217094052739384e+00
1.611000000000000000e+04	1.611000000000000000e+03	1.611000000000000000e+04	2.949892599598213483e+00
1.612000000000000000e+04	1.612000000000000000e+03	1.612000000000000000e+04	2.981209225301216570e+00
1.613000000000000000e+04	1.613000000000000000e+03	1.613000000000000000e+04	3.029732974521417876e+00
1.614000000000000000e+04	1.614000000000000000e+03	1.614000000000000000e+04	3.038575872578789028e+00
1.615000000000000000e+04	1.615000000000000000e+03	1.615000000000000000e+04	2.995395680897647406e+00
1.616000000000000000e+04	1.616000000000000000e+03	1.616000000000000000e+04	3.056803094153595968e+00
1.617000000000000000e+04	1.617000000000000000e+03	1.617000000000000000e+04	3.043780575562494484e+00
1.618000000000000000e+04	1.618000000000000000e+03	1.618000000000000000e+04	3.082095355037678175e+00
1.619000000000000000e+04	1.619000000000000000e+03	1.619000000000000000e+04	3.068592521955861407e+00
1.620000000000000000e+04	1.620000000000000000e+03	1.620000000000000000e+04	2.940778177706537377e+00
1.621000000000000000e+04	1.621000000000000000e+03	1.621000000000000000e+04	2.961110132592227551e+00
1.622000000000000000e+04	1.622000000000000000e+03	1.622000000000000000e+04	3.025353149863031721e+00
1.623000000000000000e+04	1.623000000000000000e+03	1.623000000000000000e+04	2.912744227885067261e+00
1.624000000000000000e+04	1.624000000000000000e+03	1.624000000000000000e+04	2.899429397149560828e+00
1.625000000000000000e+04	1.625000000000000000e+03	1.625000000000000000e+04	2.892851081674303160e+00
1.626000000000000000e+04	1.626000000000000000e+03	1.626000000000000000e+04	2.857595811400991614e+00
1.627000000000000000e+04	1.627000000000000000e+03	1.627000000000000000e+04	2.903782706521496060e+00
1.628000000000000000e+04	1.628000000000000000e+03	1.628000000000000000e+04	2.837590386898852568e+00
1.629000000000000000e+04	1.629000000000000000e+03	1.629000000000000000e+04	2.861511556710972126e+00
1.630000000000000000e+04	1.630000000000000000e+03	1.630000000000000000e+04	2.829993482330747323e+00
1.631000000000000000e+04	1.631000000000000000e+03	1.631000000000000000e+04	2.771159924731990909e+00
1.632000000000000000e+04	1.632000000000000000e+03	1.632000000000000000e+04	2.854222807646470628e+00
1.633000000000000000e+04	1.633000000000000000e+03	1.633000000000000000e+04	2.949132745713737513e+00
1.634000000000000000e+04	1.634000000000000000e+03	1.634000000000000000e+04	2.975930237721305716e+00
1.635000000000000000e+04	1.635000000000000000e+03	1.635000000000000000e+04	2.964069180674153703e+00
1.636000000000000000e+04	1.636000000000000000e+03	1.636000000000000000e+04	3.002375419791763811e+00
1.637000000000000000e+04	1.637000000000000000e+03	1.637000000000000000e+04	3.053221516295181459e+00
1.638000000000000000e+04	1.638000000000000000e+03	1.638000000000000000e+04	3.042862279210837517e+00
1.639000000000000000e+04	1.639000000000000000e+03	1.639000000000000000e+04	3.080700487740261284e+00
1.640000000000000000e+04	1.640000000000000000e+03	1.640000000000000000e+04	3.089207435997489259e+00
1.641000000000000000e+04	1.641000000000000000e+03	1.641000000000000000e+04	3.137622529664711113e+00
1.642000000000000000e+04	1.642000000000000000e+03	1.642000000000000000e+04	3.197623072921737641e+00
1.643000000000000000e+04	1.643000000000000000e+03	1.643000000000000000e+04	3.196676113799476582e+00
1.644000000000000000e+04	1.644000000000000000e+03	1.644000000000000000e+04	3.215006065652605383e+00
1.645000000000000000e+04	1.645000000000000000e+03	1.645000000000000000e+04	3.189389522807482891e+00
1.646000000000000000e+04	1.646000000000000000e+03	1.646000000000000000e+04	3.199769239348051908e+00
1.647000000000000000e+04	1.647000000000000000e+03	1.647000000000000000e+04	3.137244287140551258e+00
1.648000000000000000e+04	1.648000000000000000e+03	1.648000000000000000e+04	3.190799684915517354e+00
1.649000000000000000e+04	1.649000000000000000e+03	1.649000000000000000e+04	3.128399704908767287e+00
1.650000000000000000e+04	1.650000000000000000e+03	1.650000000000000000e+04	3.093401061845288513e+00
1.651000000000000000e+04	1.651000000000000000e+03	1.651000000000000000e+04	3.130067035769193318e+00
1.652000000000000000e+04	1.652000000000000000e+03	1.652000000000000000e+04	3.160792017332558324e+00
1.653000000000000000e+04	1.653000000000000000e+03	1.653000000000000000e+04	3.159151582722533380e+00
1.654000000000000000e+04	1.654000000000000000e+03	1.654000000000000000e+04	3.143815567053079629e+00
1.655000000000000000e+04	1.655000000000000000e+03	1.655000000000000000e+04	3.210645415689475701e+00
1.656000000000000000e+04	1.656000000000000000e+03	1.656000000000000000e+04	3.133600184996619298e+00
1.657000000000000000e+04	1.657000000000000000e+03	1.657000000000000000e+04	3.004526682643799074e+00
1.658000000000000000e+04	1.658000000000000000e+03	1.658000000000000000e+04	3.082083523331894170e+00
1.659000000000000000e+04	1.659000000000000000e+03	1.659000000000000000e+04	3.083135445443822231e+00
1.660000000000000000e+04	1.660000000000000000e+03	1.660000000000000000e+04	3.066654809722724195e+00
1.661000000000000000e+04	1.661000000000000000e+03	1.661000000000000000e+04	2.899555847794200059e+00
1.662000000000000000e+04	1.662000000000000000e+03	1.662000000000000000e+04	2.876680578493412188e+00
1.663000000000000000e+04	1.663000000000000000e+03	1.663000000000000000e+04	2.982276435469867870e+00
1.664000000000000000e+04	1.664000000000000000e+03	1.664000000000000000e+04	2.911220741887061259e+00
1.665000000000000000e+04	1.665000000000000000e+03	1.665000000000000000e+04	2.911638048145702484e+00
1.666000000000000000e+04	1.666000000000000000e+03	1.666000000000000000e+04	2.913766130434568336e+00
1.667000000000000000e+04	1.667000000000000000e+03	1.667000000000000000e+04	2.913108889192770778e+00
1.668000000000000000e+04	1.668000000000000000e+03	1.668000000000000000e+04	2.927566751137748113e+00
1.669000000000000000e+04	1.669000000000000000e+03	1.669000000000000000e+04	2.888543333159429682e+00
1.670000000000000000e+04	1.670000000000000000e+03	1.670000000000000000e+04	2.907999251738782487e+00
1.671000000000000000e+04	1.671000000000000000e+03	1.671000000000000000e+04	2.867081666711195354e+00
1.672000000000000000e+04	1.672000000000000000e+03	1.672000000000000000e+04	2.887234513156906601e+00
1.673000000000000000e+04	1.673000000000000000e+03	1.673000000000000000e+04	2.898085690839736106e+00
1.674000000000000000e+04	1.674000000000000000e+03	1.674000000000000000e+04	2.808948642191118950e+00
1.675000000000000000e+04	1.675000000000000000e+03	1.675000000000000000e+04	2.872006824526855517e+00
1.676000000000000000e+04	1.676000000000000000e+03	1.676000000000000000e+04	2.910052828265305536e+00
1.677000000000000000e+04	1.677000000000000000e+03	1.677000000000000000e+04	2.910190890793684648e+00
1.678000000000000000e+04	1.678000000000000000e+03	1.678000000000000000e+04	2.931779048394503651e+00
1.679000000000000000e+04	1.679000000000000000e+03	1.679000000000000000e+04	2.917951280808336101e+00
1.680000000000000000e+04	1.680000000000000000e+03	1.680000000000000000e+04	2.965668225343956355e+00
1.681000000000000000e+04	1.681000000000000000e+03	1.681000000000000000e+04	2.967040604188558195e+00
1.682000000000000000e+04	1.682000000000000000e+03	1.682000000000000000e+04	3.081175273977700968e+00
1.683000000000000000e+04	1.683000000000000000e+03	1.683000000000000000e+04	3.115618458554520132e+00
1.684000000000000000e+04	1.684000000000000000e+03	1.684000000000000000e+04	3.064811195323713822e+00
1.685000000000000000e+04	1.685000000000000000e+03	1.685000000000000000e+04	3.006266749778786274e+00
1.686000000000000000e+04	1.686000000000000000e+03	1.686000000000000000e+04	2.997883545193326782e+00
1.687000000000000000e+04	1.687000000000000000e+03	1.687000000000000000e+04	2.953734047152417830e+00
1.688000000000000000e+04	1.688000000000000000e+03	1.688000000000000000e+04	2.956349366801370504e+00
1.689000000000000000e+04	1.689000000000000000e+03	1.689000000000000000e+04	2.977724546844847886e+00
1.690000000000000000e+04	1.690000000000000000e+03	1.690000000000000000e+04	2.886977772059345693e+00
1.691000000000000000e+04	1.691000000000000000e+03	1.691000000000000000e+04	2.905094504230358421e+00
1.692000000000000000e+04	1.692000000000000000e+03	1.692000000000000000e+04	2.909253382487018591e+00
1.693000000000000000e+04	1.693000000000000000e+03	1.693000000000000000e+04	2.912125861818842143e+00
1.694000000000000000e+04	1.694000000000000000e+03	1.694000000000000000e+04	2.919699367179250604e+00
1.695000000000000000e+04	1.695000000000000000e+03	1.695000000000000000e+04	2.889755406715209141e+00
1.696000000000000000e+04	1.696000000000000000e+03	1.696000000000000000e+04	2.927632358473098773e+00
1.697000000000000000e+04	1.697000000000000000e+03	1.697000000000000000e+04	2.921323360492144694e+00
1.698000000000000000e+04	1.698000000000000000e+03	1.698000000000000000e+04	2.831715442388435200e+00
1.699000000000000000e+04	1.699000000000000000e+03	1.699000000000000000e+04	2.814006392655983735e+00
1.700000000000000000e+04	1.700000000000000000e+03	1.700000000000000000e+04	2.860657053756224144e+00
1.701000000000000000e+04	1.701000000000000000e+03	1.701000000000000000e+04	2.961860872291863789e+00
1.702000000000000000e+04	1.702000000000000000e+03	1.702000000000000000e+04	2.948549470799021854e+00
1.703000000000000000e+04	1.703000000000000000e+03	1.703000000000000000e+04	2.964588837732755611e+00
1.704000000000000000e+04	1.704000000000000000e+03	1.704000000000000000e+04	2.986640395524694291e+00
1.705000000000000000e+04	1.705000000000000000e+03	1.705000000000000000e+04	3.020562323436537966e+00
1.706000000000000000e+04	1.706000000000000000e+03	1.706000000000000000e+04	2.992467493720810001e+00
1.707000000000000000e+04	1.707000000000000000e+03	1.707000000000000000e+04	2.981816665251977749e+00
1.708000000000000000e+04	1.708000000000000000e+03	1.708000000000000000e+04	3.037813976351552370e+00
1.709000000000000000e+04	1.709000000000000000e+03	1.709000000000000000e+04	3.045817104631949324e+00
1.710000000000000000e+04	1.710000000000000000e+03	1.710000000000000000e+04	3.145359448439208450e+00
1.711000000000000000e+04	1.711000000000000000e+03	1.711000000000000000e+04	3.096840659899415371e+00
1.712000000000000000e+04	1.712000000000000000e+03	1.712000000000000000e+04	3.047532337696911231e+00
1.713000000000000000e+04	1.713000000000000000e+03	1.713000000000000000e+04	3.055560738741472715e+00
1.714000000000000000e+04	1.714000000000000000e+03	1.714000000000000000e+04	3.049505380718025016e+00
1.715000000000000000e+04	1.715000000000000000e+03	1.715000000000000000e+04	3.160435473110434046e+00
1.716000000000000000e+04	1.716000000000000000e+03	1.716000000000000000e+04	3.145397509147052961e+00
1.717000000000000000e+04	1.717000000000000000e+03	1.717000000000000000e+04	3.022234702709630572e+00
1.718000000000000000e+04	1.718000000000000000e+03	1.718000000000000000e+04	3.046006540699809140e+00
1.719000000000000000e+04	1.719000000000000000e+03	1.719000000000000000e+04	3.093943081641518322e+00
1.720000000000000000e+04	1.720000000000000000e+03	1.720000000000000000e+04	3.077831516349641916e+00
1.721000000000000000e+04	1.721000000000000000e+03	1.721000000000000000e+04	3.035863488242890984e+00
1.722000000000000000e+04	1.722000000000000000e+03	1.722000000000000000e+04	3.042655683339772654e+00
1.723000000000000000e+04	1.723000000000000000e+03	1.723000000000000000e+04	3.060985070064548452e+00
1.724000000000000000e+04	1.724000000000000000e+03	1.724000000000000000e+04	3.053395402913039902e+00
1.725000000000000000e+04	1.725000000000000000e+03	1.725000000000000000e+04	3.128241527483785145e+00
1.726000000000000000e+04	1.726000000000000000e+03	1.726000000000000000e+04	3.073314523512282292e+00
1.727000000000000000e+04	1.727000000000000000e+03	1.727000000000000000e+04	3.044378838412869825e+00
1.728000000000000000e+04	1.728000000000000000e+03	1.728000000000000000e+04	3.056702326568979888e+00
1.729000000000000000e+04	1.729000000000000000e+03	1.729000000000000000e+04	3.002137874845995480e+00
1.730000000000000000e+04	1.730000000000000000e+03	1.730000000000000000e+04	2.974882320420486614e+00
1.731000000000000000e+04	1.731000000000000000e+03	1.731000000000000000e+04	2.954789535482202023e+00
1.732000000000000000e+04	1.732000000000000000e+03	1.732000000000000000e+04	2.981930152525642974e+00
1.733000000000000000e+04	1.733000000000000000e+03	1.733000000000000000e+04	2.992100332349532987e+00
1.734000000000000000e+04	1.734000000000000000e+03	1.734000000000000000e+04	2.980479417464616088e+00
1.735000000000000000e+04	1.735000000000000000e+03	1.735000000000000000e+04	2.908318456137866548e+00
1.736000000000000000e+04	1.736000000000000000e+03	1.736000000000000000e+04	2.902724438667888762e+00
1.737000000000000000e+04	1.737000000000000000e+03	1.737000000000000000e+04	2.870380396325209027e+00
1.738000000000000000e+04	1.738000000000000000e+03	1.738000000000000000e+04	2.936985734414122362e+00
1.739000000000000000e+04	1.739000000000000000e+03	1.739000000000000000e+04	2.917490580727550853e+00
1.740000000000000000e+04	1.740000000000000000e+03	1.740000000000000000e+04	2.952496999030926439e+00
1.741000000000000000e+04	1.741000000000000000e+03	1.741000000000000000e+04	2.928689405768318821e+00
1.742000000000000000e+04	1.742000000000000000e+03	1.742000000000000000e+04	2.858283238638251511e+00
1.743000000000000000e+04	1.743000000000000000e+03	1.743000000000000000e+04	2.872772471440150799e+00
1.744000000000000000e+04	1.744000000000000000e+03	1.744000000000000000e+04	2.811375499792012622e+00
1.745000000000000000e+04	1.745000000000000000e+03	1.745000000000000000e+04	2.834895581478729554e+00
1.746000000000000000e+04	1.746000000000000000e+03	1.746000000000000000e+04	2.827923783363371246e+00
1.747000000000000000e+04	1.747000000000000000e+03	1.747000000000000000e+04	2.866754674123964008e+00
1.748000000000000000e+04	1.748000000000000000e+03	1.748000000000000000e+04	2.921264710309664725e+00
1.749000000000000000e+04	1.749000000000000000e+03	1.749000000000000000e+04	2.962819198185977942e+00
1.750000000000000000e+04	1.750000000000000000e+03	1.750000000000000000e+04	2.918038123155766161e+00
1.751000000000000000e+04	1.751000000000000000e+03	1.751000000000000000e+04	2.933869787604302282e+00
1.752000000000000000e+04	1.752000000000000000e+03	1.752000000000000000e+04	2.871959999322160062e+00
1.753000000000000000e+04	1.753000000000000000e+03	1.753000000000000000e+04	2.862475876951953158e+00
1.754000000000000000e+04	1.754000000000000000e+03	1.754000000000000000e+04	2.866102104436879294e+00
1.755000000000000000e+04	1.755000000000000000e+03	1.755000000000000000e+04	2.967550439040210541e+00
1.756000000000000000e+04	1.756000000000000000e+03	1.756000000000000000e+04	2.946075866443502278e+00
1.757000000000000000e+04	1.757000000000000000e+03	1.757000000000000000e+04	2.980489716331330197e+00
1.758000000000000000e+04	1.758000000000000000e+03	1.758000000000000000e+04	2.900739712500402856e+00
1.759000000000000000e+04	1.759000000000000000e+03	1.759000000000000000e+04	2.949014491301170438e+00
1.760000000000000000e+04	1.760000000000000000e+03	1.760000000000000000e+04	2.951689967679062221e+00
1.761000000000000000e+04	1.761000000000000000e+03	1.761000000000000000e+04	2.944320271352669049e+00
1.762000000000000000e+04	1.762000000000000000e+03	1.762000000000000000e+04	2.916329730383338426e+00
1.763000000000000000e+04	1.763000000000000000e+03	1.763000000000000000e+04	2.937870657295717169e+00
1.764000000000000000e+04	1.764000000000000000e+03	1.764000000000000000e+04	2.967528648037097039e+00
1.765000000000000000e+04	1.765000000000000000e+03	1.765000000000000000e+04	2.839303755280894404e+00
1.766000000000000000e+04	1.766000000000000000e+03	1.766000000000000000e+04	2.913767736372250727e+00
1.767000000000000000e+04	1.767000000000000000e+03	1.767000000000000000e+04	2.948229128943154809e+00
1.768000000000000000e+04	1.768000000000000000e+03	1.768000000000000000e+04	2.990137498360275536e+00
1.769000000000000000e+04	1.769000000000000000e+03	1.769000000000000000e+04	2.910634667521773356e+00
1.770000000000000000e+04	1.770000000000000000e+03	1.770000000000000000e+04	2.943728570931599009e+00
1.771000000000000000e+04	1.771000000000000000e+03	1.771000000000000000e+04	2.887607795772376473e+00
1.772000000000000000e+04	1.772000000000000000e+03	1.772000000000000000e+04	2.897738336878693755e+00
1.773000000000000000e+04	1.773000000000000000e+03	1.773000000000000000e+04	2.870725106713141184e+00
1.774000000000000000e+04	1.774000000000000000e+03	1.774000000000000000e+04	2.996528223067054686e+00
1.775000000000000000e+04	1.775000000000000000e+03	1.775000000000000000e+04	2.907616137058875783e+00
1.776000000000000000e+04	1.776000000000000000e+03	1.776000000000000000e+04	2.972028475776826717e+00
1.777000000000000000e+04	1.777000000000000000e+03	1.777000000000000000e+04	2.943803014998513490e+00
1.778000000000000000e+04	1.778000000000000000e+03	1.778000000000000000e+04	3.018520628383250859e+00
1.779000000000000000e+04	1.779000000000000000e+03	1.779000000000000000e+04	2.973551137524987897e+00
1.780000000000000000e+04	1.780000000000000000e+03	1.780000000000000000e+04	2.958605120766751639e+00
1.781000000000000000e+04	1.781000000000000000e+03	1.781000000000000000e+04	2.981426836958050774e+00
1.782000000000000000e+04	1.782000000000000000e+03	1.782000000000000000e+04	2.962540113188295354e+00
1.783000000000000000e+04	1.783000000000000000e+03	1.783000000000000000e+04	2.980085197882906822e+00
1.784000000000000000e+04	1.784000000000000000e+03	1.784000000000000000e+04	2.960055211139787978e+00
1.785000000000000000e+04	1.785000000000000000e+03	1.785000000000000000e+04	2.915056316752929533e+00
1.786000000000000000e+04	1.786000000000000000e+03	1.786000000000000000e+04	2.887554279358966358e+00
1.787000000000000000e+04	1.787000000000000000e+03	1.787000000000000000e+04	2.900580120870441814e+00
1.788000000000000000e+04	1.788000000000000000e+03	1.788000000000000000e+04	2.874142825918555744e+00
1.789000000000000000e+04	1.789000000000000000e+03	1.789000000000000000e+04	2.869901823309831457e+00
1.790000000000000000e+04	1.790000000000000000e+03	1.790000000000000000e+04	2.893662236638086860e+00
1.791000000000000000e+04	1.791000000000000000e+03	1.791000000000000000e+04	2.994223994483951046e+00
1.792000000000000000e+04	1.792000000000000000e+03	1.792000000000000000e+04	2.970812730843393368e+00
1.793000000000000000e+04	1.793000000000000000e+03	1.793000000000000000e+04	2.970406221429704452e+00
1.794000000000000000e+04	1.794000000000000000e+03	1.794000000000000000e+04	2.940999077289818242e+00
1.795000000000000000e+04	1.795000000000000000e+03	1.795000000000000000e+04	2.991278229944784428e+00
1.796000000000000000e+04	1.796000000000000000e+03	1.796000000000000000e+04	3.042119916647619160e+00
1.797000000000000000e+04	1.797000000000000000e+03	1.797000000000000000e+04	2.969571190596570265e+00
1.798000000000000000e+04	1.798000000000000000e+03	1.798000000000000000e+04	2.963680596177872939e+00
1.799000000000000000e+04	1.799000000000000000e+03	1.799000000000000000e+04	3.007852221966274442e+00
1.800000000000000000e+04	1.800000000000000000e+03	1.800000000000000000e+04	2.979829913423773124e+00
1.801000000000000000e+04	1.801000000000000000e+03	1.801000000000000000e+04	2.965547732702481731e+00
1.802000000000000000e+04	1.802000000000000000e+03	1.802000000000000000e+04	3.041477041506270407e+00
1.803000000000000000e+04	1.803000000000000000e+03	1.803000000000000000e+04	3.091219008122246592e+00
1.804000000000000000e+04	1.804000000000000000e+03	1.804000000000000000e+04	3.095099254800185662e+00
1.805000000000000000e+04	1.805000000000000000e+03	1.805000000000000000e+04	3.102354996348779981e+00
1.806000000000000000e+04	1.806000000000000000e+03	1.806000000000000000e+04	3.068293037173564386e+00
1.807000000000000000e+04	1.807000000000000000e+03	1.807000000000000000e+04	3.045268506363534300e+00
1.808000000000000000e+04	1.808000000000000000e+03	1.808000000000000000e+04	3.086526016375565007e+00
1.809000000000000000e+04	1.809000000000000000e+03	1.809000000000000000e+04	3.187955155222039760e+00
1.810000000000000000e+04	1.810000000000000000e+03	1.810000000000000000e+04	3.168056072587359662e+00
1.811000000000000000e+04	1.811000000000000000e+03	1.811000000000000000e+04	3.173969092028751771e+00
1.812000000000000000e+04	1.812000000000000000e+03	1.812000000000000000e+04	3.044323230177257589e+00
1.813000000000000000e+04	1.813000000000000000e+03	1.813000000000000000e+04	3.003077999917113328e+00
1.814000000000000000e+04	1.814000000000000000e+03	1.814000000000000000e+04	3.018175492730676535e+00
1.815000000000000000e+04	1.815000000000000000e+03	1.815000000000000000e+04	3.081667724831114175e+00
1.816000000000000000e+04	1.816000000000000000e+03	1.816000000000000000e+04	3.096347605043530127e+00
1.817000000000000000e+04	1.817000000000000000e+03	1.817000000000000000e+04	3.086872530870441889e+00
1.818000000000000000e+04	1.818000000000000000e+03	1.818000000000000000e+04	3.058620010008578749e+00
1.819000000000000000e+04	1.819000000000000000e+03	1.819000000000000000e+04	3.067164567403121822e+00
1.820000000000000000e+04	1.820000000000000000e+03	1.820000000000000000e+04	3.135491056328749249e+00
1.821000000000000000e+04	1.821000000000000000e+03	1.821000000000000000e+04	3.079716713953991380e+00
1.822000000000000000e+04	1.822000000000000000e+03	1.822000000000000000e+04	3.084333588114662739e+00
1.823000000000000000e+04	1.823000000000000000e+03	1.823000000000000000e+04	3.056116288970093464e+00
1.824000000000000000e+04	1.824000000000000000e+03	1.824000000000000000e+04	3.090061895866739849e+00
1.825000000000000000e+04	1.825000000000000000e+03	1.825000000000000000e+04	3.082496155821392136e+00
1.826000000000000000e+04	1.826000000000000000e+03	1.826000000000000000e+04	3.107898890684137161e+00
1.827000000000000000e+04	1.827000000000000000e+03	1.827000000000000000e+04	3.169579526119896684e+00
1.828000000000000000e+04	1.828000000000000000e+03	1.828000000000000000e+04	3.143680771540185326e+00
1.829000000000000000e+04	1.829000000000000000e+03	1.829000000000000000e+04	2.999688940830598227e+00
1.830000000000000000e+04	1.830000000000000000e+03	1.830000000000000000e+04	3.027868051661444682e+00
1.831000000000000000e+04	1.831000000000000000e+03	1.831000000000000000e+04	3.084188575222122974e+00
1.832000000000000000e+04	1.832000000000000000e+03	1.832000000000000000e+04	3.127195358871738939e+00
1.833000000000000000e+04	1.833000000000000000e+03	1.833000000000000000e+04	3.082468538321766260e+00
1.834000000000000000e+04	1.834000000000000000e+03	1.834000000000000000e+04	3.164143514490141751e+00
1.835000000000000000e+04	1.835000000000000000e+03	1.835000000000000000e+04	3.041228300359815950e+00
1.836000000000000000e+04	1.836000000000000000e+03	1.836000000000000000e+04	3.121110221457248812e+00
1.837000000000000000e+04	1.837000000000000000e+03	1.837000000000000000e+04	3.111418930745070810e+00
1.838000000000000000e+04	1.838000000000000000e+03	1.838000000000000000e+04	3.108056617022446400e+00
1.839000000000000000e+04	1.839000000000000000e+03	1.839000000000000000e+04	3.130821964917328337e+00
1.840000000000000000e+04	1.840000000000000000e+03	1.840000000000000000e+04	3.134699764868789984e+00
1.841000000000000000e+04	1.841000000000000000e+03	1.841000000000000000e+04	3.165461066725872907e+00
1.842000000000000000e+04	1.842000000000000000e+03	1.842000000000000000e+04	3.126983678431920932e+00
1.843000000000000000e+04	1.843000000000000000e+03	1.843000000000000000e+04	3.051495711134829314e+00
1.844000000000000000e+04	1.844000000000000000e+03	1.844000000000000000e+04	2.966846654168403319e+00
1.845000000000000000e+04	1.845000000000000000e+03	1.845000000000000000e+04	2.906529473521329621e+00
1.846000000000000000e+04	1.846000000000000000e+03	1.846000000000000000e+04	2.984312470354661517e+00
1.847000000000000000e+04	1.847000000000000000e+03	1.847000000000000000e+04	3.062887759345557015e+00
1.848000000000000000e+04	1.848000000000000000e+03	1.848000000000000000e+04	3.028054638130027065e+00
1.849000000000000000e+04	1.849000000000000000e+03	1.849000000000000000e+04	3.115923888681912057e+00
1.850000000000000000e+04	1.850000000000000000e+03	1.850000000000000000e+04	3.131485679177956616e+00
1.851000000000000000e+04	1.851000000000000000e+03	1.851000000000000000e+04	3.170837465544392941e+00
1.852000000000000000e+04	1.852000000000000000e+03	1.852000000000000000e+04	3.109433662410255206e+00
1.853000000000000000e+04	1.853000000000000000e+03	1.853000000000000000e+04	3.039757912692437003e+00
1.854000000000000000e+04	1.854000000000000000e+03	1.854000000000000000e+04	2.960071023201972018e+00
1.855000000000000000e+04	1.855000000000000000e+03	1.855000000000000000e+04	3.073761436818389203e+00
1.856000000000000000e+04	1.856000000000000000e+03	1.856000000000000000e+04	3.037624055625854691e+00
1.857000000000000000e+04	1.857000000000000000e+03	1.857000000000000000e+04	3.063901425713925430e+00
1.858000000000000000e+04	1.858000000000000000e+03	1.858000000000000000e+04	3.125264133867639682e+00
1.859000000000000000e+04	1.859000000000000000e+03	1.859000000000000000e+04	3.093026424960999776e+00
1.860000000000000000e+04	1.860000000000000000e+03	1.860000000000000000e+04	3.133371582516148557e+00
1.861000000000000000e+04	1.861000000000000000e+03	1.861000000000000000e+04	3.142687603447397837e+00
1.862000000000000000e+04	1.862000000000000000e+03	1.862000000000000000e+04	3.035050451299251328e+00
1.863000000000000000e+04	1.863000000000000000e+03	1.863000000000000000e+04	2.962630211369011057e+00
1.864000000000000000e+04	1.864000000000000000e+03	1.864000000000000000e+04	2.974867685960712826e+00
1.865000000000000000e+04	1.865000000000000000e+03	1.865000000000000000e+04	2.983367801812212061e+00
1.866000000000000000e+04	1.866000000000000000e+03	1.866000000000000000e+04	2.953711116185384178e+00
1.867000000000000000e+04	1.867000000000000000e+03	1.867000000000000000e+04	2.929114628794443398e+00
1.868000000000000000e+04	1.868000000000000000e+03	1.868000000000000000e+04	2.875808282218454970e+00
1.869000000000000000e+04	1.869000000000000000e+03	1.869000000000000000e+04	2.899013097833664787e+00
1.870000000000000000e+04	1.870000000000000000e+03	1.870000000000000000e+04	2.804726324412833094e+00
1.871000000000000000e+04	1.871000000000000000e+03	1.871000000000000000e+04	2.874420928996964886e+00
1.872000000000000000e+04	1.872000000000000000e+03	1.872000000000000000e+04	2.953106978942237504e+00
1.873000000000000000e+04	1.873000000000000000e+03	1.873000000000000000e+04	2.921803870127711811e+00
1.874000000000000000e+04	1.874000000000000000e+03	1.874000000000000000e+04	2.943006610785588784e+00
1.875000000000000000e+04	1.875000000000000000e+03	1.875000000000000000e+04	3.032013613401860042e+00
1.876000000000000000e+04	1.876000000000000000e+03	1.876000000000000000e+04	2.994341974376618865e+00
1.877000000000000000e+04	1.877000000000000000e+03	1.877000000000000000e+04	2.959862035827167670e+00
1.878000000000000000e+04	1.878000000000000000e+03	1.878000000000000000e+04	2.949273260276843001e+00
1.879000000000000000e+04	1.879000000000000000e+03	1.879000000000000000e+04	2.922115927573473826e+00
1.880000000000000000e+04	1.880000000000000000e+03	1.880000000000000000e+04	2.970851022426140631e+00
1.881000000000000000e+04	1.881000000000000000e+03	1.881000000000000000e+04	2.882696337852043822e+00
1.882000000000000000e+04	1.882000000000000000e+03	1.882000000000000000e+04	2.858480886822118983e+00
1.883000000000000000e+04	1.883000000000000000e+03	1.883000000000000000e+04	2.927473722008943735e+00
1.884000000000000000e+04	1.884000000000000000e+03	1.884000000000000000e+04	2.938073075050347871e+00
1.885000000000000000e+04	1.885000000000000000e+03	1.885000000000000000e+04	3.045176796271269026e+00
1.886000000000000000e+04	1.886000000000000000e+03	1.886000000000000000e+04	2.964289666675139490e+00
1.887000000000000000e+04	1.887000000000000000e+03	1.887000000000000000e+04	2.937533433309335251e+00
1.888000000000000000e+04	1.888000000000000000e+03	1.888000000000000000e+04	2.919282623312461133e+00
1.889000000000000000e+04	1.889000000000000000e+03	1.889000000000000000e+04	2.957025750155348742e+00
1.890000000000000000e+04	1.890000000000000000e+03	1.890000000000000000e+04	2.965181571869405897e+00
1.891000000000000000e+04	1.891000000000000000e+03	1.891000000000000000e+04	3.001994537696513365e+00
1.892000000000000000e+04	1.892000000000000000e+03	1.892000000000000000e+04	3.009147800590512567e+00
1.893000000000000000e+04	1.893000000000000000e+03	1.893000000000000000e+04	2.926673288419324948e+00
1.894000000000000000e+04	1.894000000000000000e+03	1.894000000000000000e+04	2.904171986419519680e+00
1.895000000000000000e+04	1.895000000000000000e+03	1.895000000000000000e+04	2.938187168680151284e+00
1.896000000000000000e+04	1.896000000000000000e+03	1.896000000000000000e+04	2.960664079506756252e+00
1.897000000000000000e+04	1.897000000000000000e+03	1.897000000000000000e+04	2.866831311327745713e+00
1.898000000000000000e+04	1.898000000000000000e+03	1.898000000000000000e+04	2.911495033856045467e+00
1.899000000000000000e+04	1.899000000000000000e+03	1.899000000000000000e+04	2.934188149879151997e+00
1.900000000000000000e+04	1.900000000000000000e+03	1.900000000000000000e+04	2.923723907558174684e+00
1.901000000000000000e+04	1.901000000000000000e+03	1.901000000000000000e+04	2.986563396378570712e+00
1.902000000000000000e+04	1.902000000000000000e+03	1.902000000000000000e+04	3.010685143723020207e+00
1.903000000000000000e+04	1.903000000000000000e+03	1.903000000000000000e+04	3.051914211209338923e+00
1.904000000000000000e+04	1.904000000000000000e+03	1.904000000000000000e+04	2.961958888968158732e+00
1.905000000000000000e+04	1.905000000000000000e+03	1.905000000000000000e+04	2.975635305441859391e+00
1.906000000000000000e+04	1.906000000000000000e+03	1.906000000000000000e+04	2.972926425381718030e+00
1.907000000000000000e+04	1.907000000000000000e+03	1.907000000000000000e+04	2.941608661467341790e+00
1.908000000000000000e+04	1.908000000000000000e+03	1.908000000000000000e+04	3.002103579087689766e+00
1.909000000000000000e+04	1.909000000000000000e+03	1.909000000000000000e+04	3.004298967877282678e+00
1.910000000000000000e+04	1.910000000000000000e+03	1.910000000000000000e+04	3.019467606999757692e+00
1.911000000000000000e+04	1.911000000000000000e+03	1.911000000000000000e+04	3.005315026890856167e+00
1.912000000000000000e+04	1.912000000000000000e+03	1.912000000000000000e+04	3.078378688714229927e+00
1.913000000000000000e+04	1.913000000000000000e+03	1.913000000000000000e+04	3.015634293744181793e+00
1.914000000000000000e+04	1.914000000000000000e+03	1.914000000000000000e+04	2.998500685682787825e+00
1.915000000000000000e+04	1.915000000000000000e+03	1.915000000000000000e+04	3.109495563039727628e+00
1.916000000000000000e+04	1.916000000000000000e+03	1.916000000000000000e+04	3.090822711182977134e+00
1.917000000000000000e+04	1.917000000000000000e+03	1.917000000000000000e+04	3.014658628943758689e+00
1.918000000000000000e+04	1.918000000000000000e+03	1.918000000000000000e+04	3.020434402056674461e+00
1.919000000000000000e+04	1.919000000000000000e+03	1.919000000000000000e+04	3.068217087005300936e+00
1.920000000000000000e+04	1.920000000000000000e+03	1.920000000000000000e+04	3.067112700827252070e+00
1.921000000000000000e+04	1.921000000000000000e+03	1.921000000000000000e+04	3.013193097464405668e+00
1.922000000000000000e+04	1.922000000000000000e+03	1.922000000000000000e+04	2.983213868455214968e+00
1.923000000000000000e+04	1.923000000000000000e+03	1.923000000000000000e+04	2.944959610352775314e+00
1.924000000000000000e+04	1.924000000000000000e+03	1.924000000000000000e+04	2.904670161701000008e+00
1.925000000000000000e+04	1.925000000000000000e+03	1.925000000000000000e+04	2.949245165819585512e+00
1.926000000000000000e+04	1.926000000000000000e+03	1.926000000000000000e+04	3.011343369691087180e+00
1.927000000000000000e+04	1.927000000000000000e+03	1.927000000000000000e+04	2.934727742464509959e+00
1.928000000000000000e+04	1.928000000000000000e+03	1.928000000000000000e+04	2.911461842217959450e+00
1.929000000000000000e+04	1.929000000000000000e+03	1.929000000000000000e+04	2.889086591992621411e+00
1.930000000000000000e+04	1.930000000000000000e+03	1.930000000000000000e+04	2.944252729756461573e+00
1.931000000000000000e+04	1.931000000000000000e+03	1.931000000000000000e+04	2.975223105547109892e+00
1.932000000000000000e+04	1.932000000000000000e+03	1.932000000000000000e+04	2.866050397750802503e+00
1.933000000000000000e+04	1.933000000000000000e+03	1.933000000000000000e+04	2.862951901665153454e+00
1.934000000000000000e+04	1.934000000000000000e+03	1.934000000000000000e+04	2.940370311116076163e+00
1.935000000000000000e+04	1.935000000000000000e+03	1.935000000000000000e+04	2.972751927651304360e+00
1.936000000000000000e+04	1.936000000000000000e+03	1.936000000000000000e+04	3.004906916798657068e+00
1.937000000000000000e+04	1.937000000000000000e+03	1.937000000000000000e+04	2.885378282134699823e+00
1.938000000000000000e+04	1.938000000000000000e+03	1.938000000000000000e+04	2.872474107751997963e+00
1.939000000000000000e+04	1.939000000000000000e+03	1.939000000000000000e+04	2.772602363459191643e+00
1.940000000000000000e+04	1.940000000000000000e+03	1.940000000000000000e+04	2.911637022245573192e+00
1.941000000000000000e+04	1.941000000000000000e+03	1.941000000000000000e+04	2.826502273292178291e+00
1.942000000000000000e+04	1.942000000000000000e+03	1.942000000000000000e+04	2.845282720250897235e+00
1.943000000000000000e+04	1.943000000000000000e+03	1.943000000000000000e+04	2.819551039901696754e+00
1.944000000000000000e+04	1.944000000000000000e+03	1.944000000000000000e+04	2.835000812871362630e+00
1.945000000000000000e+04	1.945000000000000000e+03	1.945000000000000000e+04	2.757618035498834885e+00
1.946000000000000000e+04	1.946000000000000000e+03	1.946000000000000000e+04	2.900941486444216011e+00
1.947000000000000000e+04	1.947000000000000000e+03	1.947000000000000000e+04	2.909129184259970025e+00
1.948000000000000000e+04	1.948000000000000000e+03	1.948000000000000000e+04	2.930493966171520359e+00
1.949000000000000000e+04	1.949000000000000000e+03	1.949000000000000000e+04	2.926927495623040443e+00
1.950000000000000000e+04	1.950000000000000000e+03	1.950000000000000000e+04	2.917908052359203808e+00
1.951000000000000000e+04	1.951000000000000000e+03	1.951000000000000000e+04	2.882776982798690213e+00
1.952000000000000000e+04	1.952000000000000000e+03	1.952000000000000000e+04	2.944723898087921121e+00
1.953000000000000000e+04	1.953000000000000000e+03	1.953000000000000000e+04	2.854390799641583154e+00
1.954000000000000000e+04	1.954000000000000000e+03	1.954000000000000000e+04	2.966955067677356173e+00
1.955000000000000000e+04	1.955000000000000000e+03	1.955000000000000000e+04	2.944407846014570396e+00
1.956000000000000000e+04	1.956000000000000000e+03	1.956000000000000000e+04	2.970235669601333228e+00
1.957000000000000000e+04	1.957000000000000000e+03	1.957000000000000000e+04	2.980704856232114341e+00
1.958000000000000000e+04	1.958000000000000000e+03	1.958000000000000000e+04	3.038546733146079593e+00
1.959000000000000000e+04	1.959000000000000000e+03	1.959000000000000000e+04	2.982354456707639656e+00
1.960000000000000000e+04	1.960000000000000000e+03	1.960000000000000000e+04	2.945743353285399380e+00
1.961000000000000000e+04	1.961000000000000000e+03	1.961000000000000000e+04	3.001109921877505027e+00
1.962000000000000000e+04	1.962000000000000000e+03	1.962000000000000000e+04	3.008594897918275279e+00
1.963000000000000000e+04	1.963000000000000000e+03	1.963000000000000000e+04	2.924310710504685051e+00
1.964000000000000000e+04	1.964000000000000000e+03	1.964000000000000000e+04	2.895796419573211988e+00
1.965000000000000000e+04	1.965000000000000000e+03	1.965000000000000000e+04	2.976281237966690529e+00
1.966000000000000000e+04	1.966000000000000000e+03	1.966000000000000000e+04	2.977904323962341060e+00
1.967000000000000000e+04	1.967000000000000000e+03	1.967000000000000000e+04	3.091426351806896733e+00
1.968000000000000000e+04	1.968000000000000000e+03	1.968000000000000000e+04	3.000230426952697371e+00
1.969000000000000000e+04	1.969000000000000000e+03	1.969000000000000000e+04	2.964402907669731579e+00
1.970000000000000000e+04	1.970000000000000000e+03	1.970000000000000000e+04	3.059036233947737049e+00
1.971000000000000000e+04	1.971000000000000000e+03	1.971000000000000000e+04	3.037724284290329813e+00
1.972000000000000000e+04	1.972000000000000000e+03	1.972000000000000000e+04	3.019372740288813972e+00
1.973000000000000000e+04	1.973000000000000000e+03	1.973000000000000000e+04	3.059525748236209264e+00
1.974000000000000000e+04	1.974000000000000000e+03	1.974000000000000000e+04	3.039936679044596968e+00
1.975000000000000000e+04	1.975000000000000000e+03	1.975000000000000000e+04	3.059138830399922071e+00
1.976000000000000000e+04	1.976000000000000000e+03	1.976000000000000000e+04	2.993699675951672301e+00
1.977000000000000000e+04	1.977000000000000000e+03	1.977000000000000000e+04	3.040784105763212342e+00
1.978000000000000000e+04	1.978000000000000000e+03	1.978000000000000000e+04	2.979170186135243092e+00
1.979000000000000000e+04	1.979000000000000000e+03	1.979000000000000000e+04	2.936936023485983593e+00
1.980000000000000000e+04	1.980000000000000000e+03	1.980000000000000000e+04	2.965150640870811038e+00
1.981000000000000000e+04	1.981000000000000000e+03	1.981000000000000000e+04	2.986485476203551315e+00
1.982000000000000000e+04	1.982000000000000000e+03	1.982000000000000000e+04	3.025311899367175261e+00
1.983000000000000000e+04	1.983000000000000000e+03	1.983000000000000000e+04	2.965542956732800661e+00
1.984000000000000000e+04	1.984000000000000000e+03	1.984000000000000000e+04	2.904408315577633903e+00
1.985000000000000000e+04	1.985000000000000000e+03	1.985000000000000000e+04	2.808561140762207753e+00
1.986000000000000000e+04	1.986000000000000000e+03	1.986000000000000000e+04	2.815345674965652467e+00
1.987000000000000000e+04	1.987000000000000000e+03	1.987000000000000000e+04	2.710170689368455843e+00
1.988000000000000000e+04	1.988000000000000000e+03	1.988000000000000000e+04	2.795442147758421925e+00
1.989000000000000000e+04	1.989000000000000000e+03	1.989000000000000000e+04	2.807620562873600178e+00
1.990000000000000000e+04	1.990000000000000000e+03	1.990000000000000000e+04	2.803482681433925539e+00
1.991000000000000000e+04	1.991000000000000000e+03	1.991000000000000000e+04	2.861549291326234812e+00
1.992000000000000000e+04	1.992000000000000000e+03	1.992000000000000000e+04	2.858980373490512594e+00
1.993000000000000000e+04	1.993000000000000000e+03	1.993000000000000000e+04	2.799400997630078436e+00
1.994000000000000000e+04	1.994000000000000000e+03	1.994000000000000000e+04	2.886104655025633736e+00
1.995000000000000000e+04	1.995000000000000000e+03	1.995000000000000000e+04	2.818591896638097172e+00
1.996000000000000000e+04	1.996000000000000000e+03	1.996000000000000000e+04	2.737464949639376588e+00
1.997000000000000000e+04	1.997000000000000000e+03	1.997000000000000000e+04	2.714435807417239666e+00
1.998000000000000000e+04	1.998000000000000000e+03	1.998000000000000000e+04	2.694071086149489425e+00
1.999000000000000000e+04	1.999000000000000000e+03	1.999000000000000000e+04	2.663876405703976769e+00
[truncated: 17,712 more rows]
