# Supplementary material for: Ion-combination specific effects driving the enzymatic activity of halophilic alcohol dehydrogenase 2 from Haloferax volcanii in aqueous ionic liquid solvent mixtures
Source: RSC Sustain. 2024 Jul 8;2(9):2559–80. doi: 10.1039/d3su00412k (PMC11353702; doi:10.1039/d3su00412k)
Supplement: SU-002-D3SU00412K-s005 [file SU-002-D3SU00412K-s005.zip › MDAnalysis_Calculated_Plotted_Data/SurvivalProbability/ADH_Pot2acidic.csv]

0.000000000000000000e+00	1.000000000000000000e+00
1.000000000000000000e+00	8.636747660914898539e-01
2.000000000000000000e+00	7.866556314077114420e-01
3.000000000000000000e+00	7.319163240441093343e-01
4.000000000000000000e+00	6.883302875907738594e-01
5.000000000000000000e+00	6.514350135607207548e-01
6.000000000000000000e+00	6.191673715171517323e-01
7.000000000000000000e+00	5.903535248932597623e-01
8.000000000000000000e+00	5.643434789963261977e-01
9.000000000000000000e+00	5.405816121479138925e-01
1.000000000000000000e+01	5.187767976048898166e-01
1.100000000000000000e+01	4.986502347571258320e-01
1.200000000000000000e+01	4.800384001960749103e-01
1.300000000000000000e+01	4.627920262636080473e-01
1.400000000000000000e+01	4.467190078930424746e-01
1.500000000000000000e+01	4.317326429597447279e-01
1.600000000000000000e+01	4.177498486909719255e-01
1.700000000000000000e+01	4.046480723592905671e-01
1.800000000000000000e+01	3.923330245218790147e-01
1.900000000000000000e+01	3.807372173861519049e-01
2.000000000000000000e+01	3.698050215120960993e-01
