# Supplementary material for: Ion-combination specific effects driving the enzymatic activity of halophilic alcohol dehydrogenase 2 from Haloferax volcanii in aqueous ionic liquid solvent mixtures
Source: RSC Sustain. 2024 Jul 8;2(9):2559–80. doi: 10.1039/d3su00412k (PMC11353702; doi:10.1039/d3su00412k)
Supplement: SU-002-D3SU00412K-s005 [file SU-002-D3SU00412K-s005.zip › MDAnalysis_Calculated_Plotted_Data/SurvivalProbability/ADH_Pot2acidic3A.csv]

0.000000000000000000e+00	1.000000000000000000e+00
1.000000000000000000e+00	8.512646052252029749e-01
2.000000000000000000e+00	7.427945118241598976e-01
3.000000000000000000e+00	6.570802157402815258e-01
4.000000000000000000e+00	5.874087772774513327e-01
5.000000000000000000e+00	5.299807101107415486e-01
6.000000000000000000e+00	4.818926001766293266e-01
7.000000000000000000e+00	4.413447403022208171e-01
8.000000000000000000e+00	4.066738981894854610e-01
9.000000000000000000e+00	3.768060105912505175e-01
1.000000000000000000e+01	3.509067701472708967e-01
1.100000000000000000e+01	3.282748766198387291e-01
1.200000000000000000e+01	3.084103106433849217e-01
1.300000000000000000e+01	2.908678892139537342e-01
1.400000000000000000e+01	2.753236516488462571e-01
1.500000000000000000e+01	2.614557989738890975e-01
1.600000000000000000e+01	2.489992804094360579e-01
1.700000000000000000e+01	2.377348792922582554e-01
1.800000000000000000e+01	2.275356561932153077e-01
1.900000000000000000e+01	2.182418190122735191e-01
2.000000000000000000e+01	2.097263134793379002e-01
