# Supplementary material for: Ion-combination specific effects driving the enzymatic activity of halophilic alcohol dehydrogenase 2 from Haloferax volcanii in aqueous ionic liquid solvent mixtures
Source: RSC Sustain. 2024 Jul 8;2(9):2559–80. doi: 10.1039/d3su00412k (PMC11353702; doi:10.1039/d3su00412k)
Supplement: SU-002-D3SU00412K-s005 [file SU-002-D3SU00412K-s005.zip › MDAnalysis_Calculated_Plotted_Data/SurvivalProbability/ADH_Pot2basic.csv]

0.000000000000000000e+00	1.000000000000000000e+00
1.000000000000000000e+00	7.294835754042475751e-01
2.000000000000000000e+00	5.869637154555783498e-01
3.000000000000000000e+00	4.939031174368274657e-01
4.000000000000000000e+00	4.274602071877118270e-01
5.000000000000000000e+00	3.773365173138870654e-01
6.000000000000000000e+00	3.381761102924092932e-01
7.000000000000000000e+00	3.067193099001782053e-01
8.000000000000000000e+00	2.807978885293895832e-01
9.000000000000000000e+00	2.591028056732657681e-01
1.000000000000000000e+01	2.406303471996998899e-01
1.100000000000000000e+01	2.248150086109264312e-01
1.200000000000000000e+01	2.111091097648057635e-01
1.300000000000000000e+01	1.991491149179287212e-01
1.400000000000000000e+01	1.885680022923896249e-01
1.500000000000000000e+01	1.791329295759174767e-01
1.600000000000000000e+01	1.706954949849686931e-01
1.700000000000000000e+01	1.630991949765021876e-01
1.800000000000000000e+01	1.562589590667002315e-01
1.900000000000000000e+01	1.500951979887575338e-01
2.000000000000000000e+01	1.444661228067507242e-01
