# Supplementary material for: Ion-combination specific effects driving the enzymatic activity of halophilic alcohol dehydrogenase 2 from Haloferax volcanii in aqueous ionic liquid solvent mixtures
Source: RSC Sustain. 2024 Jul 8;2(9):2559–80. doi: 10.1039/d3su00412k (PMC11353702; doi:10.1039/d3su00412k)
Supplement: SU-002-D3SU00412K-s005 [file SU-002-D3SU00412K-s005.zip › MDAnalysis_Calculated_Plotted_Data/SurvivalProbability/ILAexp.csv]

0.000000000000000000e+00	1.000000000000000000e+00
1.000000000000000000e+00	7.337676528995232816e-01
2.000000000000000000e+00	5.763203900876960883e-01
3.000000000000000000e+00	4.655989996138943932e-01
4.000000000000000000e+00	3.839894714985965796e-01
5.000000000000000000e+00	3.221385893203648210e-01
6.000000000000000000e+00	2.742005081226273622e-01
7.000000000000000000e+00	2.360992128647291799e-01
8.000000000000000000e+00	2.059694721550881513e-01
9.000000000000000000e+00	1.816602861513237077e-01
1.000000000000000000e+01	1.614228928564153120e-01
1.100000000000000000e+01	1.446815428688632554e-01
1.200000000000000000e+01	1.304923179644308373e-01
1.300000000000000000e+01	1.185981933241992137e-01
1.400000000000000000e+01	1.085573457713906592e-01
1.500000000000000000e+01	9.982809659362493204e-02
1.600000000000000000e+01	9.253626316833842014e-02
1.700000000000000000e+01	8.614844867481367963e-02
1.800000000000000000e+01	8.035201734801387941e-02
1.900000000000000000e+01	7.524944479516905427e-02
2.000000000000000000e+01	7.061417757320974375e-02
