# Supplementary material for: Ion-combination specific effects driving the enzymatic activity of halophilic alcohol dehydrogenase 2 from Haloferax volcanii in aqueous ionic liquid solvent mixtures
Source: RSC Sustain. 2024 Jul 8;2(9):2559–80. doi: 10.1039/d3su00412k (PMC11353702; doi:10.1039/d3su00412k)
Supplement: SU-002-D3SU00412K-s005 [file SU-002-D3SU00412K-s005.zip › MDAnalysis_Calculated_Plotted_Data/SurvivalProbability/ILAmes_2protein.csv]

0.000000000000000000e+00	1.000000000000000000e+00
1.000000000000000000e+00	7.953825370035658704e-01
2.000000000000000000e+00	6.777306924535849708e-01
3.000000000000000000e+00	5.969638245867543436e-01
4.000000000000000000e+00	5.375960600281479707e-01
5.000000000000000000e+00	4.916343441728007191e-01
6.000000000000000000e+00	4.550998209256355009e-01
7.000000000000000000e+00	4.251672075420414032e-01
8.000000000000000000e+00	4.002478545890596484e-01
9.000000000000000000e+00	3.790528416015050417e-01
1.000000000000000000e+01	3.608694002972429038e-01
1.100000000000000000e+01	3.450417460882416743e-01
1.200000000000000000e+01	3.311658740142118251e-01
1.300000000000000000e+01	3.189198879671030218e-01
1.400000000000000000e+01	3.079732704362949103e-01
1.500000000000000000e+01	2.981606301889560551e-01
1.600000000000000000e+01	2.891989192271801068e-01
1.700000000000000000e+01	2.809794564899700253e-01
1.800000000000000000e+01	2.734354942525013543e-01
1.900000000000000000e+01	2.664871053798426592e-01
2.000000000000000000e+01	2.600587044048695562e-01
