# Supplementary material for: Ion-combination specific effects driving the enzymatic activity of halophilic alcohol dehydrogenase 2 from Haloferax volcanii in aqueous ionic liquid solvent mixtures
Source: RSC Sustain. 2024 Jul 8;2(9):2559–80. doi: 10.1039/d3su00412k (PMC11353702; doi:10.1039/d3su00412k)
Supplement: SU-002-D3SU00412K-s005 [file SU-002-D3SU00412K-s005.zip › MDAnalysis_Calculated_Plotted_Data/SurvivalProbability/ILAosm_2protein.csv]

0.000000000000000000e+00	1.000000000000000000e+00
1.000000000000000000e+00	9.681937470503964027e-01
2.000000000000000000e+00	9.464967005171153192e-01
3.000000000000000000e+00	9.289731089524875252e-01
4.000000000000000000e+00	9.139440819047115472e-01
5.000000000000000000e+00	9.006962736899015720e-01
6.000000000000000000e+00	8.887345529154014878e-01
7.000000000000000000e+00	8.778373783588393486e-01
8.000000000000000000e+00	8.678082888890652491e-01
9.000000000000000000e+00	8.585379129143353438e-01
1.000000000000000000e+01	8.498752342973023843e-01
1.100000000000000000e+01	8.417409249747370703e-01
1.200000000000000000e+01	8.340601002824016286e-01
1.300000000000000000e+01	8.267794737896547730e-01
1.400000000000000000e+01	8.198766280673038809e-01
1.500000000000000000e+01	8.133085083572180185e-01
1.600000000000000000e+01	8.070460484549308866e-01
1.700000000000000000e+01	8.010447726671792168e-01
1.800000000000000000e+01	7.952856217243082781e-01
1.900000000000000000e+01	7.897587478417068541e-01
2.000000000000000000e+01	7.844365851263324085e-01
