# Supplementary material for: Ion-combination specific effects driving the enzymatic activity of halophilic alcohol dehydrogenase 2 from Haloferax volcanii in aqueous ionic liquid solvent mixtures
Source: RSC Sustain. 2024 Jul 8;2(9):2559–80. doi: 10.1039/d3su00412k (PMC11353702; doi:10.1039/d3su00412k)
Supplement: SU-002-D3SU00412K-s005 [file SU-002-D3SU00412K-s005.zip › MDAnalysis_Calculated_Plotted_Data/SurvivalProbability/ILAwat_acidic.csv]

0.000000000000000000e+00	1.000000000000000000e+00
1.000000000000000000e+00	7.062032710292454052e-01
2.000000000000000000e+00	5.471652254183086983e-01
3.000000000000000000e+00	4.410985327837890768e-01
4.000000000000000000e+00	3.646096976819047653e-01
5.000000000000000000e+00	3.071884040983697828e-01
6.000000000000000000e+00	2.629033299960150671e-01
7.000000000000000000e+00	2.280451528977520403e-01
8.000000000000000000e+00	2.001448842908362391e-01
9.000000000000000000e+00	1.775066585662625207e-01
1.000000000000000000e+01	1.589076605790216146e-01
1.100000000000000000e+01	1.434565386972081191e-01
1.200000000000000000e+01	1.304921829543108369e-01
1.300000000000000000e+01	1.195079000962327026e-01
1.400000000000000000e+01	1.101287162935463415e-01
1.500000000000000000e+01	1.020508513390536165e-01
1.600000000000000000e+01	9.504820192730177586e-02
1.700000000000000000e+01	8.894101503508160256e-02
1.800000000000000000e+01	8.357904166919047362e-02
1.900000000000000000e+01	7.884268277426691174e-02
2.000000000000000000e+01	7.463327384950116383e-02
