# Supplementary material for: Ion-combination specific effects driving the enzymatic activity of halophilic alcohol dehydrogenase 2 from Haloferax volcanii in aqueous ionic liquid solvent mixtures
Source: RSC Sustain. 2024 Jul 8;2(9):2559–80. doi: 10.1039/d3su00412k (PMC11353702; doi:10.1039/d3su00412k)
Supplement: SU-002-D3SU00412K-s005 [file SU-002-D3SU00412K-s005.zip › MDAnalysis_Calculated_Plotted_Data/SurvivalProbability/ILAwat_basic.csv]

0.000000000000000000e+00	1.000000000000000000e+00
1.000000000000000000e+00	6.819718191033790067e-01
2.000000000000000000e+00	5.158603898335438753e-01
3.000000000000000000e+00	4.089783178522574669e-01
4.000000000000000000e+00	3.346814054121650117e-01
5.000000000000000000e+00	2.806146813001061946e-01
6.000000000000000000e+00	2.399879146657019624e-01
7.000000000000000000e+00	2.086318726055147454e-01
8.000000000000000000e+00	1.839423274271359821e-01
9.000000000000000000e+00	1.641270804598129740e-01
1.000000000000000000e+01	1.479693686755331472e-01
1.100000000000000000e+01	1.346265499451887449e-01
1.200000000000000000e+01	1.234444452770610268e-01
1.300000000000000000e+01	1.139699972168370656e-01
1.400000000000000000e+01	1.058636403212157989e-01
1.500000000000000000e+01	9.886683183026451216e-02
1.600000000000000000e+01	9.277802036694189625e-02
1.700000000000000000e+01	8.742655118901243583e-02
1.800000000000000000e+01	8.269863494023710349e-02
1.900000000000000000e+01	7.849101887102438724e-02
2.000000000000000000e+01	7.472605910507899851e-02
