# Supplementary material for: Ion-combination specific effects driving the enzymatic activity of halophilic alcohol dehydrogenase 2 from Haloferax volcanii in aqueous ionic liquid solvent mixtures
Source: RSC Sustain. 2024 Jul 8;2(9):2559–80. doi: 10.1039/d3su00412k (PMC11353702; doi:10.1039/d3su00412k)
Supplement: SU-002-D3SU00412K-s005 [file SU-002-D3SU00412K-s005.zip › MDAnalysis_Calculated_Plotted_Data/SurvivalProbability/ILAwat_mes.csv]

0.000000000000000000e+00	1.000000000000000000e+00
1.000000000000000000e+00	4.700977344333736596e-01
2.000000000000000000e+00	2.378450767596028137e-01
3.000000000000000000e+00	1.247673985860837387e-01
4.000000000000000000e+00	6.800353201056487384e-02
5.000000000000000000e+00	3.866954272470312509e-02
6.000000000000000000e+00	2.310370282869221234e-02
7.000000000000000000e+00	1.453493130239126054e-02
8.000000000000000000e+00	9.655457713554579241e-03
9.000000000000000000e+00	6.751809096891954638e-03
1.000000000000000000e+01	4.941584795889280429e-03
1.100000000000000000e+01	3.763612363563804877e-03
1.200000000000000000e+01	2.959165557058550042e-03
1.300000000000000000e+01	2.393996555259201263e-03
1.400000000000000000e+01	1.978281947663649946e-03
1.500000000000000000e+01	1.662270962158214627e-03
1.600000000000000000e+01	1.415956280050126000e-03
1.700000000000000000e+01	1.217763858611114677e-03
1.800000000000000000e+01	1.055624048491604194e-03
1.900000000000000000e+01	9.223095640694520172e-04
2.000000000000000000e+01	8.088621990806053354e-04
