# Supplementary material for: Ion-combination specific effects driving the enzymatic activity of halophilic alcohol dehydrogenase 2 from Haloferax volcanii in aqueous ionic liquid solvent mixtures
Source: RSC Sustain. 2024 Jul 8;2(9):2559–80. doi: 10.1039/d3su00412k (PMC11353702; doi:10.1039/d3su00412k)
Supplement: SU-002-D3SU00412K-s005 [file SU-002-D3SU00412K-s005.zip › MDAnalysis_Calculated_Plotted_Data/SurvivalProbability/ILAwat_osm.csv]

0.000000000000000000e+00	1.000000000000000000e+00
1.000000000000000000e+00	5.020485313732176991e-01
2.000000000000000000e+00	2.844524921540910745e-01
3.000000000000000000e+00	1.739438365709179424e-01
4.000000000000000000e+00	1.141427109001639795e-01
5.000000000000000000e+00	7.983467168283575610e-02
6.000000000000000000e+00	5.896015056191103443e-02
7.000000000000000000e+00	4.557484725999195324e-02
8.000000000000000000e+00	3.653336109280897609e-02
9.000000000000000000e+00	3.014234765785846898e-02
1.000000000000000000e+01	2.546626081212246054e-02
1.100000000000000000e+01	2.192950460801633764e-02
1.200000000000000000e+01	1.917305749803075582e-02
1.300000000000000000e+01	1.698381839699836943e-02
1.400000000000000000e+01	1.520091814071991565e-02
1.500000000000000000e+01	1.372777000116899397e-02
1.600000000000000000e+01	1.249783598678632854e-02
1.700000000000000000e+01	1.145116761055115125e-02
1.800000000000000000e+01	1.055266771736916923e-02
1.900000000000000000e+01	9.774324411029888110e-03
2.000000000000000000e+01	9.093920290665420680e-03
