# Supplementary material for: Ion-combination specific effects driving the enzymatic activity of halophilic alcohol dehydrogenase 2 from Haloferax volcanii in aqueous ionic liquid solvent mixtures
Source: RSC Sustain. 2024 Jul 8;2(9):2559–80. doi: 10.1039/d3su00412k (PMC11353702; doi:10.1039/d3su00412k)
Supplement: SU-002-D3SU00412K-s005 [file SU-002-D3SU00412K-s005.zip › MDAnalysis_Calculated_Plotted_Data/SurvivalProbability/ILA_Pot2acidic.csv]

0.000000000000000000e+00	1.000000000000000000e+00
1.000000000000000000e+00	8.647980945672426589e-01
2.000000000000000000e+00	7.858708461303709480e-01
3.000000000000000000e+00	7.284247748994676641e-01
4.000000000000000000e+00	6.822040178339855432e-01
5.000000000000000000e+00	6.430264050182638025e-01
6.000000000000000000e+00	6.088600386424390942e-01
7.000000000000000000e+00	5.785696908949071737e-01
8.000000000000000000e+00	5.514763073239468127e-01
9.000000000000000000e+00	5.270201244274017593e-01
1.000000000000000000e+01	5.047826372791427429e-01
1.100000000000000000e+01	4.845351817619218404e-01
1.200000000000000000e+01	4.659512837048137013e-01
1.300000000000000000e+01	4.488914991109076436e-01
1.400000000000000000e+01	4.331528529357112078e-01
1.500000000000000000e+01	4.186102531808902905e-01
1.600000000000000000e+01	4.051282578714410221e-01
1.700000000000000000e+01	3.925866248036714024e-01
1.800000000000000000e+01	3.809211829325261367e-01
1.900000000000000000e+01	3.700556884980899519e-01
2.000000000000000000e+01	3.599026596900445907e-01
