# Supplementary material for: Ion-combination specific effects driving the enzymatic activity of halophilic alcohol dehydrogenase 2 from Haloferax volcanii in aqueous ionic liquid solvent mixtures
Source: RSC Sustain. 2024 Jul 8;2(9):2559–80. doi: 10.1039/d3su00412k (PMC11353702; doi:10.1039/d3su00412k)
Supplement: SU-002-D3SU00412K-s005 [file SU-002-D3SU00412K-s005.zip › MDAnalysis_Calculated_Plotted_Data/SurvivalProbability/ILA_Pot2basic.csv]

0.000000000000000000e+00	1.000000000000000000e+00
1.000000000000000000e+00	7.173240354202294888e-01
2.000000000000000000e+00	5.734666307494191706e-01
3.000000000000000000e+00	4.828078255858728185e-01
4.000000000000000000e+00	4.195907638647656812e-01
5.000000000000000000e+00	3.728217296348487197e-01
6.000000000000000000e+00	3.364799809315281998e-01
7.000000000000000000e+00	3.075472663492683778e-01
8.000000000000000000e+00	2.839515601860322924e-01
9.000000000000000000e+00	2.642572490611584946e-01
1.000000000000000000e+01	2.475620506388395148e-01
1.100000000000000000e+01	2.332933789747747011e-01
1.200000000000000000e+01	2.208855155899028810e-01
1.300000000000000000e+01	2.100158802871839314e-01
1.400000000000000000e+01	2.005084077905864570e-01
1.500000000000000000e+01	1.920869561596414699e-01
1.600000000000000000e+01	1.845324675267453751e-01
1.700000000000000000e+01	1.777772353162105079e-01
1.800000000000000000e+01	1.716788830160475010e-01
1.900000000000000000e+01	1.661769932001370131e-01
2.000000000000000000e+01	1.611552970240606453e-01
