# Supplementary material for: Ion-combination specific effects driving the enzymatic activity of halophilic alcohol dehydrogenase 2 from Haloferax volcanii in aqueous ionic liquid solvent mixtures
Source: RSC Sustain. 2024 Jul 8;2(9):2559–80. doi: 10.1039/d3su00412k (PMC11353702; doi:10.1039/d3su00412k)
Supplement: SU-002-D3SU00412K-s005 [file SU-002-D3SU00412K-s005.zip › MDAnalysis_Calculated_Plotted_Data/SurvivalProbability/ILBchl_2protein.csv]

0.000000000000000000e+00	1.000000000000000000e+00
1.000000000000000000e+00	7.412997111752663848e-01
2.000000000000000000e+00	5.966084072182410436e-01
3.000000000000000000e+00	5.026109222245899177e-01
4.000000000000000000e+00	4.370012993536422918e-01
5.000000000000000000e+00	3.887798802323107483e-01
6.000000000000000000e+00	3.521489840088802836e-01
7.000000000000000000e+00	3.235222578986796105e-01
8.000000000000000000e+00	3.006430811077701049e-01
9.000000000000000000e+00	2.820985290695923187e-01
1.000000000000000000e+01	2.668275347212621940e-01
1.100000000000000000e+01	2.540661857946144297e-01
1.200000000000000000e+01	2.432301563931833499e-01
1.300000000000000000e+01	2.339583251811833686e-01
1.400000000000000000e+01	2.259521466608054030e-01
1.500000000000000000e+01	2.189565782049658071e-01
1.600000000000000000e+01	2.128080760119161474e-01
1.700000000000000000e+01	2.073629040908945842e-01
1.800000000000000000e+01	2.025214807192233790e-01
1.900000000000000000e+01	1.981840337380157413e-01
2.000000000000000000e+01	1.942590280963839289e-01
