# Supplementary material for: Ion-combination specific effects driving the enzymatic activity of halophilic alcohol dehydrogenase 2 from Haloferax volcanii in aqueous ionic liquid solvent mixtures
Source: RSC Sustain. 2024 Jul 8;2(9):2559–80. doi: 10.1039/d3su00412k (PMC11353702; doi:10.1039/d3su00412k)
Supplement: SU-002-D3SU00412K-s005 [file SU-002-D3SU00412K-s005.zip › MDAnalysis_Calculated_Plotted_Data/SurvivalProbability/ILBexp.csv]

0.000000000000000000e+00	1.000000000000000000e+00
1.000000000000000000e+00	7.573034251384127558e-01
2.000000000000000000e+00	6.178721210385809126e-01
3.000000000000000000e+00	5.219141932057166366e-01
4.000000000000000000e+00	4.528870360612603507e-01
5.000000000000000000e+00	4.006036145023160189e-01
6.000000000000000000e+00	3.586768125940282825e-01
7.000000000000000000e+00	3.253766313688009615e-01
8.000000000000000000e+00	2.976501270670882104e-01
9.000000000000000000e+00	2.740557712477483254e-01
1.000000000000000000e+01	2.550204568783229764e-01
1.100000000000000000e+01	2.383212894819696503e-01
1.200000000000000000e+01	2.241335959879955098e-01
1.300000000000000000e+01	2.114609589934451361e-01
1.400000000000000000e+01	2.000637044115304852e-01
1.500000000000000000e+01	1.900914245667686131e-01
1.600000000000000000e+01	1.810852376249489915e-01
1.700000000000000000e+01	1.730434482465642854e-01
1.800000000000000000e+01	1.653301074436721030e-01
1.900000000000000000e+01	1.580628016024765714e-01
2.000000000000000000e+01	1.513565062063962352e-01
