# Supplementary material for: Ion-combination specific effects driving the enzymatic activity of halophilic alcohol dehydrogenase 2 from Haloferax volcanii in aqueous ionic liquid solvent mixtures
Source: RSC Sustain. 2024 Jul 8;2(9):2559–80. doi: 10.1039/d3su00412k (PMC11353702; doi:10.1039/d3su00412k)
Supplement: SU-002-D3SU00412K-s005 [file SU-002-D3SU00412K-s005.zip › MDAnalysis_Calculated_Plotted_Data/SurvivalProbability/ILBtet_2protein.csv]

0.000000000000000000e+00	1.000000000000000000e+00
1.000000000000000000e+00	9.467760199881346539e-01
2.000000000000000000e+00	9.103799053969885424e-01
3.000000000000000000e+00	8.812282515036241604e-01
4.000000000000000000e+00	8.563167000936932061e-01
5.000000000000000000e+00	8.343500578308812310e-01
6.000000000000000000e+00	8.146721814429020991e-01
7.000000000000000000e+00	7.967398150244401345e-01
8.000000000000000000e+00	7.802796244030670847e-01
9.000000000000000000e+00	7.650185423617777980e-01
1.000000000000000000e+01	7.507940727621320587e-01
1.100000000000000000e+01	7.374859616672699847e-01
1.200000000000000000e+01	7.249743097584466778e-01
1.300000000000000000e+01	7.131819883376954161e-01
1.400000000000000000e+01	7.020368096866779206e-01
1.500000000000000000e+01	6.914824337749285732e-01
1.600000000000000000e+01	6.814313392265307634e-01
1.700000000000000000e+01	6.718424270410172650e-01
1.800000000000000000e+01	6.626774058675201085e-01
1.900000000000000000e+01	6.538957022971807476e-01
2.000000000000000000e+01	6.454823190911187503e-01
