# Supplementary material for: Ion-combination specific effects driving the enzymatic activity of halophilic alcohol dehydrogenase 2 from Haloferax volcanii in aqueous ionic liquid solvent mixtures
Source: RSC Sustain. 2024 Jul 8;2(9):2559–80. doi: 10.1039/d3su00412k (PMC11353702; doi:10.1039/d3su00412k)
Supplement: SU-002-D3SU00412K-s005 [file SU-002-D3SU00412K-s005.zip › MDAnalysis_Calculated_Plotted_Data/SurvivalProbability/ILBwat_acidic.csv]

0.000000000000000000e+00	1.000000000000000000e+00
1.000000000000000000e+00	7.074682473021806084e-01
2.000000000000000000e+00	5.492284378372515041e-01
3.000000000000000000e+00	4.438061212428878188e-01
4.000000000000000000e+00	3.679273645281576632e-01
5.000000000000000000e+00	3.110008173595991132e-01
6.000000000000000000e+00	2.671284311679801848e-01
7.000000000000000000e+00	2.325976604532646874e-01
8.000000000000000000e+00	2.049523345004879149e-01
9.000000000000000000e+00	1.825045975806715848e-01
1.000000000000000000e+01	1.640515523794987551e-01
1.100000000000000000e+01	1.486999967187329352e-01
1.200000000000000000e+01	1.357973751055303602e-01
1.300000000000000000e+01	1.248573559230727881e-01
1.400000000000000000e+01	1.154836912030357404e-01
1.500000000000000000e+01	1.073980512179439489e-01
1.600000000000000000e+01	1.003825964612090893e-01
1.700000000000000000e+01	9.424978760504540420e-02
1.800000000000000000e+01	8.884682086680241453e-02
1.900000000000000000e+01	8.406626744273996976e-02
2.000000000000000000e+01	7.980626241122433517e-02
