# Supplementary material for: Ion-combination specific effects driving the enzymatic activity of halophilic alcohol dehydrogenase 2 from Haloferax volcanii in aqueous ionic liquid solvent mixtures
Source: RSC Sustain. 2024 Jul 8;2(9):2559–80. doi: 10.1039/d3su00412k (PMC11353702; doi:10.1039/d3su00412k)
Supplement: SU-002-D3SU00412K-s005 [file SU-002-D3SU00412K-s005.zip › MDAnalysis_Calculated_Plotted_Data/SurvivalProbability/ILBwat_basic.csv]

0.000000000000000000e+00	1.000000000000000000e+00
1.000000000000000000e+00	6.866904343978716962e-01
2.000000000000000000e+00	5.218086059875681748e-01
3.000000000000000000e+00	4.153748153476760074e-01
4.000000000000000000e+00	3.412119613624062242e-01
5.000000000000000000e+00	2.871172362176317994e-01
6.000000000000000000e+00	2.463839011462559403e-01
7.000000000000000000e+00	2.149012857136015364e-01
8.000000000000000000e+00	1.900680332563154662e-01
9.000000000000000000e+00	1.700615573555449012e-01
1.000000000000000000e+01	1.537007046359830376e-01
1.100000000000000000e+01	1.401218236158534858e-01
1.200000000000000000e+01	1.287102620599322733e-01
1.300000000000000000e+01	1.190149334770456840e-01
1.400000000000000000e+01	1.106949914440614746e-01
1.500000000000000000e+01	1.034807088777298933e-01
1.600000000000000000e+01	9.718782994857416702e-02
1.700000000000000000e+01	9.164494947763558719e-02
1.800000000000000000e+01	8.673589681156620990e-02
1.900000000000000000e+01	8.236066503144451323e-02
2.000000000000000000e+01	7.843149609046447257e-02
