# Supplementary material for: Ion-combination specific effects driving the enzymatic activity of halophilic alcohol dehydrogenase 2 from Haloferax volcanii in aqueous ionic liquid solvent mixtures
Source: RSC Sustain. 2024 Jul 8;2(9):2559–80. doi: 10.1039/d3su00412k (PMC11353702; doi:10.1039/d3su00412k)
Supplement: SU-002-D3SU00412K-s005 [file SU-002-D3SU00412K-s005.zip › MDAnalysis_Calculated_Plotted_Data/SurvivalProbability/ILBwat_chl.csv]

0.000000000000000000e+00	1.000000000000000000e+00
1.000000000000000000e+00	3.103100273721118296e-01
2.000000000000000000e+00	1.158677375776041435e-01
3.000000000000000000e+00	5.375887142273323704e-02
4.000000000000000000e+00	3.108013980087090747e-02
5.000000000000000000e+00	2.121763346727082583e-02
6.000000000000000000e+00	1.607457789553485075e-02
7.000000000000000000e+00	1.295149155048864846e-02
8.000000000000000000e+00	1.084490945725198781e-02
9.000000000000000000e+00	9.309455066204640195e-03
1.000000000000000000e+01	8.142791287670557432e-03
1.100000000000000000e+01	7.218304704879896679e-03
1.200000000000000000e+01	6.465471090326030054e-03
1.300000000000000000e+01	5.844755158321997962e-03
1.400000000000000000e+01	5.319094826679567588e-03
1.500000000000000000e+01	4.868377927374410025e-03
1.600000000000000000e+01	4.478724023877895220e-03
1.700000000000000000e+01	4.142643849518909752e-03
1.800000000000000000e+01	3.844270966649157312e-03
1.900000000000000000e+01	3.579786704520449524e-03
2.000000000000000000e+01	3.344858410182463115e-03
