# Supplementary material for: Ion-combination specific effects driving the enzymatic activity of halophilic alcohol dehydrogenase 2 from Haloferax volcanii in aqueous ionic liquid solvent mixtures
Source: RSC Sustain. 2024 Jul 8;2(9):2559–80. doi: 10.1039/d3su00412k (PMC11353702; doi:10.1039/d3su00412k)
Supplement: SU-002-D3SU00412K-s005 [file SU-002-D3SU00412K-s005.zip › MDAnalysis_Calculated_Plotted_Data/SurvivalProbability/ILBwat_tet.csv]

0.000000000000000000e+00	1.000000000000000000e+00
1.000000000000000000e+00	5.848741481425702160e-01
2.000000000000000000e+00	3.819385807420919710e-01
3.000000000000000000e+00	2.650632431222503249e-01
4.000000000000000000e+00	1.937979069528643905e-01
5.000000000000000000e+00	1.482738864908165477e-01
6.000000000000000000e+00	1.180238857147415110e-01
7.000000000000000000e+00	9.704041177047412203e-02
8.000000000000000000e+00	8.193009090508186765e-02
9.000000000000000000e+00	7.066974048999992430e-02
1.000000000000000000e+01	6.202857587339594136e-02
1.100000000000000000e+01	5.522832608199115811e-02
1.200000000000000000e+01	4.973081638684700989e-02
1.300000000000000000e+01	4.520344411990726702e-02
1.400000000000000000e+01	4.143345170105493247e-02
1.500000000000000000e+01	3.824544051669021699e-02
1.600000000000000000e+01	3.551215377709170118e-02
1.700000000000000000e+01	3.314254520519431535e-02
1.800000000000000000e+01	3.106334428832756983e-02
1.900000000000000000e+01	2.922574010006926890e-02
2.000000000000000000e+01	2.758917701160483807e-02
