# Supplementary material for: Ion-combination specific effects driving the enzymatic activity of halophilic alcohol dehydrogenase 2 from Haloferax volcanii in aqueous ionic liquid solvent mixtures
Source: RSC Sustain. 2024 Jul 8;2(9):2559–80. doi: 10.1039/d3su00412k (PMC11353702; doi:10.1039/d3su00412k)
Supplement: SU-002-D3SU00412K-s005 [file SU-002-D3SU00412K-s005.zip › MDAnalysis_Calculated_Plotted_Data/SurvivalProbability/ILB_Pot2acidic.csv]

0.000000000000000000e+00	1.000000000000000000e+00
1.000000000000000000e+00	8.578758247414671745e-01
2.000000000000000000e+00	7.757467350180681231e-01
3.000000000000000000e+00	7.163329730363398040e-01
4.000000000000000000e+00	6.686035720978713570e-01
5.000000000000000000e+00	6.283101407165674335e-01
6.000000000000000000e+00	5.932790045549808378e-01
7.000000000000000000e+00	5.622585432294200380e-01
8.000000000000000000e+00	5.345053897474772997e-01
9.000000000000000000e+00	5.094630486349321918e-01
1.000000000000000000e+01	4.867990254085924340e-01
1.100000000000000000e+01	4.661745589947214885e-01
1.200000000000000000e+01	4.473440139348499045e-01
1.300000000000000000e+01	4.300834664308866850e-01
1.400000000000000000e+01	4.141690183138166947e-01
1.500000000000000000e+01	3.995063590357718630e-01
1.600000000000000000e+01	3.859475856620496192e-01
1.700000000000000000e+01	3.733818922089222059e-01
1.800000000000000000e+01	3.617264013075607298e-01
1.900000000000000000e+01	3.508914510445363399e-01
2.000000000000000000e+01	3.407830921636408328e-01
