# Supplementary material for: Ion-combination specific effects driving the enzymatic activity of halophilic alcohol dehydrogenase 2 from Haloferax volcanii in aqueous ionic liquid solvent mixtures
Source: RSC Sustain. 2024 Jul 8;2(9):2559–80. doi: 10.1039/d3su00412k (PMC11353702; doi:10.1039/d3su00412k)
Supplement: SU-002-D3SU00412K-s005 [file SU-002-D3SU00412K-s005.zip › MDAnalysis_Calculated_Plotted_Data/SurvivalProbability/ILB_Pot2basic.csv]

0.000000000000000000e+00	1.000000000000000000e+00
1.000000000000000000e+00	7.115733633122669488e-01
2.000000000000000000e+00	5.659659051874540436e-01
3.000000000000000000e+00	4.742859756856811493e-01
4.000000000000000000e+00	4.099401971175535841e-01
5.000000000000000000e+00	3.620929175890356122e-01
6.000000000000000000e+00	3.248389102609251511e-01
7.000000000000000000e+00	2.947605584030181247e-01
8.000000000000000000e+00	2.701234100089500156e-01
9.000000000000000000e+00	2.494679684840671041e-01
1.000000000000000000e+01	2.318530455621810316e-01
1.100000000000000000e+01	2.167758367670742925e-01
1.200000000000000000e+01	2.037415319521063972e-01
1.300000000000000000e+01	1.923747288474543793e-01
1.400000000000000000e+01	1.822398861225029698e-01
1.500000000000000000e+01	1.732106977346115628e-01
1.600000000000000000e+01	1.651343664246831267e-01
1.700000000000000000e+01	1.578940925116714966e-01
1.800000000000000000e+01	1.513271561092373041e-01
1.900000000000000000e+01	1.453692973110967124e-01
2.000000000000000000e+01	1.399598805471187479e-01
