# Supplementary material for: Ion-combination specific effects driving the enzymatic activity of halophilic alcohol dehydrogenase 2 from Haloferax volcanii in aqueous ionic liquid solvent mixtures
Source: RSC Sustain. 2024 Jul 8;2(9):2559–80. doi: 10.1039/d3su00412k (PMC11353702; doi:10.1039/d3su00412k)
Supplement: SU-002-D3SU00412K-s005 [file SU-002-D3SU00412K-s005.zip › MDAnalysis_Calculated_Plotted_Data/SurvivalProbability/ILCchl_2protein.csv]

0.000000000000000000e+00	1.000000000000000000e+00
1.000000000000000000e+00	7.344295011060868461e-01
2.000000000000000000e+00	5.855810365625722103e-01
3.000000000000000000e+00	4.891812551987189117e-01
4.000000000000000000e+00	4.221452006464496143e-01
5.000000000000000000e+00	3.730610713236789944e-01
6.000000000000000000e+00	3.357785695862915976e-01
7.000000000000000000e+00	3.067819309931308358e-01
8.000000000000000000e+00	2.837041151116695414e-01
9.000000000000000000e+00	2.651029581852030748e-01
1.000000000000000000e+01	2.497807572445192303e-01
1.100000000000000000e+01	2.369821148830024427e-01
1.200000000000000000e+01	2.261647464012816744e-01
1.300000000000000000e+01	2.169005117434850416e-01
1.400000000000000000e+01	2.089247284098366964e-01
1.500000000000000000e+01	2.020223623103625521e-01
1.600000000000000000e+01	1.960156922210445907e-01
1.700000000000000000e+01	1.907255895867746021e-01
1.800000000000000000e+01	1.860751091395296819e-01
1.900000000000000000e+01	1.819770683132846956e-01
2.000000000000000000e+01	1.783085873390593823e-01
