# Supplementary material for: Ion-combination specific effects driving the enzymatic activity of halophilic alcohol dehydrogenase 2 from Haloferax volcanii in aqueous ionic liquid solvent mixtures
Source: RSC Sustain. 2024 Jul 8;2(9):2559–80. doi: 10.1039/d3su00412k (PMC11353702; doi:10.1039/d3su00412k)
Supplement: SU-002-D3SU00412K-s005 [file SU-002-D3SU00412K-s005.zip › MDAnalysis_Calculated_Plotted_Data/SurvivalProbability/ILCcho_2protein.csv]

0.000000000000000000e+00	1.000000000000000000e+00
1.000000000000000000e+00	8.749645847472810045e-01
2.000000000000000000e+00	7.952304170681465667e-01
3.000000000000000000e+00	7.357213423907661420e-01
4.000000000000000000e+00	6.884895110169818588e-01
5.000000000000000000e+00	6.497363509146861782e-01
6.000000000000000000e+00	6.170388531406399979e-01
7.000000000000000000e+00	5.889795735107665742e-01
8.000000000000000000e+00	5.644876153533850971e-01
9.000000000000000000e+00	5.429059869473960021e-01
1.000000000000000000e+01	5.236808028138325577e-01
1.100000000000000000e+01	5.064110208242831312e-01
1.200000000000000000e+01	4.907391194003256629e-01
1.300000000000000000e+01	4.764424981376018664e-01
1.400000000000000000e+01	4.633520046239961165e-01
1.500000000000000000e+01	4.512805352660823055e-01
1.600000000000000000e+01	4.401268010908749306e-01
1.700000000000000000e+01	4.297877866003243508e-01
1.800000000000000000e+01	4.201393433122508902e-01
1.900000000000000000e+01	4.111376033887025327e-01
2.000000000000000000e+01	4.027126418755367365e-01
