# Supplementary material for: Ion-combination specific effects driving the enzymatic activity of halophilic alcohol dehydrogenase 2 from Haloferax volcanii in aqueous ionic liquid solvent mixtures
Source: RSC Sustain. 2024 Jul 8;2(9):2559–80. doi: 10.1039/d3su00412k (PMC11353702; doi:10.1039/d3su00412k)
Supplement: SU-002-D3SU00412K-s005 [file SU-002-D3SU00412K-s005.zip › MDAnalysis_Calculated_Plotted_Data/SurvivalProbability/ILCexp.csv]

0.000000000000000000e+00	1.000000000000000000e+00
1.000000000000000000e+00	6.456116241571386860e-01
2.000000000000000000e+00	4.472813424435194141e-01
3.000000000000000000e+00	3.208263952161027333e-01
4.000000000000000000e+00	2.383607484564264356e-01
5.000000000000000000e+00	1.810899953910292681e-01
6.000000000000000000e+00	1.416772737034534269e-01
7.000000000000000000e+00	1.120748860600345731e-01
8.000000000000000000e+00	9.205986828662589272e-02
9.000000000000000000e+00	7.704901282696174913e-02
1.000000000000000000e+01	6.564165448285619320e-02
1.100000000000000000e+01	5.691461484439692270e-02
1.200000000000000000e+01	4.989150090415912786e-02
1.300000000000000000e+01	4.394133589146799468e-02
1.400000000000000000e+01	3.894415522456918383e-02
1.500000000000000000e+01	3.494602091001562660e-02
1.600000000000000000e+01	3.167746891731034603e-02
1.700000000000000000e+01	2.875511327879169340e-02
1.800000000000000000e+01	2.642322156310480952e-02
1.900000000000000000e+01	2.398433156033949118e-02
2.000000000000000000e+01	2.172851844274120356e-02
