# Supplementary material for: Ion-combination specific effects driving the enzymatic activity of halophilic alcohol dehydrogenase 2 from Haloferax volcanii in aqueous ionic liquid solvent mixtures
Source: RSC Sustain. 2024 Jul 8;2(9):2559–80. doi: 10.1039/d3su00412k (PMC11353702; doi:10.1039/d3su00412k)
Supplement: SU-002-D3SU00412K-s005 [file SU-002-D3SU00412K-s005.zip › MDAnalysis_Calculated_Plotted_Data/SurvivalProbability/ILCwat_acidic.csv]

0.000000000000000000e+00	1.000000000000000000e+00
1.000000000000000000e+00	7.063253263875710619e-01
2.000000000000000000e+00	5.463076029059237282e-01
3.000000000000000000e+00	4.390194600958224891e-01
4.000000000000000000e+00	3.614433605368140290e-01
5.000000000000000000e+00	3.030499666364518951e-01
6.000000000000000000e+00	2.579211188745811900e-01
7.000000000000000000e+00	2.223554149520736434e-01
8.000000000000000000e+00	1.938598138272894789e-01
9.000000000000000000e+00	1.707099295380365422e-01
1.000000000000000000e+01	1.516918929191200249e-01
1.100000000000000000e+01	1.358907709592398205e-01
1.200000000000000000e+01	1.226309781268242610e-01
1.300000000000000000e+01	1.114094306313123395e-01
1.400000000000000000e+01	1.018313715234666350e-01
1.500000000000000000e+01	9.359583843393122493e-02
1.600000000000000000e+01	8.646737708218846241e-02
1.700000000000000000e+01	8.026397369804376403e-02
1.800000000000000000e+01	7.483038463174067345e-02
1.900000000000000000e+01	7.004038461949832484e-02
2.000000000000000000e+01	6.579507631399353351e-02
