# Supplementary material for: Ion-combination specific effects driving the enzymatic activity of halophilic alcohol dehydrogenase 2 from Haloferax volcanii in aqueous ionic liquid solvent mixtures
Source: RSC Sustain. 2024 Jul 8;2(9):2559–80. doi: 10.1039/d3su00412k (PMC11353702; doi:10.1039/d3su00412k)
Supplement: SU-002-D3SU00412K-s005 [file SU-002-D3SU00412K-s005.zip › MDAnalysis_Calculated_Plotted_Data/SurvivalProbability/ILCwat_basic.csv]

0.000000000000000000e+00	1.000000000000000000e+00
1.000000000000000000e+00	6.874253657997166922e-01
2.000000000000000000e+00	5.220938848045381109e-01
3.000000000000000000e+00	4.148380001921735949e-01
4.000000000000000000e+00	3.398092598067336545e-01
5.000000000000000000e+00	2.849645485534829659e-01
6.000000000000000000e+00	2.436153255369145620e-01
7.000000000000000000e+00	2.116610913236099123e-01
8.000000000000000000e+00	1.864567743365705410e-01
9.000000000000000000e+00	1.662024623103639798e-01
1.000000000000000000e+01	1.496940374475199675e-01
1.100000000000000000e+01	1.360320417465283038e-01
1.200000000000000000e+01	1.246062502941611833e-01
1.300000000000000000e+01	1.149391605350606055e-01
1.400000000000000000e+01	1.066880591166849690e-01
1.500000000000000000e+01	9.959111331859335503e-02
1.600000000000000000e+01	9.342503927962982069e-02
1.700000000000000000e+01	8.803465523613955568e-02
1.800000000000000000e+01	8.328591786343386705e-02
1.900000000000000000e+01	7.907860623964264868e-02
2.000000000000000000e+01	7.532491141789483813e-02
