# Supplementary material for: Ion-combination specific effects driving the enzymatic activity of halophilic alcohol dehydrogenase 2 from Haloferax volcanii in aqueous ionic liquid solvent mixtures
Source: RSC Sustain. 2024 Jul 8;2(9):2559–80. doi: 10.1039/d3su00412k (PMC11353702; doi:10.1039/d3su00412k)
Supplement: SU-002-D3SU00412K-s005 [file SU-002-D3SU00412K-s005.zip › MDAnalysis_Calculated_Plotted_Data/SurvivalProbability/ILCwat_chl.csv]

0.000000000000000000e+00	1.000000000000000000e+00
1.000000000000000000e+00	3.025683076166850727e-01
2.000000000000000000e+00	1.069155421516549825e-01
3.000000000000000000e+00	4.536340692730606028e-02
4.000000000000000000e+00	2.357620204794371593e-02
5.000000000000000000e+00	1.456246998335601443e-02
6.000000000000000000e+00	1.022487098020082551e-02
7.000000000000000000e+00	7.795162802795325453e-03
8.000000000000000000e+00	6.259732468742221743e-03
9.000000000000000000e+00	5.212433756919071515e-03
1.000000000000000000e+01	4.465488842477637228e-03
1.100000000000000000e+01	3.898267650204768030e-03
1.200000000000000000e+01	3.456162683579557145e-03
1.300000000000000000e+01	3.102073640164457365e-03
1.400000000000000000e+01	2.810958089576424956e-03
1.500000000000000000e+01	2.565239615882841662e-03
1.600000000000000000e+01	2.357591694199486117e-03
1.700000000000000000e+01	2.181343591385693104e-03
1.800000000000000000e+01	2.029532419756640161e-03
1.900000000000000000e+01	1.898265486741661408e-03
2.000000000000000000e+01	1.783202638646337644e-03
