# Supplementary material for: Ion-combination specific effects driving the enzymatic activity of halophilic alcohol dehydrogenase 2 from Haloferax volcanii in aqueous ionic liquid solvent mixtures
Source: RSC Sustain. 2024 Jul 8;2(9):2559–80. doi: 10.1039/d3su00412k (PMC11353702; doi:10.1039/d3su00412k)
Supplement: SU-002-D3SU00412K-s005 [file SU-002-D3SU00412K-s005.zip › MDAnalysis_Calculated_Plotted_Data/SurvivalProbability/ILCwat_cho.csv]

0.000000000000000000e+00	1.000000000000000000e+00
1.000000000000000000e+00	5.302724770523864484e-01
2.000000000000000000e+00	3.091155320124424621e-01
3.000000000000000000e+00	1.891568826467479036e-01
4.000000000000000000e+00	1.212312026455230340e-01
5.000000000000000000e+00	8.139875816822270127e-02
6.000000000000000000e+00	5.726109413445159418e-02
7.000000000000000000e+00	4.205988659349550046e-02
8.000000000000000000e+00	3.212777693623161679e-02
9.000000000000000000e+00	2.539216479770948359e-02
1.000000000000000000e+01	2.065782966204151444e-02
1.100000000000000000e+01	1.721802321088954438e-02
1.200000000000000000e+01	1.464449621241813507e-02
1.300000000000000000e+01	1.266877747272530941e-02
1.400000000000000000e+01	1.111329720720146026e-02
1.500000000000000000e+01	9.865580308073185548e-03
1.600000000000000000e+01	8.846970840431839581e-03
1.700000000000000000e+01	8.002792873898061446e-03
1.800000000000000000e+01	7.291846616356246688e-03
1.900000000000000000e+01	6.689914798309603249e-03
2.000000000000000000e+01	6.174811226105637353e-03
