# Supplementary material for: Ion-combination specific effects driving the enzymatic activity of halophilic alcohol dehydrogenase 2 from Haloferax volcanii in aqueous ionic liquid solvent mixtures
Source: RSC Sustain. 2024 Jul 8;2(9):2559–80. doi: 10.1039/d3su00412k (PMC11353702; doi:10.1039/d3su00412k)
Supplement: SU-002-D3SU00412K-s005 [file SU-002-D3SU00412K-s005.zip › MDAnalysis_Calculated_Plotted_Data/SurvivalProbability/ILC_Pot2acidic.csv]

0.000000000000000000e+00	1.000000000000000000e+00
1.000000000000000000e+00	8.565164380468396343e-01
2.000000000000000000e+00	7.727262785692604607e-01
3.000000000000000000e+00	7.118023331187368630e-01
4.000000000000000000e+00	6.626897229120392030e-01
5.000000000000000000e+00	6.210201894525889665e-01
6.000000000000000000e+00	5.846350317197140933e-01
7.000000000000000000e+00	5.523994815864129437e-01
8.000000000000000000e+00	5.235037526994892332e-01
9.000000000000000000e+00	4.973445368117474508e-01
1.000000000000000000e+01	4.735766587920450799e-01
1.100000000000000000e+01	4.518982879565312527e-01
1.200000000000000000e+01	4.319835288521942651e-01
1.300000000000000000e+01	4.136576478006838697e-01
1.400000000000000000e+01	3.967856039003164748e-01
1.500000000000000000e+01	3.811845613529352139e-01
1.600000000000000000e+01	3.667151149964054668e-01
1.700000000000000000e+01	3.532439902960058942e-01
1.800000000000000000e+01	3.406983907389913302e-01
1.900000000000000000e+01	3.289630391210175975e-01
2.000000000000000000e+01	3.179975569444667416e-01
