# Supplementary material for: Ion-combination specific effects driving the enzymatic activity of halophilic alcohol dehydrogenase 2 from Haloferax volcanii in aqueous ionic liquid solvent mixtures
Source: RSC Sustain. 2024 Jul 8;2(9):2559–80. doi: 10.1039/d3su00412k (PMC11353702; doi:10.1039/d3su00412k)
Supplement: SU-002-D3SU00412K-s005 [file SU-002-D3SU00412K-s005.zip › MDAnalysis_Calculated_Plotted_Data/SurvivalProbability/ILC_Pot2basic.csv]

0.000000000000000000e+00	1.000000000000000000e+00
1.000000000000000000e+00	7.120133146871255869e-01
2.000000000000000000e+00	5.644479048649019282e-01
3.000000000000000000e+00	4.706594653001909268e-01
4.000000000000000000e+00	4.049154990938946264e-01
5.000000000000000000e+00	3.557248689193521218e-01
6.000000000000000000e+00	3.174983586464441565e-01
7.000000000000000000e+00	2.866580097796645465e-01
8.000000000000000000e+00	2.614248906901819880e-01
9.000000000000000000e+00	2.403672883237888691e-01
1.000000000000000000e+01	2.224065951858640589e-01
1.100000000000000000e+01	2.070776540772785168e-01
1.200000000000000000e+01	1.937743668192976054e-01
1.300000000000000000e+01	1.821248968059973883e-01
1.400000000000000000e+01	1.718047037723629544e-01
1.500000000000000000e+01	1.626051405340240563e-01
1.600000000000000000e+01	1.543561105178767323e-01
1.700000000000000000e+01	1.469743596799251706e-01
1.800000000000000000e+01	1.402487662523100032e-01
1.900000000000000000e+01	1.341444113504943747e-01
2.000000000000000000e+01	1.285826342983530934e-01
