# Supplementary material for: Ion-combination specific effects driving the enzymatic activity of halophilic alcohol dehydrogenase 2 from Haloferax volcanii in aqueous ionic liquid solvent mixtures
Source: RSC Sustain. 2024 Jul 8;2(9):2559–80. doi: 10.1039/d3su00412k (PMC11353702; doi:10.1039/d3su00412k)
Supplement: SU-002-D3SU00412K-s005 [file SU-002-D3SU00412K-s005.zip › MDAnalysis_Calculated_Plotted_Data/SurvivalProbability/ILDbit_2protein.csv]

0.000000000000000000e+00	1.000000000000000000e+00
1.000000000000000000e+00	9.541152934542052044e-01
2.000000000000000000e+00	9.241329088730889652e-01
3.000000000000000000e+00	9.008946776428903291e-01
4.000000000000000000e+00	8.814998270329525987e-01
5.000000000000000000e+00	8.646934213688157733e-01
6.000000000000000000e+00	8.497781807839751567e-01
7.000000000000000000e+00	8.362333155715206967e-01
8.000000000000000000e+00	8.238285144749223354e-01
9.000000000000000000e+00	8.123712491343858533e-01
1.000000000000000000e+01	8.016940017017770703e-01
1.100000000000000000e+01	7.916974028121226414e-01
1.200000000000000000e+01	7.822873801524915516e-01
1.300000000000000000e+01	7.733924778880989503e-01
1.400000000000000000e+01	7.649646731420387535e-01
1.500000000000000000e+01	7.569607924057077941e-01
1.600000000000000000e+01	7.493203065893234704e-01
1.700000000000000000e+01	7.419958585427569586e-01
1.800000000000000000e+01	7.349711127660421006e-01
1.900000000000000000e+01	7.282155676983708137e-01
2.000000000000000000e+01	7.217239835001404424e-01
