# Supplementary material for: Ion-combination specific effects driving the enzymatic activity of halophilic alcohol dehydrogenase 2 from Haloferax volcanii in aqueous ionic liquid solvent mixtures
Source: RSC Sustain. 2024 Jul 8;2(9):2559–80. doi: 10.1039/d3su00412k (PMC11353702; doi:10.1039/d3su00412k)
Supplement: SU-002-D3SU00412K-s005 [file SU-002-D3SU00412K-s005.zip › MDAnalysis_Calculated_Plotted_Data/SurvivalProbability/ILDcho_2protein.csv]

0.000000000000000000e+00	1.000000000000000000e+00
1.000000000000000000e+00	8.696541859367683536e-01
2.000000000000000000e+00	7.873815410777283974e-01
3.000000000000000000e+00	7.263480132552029289e-01
4.000000000000000000e+00	6.780231565135398375e-01
5.000000000000000000e+00	6.382775448550231934e-01
6.000000000000000000e+00	6.049024291912236118e-01
7.000000000000000000e+00	5.762757575616904715e-01
8.000000000000000000e+00	5.513343351289836658e-01
9.000000000000000000e+00	5.293790289491907552e-01
1.000000000000000000e+01	5.098972502760639181e-01
1.100000000000000000e+01	4.924037614461805323e-01
1.200000000000000000e+01	4.765468212834279016e-01
1.300000000000000000e+01	4.621620023688352563e-01
1.400000000000000000e+01	4.489369328985123309e-01
1.500000000000000000e+01	4.367165316015229615e-01
1.600000000000000000e+01	4.253640519296334466e-01
1.700000000000000000e+01	4.148196342462997510e-01
1.800000000000000000e+01	4.049648751688296744e-01
1.900000000000000000e+01	3.957512179204463187e-01
2.000000000000000000e+01	3.871056849517837128e-01
